# Supplementary material for: A static VM placement and hybrid job scheduling model for green data centers
Source: PLoS One. 2020 Aug 13;15(8):e0237238. doi: 10.1371/journal.pone.0237238 (PMC7425884; doi:10.1371/journal.pone.0237238)
Supplement: S1 Data — (ZIP) [file pone.0237238.s001.zip]

Archive with 131 entries (116 files):
- MyProject/dataset/
- MyProject/dataset/buildDataset.java
- MyProject/dataset/dataset0.csv
- MyProject/dataset/dataset1.csv
- MyProject/dataset/dataset2.csv
- MyProject/dataset/dataset3.csv
- MyProject/dataset/dataset4.csv
- MyProject/dataset/dataset5.csv
- MyProject/dataset/Google cluster-usage traces format schema.pdf
- MyProject/dataset/ReadMe.docx
- MyProject/dataset/task_events-part-00000-of-00500.csv
- MyProject/dataset/task_events-part-00001-of-00500.csv
- MyProject/dataset/task_events-part-00002-of-00500.csv
- MyProject/dataset/task_events-part-00003-of-00500.csv
- MyProject/dataset/task_events-part-00004-of-00500.csv
- MyProject/dataset/task_events-part-00005-of-00500.csv
- MyProject/Minimal Dataset.docx
- MyProject/ReadMe.docx
- MyProject/withMatlab/
- MyProject/withMatlab/dynamicBfd/
- MyProject/withMatlab/dynamicBfd/BfdVmAllocationPolicy.java
- MyProject/withMatlab/dynamicBfd/Constants.java
- MyProject/withMatlab/dynamicBfd/GoogleClusterUtilizationModel.java
- MyProject/withMatlab/dynamicBfd/Main.java
- MyProject/withMatlab/dynamicBfd/MyCloudlet.java
- MyProject/withMatlab/dynamicBfd/MyDatacenter.java
- MyProject/withMatlab/dynamicBfd/MyDatacenterBroker.java
- MyProject/withMatlab/dynamicBfd/MyVm.java
- MyProject/withMatlab/dynamicFfd/
- MyProject/withMatlab/dynamicFfd/Constants.java
- MyProject/withMatlab/dynamicFfd/FfdVmAllocationPolicy.java
- MyProject/withMatlab/dynamicFfd/GoogleClusterUtilizationModel.java
- MyProject/withMatlab/dynamicFfd/Main.java
- MyProject/withMatlab/dynamicFfd/MyCloudlet.java
- MyProject/withMatlab/dynamicFfd/MyDatacenter.java
- MyProject/withMatlab/dynamicFfd/MyDatacenterBroker.java
- MyProject/withMatlab/dynamicFfd/MyVm.java
- MyProject/withMatlab/dynamicWfd/
- MyProject/withMatlab/dynamicWfd/Constants.java
- MyProject/withMatlab/dynamicWfd/GoogleClusterUtilizationModel.java
- MyProject/withMatlab/dynamicWfd/Main.java
- MyProject/withMatlab/dynamicWfd/MyCloudlet.java
- MyProject/withMatlab/dynamicWfd/MyDatacenter.java
- MyProject/withMatlab/dynamicWfd/MyDatacenterBroker.java
- MyProject/withMatlab/dynamicWfd/MyVm.java
- MyProject/withMatlab/dynamicWfd/WfdVmAllocationPolicy.java
- MyProject/withMatlab/Hybrid/
- MyProject/withMatlab/Hybrid/Constants.java
- MyProject/withMatlab/Hybrid/GoogleClusterUtilizationModel.java
- MyProject/withMatlab/Hybrid/Main.java
- MyProject/withMatlab/Hybrid/MyCloudlet.java
- MyProject/withMatlab/Hybrid/MyDatacenter.java
- MyProject/withMatlab/Hybrid/MyDatacenterBroker.java
- MyProject/withMatlab/Hybrid/MyVm.java
- MyProject/withMatlab/Hybrid/WfdVmAllocationPolicy.java
- MyProject/withMatlab/matlabcontrol-3.1.0.jar
- MyProject/withMatlab/ReadMe.docx
- MyProject/withMatlab/SpaceShare/
- MyProject/withMatlab/SpaceShare/Constants.java
- MyProject/withMatlab/SpaceShare/GoogleClusterUtilizationModel.java
- MyProject/withMatlab/SpaceShare/Main.java
- MyProject/withMatlab/SpaceShare/MyCloudlet.java
- MyProject/withMatlab/SpaceShare/MyDatacenter.java
- MyProject/withMatlab/SpaceShare/MyDatacenterBroker.java
- MyProject/withMatlab/SpaceShare/MyVm.java
- MyProject/withMatlab/SpaceShare/WfdVmAllocationPolicy.java
- MyProject/withMatlab/TimeShare/
- MyProject/withMatlab/TimeShare/Constants.java
- MyProject/withMatlab/TimeShare/GoogleClusterUtilizationModel.java
- MyProject/withMatlab/TimeShare/Main.java
- MyProject/withMatlab/TimeShare/MyCloudlet.java
- MyProject/withMatlab/TimeShare/MyDatacenter.java
- MyProject/withMatlab/TimeShare/MyDatacenterBroker.java
- MyProject/withMatlab/TimeShare/MyVm.java
- MyProject/withMatlab/TimeShare/WfdVmAllocationPolicy.java
- MyProject/withoutMatlab/
- MyProject/withoutMatlab/dynamicBfd/
- MyProject/withoutMatlab/dynamicBfd/BfdVmAllocationPolicy.java
- MyProject/withoutMatlab/dynamicBfd/Constants.java
- MyProject/withoutMatlab/dynamicBfd/GoogleClusterUtilizationModel.java
- MyProject/withoutMatlab/dynamicBfd/Main.java
- MyProject/withoutMatlab/dynamicBfd/MyCloudlet.java
- MyProject/withoutMatlab/dynamicBfd/MyDatacenter.java
- MyProject/withoutMatlab/dynamicBfd/MyDatacenterBroker.java
- MyProject/withoutMatlab/dynamicBfd/MyVm.java
- MyProject/withoutMatlab/dynamicFfd/
- MyProject/withoutMatlab/dynamicFfd/Constants.java
- MyProject/withoutMatlab/dynamicFfd/FfdVmAllocationPolicy.java
- MyProject/withoutMatlab/dynamicFfd/GoogleClusterUtilizationModel.java
- MyProject/withoutMatlab/dynamicFfd/Main.java
- MyProject/withoutMatlab/dynamicFfd/MyCloudlet.java
- MyProject/withoutMatlab/dynamicFfd/MyDatacenter.java
- MyProject/withoutMatlab/dynamicFfd/MyDatacenterBroker.java
- MyProject/withoutMatlab/dynamicFfd/MyVm.java
- MyProject/withoutMatlab/dynamicWfd/
- MyProject/withoutMatlab/dynamicWfd/Constants.java
- MyProject/withoutMatlab/dynamicWfd/GoogleClusterUtilizationModel.java
- MyProject/withoutMatlab/dynamicWfd/Main.java
- MyProject/withoutMatlab/dynamicWfd/MyCloudlet.java
- MyProject/withoutMatlab/dynamicWfd/MyDatacenter.java
- MyProject/withoutMatlab/dynamicWfd/MyDatacenterBroker.java
- MyProject/withoutMatlab/dynamicWfd/MyVm.java
- MyProject/withoutMatlab/dynamicWfd/WfdVmAllocationPolicy.java
- MyProject/withoutMatlab/Hybrid/
- MyProject/withoutMatlab/Hybrid/Constants.java
- MyProject/withoutMatlab/Hybrid/GoogleClusterUtilizationModel.java
- MyProject/withoutMatlab/Hybrid/Main.java
- MyProject/withoutMatlab/Hybrid/MyCloudlet.java
- MyProject/withoutMatlab/Hybrid/MyDatacenter.java
- MyProject/withoutMatlab/Hybrid/MyDatacenterBroker.java
- MyProject/withoutMatlab/Hybrid/MyVm.java
- MyProject/withoutMatlab/Hybrid/WfdVmAllocationPolicy.java
- MyProject/withoutMatlab/ReadMe.docx
- MyProject/withoutMatlab/SpaceShare/
- MyProject/withoutMatlab/SpaceShare/Constants.java
- MyProject/withoutMatlab/SpaceShare/GoogleClusterUtilizationModel.java
- MyProject/withoutMatlab/SpaceShare/Main.java
- MyProject/withoutMatlab/SpaceShare/MyCloudlet.java
- MyProject/withoutMatlab/SpaceShare/MyDatacenter.java
- MyProject/withoutMatlab/SpaceShare/MyDatacenterBroker.java
- MyProject/withoutMatlab/SpaceShare/MyVm.java
- MyProject/withoutMatlab/SpaceShare/WfdVmAllocationPolicy.java
- MyProject/withoutMatlab/TimeShare/
- MyProject/withoutMatlab/TimeShare/Constants.java
- MyProject/withoutMatlab/TimeShare/GoogleClusterUtilizationModel.java
- MyProject/withoutMatlab/TimeShare/Main.java
- MyProject/withoutMatlab/TimeShare/MyCloudlet.java
- MyProject/withoutMatlab/TimeShare/MyDatacenter.java
- MyProject/withoutMatlab/TimeShare/MyDatacenterBroker.java
- MyProject/withoutMatlab/TimeShare/MyVm.java
- MyProject/withoutMatlab/TimeShare/WfdVmAllocationPolicy.java
