# Supplementary material for: A static VM placement and hybrid job scheduling model for green data centers
Source: PLoS One. 2020 Aug 13;15(8):e0237238. doi: 10.1371/journal.pone.0237238 (PMC7425884; doi:10.1371/journal.pone.0237238)
Supplement: S1 Data — (ZIP) [file pone.0237238.s001.zip › MyProject/dataset/buildDataset.java]

package MyProject.dataset;

/**********************************************
 In this program I build my dataset from the task_event file of google cluster data.
*********************************************/


import java.io.File;
import java.io.FileWriter;
import java.io.IOException;
import java.util.Scanner;
import java.util.ArrayList;
import java.util.List;

public class buildDataset 
{
public static void main (String[]args)
{
try
{
String data = ",";
data = data.replace (",", ", ");
String[] parts = data.split (",");

//Scanner tasks = new Scanner (new File("C:/Users/Maryam/Desktop/cloudsim-3.0.3/examples/MyProject/dataset/task_events/task_events-part-00000-of-00500.csv"));
//Scanner tasks = new Scanner (new File("C:/Users/Maryam/Desktop/cloudsim-3.0.3/examples/MyProject/dataset/task_events/task_events-part-00001-of-00500.csv"));
Scanner tasks = new Scanner (new File("C:/Users/Maryam/Desktop/cloudsim-3.0.3/examples/MyProject/dataset/task_events/task_events-part-00002-of-00500.csv"));
//Scanner tasks = new Scanner (new File("C:/Users/Maryam/Desktop/cloudsim-3.0.3/examples/MyProject/dataset/task_events/task_events-part-00003-of-00500.csv"));
//Scanner tasks = new Scanner (new File("C:/Users/Maryam/Desktop/cloudsim-3.0.3/examples/MyProject/dataset/task_events/task_events-part-00004-of-00500.csv"));
//Scanner tasks = new Scanner (new File("C:/Users/Maryam/Desktop/cloudsim-3.0.3/examples/MyProject/dataset/task_events/task_events-part-00005-of-00500.csv"));
		
double cpu = 0.0;
double ram = 0.0;
double disk = 0.0;
int type = 0;
String id = "";
long time = -1;
int idx = 0;
List<String> taskID = new ArrayList<String> ();
List<Long> submit = new ArrayList<Long> ();
List<Long> schedule = new ArrayList<Long> ();
List<Long> finish = new ArrayList<Long> ();
while (tasks.hasNext())
{
data = tasks.next ();
data = data.replace (",", ", ");
parts = data.split (",");
				
parts[9] = parts[9].trim();
if (!parts[9].isEmpty()) {
cpu = Double.valueOf (parts[9]);
ram = Double.valueOf (parts[10].trim());
disk = Double.valueOf (parts[11].trim());

// Select the tasks that are cpu-intensive:
if (cpu > ram && cpu > disk) {
type = Integer.valueOf (parts[5].trim());

// If type is 0, the event is task-submit, if type is 1, the
//event is task-schedule (start time), if type is 4, the event
//is task-finish.
if (type == 0)
{
id = parts[2].trim();
id += ",";
id += parts[3].trim();
if (!taskID.contains (id))
{

taskID.add(id);
time = Long.valueOf (parts[0].trim());
submit.add (time);
schedule.add (time);
time = -1;
finish.add (time);									
}				
}
else if (type == 1)
{
id = parts[2].trim();
id += ",";
id += parts[3].trim();
idx = taskID.indexOf (id);

//It's wierd that some tasks are scheduled without being 
//submitted? maybe they were submitted before the recording 
//begun.
if (idx == -1) ; //System.out.println ("WHATTTT!!!");

//And it's wierd that some tasks were rescheduled after being 
//finished??
else if (finish.get (idx) == -1)
{ 
time = Long.valueOf (parts[0].trim()); 
schedule.set (idx, time); 
}
}
else if (type == 4)
{
id = parts[2].trim();
id += ",";
id += parts[3].trim();
idx = taskID.indexOf (id);

//And it's wierd that some tasks finished without ever being 
//submitted.
if (idx == -1) ; //System.out.println ("WHATTTT!!!");
else 
{ 
time = Long.valueOf (parts[0].trim()); 
finish.set (idx, time);
}
}
}
}
}
//FileWriter fw = new FileWriter ("C:/Users/Maryam/Desktop/cloudsim-3.0.3/examples/dataset/dataset0.csv");
//FileWriter fw = new FileWriter ("C:/Users/Maryam/Desktop/cloudsim-3.0.3/examples/dataset/dataset1.csv");
FileWriter fw = new FileWriter ("C:/Users/Maryam/Desktop/cloudsim-3.0.3/examples/dataset/dataset2.csv");
//FileWriter fw = new FileWriter ("C:/Users/Maryam/Desktop/cloudsim-3.0.3/examples/dataset/dataset3.csv");
//FileWriter fw = new FileWriter ("C:/Users/Maryam/Desktop/cloudsim-3.0.3/examples/dataset/dataset4.csv");
//FileWriter fw = new FileWriter ("C:/Users/Maryam/Desktop/cloudsim-3.0.3/examples/dataset/dataset5.csv");

fw.append ("JobID,TaskIndex,SubmitTime,duration\n");
for (idx = 0; idx < taskID.size() ; idx++)
{
time = finish.get (idx);
if (time != -1)
{
data = taskID.get (idx) + ",";
data += Long.toString (submit.get (idx)) + ",";
time -= schedule.get (idx);

if (time < 0) ;//System.out.println ("WHATTTT!!!");
data += Long.toString (time) + "\n";
fw.append (data);
}
}
fw.flush ();
fw.close ();
tasks.close ();
} catch (IOException e) {}
} 
//Scanner s = new Scanner (System.in);
//System.out.println(s.next());
}
