# Supplementary material for: A static VM placement and hybrid job scheduling model for green data centers
Source: PLoS One. 2020 Aug 13;15(8):e0237238. doi: 10.1371/journal.pone.0237238 (PMC7425884; doi:10.1371/journal.pone.0237238)
Supplement: S1 Data — (ZIP) [file pone.0237238.s001.zip › MyProject/dataset/dataset0.csv]

JobID	TaskIndex	SubmitTime	duration
6248941479	0	0	4219709183
6250345153	0	0	2805881184
6250345153	1	0	2987392570
6250345153	2	0	2849787650
6250345153	3	0	2890234366
6250345153	4	0	2752180769
6250345153	5	0	530910012
6250345153	6	0	219232914
6250345153	7	0	195753217
6250345153	8	0	2868213673
6250345153	9	0	2836904726
6250345153	11	0	2769125751
6250345153	12	0	2753037657
6250345153	13	0	2975232397
6250345153	14	0	151144891
6250345153	15	0	151262849
6250345153	16	0	2709370875
6250345153	17	0	2957481462
6250345153	18	0	2702903110
6250345153	19	0	3211599358
6250345153	20	0	966177093
6250345153	21	0	941561555
6250345153	22	0	2855241238
6250345153	23	0	2953329843
6250345153	24	0	2972304061
6250345153	25	0	2747683602
6250345153	26	0	2740542916
6250345153	27	0	2759140731
6250345153	28	0	2911536088
6250345153	29	0	2964278263
6250345153	30	0	2989655025
6250345153	31	0	2879506494
6250345153	32	0	2883416921
6250345153	33	0	3038173161
6250345153	34	0	163387097
6250345153	35	0	2729403536
6250345153	36	0	2838464307
6250345153	37	0	2926713622
6250345153	38	0	2866472907
6250345153	39	0	3057311138
6250345153	40	0	3127569709
6250345153	41	0	2713629790
6250345153	42	0	2819537442
6250345153	43	0	2833767430
6250345153	44	0	470975097
6250345153	45	0	2721281172
6250345153	46	0	137352265
6250345153	47	0	2874299876
6250345153	48	0	2903021654
6250345153	49	0	2750681137
6250345153	50	0	2742842839
6250345153	51	0	941701352
6250345153	52	0	2745383607
6250345153	53	0	2702904014
6250345153	54	0	140974911
6250345153	55	0	2771544757
6250345153	56	0	2814669849
6250345153	57	0	2796438563
6250345153	58	0	980754960
6250345153	59	0	3095265276
6250345153	60	0	2730204780
6250345153	61	0	2737763648
6250345153	62	0	1997239356
6250345153	63	0	3216718503
6250345153	64	0	2939057666
6250345153	65	0	2747683667
6250345153	66	0	2944659990
6250345153	67	0	3053163685
6250345153	68	0	880307399
6250345153	69	0	2707759872
6250345153	70	0	2948568299
6250345153	71	0	3013562233
6250345153	72	0	2913254562
6250345153	73	0	2878717473
6250345153	74	0	129760833
6250345153	75	0	2967353231
6250345153	76	0	3052391120
6250345153	77	0	2737762991
6250345153	78	0	2918805010
6250345153	79	0	2709370970
6250345153	80	0	2950751598
6250345153	81	0	133478526
6250345153	82	0	3063759867
6250345153	83	0	3571273719
6250345153	84	0	2718971460
6250345153	85	0	2746140477
6250345153	86	0	2913253864
6250345153	87	0	1876666389
6250345153	88	0	2748432851
6250345153	89	0	2807313049
6250345153	90	0	3111384130
6250345153	91	0	2885970556
6250345153	92	0	2991161943
6250345153	93	0	530977957
6250345153	94	0	2858763189
6250345153	95	0	2706877431
6250345153	96	0	2912473599
6250345153	97	0	3009531840
6250345153	98	0	2730205549
6250345153	99	0	2709370612
6250345153	100	0	2753037536
6250345153	101	0	2995426148
6250345153	102	0	2917966742
6250345153	103	0	126948771
6250345153	104	0	142893728
6250345153	105	0	2741331204
6250345153	106	0	2819537906
6250345153	107	0	2742842711
6250345153	108	0	2811758612
6250345153	109	0	2998729905
6250345153	110	0	3083779443
6250345153	111	0	2807312470
6250345153	112	0	2764482555
6250345153	113	0	2993384569
6250345153	114	0	613913180
6250345153	115	0	3184711561
6250345153	116	0	3033356172
6250345153	117	0	2852276416
6250345153	118	0	964694891
6250345153	119	0	2802224715
6250345153	120	0	2902287519
6250345153	121	0	132697805
6250345153	122	0	2701878967
6250345153	123	0	2862192001
6250345153	124	0	3018050823
6250345153	125	0	272190764
6250345153	126	0	2929045294
6250345153	127	0	2810543053
6250345153	128	0	914241078
6250345153	129	0	2821130710
6250345153	130	0	2794787725
6250345153	131	0	1172762967
6250345153	132	0	2999441013
6250345153	133	0	2999441424
6250345153	134	0	152118854
6250345153	135	0	2879504518
6250345153	136	0	175420536
6250345153	137	0	772999035
6250345153	138	0	602072568
6250345153	139	0	2792604107
6250345153	140	0	124674770
6250345153	141	0	2889403324
6250345153	142	0	2824826716
6250345153	143	0	2777210397
6250345153	144	0	1008899579
6250345153	145	0	2743566506
6250345153	146	0	2786662593
6250345153	147	0	2872249272
6250345153	148	0	2903798035
6250345153	149	0	2836904762
6250345153	150	0	3006995353
6250345153	151	0	2890962117
6250345153	152	0	3202064213
6250345153	153	0	1443014267
6250345153	154	0	3006995340
6250345153	155	0	721953958
6250345153	156	0	1917469397
6250345153	157	0	2908094268
6250345153	158	0	2740543065
6250345153	159	0	2762859856
6250345153	160	0	3119848561
6250345153	161	0	747510492
6250345153	162	0	2914006811
6250345153	163	0	2703761583
6250345153	164	0	2850616379
6250345153	165	0	2877882055
6250345153	166	0	2867324162
6250345153	167	0	2957480554
6250345153	168	0	2993384026
6250345153	169	0	736374726
6250345153	170	0	3016500397
6250345153	171	0	2972303982
6250345153	172	0	2999441058
6250345153	173	0	3038173313
6250345153	174	0	3181648926
6250345153	175	0	2753037220
6250345153	176	0	2798262423
6250345153	177	0	2779991208
6250345153	178	0	189388702
6250345153	179	0	2791196401
6250345153	180	0	2913254491
6250345153	181	0	2802224845
6250345153	182	0	2947813430
6250345153	183	0	3287598634
6250345153	184	0	169125618
6250345153	185	0	2991162205
6250345153	186	0	2729403268
6250345153	187	0	3344113825
6250345153	188	0	2806591806
6250345153	189	0	2775832785
6250345153	190	0	3037396974
6250345153	191	0	2856387941
6250345153	192	0	2738562265
6250345153	193	0	2809698189
6250345153	194	0	2856388483
6250345153	195	0	487232617
6250345153	196	0	2703761629
6250345153	197	0	2810543385
6250345153	198	0	555798773
6250345153	199	0	2773014658
6250345153	200	0	3252012243
6250345153	201	0	2925951788
6250345153	202	0	2767206384
6250345153	203	0	2912474008
6250345153	204	0	2959979396
6250345153	205	0	646198010
6250345153	206	0	2932344872
6250345153	207	0	2917967088
6250345153	208	0	3060294991
6250345153	209	0	3057311293
6250345153	210	0	2725927262
6250345153	211	0	2925178701
6250345153	212	0	2731798832
6250345153	213	0	2742842157
6250345153	214	0	2715180534
6250345153	215	0	2748432891
6250345153	216	0	2773014864
6250345153	217	0	2890961187
6250345153	218	0	2979388146
6250345153	219	0	2706130529
6250345153	220	0	2827275789
6250345153	221	0	2751408597
6250345153	222	0	146739254
6250345153	223	0	2962318814
6250345153	224	0	2766380392
6250345153	225	0	3034083943
6250345153	226	0	2954133782
6250345153	227	0	647873556
6250345153	228	0	2841624931
6250345153	229	0	732047603
6250345153	230	0	1006003682
6250345153	231	0	1375086231
6250345153	232	0	2821130981
6250345153	233	0	2864405503
6250345153	234	0	190909184
6250345153	235	0	2950067279
6250345153	236	0	2715837076
6250345153	237	0	180807307
6250345153	238	0	2746140948
6250345153	239	0	2917967167
6250345153	240	0	883988922
6250345153	241	0	2834487642
6250345153	242	0	2834487418
6250345153	243	0	3033356082
6250345153	244	0	907965791
6250345153	245	0	860672799
6250345153	246	0	2851521890
6250345153	247	0	3553825330
6250345153	248	0	2346172794
6250345153	249	0	3116823372
6250345153	250	0	3129107946
6250345153	251	0	1116003557
6250345153	252	0	2981564732
6250345153	253	0	2892487630
6250345153	254	0	2929767352
6250345153	255	0	2725927167
6250345153	256	0	2822083679
6250345153	257	0	178826258
6250345153	258	0	2930544570
6250345153	259	0	2857139215
6250345153	260	0	2869815670
6250345153	261	0	2808905791
6250345153	262	0	2854414118
6250345153	263	0	2915613001
6250345153	264	0	2828993825
6250345153	265	0	2770805910
6250345153	266	0	2966435662
6250345153	267	0	2775125843
6250345153	268	0	2737763375
6250345153	269	0	2900458736
6250345153	270	0	2701879676
6250345153	271	0	931377090
6250345153	272	0	2866473129
6250345153	273	0	3015767156
6250345153	274	0	3010436463
6250345153	275	0	3498676392
6250345153	276	0	3032490265
6250345153	277	0	3028214263
6250345153	278	0	3080296080
6250345153	279	0	2780809666
6250345153	280	0	2793385114
6250345153	281	0	631618759
6250345153	282	0	2732601502
6250345153	283	0	1618841665
6250345153	284	0	2913254430
6250345153	285	0	1383162319
6250345153	286	0	2769126252
6250345153	287	0	2913253769
6250345153	288	0	357952700
6250345153	289	0	2832494129
6250345153	290	0	153590784
6250345153	291	0	2972303871
6250345153	292	0	765011563
6250345153	293	0	2796439077
6250345153	294	0	1726294436
6250345153	295	0	2758336584
6250345153	296	0	157250496
6250345153	297	0	2971530445
6250345153	298	0	2837676221
6250345153	299	0	2917967531
6250345153	300	0	2763658586
6250345153	301	0	2704596594
6250345153	302	0	2869049265
6250345153	303	0	2772320280
6250345153	304	0	2958299904
6250345153	305	0	2768329992
6250345153	306	0	2836905172
6250345153	307	0	2770805785
6250345153	308	0	2793385457
6250345153	309	0	2720507600
6250345153	310	0	2990447999
6250345153	311	0	3116822760
6250345153	312	0	2704597186
6250345153	313	0	2769905049
6250345153	314	0	2822083523
6250345153	315	0	2745383059
6250345153	316	0	2761413934
6250345153	317	0	2775125873
6250345153	318	0	3119140955
6250345153	319	0	2959979428
6250345153	320	0	2753037704
6250345153	321	0	2822083878
6250345153	322	0	2914007367
6250345153	323	0	1413539586
6250345153	324	0	3028214492
6250345153	325	0	2871451984
6250345153	326	0	511103402
6250345153	327	0	3049747245
6250345153	328	0	1517809580
6250345153	329	0	2857930178
6250345153	330	0	2986713509
6250345153	331	0	2758336198
6250345153	332	0	2792604027
6250345153	333	0	3052391437
6250345153	334	0	2842511877
6250345153	335	0	2982335607
6250345153	336	0	2800044234
6250345153	337	0	599155433
6250345153	338	0	2781675501
6250345153	339	0	2768330008
6250345153	340	0	2841624768
6250345153	341	0	2909235412
6250345153	342	0	2940622921
6250345153	343	0	3006995408
6250345153	344	0	2852276425
6250345153	345	0	293854569
6250345153	346	0	2951447745
6250345153	347	0	2982335671
6250345153	349	0	2863582361
6250345153	350	0	2822083825
6250345153	351	0	2800043107
6250345153	352	0	2984239826
6250345153	353	0	2751408051
6250345153	354	0	688929971
6250345153	355	0	2773014719
6250345153	356	0	3138207329
6250345153	357	0	3039004769
6250345153	358	0	2892487964
6250345153	359	0	528160491
6250345153	360	0	2863581810
6250345153	361	0	2841624939
6250345153	362	0	2840783875
6250345153	363	0	3061206636
6250345153	364	0	2946238631
6250345153	365	0	3028214219
6250345153	366	0	3000993782
6250345153	367	0	2742119885
6250345153	368	0	3042543874
6250345153	369	0	2917154224
6250345153	370	0	2831553124
6250345153	371	0	2731041169
6250345153	372	0	2786662328
6250345153	373	0	170081643
6250345153	374	0	627720616
6250345153	375	0	2970667278
6250345153	376	0	497272093
6250345153	377	0	3034892952
6250345153	378	0	2709370868
6250345153	379	0	879606673
6250345153	380	0	3039822224
6250345153	381	0	2914006487
6250345153	382	0	2815577592
6250345153	383	0	2706130513
6250345153	384	0	768575562
6250345153	385	0	154306633
6250345153	386	0	2807312376
6250345153	387	0	2796438812
6250345153	388	0	237811221
6250345153	389	0	2932345002
6250345153	390	0	2792603716
6250345153	391	0	2775126111
6250345153	392	0	875601606
6250345153	393	0	2933920101
6250345153	394	0	2824068233
6250345153	395	0	3376933178
6250345153	396	0	2885970005
6250345153	397	0	303511292
6250345153	398	0	2812929247
6250345153	399	0	2762119397
6250345153	400	0	3015036223
6250345153	401	0	2822981708
6250345153	402	0	2788870501
6250345153	403	0	171260760
6250345153	404	0	2822082928
6250345153	405	0	688939752
6250345153	406	0	2956609249
6250345153	407	0	2774435716
6250345153	408	0	3055740859
6250345153	409	0	2905694677
6250345153	410	0	1098957768
6250345153	411	0	2758336109
6250345153	412	0	786058551
6250345153	413	0	2955794575
6250345153	414	0	2846164607
6250345153	415	0	2702903858
6250345153	416	0	3159099409
6250345153	417	0	2775126232
6250345153	418	0	3166036054
6250345153	419	0	665909667
6250345153	420	0	2980866805
6250345153	421	0	3061206756
6250345153	422	0	3045019203
6250345153	423	0	2859676223
6250345153	424	0	2806592083
6250345153	425	0	3045019344
6250345153	426	0	148768923
6250345153	427	0	2867323283
6250345153	428	0	2729403521
6250345153	429	0	645254874
6250345153	430	0	3028214535
6250345153	431	0	2788870575
6250345153	432	0	2952558175
6250345153	433	0	2816479225
6250345153	434	0	734407513
6250345153	435	0	2774435565
6250345153	436	0	2733784150
6250345153	437	0	2785895521
6250345153	438	0	2970667620
6250345153	439	0	2975232488
6250345153	440	0	3002587455
6250345153	441	0	3144860359
6250345153	442	0	3089945899
6250345153	443	0	3451853950
6250345153	444	0	936223906
6250345153	445	0	2763658680
6250345153	446	0	129446730
6250345153	447	0	2867324082
6250345153	448	0	2910769900
6250345153	449	0	2911535637
6250345153	450	0	742761916
6250345153	451	0	2704597208
6250345153	452	0	2872947458
6250345153	453	0	2831553186
6250345153	454	0	684946207
6250345153	455	0	2747683090
6250345153	456	0	2836161377
6250345153	457	0	3018050245
6250345153	458	0	2798262401
6250345153	459	0	2972304372
6250345153	460	0	2832494462
6250345153	461	0	2969065760
6250345153	462	0	2794100818
6250345153	463	0	209397003
6250345153	464	0	551506666
6250345153	465	0	2770805719
6250345153	466	0	3330164888
6250345153	467	0	2731041051
6250345153	468	0	3376189540
6250345153	469	0	2928314963
6250345153	470	0	2794100315
6250345153	471	0	2988907419
6250345153	472	0	3121345683
6250345153	473	0	2848944655
6250345153	474	0	2939821440
6250345153	475	0	145737605
6250345153	476	0	585063611
6250345153	477	0	1954448775
6250345153	478	0	2780810097
6250345153	479	0	2716600637
6250345153	480	0	3382105192
6250345153	481	0	911371433
6250345153	482	0	2892487553
6250345153	483	0	2752181451
6250345153	484	0	2820346029
6250345153	485	0	2733783889
6250345153	486	0	135545177
6250345153	487	0	2968245761
6250345153	488	0	2704596560
6250345153	489	0	2989655117
6250345153	490	0	2722239133
6250345153	491	0	2867324699
6250345153	492	0	2834487577
6250345153	493	0	2760575568
6250345153	494	0	2784166374
6250345153	495	0	2760574812
6250345153	496	0	2858763225
6250345153	497	0	2700668663
6250345153	498	0	1001579795
6250345153	499	0	2763658950
6250345153	500	0	3131939059
6250345153	501	0	2993384468
6250345153	502	0	2812929070
6250345153	503	0	2903797873
6250345153	504	0	2896870413
6250345153	505	0	2872947060
6250345153	506	0	2723366559
6250345153	507	0	2956609692
6250345153	508	0	2884186822
6250345153	509	0	117813724
6250345153	510	0	2889403727
6250345153	511	0	2840783580
6250345153	512	0	2779080207
6250345153	513	0	1735408571
6250345153	514	0	2894077826
6250345153	515	0	113921651
6250345153	516	0	2884187055
6250345153	517	0	965805667
6250345153	518	0	2711750869
6250345153	519	0	2727847985
6250345153	520	0	2913254510
6250345153	521	0	2857139572
6250345153	522	0	2949248141
6250345153	523	0	3039821528
6250345153	524	0	256507512
6250345153	525	0	2840007219
6250345153	526	0	181246111
6250345153	527	0	2730205591
6250345153	528	0	2790200237
6250345153	529	0	3011962639
6250345153	530	0	2780809226
6250345153	531	0	1670576595
6250345153	532	0	3000166862
6250345153	533	0	2965607418
6250345153	534	0	2794100785
6250345153	535	0	2902288067
6250345153	536	0	3077976821
6250345153	537	0	2727014667
6250345153	538	0	2727847810
6250345153	539	0	2831552517
6250345153	540	0	2857930513
6250345153	541	0	2760575009
6250345153	542	0	3032490838
6250345153	543	0	2704596874
6250345153	544	0	3270989618
6250345153	545	0	2782498690
6250345153	546	0	158454426
6250345153	547	0	2886750185
6250345153	548	0	2830654183
6250345153	549	0	2901461297
6250345153	550	0	2112492157
6250345153	551	0	2803550254
6250345153	552	0	2833767063
6250345153	553	0	2791196907
6250345153	554	0	2954887758
6250345153	555	0	793910594
6250345153	556	0	2822982434
6250345153	557	0	2964278323
6250345153	558	0	602071915
6250345153	559	0	2707759153
6250345153	560	0	2836161756
6250345153	561	0	2875872140
6250345153	562	0	2879506236
6250345153	563	0	2863582001
6250345153	564	0	2766380125
6250345153	565	0	2875872211
6250345153	566	0	2870632490
6250345153	567	0	2905694617
6250345153	568	0	2814670271
6250345153	569	0	2848943889
6250345153	570	0	2764483569
6250345153	571	0	2910769419
6250345153	572	0	1011874612
6250345153	573	0	2906450699
6250345153	574	0	2826424715
6250345153	575	0	2857138871
6250345153	576	0	2704596405
6250345153	577	0	2928314922
6250345153	578	0	2742842579
6250345153	579	0	585674385
6250345153	580	0	2834486848
6250345153	581	0	2828098457
6250345153	582	0	2829804116
6250345153	583	0	3204868934
6250345153	584	0	3013562287
6250345153	585	0	2869816563
6250345153	586	0	2752181853
6250345153	587	0	2791905398
6250345153	588	0	195978328
6250345153	589	0	3009532528
6250345153	590	0	1007547902
6250345153	591	0	2858763769
6250345153	592	0	616855533
6250345153	593	0	2722238999
6250345153	594	0	2705343133
6250345153	595	0	1075198839
6250345153	596	0	2808905903
6250345153	597	0	2811759032
6250345153	598	0	3090758796
6250345153	599	0	2969066068
6250345153	600	0	3041725279
6250345153	601	0	168031598
6250345153	602	0	2906450424
6250345153	603	0	2920805547
6250345153	604	0	1197205431
6250345153	605	0	1313389868
6250345153	606	0	2917154633
6250345153	607	0	2836162222
6250345153	608	0	2913254194
6250345153	609	0	2704597104
6250345153	610	0	2831553344
6250345153	611	0	2782499514
6250345153	612	0	2811758088
6250345153	613	0	2975233006
6250345153	614	0	2890961966
6250345153	615	0	2710984852
6250345153	616	0	902096709
6250345153	617	0	3237436669
6250345153	618	0	187849374
6250345153	619	0	2766379800
6250345153	620	0	130000882
6250345153	621	0	768386878
6250345153	622	0	3103559049
6250345153	623	0	2889403609
6250345153	624	0	2787424786
6250345153	625	0	2067928159
6250345153	626	0	2828993258
6250345153	627	0	2826425249
6250345153	628	0	2706877695
6250345153	629	0	2935881764
6250345153	630	0	2918804176
6250345153	631	0	2813862016
6250345153	632	0	2939822283
6250345153	633	0	2865239584
6250345153	634	0	2864405849
6250345153	635	0	2889402645
6250345153	636	0	2859676043
6250345153	637	0	744243438
6250345153	638	0	2750681337
6250345153	639	0	502552145
6250345153	640	0	2931625998
6250345153	641	0	2736179635
6250345153	642	0	2807312849
6250345153	643	0	2777210428
6250345153	644	0	2969863872
6250345153	645	0	2936627210
6250345153	646	0	2705343546
6250345153	647	0	2872249200
6250345153	648	0	2710176964
6250345153	649	0	3002586858
6250345153	650	0	2917154544
6250345153	651	0	2910769283
6250345153	652	0	2840007533
6250345153	653	0	2824827150
6250345153	654	0	2858763359
6250345153	655	0	2956610098
6250345153	656	0	2763659178
6250345153	657	0	945714080
6250345153	658	0	2925951838
6250345153	659	0	2777972952
6250345153	660	0	1273403872
6250345153	661	0	2791196604
6250345153	662	0	566778761
6250345153	663	0	2840782948
6250345153	664	0	2965607244
6250345153	665	0	2835399017
6250345153	666	0	841489651
6250345153	667	0	764339007
6250345153	668	0	2893299001
6250345153	669	0	2737763333
6250345153	670	0	2770806030
6250345153	671	0	3061206473
6250345153	672	0	636707031
6250345153	673	0	2707759925
6250345153	674	0	2866472386
6250345153	675	0	2769905685
6250345153	676	0	2862192181
6250345153	677	0	2736980419
6250345153	678	0	2900459560
6250345153	679	0	2969066643
6250345153	680	0	2953329900
6250345153	681	0	3054992211
6250345153	682	0	2908094019
6250345153	683	0	2766380338
6250345153	684	0	2836904865
6250345153	685	0	2777209761
6250345153	686	0	2929767773
6250345153	687	0	2771544945
6250345153	688	0	2835398562
6250345153	689	0	3080295766
6250345153	690	0	2743566068
6250345153	691	0	2800044500
6250345153	692	0	2835398611
6250345153	693	0	3008778719
6250345153	694	0	2790200031
6250345153	695	0	2737763463
6250345153	696	0	2769125456
6250345153	697	0	3011962765
6250345153	698	0	2858763093
6250345153	699	0	501371582
6250345153	700	0	2840006572
6250345153	701	0	2805881704
6250345153	702	0	855012076
6250345153	703	0	2752181656
6250345153	704	0	2969065489
6250345153	705	0	2779990997
6250345153	706	0	2961527432
6250345153	707	0	3077976358
6250345153	708	0	797619849
6250345153	709	0	3253722652
6250345153	710	0	2816478375
6250345153	711	0	1060806063
6250345153	712	0	652732658
6250345153	713	0	3028214680
6250345153	714	0	2751408500
6250345153	715	0	291126069
6250345153	716	0	182371284
6250345153	717	0	3047449361
6250345153	718	0	2889402898
6250345153	719	0	2706877216
6250345153	720	0	977863871
6250345153	721	0	2731798669
6250345153	722	0	3009532327
6250345153	723	0	2895729040
6250345153	724	0	3063070060
6250345153	725	0	2841624727
6250345153	726	0	2770805685
6250345153	727	0	2937433431
6250345153	728	0	2864406560
6250345153	729	0	2862191952
6250345153	730	0	1452509673
6250345153	731	0	772170593
6250345153	732	0	138043743
6250345153	733	0	2885970066
6250345153	734	0	2987392792
6250345153	735	0	2806591536
6250345153	736	0	2699904372
6250345153	737	0	3006995486
6250345153	738	0	2753037592
6250345153	739	0	2948568745
6250345153	740	0	2980122627
6250345153	741	0	2759141057
6250345153	742	0	563105829
6250345153	743	0	1107759426
6250345153	744	0	2801030247
6250345153	745	0	625988880
6250345153	746	0	2872248801
6250345153	747	0	528092103
6250345153	748	0	2863582195
6250345153	749	0	2774435608
6250345153	750	0	822024934
6250345153	751	0	2952558390
6250345153	752	0	3044202920
6250345153	753	0	2976033134
6250345153	754	0	2955794778
6250345153	755	0	2793385019
6250345153	756	0	2710177452
6250345153	757	0	1331066646
6250345153	758	0	3267344266
6250345153	759	0	3009532147
6250345153	760	0	2788146240
6250345153	761	0	2791196998
6250345153	762	0	2843425785
6250345153	763	0	2895728191
6250345153	764	0	2788145692
6250345153	765	0	2710177258
6250345153	766	0	2749183741
6250345153	767	0	2759140464
6250345153	768	0	3041725262
6250345153	769	0	2840006599
6250345153	770	0	3035687148
6250345153	771	0	2910019230
6250345153	772	0	2794100671
6250345153	773	0	2927527531
6250345153	774	0	2910019620
6250345153	775	0	2858763108
6250345153	776	0	2924392441
6250345153	777	0	2862191431
6250345153	778	0	512043570
6250345153	779	0	2898820846
6250345153	780	0	2895728473
6250345153	781	0	3119848684
6250345153	782	0	2885970871
6250345153	783	0	2951447454
6250345153	784	0	2732601549
6250345153	785	0	712647869
6250345153	786	0	160678000
6250345153	787	0	3017359061
6250345153	788	0	954568665
6250345153	789	0	2708569773
6250345153	790	0	2767207092
6250345153	791	0	539303450
6250345153	792	0	2875872634
6250345153	793	0	473271772
6250345153	794	0	1307532632
6250345153	795	0	2800043360
6250345153	796	0	2857930567
6250345153	797	0	153411170
6250345153	798	0	2762859921
6250345153	799	0	2787424680
6250345153	800	0	2859676126
6250345153	801	0	2730205157
6250345153	802	0	2849788144
6250345153	803	0	2732600810
6250345153	804	0	2752181790
6250345153	805	0	2763658560
6250345153	806	0	2831552768
6250345153	807	0	2736179830
6250345153	808	0	1005504568
6250345153	809	0	2903021111
6250345153	810	0	518344345
6250345153	811	0	2990448343
6250345153	812	0	2910019642
6250345153	813	0	2763659114
6250345153	814	0	2763659366
6250345153	815	0	2827276679
6250345153	816	0	3045018779
6250345153	817	0	2762119990
6250345153	818	0	2715837943
6250345153	819	0	2955794441
6250345153	820	0	2910769311
6250345153	821	0	2828992891
6250345153	822	0	532734364
6250345153	823	0	2736180067
6250345153	824	0	3017358968
6250345153	825	0	636735864
6250345153	826	0	2747683387
6250345153	827	0	2972304030
6250345153	828	0	2740542775
6250345153	829	0	121337868
6250345153	830	0	2920806002
6250345153	831	0	2832494662
6250345153	832	0	510937572
6250345153	833	0	651421177
6250345153	834	0	2925952630
6250345153	835	0	2720507043
6250345153	836	0	2838463549
6250345153	837	0	2704596271
6250345153	838	0	2885970602
6250345153	839	0	2949248714
6250345153	840	0	459572257
6250345153	841	0	2861356055
6250345153	842	0	2725015279
6250345153	843	0	2777973437
6250345153	844	0	2977674539
6250345153	845	0	2719746397
6250345153	846	0	2813862538
6250345153	847	0	2997255301
6250345153	848	0	2711750473
6250345153	849	0	2809698170
6250345153	850	0	3159904533
6250345153	851	0	2771544560
6250345153	852	0	2911535324
6250345153	853	0	2958299978
6250345153	854	0	2917153943
6250345153	855	0	2749951885
6250345153	856	0	3166776484
6250345153	857	0	2977675083
6250345153	858	0	3078731046
6250345153	859	0	2731040798
6250345153	860	0	3142553754
6250345153	861	0	3058770676
6250345153	862	0	2897712568
6250345153	863	0	2799137965
6250345153	864	0	2714412937
6250345153	865	0	2948568308
6250345153	866	0	698342659
6250345153	867	0	2848944449
6250345153	868	0	693934082
6250345153	869	0	2997255194
6250345153	870	0	2827275701
6250345153	871	0	2701880027
6250345153	872	0	556150447
6250345153	873	0	791571189
6250345153	874	0	2933919466
6250345153	875	0	126984174
6250345153	876	0	3351806544
6250345153	877	0	2773719525
6250345153	878	0	2366735431
6250345153	879	0	2746140359
6250345153	880	0	2892487458
6250345153	881	0	2971531232
6250345153	882	0	3015766977
6250345153	883	0	2960754653
6250345153	884	0	1452340591
6250345153	885	0	2711750054
6250345153	886	0	595498915
6250345153	887	0	2710984573
6250345153	888	0	2740543195
6250345153	889	0	843501724
6250345153	890	0	2863581962
6250345153	891	0	2699904772
6250345153	892	0	702245716
6250345153	893	0	2863581774
6250345153	894	0	2776500455
6250345153	895	0	129352498
6250345153	896	0	2811758481
6250345153	897	0	2931625354
6250345153	898	0	2933156542
6250345153	899	0	2857138682
6250345153	900	0	2929045527
6250345153	901	0	2890233982
6250345153	902	0	2922343547
6250345153	903	0	3242009125
6250345153	904	0	2896870127
6250345153	905	0	2980123122
6250345153	906	0	2927527560
6250345153	907	0	565833870
6250345153	908	0	2830654859
6250345153	909	0	2991162335
6250345153	910	0	500392200
6250345153	911	0	3003356833
6250345153	912	0	2826424349
6250345153	913	0	3033356765
6250345153	914	0	2929767414
6250345153	915	0	1418696107
6250345153	916	0	2796438884
6250345153	917	0	2771544319
6250345153	918	0	2797378510
6250345153	919	0	2725015618
6250345153	920	0	2772320634
6250345153	921	0	2796439734
6250345153	922	0	2770805847
6250345153	923	0	2749951484
6250345153	924	0	2829804219
6250345153	925	0	660020700
6250345153	926	0	2975232695
6250345153	927	0	2711750078
6250345153	928	0	893845116
6250345153	929	0	2913254502
6250345153	930	0	738793652
6250345153	931	0	3157188335
6250345153	932	0	2725927366
6250345153	933	0	2706130250
6250345153	934	0	2993384522
6250345153	935	0	2801030046
6250345153	936	0	513246766
6250345153	937	0	3083779949
6250345153	938	0	3022553276
6250345153	939	0	3089135212
6250345153	940	0	3031688086
6250345153	941	0	2706130141
6250345153	942	0	2713629601
6250345153	943	0	2743565771
6250345153	944	0	2700668419
6250345153	945	0	2738561818
6250345153	946	0	2923551207
6250345153	947	0	3015767019
6250345153	948	0	2806591973
6250345153	949	0	3003356360
6250345153	950	0	2866473155
6250345153	951	0	2790200748
6250345153	952	0	2844898645
6250345153	953	0	867167781
6250345153	954	0	2878717276
6250345153	955	0	2895729193
6250345153	956	0	2995425201
6250345153	957	0	2739719619
6250345153	958	0	2910770194
6250345153	959	0	156592373
6250345153	960	0	613715089
6250345153	961	0	2840782739
6250345153	962	0	2914797113
6250345153	963	0	2783334017
6250345153	964	0	2742120002
6250345153	965	0	2775833420
6250345153	966	0	2727014025
6250345153	967	0	2849787447
6250345153	968	0	2914006761
6250345153	969	0	2706877775
6250345153	970	0	2927528433
6250345153	971	0	2765556569
6250345153	972	0	2830654437
6250345153	973	0	2735393373
6250345153	974	0	2972304992
6250345153	975	0	2955794536
6250345153	976	0	2802225331
6250345153	977	0	2719746300
6250345153	978	0	2709370949
6250345153	979	0	2736179914
6250345153	980	0	2706877234
6250345153	981	0	3017359272
6250345153	982	0	2805157207
6250345153	983	0	2816479008
6250345153	984	0	2892487049
6250345153	985	0	592607571
6250345153	986	0	3154124622
6250345153	987	0	2872249156
6250345153	988	0	2885051804
6250345153	989	0	2784165889
6250345153	990	0	2758336980
6250345153	991	0	2785895618
6250345153	992	0	1022529675
6250345153	993	0	2809698483
6250345153	994	0	2840006384
6250345153	995	0	2828097846
6250345153	996	0	527401794
6250345153	997	0	748538113
6250345153	998	0	3045019216
6250345153	999	0	748739052
6250345153	1000	0	2788145919
6250345153	1001	0	2785895328
6250345153	1002	0	621843267
6250345153	1003	0	248205824
6250345153	1004	0	2800044180
6250345153	1005	0	3085628630
6250345153	1006	0	3397196555
6250345153	1007	0	2979388129
6250345153	1008	0	2912474186
6250345153	1009	0	2802224902
6250345153	1010	0	2744671674
6250345153	1011	0	899451707
6250345153	1012	0	2854414538
6250345153	1013	0	2965607315
6250345153	1014	0	2898820444
6250345153	1015	0	1394541997
6250345153	1016	0	2727847430
6250345153	1017	0	759189957
6250345153	1018	0	2805157473
6250345153	1019	0	2835398175
6250345153	1020	0	543165553
6250345153	1021	0	2779080761
6250345153	1022	0	2801030756
6250345153	1023	0	2940622889
6250345153	1024	0	2956609061
6250345153	1025	0	163736680
6250345153	1026	0	2775125793
6250345153	1027	0	2877883122
6250345153	1028	0	2732601181
6250345153	1029	0	2825601351
6250345153	1030	0	158823548
6250345153	1031	0	2992613518
6250345153	1032	0	2779081036
6250345153	1033	0	574039133
6250345153	1034	0	2978453315
6250345153	1035	0	2740542962
6250345153	1036	0	2919986923
6250345153	1037	0	2827275654
6250345153	1038	0	2853630587
6250345153	1039	0	2798261933
6250345153	1040	0	394389901
6250345153	1041	0	2961527834
6250345153	1042	0	1125596277
6250345153	1043	0	3140431949
6250345153	1044	0	3155621242
6250345153	1045	0	2720507623
6250345153	1046	0	578885765
6250345153	1047	0	3024885028
6250345153	1048	0	3392681823
6250345153	1049	0	3019988702
6250345153	1050	0	2784166267
6250345153	1051	0	2875871819
6250345153	1052	0	2746141196
6250345153	1053	0	3248561065
6250345153	1054	0	2810542877
6250345153	1055	0	2748432610
6250345153	1056	0	3189356840
6250345153	1057	0	2830655275
6250345153	1058	0	2888612252
6250345153	1059	0	2800044006
6250345153	1060	0	3001778002
6250345153	1061	0	2822982601
6250345153	1062	0	2984240072
6250345153	1063	0	2924392347
6250345153	1064	0	2735393329
6250345153	1065	0	2920807236
6250345153	1066	0	181794608
6250345153	1067	0	2704596753
6250345153	1068	0	719952270
6250345153	1069	0	3115997840
6250345153	1070	0	2828993357
6250345153	1071	0	2844898094
6250345153	1072	0	3106250329
6250345153	1073	0	2838463445
6250345153	1074	0	2769125409
6250345153	1075	0	2839262768
6250345153	1076	0	2832494277
6250345153	1077	0	2766380224
6250345153	1078	0	3123434553
6250345153	1079	0	2830654719
6250345153	1080	0	2959182098
6250345153	1081	0	728925369
6250345153	1082	0	2780809354
6250345153	1083	0	2857929940
6250345153	1084	0	2777210318
6250345153	1085	0	2856388020
6250345153	1086	0	2997990103
6250345153	1087	0	2839263775
6250345153	1088	0	158886386
6250345153	1089	0	2863581543
6250345153	1090	0	2754272133
6250345153	1091	0	2751408377
6250345153	1092	0	3188565139
6250345153	1093	0	3075644510
6250345153	1094	0	2767206896
6250345153	1095	0	2822083959
6250345153	1096	0	2725015646
6250345153	1097	0	2912473467
6250345153	1098	0	2878716105
6250345153	1099	0	2915613153
6250345153	1100	0	2944659977
6250345153	1101	0	2767206175
6250345153	1102	0	2864405932
6250345153	1103	0	2903798134
6250345153	1104	0	2785896026
6250345153	1105	0	2774435669
6250345153	1106	0	1012169093
6250345153	1107	0	2947812655
6250345153	1108	0	3009531719
6250345153	1109	0	2811758847
6250345153	1110	0	856968280
6250345153	1111	0	1133881666
6250345153	1112	0	2921570934
6250345153	1113	0	3073134451
6250345153	1114	0	1064083906
6250345153	1115	0	3078731278
6250345153	1116	0	3024885505
6250345153	1117	0	2705343465
6250345153	1118	0	3089946113
6250345153	1119	0	189775333
6250345153	1120	0	2928314321
6250345153	1121	0	3124898278
6250345153	1122	0	3034892644
6250345153	1123	0	183619815
6250345153	1124	0	2890234733
6250345153	1125	0	2767206343
6250345153	1126	0	2777973403
6250345153	1127	0	2790200207
6250345153	1128	0	2774435583
6250345153	1129	0	2807312357
6250345153	1130	0	3217482434
6250345153	1131	0	2821131362
6250345153	1132	0	2884186854
6250345153	1133	0	2813862735
6250345153	1134	0	3275446915
6250345153	1135	0	2804284863
6250345153	1136	0	2866472246
6250345153	1137	0	2958299964
6250345153	1138	0	2748432423
6250345153	1139	0	2866473010
6250345153	1140	0	2953329871
6250345153	1141	0	2835397992
6250345153	1142	0	4184306463
6250345153	1143	0	2797379046
6250345153	1144	0	2838463627
6250345153	1145	0	264738377
6250345153	1146	0	916531595
6250345153	1147	0	2926713607
6250345153	1148	0	2731041422
6250345153	1149	0	3159904616
6250345153	1150	0	2892487292
6250345153	1151	0	2748431904
6250345153	1152	0	2825601812
6250345153	1153	0	2974255323
6250345153	1154	0	894255027
6250345153	1155	0	2822083513
6250345153	1156	0	2838463991
6250345153	1157	0	3618126563
6250345153	1158	0	2855241401
6250345153	1159	0	2826424915
6250345153	1160	0	2912473741
6250345153	1161	0	2168285836
6250345153	1162	0	2907255411
6250345153	1163	0	691342278
6250345153	1164	0	2064609482
6250345153	1165	0	2816479368
6250345153	1166	0	2716600600
6250345153	1167	0	2848943718
6250345153	1168	0	2808905253
6250345153	1169	0	2741331287
6250345153	1170	0	3108441420
6250345153	1171	0	3036551446
6250345153	1172	0	2950751812
6250345153	1173	0	1863283771
6250345153	1174	0	2777210346
6250345153	1175	0	169495526
6250345153	1176	0	154174544
6250345153	1177	0	3015036200
6250345153	1178	0	568765298
6250345153	1179	0	2841625314
6250345153	1180	0	3108441434
6250345153	1181	0	2929767606
6250345153	1182	0	3028214853
6250345153	1183	0	132595265
6250345153	1184	0	2762120008
6250345153	1185	0	2948569270
6250345153	1186	0	3147525891
6250345153	1187	0	2970667173
6250345153	1188	0	3030205779
6250345153	1189	0	2812929168
6250345153	1190	0	2889402536
6250345153	1191	0	588831628
6250345153	1192	0	2962318212
6250345153	1193	0	3035686153
6250345153	1194	0	2956609157
6250345153	1195	0	3078731125
6250345153	1196	0	2923551922
6250345153	1197	0	2897713305
6250345153	1198	0	2974254882
6250345153	1199	0	1461964386
6250505806	0	0	4668762508
6250505806	2	0	5337712731
6250505806	4	0	4682614811
6250505806	5	0	5263562700
6250505806	8	0	5346220345
6250505806	11	0	5346219994
6250505806	13	0	3386783149
6250505806	14	0	1755382555
6250505806	15	0	686314295
6250505806	16	0	5120166376
6250505806	20	0	2253107023
6250505806	23	0	3344896084
6250505806	24	0	1021995702
6250505806	25	0	1611472891
6250505806	27	0	3757308892
6250505806	29	0	2052372496
6250505806	30	0	3061206154
6250505806	32	0	1525642133
6250505806	36	0	2208358274
6250505806	38	0	1810705141
6250505806	40	0	2489727823
6250505806	44	0	991973373
6250505806	46	0	2885970018
6250505806	47	0	3116822980
6250505806	49	0	2264619303
6250505806	50	0	2913254461
6250505806	51	0	5275091103
6250505806	53	0	4065288886
6250505806	54	0	2411843868
6250505806	61	0	1294847691
6250505806	62	0	2522340570
6250505806	63	0	3341493441
6250505806	64	0	692959057
6250505806	65	0	3253722627
6250505806	67	0	1523055376
6250505806	69	0	1196986338
6250505806	72	0	803125895
6250505806	74	0	4043309185
6250505806	75	0	3732115253
6250505806	76	0	1137246613
6250505806	80	0	3440067863
6250505806	83	0	2226908751
6250505806	85	0	4268122517
6250505806	87	0	1791027842
6250505806	88	0	1575461732
6250505806	89	0	1573083646
6250505806	90	0	3065238905
6250505806	92	0	2315409096
6250505806	93	0	1230807079
6250505806	94	0	2284995579
6250505806	95	0	2645283558
6250505806	96	0	1594273519
6250505806	98	0	728924850
6250505806	99	0	1352102684
6250505806	101	0	2000711293
6250505806	102	0	3141853509
6250505806	104	0	1135550748
6250505806	105	0	1465909082
6250505806	108	0	2013323462
6250505806	110	0	3166036209
6250505806	112	0	4104863785
6250505806	113	0	3200969182
6250505806	114	0	1140567892
6250505806	117	0	1922381443
6250505806	118	0	1613665202
6250505806	119	0	3025714002
6250505806	123	0	2812929365
6250505806	125	0	1398971684
6250505806	126	0	1777785524
6250505806	127	0	2213881221
6250505806	128	0	1731478640
6250505806	133	0	3637013570
6250505806	134	0	1362099049
6250505806	137	0	5312587372
6250505806	138	0	5306692970
6250505806	140	0	1350359722
6250505806	141	0	3100549475
6250505806	142	0	4225220507
6250505806	145	0	3157187353
6250505806	148	0	4624086780
6250505806	150	0	3086470169
6250505806	151	0	2779991122
6250505806	154	0	2406410574
6250505806	155	0	4083381442
6250505806	156	0	2569348534
6250505806	157	0	913168303
6250505806	160	0	2279187943
6250505806	162	0	3174304672
6250505806	163	0	2088176237
6250505806	169	0	974363515
6250505806	171	0	2810543183
6250505806	172	0	1856662524
6250505806	174	0	3043407642
6250505806	175	0	2040218842
6250505806	176	0	3509814456
6250505806	179	0	3990491174
6250505806	181	0	3684887054
6250505806	182	0	2742842322
6250505806	183	0	1589383635
6250505806	184	0	1682350389
6250505806	185	0	2050084461
6250505806	186	0	2922343756
6250505806	187	0	2642898650
6250505806	188	0	2125678510
6250505806	191	0	805009205
6250505806	193	0	724214058
6250505806	195	0	765001783
6250505806	197	0	1174018790
6250505806	201	0	2132198450
6250505806	204	0	687027624
6250505806	206	0	2682830189
6250505806	207	0	3286052260
6250505806	211	0	780924028
6250505806	212	0	2162221514
6250505806	213	0	1789046780
6250505806	215	0	2395858378
6250505806	216	0	3872811091
6250505806	218	0	1262781383
6250505806	226	0	3375460594
6250505806	229	0	1615054445
6250505806	230	0	2313720895
6250505806	234	0	4668762911
6250505806	235	0	1131144759
6250505806	241	0	1559507005
6250505806	243	0	4202672414
6250505806	246	0	1955462158
6250505806	247	0	3058770758
6250505806	248	0	1220014158
6250505806	253	0	1093211611
6250505806	255	0	3194989479
6250505806	259	0	2965607288
6250505806	260	0	741670748
6250505806	262	0	3788706055
6250505806	266	0	1391396553
6250505806	268	0	3363448371
6250505806	269	0	3892046269
6250505806	270	0	951372299
6250505806	271	0	2984239706
6250505806	272	0	3232407743
6250505806	275	0	3945705970
6250505806	276	0	3212778011
6250505806	277	0	4387915705
6250505806	278	0	1017527615
6250505806	279	0	2324346148
6250505806	280	0	4084206641
6250505806	282	0	2825601577
6250505806	284	0	1921682054
6250505806	287	0	2222350904
6250505806	289	0	1221867309
6250505806	290	0	2564419680
6250505806	294	0	2078541429
6250505806	297	0	2853630789
6250505806	299	0	2011617387
6250505806	302	0	3180161306
6250505806	303	0	1530568197
6250505806	305	0	1713945961
6250505806	312	0	2350843161
6250505806	315	0	3195826721
6250505806	316	0	5114263972
6250505806	319	0	986455000
6250505806	324	0	1412046604
6250505806	329	0	3101251683
6250505806	330	0	3661966581
6250505806	331	0	3391205046
6250505806	335	0	5321741338
6250505806	338	0	5356466158
6250505806	339	0	3244212294
6250505806	344	0	1562341646
6250505806	347	0	1893465640
6250505806	351	0	2456158159
6250505806	353	0	1500374277
6250505806	356	0	1317105350
6250505806	357	0	1551986973
6250505806	358	0	1091598566
6250505806	360	0	4152517934
6250505806	363	0	1355295140
6250505806	364	0	4952835207
6250505806	366	0	3242746951
6250505806	368	0	3980125337
6250505806	369	0	2446098394
6250505806	373	0	1255974200
6250505806	374	0	1846814402
6250505806	375	0	3770764061
6250505806	376	0	2889402786
6250505806	377	0	1975072974
6250505806	380	0	2940621973
6250505806	381	0	1103499487
6250505806	382	0	2433274704
6250505806	383	0	2266955709
6250505806	384	0	2210529307
6250505806	385	0	3183307416
6250505806	389	0	1654530189
6250505806	390	0	3065239139
6250505806	391	0	2853630890
6250505806	394	0	3903144404
6250505806	395	0	2893299286
6250505806	397	0	1911753384
6250505806	398	0	646637162
6250505806	399	0	3327183646
6250505806	402	0	2302440399
6250505806	406	0	2516081297
6250505806	408	0	3086469153
6250505806	410	0	3283523836
6250505806	411	0	2304502450
6250505806	415	0	5255120622
6250505806	416	0	1961553583
6250505806	417	0	3192069043
6250505806	418	0	2604877266
6250505806	421	0	5282070854
6250505806	423	0	2438492663
6250505806	427	0	3118395963
6250505806	429	0	2562415615
6250505806	430	0	3451092807
6250505806	431	0	3119140907
6250505806	432	0	3860000015
6250505806	433	0	1260491553
6250505806	434	0	2574535794
6250505806	438	0	3077976057
6250505806	439	0	2920806761
6250505806	440	0	2614109435
6250505806	441	0	923748558
6250505806	442	0	2594238175
6250505806	444	0	1573811164
6250505806	445	0	3140432658
6250505806	446	0	1885997772
6250505806	449	0	3003355798
6250505806	451	0	2096094538
6250505806	453	0	1445205620
6250505806	457	0	3252012017
6250505806	458	0	3540267436
6250505806	460	0	3234308949
6250505806	461	0	4766447968
6250505806	462	0	4181447039
6250505806	463	0	2522340765
6250505806	464	0	2165222012
6250505806	465	0	2467549599
6250505806	466	0	4671427422
6250505806	468	0	3670288937
6250505806	470	0	3705130653
6250505806	471	0	1389589391
6250505806	472	0	1406878688
6250505806	473	0	2089874142
6250505806	474	0	1623390987
6250505806	475	0	1803119658
6250505806	477	0	1886780454
6250505806	478	0	2892487693
6250505806	479	0	3262296854
6250505806	480	0	880704204
6250505806	482	0	3844905919
6250505806	483	0	2111658839
6250505806	484	0	5301920263
6250505806	486	0	872796195
6250505806	487	0	3323539512
6250505806	488	0	2933156340
6250505806	489	0	2777210464
6250505806	494	0	2212823534
6250505806	496	0	2269723096
6250505806	497	0	5360003006
6250505806	499	0	830197162
6250895278	0	0	5049104528
6250925784	0	0	1113933416
6250927148	0	0	1100826153
6250927199	0	0	1085809188
6250927199	2	0	1078060679
6250927199	3	0	1100010103
6250927199	4	0	1084274742
6251103434	0	0	2084890099
6251103557	0	0	1994648941
6251103557	1	0	778204791
6251103557	2	0	1985309052
6251103557	3	0	1993901874
6251103557	4	0	775071888
6251103557	5	0	2009323781
6251103557	6	0	700688755
6251103557	7	0	2006448904
6251103557	8	0	767906126
6251103557	9	0	2076668449
6251103557	10	0	1986908614
6251103557	11	0	1991280517
6251103557	12	0	1995470462
6251103557	13	0	711013869
6251103557	14	0	727044905
6251103557	15	0	697920502
6251103557	16	0	2000712348
6251103557	17	0	707300578
6251103557	18	0	1982948393
6251103557	19	0	735121763
6251103557	20	0	690744701
6251103557	21	0	697155911
6251103557	22	0	2002184963
6251103557	23	0	1992777735
6251103557	24	0	1996195637
6251103557	25	0	2006450349
6251103557	26	0	696455111
6251103557	27	0	2018382782
6251103557	28	0	2006450415
6251103557	29	0	677242985
6251105856	0	0	2614964308
6251106047	0	0	1256934363
6251106047	1	0	2575679902
6251106047	2	0	2587243285
6251106047	3	0	2573431560
6251106047	4	0	2583915812
6251106047	5	0	2578368472
6251106047	6	0	1276289803
6251106047	8	0	2577404992
6251106047	9	0	2577404535
6251106047	10	0	2612301668
6251106047	12	0	2591755165
6251106047	13	0	2613213425
6251106047	14	0	2585602803
6251106047	15	0	2576567847
6251106047	16	0	2562415832
6251106047	17	0	2580109611
6251106047	18	0	1238751500
6251106047	19	0	2578368737
6251106047	20	0	2579240245
6251106047	21	0	2573429912
6251106047	22	0	1281047997
6251106047	23	0	1267337036
6251106047	24	0	2573430254
6251106047	25	0	2578368128
6251106047	26	0	1276040557
6251106047	27	0	1280521492
6251106047	29	0	1266793745
6251128092	0	0	1650238024
6251208470	0	0	2609725108
6251270527	0	0	1634532348
6251270567	7	0	1629160282
6251270567	18	0	1633622847
6251321436	0	0	4044045191
6251438834	0	0	2864406180
6251438834	4	0	2946237484
6251438834	8	0	2671227910
6251438834	12	0	2432186979
6251438834	16	0	3019988638
6251438834	20	0	2626543148
6251438834	24	0	2658116221
6251438834	28	0	2429445246
6251438834	32	0	1635857161
6251438834	36	0	1961552145
6251438834	49	0	978349235
6251439036	1	0	609855894
6251439036	5	0	988801168
6251439036	9	0	957113260
6251439036	13	0	684886632
6251439036	25	0	695225333
6251439036	29	0	780923250
6251439036	33	0	807909181
6251439036	37	0	754670665
6251439036	41	0	1004598074
6251439036	45	0	1047124436
6251439036	49	0	1813115674
6251439036	57	0	1160845572
6251463417	0	0	1284150276
6251463417	1	0	1417449251
6251463417	2	0	1424446389
6251463417	3	0	1146184761
6251463417	4	0	888069686
6251463417	5	0	894319887
6251463417	6	0	771079412
6251463417	7	0	887123330
6251463417	8	0	775223492
6251463417	9	0	765816222
6251463417	10	0	765816984
6251463417	11	0	769391831
6251463417	12	0	756173998
6251463417	13	0	772995499
6251463417	14	0	754670554
6251463417	15	0	767881657
6251463417	16	0	1005402589
6251463417	17	0	634659343
6251463417	18	0	633233841
6251463417	19	0	625598627
6251463417	20	0	637870830
6251463417	21	0	632499398
6251463417	22	0	629517279
6251463417	23	0	631773597
6251463417	24	0	637061976
6251463417	25	0	637062015
6251463417	26	0	641114550
6251463417	27	0	632499381
6251463417	28	0	633234311
6251463417	29	0	634659626
6251463417	30	0	637062177
6251463417	31	0	640264245
6251463417	32	0	633234011
6251463417	33	0	635392947
6251463417	34	0	649030196
6251463417	35	0	633971009
6251463417	36	0	632499561
6251463417	37	0	636219407
6251463417	38	0	632499589
6251463417	39	0	637062250
6251463417	40	0	630273497
6251463417	41	0	635393235
6251463417	42	0	623169904
6251463417	43	0	635393540
6251463417	44	0	639064085
6251463417	45	0	633971140
6251463417	46	0	637061606
6251463417	47	0	631773590
6251463417	48	0	637061774
6251463417	49	0	633234228
6251463417	50	0	641114522
6251463417	51	0	633970759
6251463417	52	0	637061696
6251463417	54	0	630273704
6251463417	55	0	630985579
6251463417	57	0	641936638
6251463417	58	0	630986064
6251463417	60	0	632499375
6251463417	65	0	851140749
6251463417	68	0	633233930
6251463417	74	0	631774093
6251463417	76	0	630273114
6251463417	79	0	631773476
6251463417	82	0	633234437
6251463417	97	0	631774045
6251473683	0	0	2825602197
6251480205	177	0	5056981181
6251480205	205	0	5288727370
6251480469	0	0	1591877216
6251480469	1	0	1588717631
6251480469	2	0	1693586943
6251480469	3	0	1577562748
6251480469	4	0	1741166664
6251480469	5	0	1687375485
6251480469	6	0	1657386348
6251480469	7	0	1671123182
6251480469	8	0	1789045757
6251480469	9	0	1587995394
6251480469	10	0	1646871369
6251480469	11	0	1787488849
6251480469	12	0	1604558730
6251480469	13	0	1662330953
6251480469	14	0	1622545225
6251480469	15	0	1706480300
6251480469	16	0	1685932466
6251480469	17	0	1706480117
6251480469	18	0	1609618034
6251480469	19	0	1685192482
6251480469	20	0	1686706387
6251480469	21	0	1578323384
6251480469	22	0	1660621775
6251480469	23	0	1647737064
6251480469	24	0	1588717991
6251480469	25	0	1646872056
6251480469	26	0	1650237666
6251480469	27	0	1577563208
6251480469	28	0	1602516076
6251480469	29	0	1838607764
6251480469	30	0	1575462126
6251480469	31	0	1679353308
6251480469	32	0	1570086777
6251480469	33	0	1680146699
6251480469	34	0	1597713464
6251480469	35	0	1596013882
6251480469	36	0	1569388348
6251480469	37	0	1657386211
6251480469	38	0	1637558294
6251480469	39	0	1580784308
6251480469	40	0	1809605960
6251480469	41	0	1795678651
6251480469	42	0	1590136246
6251480469	43	0	1596807836
6251480469	44	0	1582239093
6251480469	45	0	1685192449
6251480469	46	0	1671123451
6251480469	47	0	1748062256
6251480469	48	0	1576204996
6251480469	49	0	1672711982
6251480469	50	0	1633623209
6251480469	51	0	1589383847
6251480469	52	0	1591877244
6251480469	53	0	1595043695
6251480469	54	0	1710752744
6251480469	55	0	1666676277
6251480469	56	0	1580784494
6251480469	57	0	1883556191
6251480469	58	0	1626232982
6251480469	59	0	1660620986
6251480469	60	0	1634532588
6251480469	61	0	1607017611
6251480469	62	0	1686706405
6251480469	63	0	1570801650
6251480469	64	0	1806053895
6251480469	65	0	1704034836
6251480469	66	0	1719884513
6251480469	67	0	1731478058
6251480469	68	0	1599267800
6251480469	69	0	1592656805
6251480469	70	0	1567711257
6251480469	71	0	1620714758
6251480469	72	0	1673458899
6251480469	73	0	1790029213
6251480469	74	0	1719064838
6251480469	75	0	1590135851
6251480469	76	0	1789046069
6251480469	77	0	1587995102
6251480469	78	0	1600053417
6251480469	79	0	1560226232
6251480469	80	0	1621697195
6251480469	81	0	1630075425
6251480469	82	0	1640539349
6251480469	83	0	1697222545
6251480469	84	0	1741166065
6251480469	85	0	1635856999
6251480469	86	0	1556318227
6251480469	87	0	1651172717
6251480469	88	0	1672712265
6251480469	89	0	1587252247
6251480469	90	0	1658997257
6251480469	91	0	1719884429
6251480469	92	0	1599267663
6251480469	93	0	1685932541
6251480469	94	0	1904258236
6251480469	95	0	1793501407
6251480469	96	0	1567040150
6251480469	97	0	1642164199
6251480469	98	0	1743147005
6251480469	99	0	1597713592
6251480469	100	0	1758882135
6251480469	101	0	1570801710
6251480469	102	0	1799738263
6251480469	103	0	1567039888
6251480469	104	0	1702368771
6251480469	105	0	1729639638
6251480469	106	0	1578322912
6251480469	107	0	1731478972
6251480469	108	0	1576205330
6251480469	109	0	1643695289
6251480469	110	0	1591876979
6251480469	111	0	1675981256
6251480469	112	0	1717382856
6251480469	113	0	1840472103
6251480469	114	0	1598460955
6251480469	115	0	1668733946
6251480469	116	0	1720806471
6251480469	117	0	1698805097
6251480469	118	0	1652968984
6251480469	119	0	1726356253
6251480469	120	0	1629161148
6251480469	121	0	1862941215
6251480469	122	0	1680851164
6251480469	123	0	1789045715
6251480469	124	0	1761424423
6251480469	125	0	1630916231
6251480469	126	0	1739109797
6251480469	127	0	1643695158
6251480469	128	0	1577562864
6251480469	129	0	1717382247
6251480469	130	0	1672711988
6251480469	131	0	1572315630
6251480469	132	0	1796556913
6251480469	133	0	1786396067
6251480469	134	0	1639807175
6251480469	135	0	1578322770
6251480469	136	0	1594273684
6251480469	137	0	1866917774
6251480469	138	0	1807802994
6251480469	139	0	1839612650
6251480469	140	0	1697221976
6251480469	141	0	1576205015
6251480469	142	0	1708084812
6251480469	143	0	1667944261
6251480469	144	0	1757892294
6251480469	145	0	1778869540
6251480469	146	0	1613664237
6251480469	147	0	1758883660
6251480469	148	0	1636669264
6251480469	149	0	1663563823
6251480469	150	0	1607017448
6251480469	151	0	1568337412
6251480469	152	0	1759717737
6251480469	153	0	1717382000
6251480469	154	0	1677555634
6251480469	155	0	1738185033
6251480469	156	0	1716458427
6251480469	157	0	1599266811
6251480469	158	0	1675981098
6251480469	159	0	1658133846
6251480469	160	0	1662330894
6251480469	161	0	1632652395
6251480469	162	0	1597712727
6251480469	163	0	1637557564
6251480469	164	0	1619876633
6251480469	165	0	1862940330
6251480469	166	0	1599267718
6251480469	167	0	1635856547
6251480469	168	0	1821156402
6251480469	169	0	1573083371
6251480469	170	0	1577562953
6251480469	171	0	1600874236
6251480469	172	0	1656152810
6251480469	173	0	1717382510
6251480469	174	0	1596014130
6251480469	175	0	1692223442
6251480469	176	0	1689315897
6251480469	177	0	1716458504
6251480469	178	0	1964394830
6251480469	179	0	1575461856
6251480469	180	0	1786394788
6251480469	181	0	1720807044
6251480469	182	0	1591145978
6251480469	183	0	1617018189
6251480469	184	0	1576896074
6251480469	185	0	1591146219
6251480469	186	0	1763038281
6251480469	187	0	1575462106
6251480469	188	0	1644878093
6251480469	189	0	1657386083
6251480469	190	0	1786395025
6251480469	191	0	1630074425
6251480469	192	0	1570801789
6251480469	193	0	1576205281
6251480469	194	0	1685932817
6251480469	195	0	1639806828
6251480469	196	0	1697984579
6251480469	197	0	1786395599
6251480469	198	0	1658133210
6251480469	199	0	1806054696
6251480469	200	0	2026875094
6251480469	201	0	1634532478
6251480469	202	0	1633623425
6251480469	203	0	1642163848
6251480469	204	0	1617018045
6251480469	205	0	1671123464
6251480469	206	0	1667943970
6251480469	207	0	1722774757
6251480469	208	0	1648566453
6251480469	209	0	1685192459
6251480469	210	0	1632651698
6251480469	211	0	1589383949
6251480469	212	0	1602515931
6251480469	213	0	1676782248
6251480469	214	0	1602515306
6251480469	215	0	1692223298
6251480469	216	0	1609617852
6251480469	217	0	1613664563
6251480469	218	0	1662330904
6251480469	219	0	1579060705
6251480469	220	0	1578322697
6251480469	221	0	1641355541
6251480469	222	0	1761423779
6251480469	223	0	1578322852
6251480469	224	0	1575461824
6251480469	225	0	1685932727
6251480469	226	0	1662330987
6251480469	227	0	1620714344
6251480469	228	0	1629161669
6251480469	229	0	1618985018
6251480469	230	0	1599266881
6251480469	231	0	1657385745
6251480469	232	0	1587995251
6251480469	233	0	1640539707
6251480469	234	0	1786395775
6251480469	235	0	1656152714
6251480469	236	0	1580784437
6251480469	237	0	1613664791
6251480469	238	0	1852419108
6251480469	239	0	1577563044
6251480469	240	0	1665862904
6251480469	241	0	1724559461
6251480469	242	0	1636670763
6251480469	243	0	1586401854
6251480469	244	0	1704034633
6251480469	245	0	1671123235
6251480469	246	0	1623390599
6251480469	247	0	1596808106
6251480469	248	0	1615054286
6251480469	250	0	1720807105
6251480469	251	0	1626233479
6251480469	252	0	1720807280
6251480469	253	0	1720806395
6251480469	254	0	1790027680
6251480469	255	0	1568337751
6251480469	256	0	1624470860
6251480469	257	0	1576205054
6251480469	258	0	1626233586
6251480469	259	0	1669565987
6251480469	260	0	1634533093
6251480469	261	0	1648567728
6251480469	262	0	1617018063
6251480469	263	0	1581511225
6251480469	264	0	1573083480
6251480469	265	0	1631805503
6251480469	266	0	1577563068
6251480469	267	0	1572315106
6251480469	268	0	1660622431
6251480469	269	0	1611473343
6251480469	270	0	1599267739
6251480469	271	0	1707339898
6251480469	272	0	1632650825
6251480469	273	0	1587995300
6251480469	274	0	1582238858
6251480469	275	0	1671914052
6251480469	276	0	1639806699
6251480469	277	0	1613664482
6251480469	278	0	1681589923
6251480469	279	0	1640539328
6251480469	280	0	1790029287
6251480469	281	0	1660622482
6251480469	282	0	1624471460
6251480469	283	0	1761423402
6251480469	284	0	1671123525
6251480469	285	0	1821967013
6251480469	286	0	1679353528
6251480469	287	0	1719064485
6251480469	288	0	1629162078
6251480469	289	0	1685192393
6251480469	290	0	1703236058
6251480469	291	0	1670351188
6251480469	292	0	1670351567
6251480469	293	0	1634533148
6251480469	294	0	1792054422
6251480469	295	0	1702368881
6251480469	296	0	1599267000
6251480469	297	0	1579060490
6251480469	298	0	1603783287
6251480469	299	0	1656153255
6251480469	300	0	1715633092
6251480469	301	0	1713945462
6251480469	302	0	1567039543
6251480469	303	0	1704034796
6251480469	304	0	1652968904
6251480469	305	0	1643694901
6251480469	306	0	1725418112
6251480469	307	0	1579805182
6251480469	308	0	1643695039
6251480469	309	0	1612697737
6251480469	310	0	1569388312
6251480469	311	0	1620715088
6251480469	312	0	1787489402
6251480469	313	0	1591146506
6251480469	314	0	1579805793
6251480469	315	0	1920916837
6251480469	316	0	1631804235
6251480469	317	0	1648566707
6251480469	318	0	1680146691
6251480469	319	0	1596808216
6251480469	320	0	1611472906
6251480469	321	0	1689315610
6251480469	322	0	1609618052
6251480469	323	0	1577562886
6251480469	324	0	1631804163
6251480469	325	0	1598460831
6251480469	326	0	1670351375
6251480469	327	0	1673458214
6251480469	328	0	1880652145
6251480469	329	0	1579805250
6251480469	330	0	1620714804
6251480469	331	0	1630916315
6251480469	332	0	1662331274
6251480469	333	0	1761423481
6251480469	334	0	1722774514
6251480469	335	0	1821966329
6251480469	336	0	1577563126
6251480469	337	0	1607891598
6251480469	338	0	1631805336
6251480469	339	0	1687375145
6251480469	340	0	1581510918
6251480469	341	0	1581511556
6251480469	342	0	1679352864
6251480469	343	0	1780075529
6251480469	344	0	1590136031
6251480469	345	0	1763037756
6251480469	346	0	1650237185
6251480469	347	0	1761424401
6251480469	348	0	1591145896
6251480469	349	0	1597713105
6251480469	350	0	1596808266
6251480469	351	0	1662330776
6251480469	352	0	1607017098
6251480469	353	0	1647737250
6251480469	354	0	1726356376
6251480469	355	0	1631804841
6251480469	356	0	1675160018
6251480469	357	0	1630916385
6251480469	358	0	1791027500
6251480469	359	0	1620714702
6251480469	360	0	1596807667
6251480469	361	0	1655334418
6251480469	362	0	1675159557
6251480469	363	0	1619875722
6251480469	364	0	1660622380
6251480469	365	0	1709623755
6251480469	366	0	1567039720
6251480469	367	0	1589383530
6251480469	368	0	1860629067
6251480469	369	0	1566418233
6251480469	370	0	1693587703
6251480469	371	0	907919332
6251480469	372	0	1743147655
6251480469	373	0	1825654485
6251480469	374	0	1723636687
6251480469	375	0	1829133131
6251480469	376	0	1702368435
6251480469	377	0	1576205309
6251480469	378	0	1717382715
[truncated: 5,841 more rows]
