# Supplementary material for: A static VM placement and hybrid job scheduling model for green data centers
Source: PLoS One. 2020 Aug 13;15(8):e0237238. doi: 10.1371/journal.pone.0237238 (PMC7425884; doi:10.1371/journal.pone.0237238)
Supplement: S1 Data — (ZIP) [file pone.0237238.s001.zip › MyProject/dataset/dataset1.csv]

JobID	TaskIndex	SubmitTime	duration
6252020624	0	5638258832	81984119
6252020624	2	5638258834	79321647
6252020624	4	5638258836	76939810
6252020745	0	5638258871	76940519
6252020745	1	5638258872	68140524
6252020836	0	5638258873	68140507
6252020836	1	5638258874	62946093
6252020836	2	5638258875	59940441
6252020836	3	5638258876	68814276
6252020836	4	5638258877	62275043
6252020836	5	5638258878	72044547
6252020836	6	5638258879	65142412
6252020836	7	5638258880	65142754
6252020836	8	5638258881	68814058
6252023131	0	5651029423	500293835
6252023247	0	5659806205	54479629
6252023402	0	5671954284	264494621
6251994764	0	5677885012	107200193
6252018968	0	5684215250	250075038
6252024416	0	5701210437	17963042
6252024566	0	5707154311	235961945
6252024614	0	5708603082	27800931
6252024742	0	5723273989	186824516
6252024742	1	5723273990	179365629
6252024742	4	5723273993	182153534
6252024742	6	5723273995	181429733
6252024742	8	5723273997	183934529
6252024742	9	5723273998	179366048
6252024742	10	5723273999	179365921
6252024798	0	5723274000	132037946
6252024798	1	5723274001	72449487
6252024798	2	5723274002	79446191
6252024798	3	5723274003	131218265
6252024798	4	5723274004	69951448
6252024798	5	5723274005	64314224
6252024798	6	5723274006	133576561
6252024798	7	5723274007	59838715
6252024798	8	5723274008	129801962
6252024798	9	5723274009	65069353
6252024798	10	5723274010	59839063
6252024798	11	5723274011	82214971
6252024798	13	5723274013	64313997
6252025215	0	5735329277	65240544
6252025215	1	5735329278	64571669
6252024626	0	5737776035	35672752
6252025237	0	5745800217	170365432
6252011963	0	5769724795	115839715
6252024650	0	5774932237	25617097
6252027945	0	5794755647	16169349
6252027959	0	5794758033	117555192
6252027963	0	5794760528	46500417
6252026661	0	5794763444	119097799
6252026815	0	5794771112	903106025
6252026716	0	5797195799	116934118
6252026716	1	5797195800	90059362
6252026716	2	5797195801	95286637
6252026716	3	5797195802	113949911
6252026716	4	5797195803	102738066
6252026747	0	5797195804	79629890
6252026747	1	5797195805	113949821
6252026747	2	5797195806	73933757
6252026747	3	5797195807	79630422
6252026747	4	5797195808	77504491
6252026747	5	5797195809	76620398
6252026747	6	5797195810	77504547
6252026747	7	5797195811	87101477
6252026747	8	5797195812	76619473
6252026747	9	5797195813	90770328
6252026747	10	5797195814	104118623
6252026747	11	5797195815	78204333
6252026747	12	5797195816	88616086
6252026747	13	5797195817	87815940
6252026747	14	5797195818	116174381
6252026747	15	5797195819	75915732
6252026747	16	5797195820	90770422
6252026747	17	5797195821	114667231
6252026747	18	5797195822	85699194
6252026747	20	5797195824	103455550
6252026747	22	5797195826	90769832
6252026747	23	5797195827	105500232
6252026747	24	5797195828	93821650
6252026747	25	5797195829	75915403
6252026747	26	5797195830	98496538
6252026747	28	5797195832	105500477
6252026747	29	5797195833	88615824
6252026747	30	5797195834	79629508
6252026747	31	5797195835	75221644
6252026747	32	5797195836	87101402
6252026747	33	5797195837	76619025
6252026747	34	5797195838	79629469
6252026747	36	5797195840	76618588
6252026747	38	5797195842	78910510
6252026747	39	5797195843	79629503
6252026747	40	5797195844	77503929
6252027965	0	5797196947	68727713
6252027974	1	5797196950	68727686
6252027974	4	5797196953	67391351
6252027974	8	5797196957	66656186
6252031834	0	5809770794	65397852
6252032537	0	5844907692	59948912
6251980656	63	5849932843	150273589
6252027968	0	5857684650	28063538
6252033847	0	5882549161	25502057
6251414911	966	5885809055	1650644517
6252034114	0	5889408307	80987578
6252034116	0	5889416235	97786547
6252034144	0	5890108863	76369903
6252034146	0	5890127066	78477526
6252034167	0	5893179056	45644572
6252034675	0	5917209705	287525436
6252034677	0	5917212199	260162773
6252034706	0	5917215495	278100332
6252034708	0	5917217877	305332030
6252027970	0	5929477254	258089413
6252018988	0	5941818216	119946443
6252035884	0	5953822666	36416283
6252036422	0	5977807197	190241338
6252036422	5	5977807207	187899108
6252036422	6	5977807209	190240336
6252036422	7	5977807211	188701700
6252036422	9	5977807215	175153408
6252036505	0	5977825021	134839450
6252036505	1	5977825023	76316038
6252036505	2	5977825025	78020637
6252036505	3	5977825027	67324546
6252036505	5	5977825031	147884322
6252036505	6	5977825033	69532441
6252036505	7	5977825035	69532252
6252036505	8	5977825037	68792529
6252036505	9	5977825039	152278129
6252036505	10	5977825041	68036976
6252036505	11	5977825043	68792618
6252036505	12	5977825045	68036798
6252036505	13	5977825047	134131344
6252036653	5	5979313233	71071395
6252037152	0	5990155746	213257702
6252037228	0	5990173563	74321365
6252037296	0	6003342172	58804159
6252037296	2	6003342176	57329034
6252037296	8	6003342188	57328796
6252037296	19	6003342210	56638888
6252037296	23	6003342218	56639141
6252037296	32	6003342236	55887914
6252037296	36	6003342244	57328340
6252037296	38	6003342248	56638941
6252037296	41	6003342254	58031367
6252037296	42	6003342256	56638951
6252037296	43	6003342258	58030845
6252037296	48	6003342268	56638440
6252037296	53	6003342278	55887747
6252037906	0	6004415064	24178495
6252038435	0	6010102873	53731097
6252037902	0	6016986860	70978901
6252038209	0	6017018384	26087489
6252038211	0	6017021340	33964025
6252038353	0	6017024219	31761491
6252038377	0	6017026523	40039888
6252038379	0	6018653300	65415170
6252038379	1	6018653301	67815264
6252038379	2	6018653302	65414536
6252038379	3	6018653303	70174715
6252038379	5	6018653305	69435545
6252038379	6	6018653306	70174157
6252038379	7	6018653307	67814718
6252038379	8	6018653308	67814855
6252038379	9	6018653309	65414717
6252038379	11	6018653311	63146940
6252038379	12	6018653312	68644974
6252038379	13	6018653313	65414817
6252038379	15	6018653315	65415139
6252038379	16	6018653316	66203434
6252038379	17	6018653317	66203428
6252038379	19	6018653319	68644953
6252038379	22	6018653322	68644409
6252038379	23	6018653323	68644175
6252038379	24	6018653324	66203174
6252038379	26	6018653326	66972436
6252038379	27	6018653327	66203673
6252038379	29	6018653329	69435538
6252038379	30	6018653330	70174240
6252038379	32	6018653332	67814760
6252038379	34	6018653334	63146489
6252038379	35	6018653335	67814241
6252038379	37	6018653337	66971803
6252038379	38	6018653338	70173475
6252038379	40	6018653340	66971974
6252038379	42	6018653342	67814343
6252038379	43	6018653343	63947211
6252038379	45	6018653345	66971480
6252038379	48	6018653348	66971879
6252038379	49	6018653349	70173900
6252038379	50	6018653350	66972058
6252038379	51	6018653351	68643749
6252038379	52	6018653352	65414029
6252038379	53	6018653353	69434826
6252038379	54	6018653354	65414003
6252039195	0	6029753406	42868348
6252038205	0	6032046525	30349663
6251980656	37	6033457284	199425317
6252039441	0	6043111670	1120213608
6252039464	0	6043114330	1543768152
6252039485	0	6043116870	1208723939
6252039508	0	6043119978	1545330441
6252039566	0	6043122280	1120213584
6252039586	0	6043125059	956471049
6252039618	0	6043127367	1565916196
6252040051	0	6055621381	39179833
6252040053	0	6055623769	123859318
6252040117	0	6055626094	53030384
6252038207	0	6063781237	31826648
6252040382	0	6069520739	113076930
6252040432	0	6071235664	112342775
6252040432	1	6071235665	111564324
6252041024	0	6094369258	64216126
6252041098	0	6095931670	63187571
6252041608	0	6106428240	753829120
6252041748	0	6107829292	535819622
6252041748	1	6107829293	531849519
6252041748	2	6107829294	532628994
6252041748	3	6107829295	528489363
6252041748	4	6107829296	527666400
6252041748	5	6107829297	531849350
6252041748	6	6107829298	751499027
6252041748	7	6107829299	532628746
6252041748	8	6107829300	525334640
6252041748	9	6107829301	523887244
6252041748	10	6107829302	530271149
6252041748	11	6107829303	531849231
6252041748	12	6107829304	526881491
6252041748	13	6107829305	533339033
6252041748	14	6107829306	524597547
6252041748	15	6107829307	529297883
6252041748	16	6107829308	524597005
6252041748	17	6107829309	524597530
6252041748	18	6107829310	526881706
6252041748	19	6107829311	529298188
6252041748	20	6107829312	525335046
6252041748	21	6107829313	527665875
6252041748	22	6107829314	523887045
6252041748	23	6107829315	526882385
6252041748	24	6107829316	527666022
6252041748	25	6107829317	529297959
6252041748	26	6107829318	528488433
6252041748	27	6107829319	526027865
6252041748	28	6107829320	531065680
6252041748	29	6107829321	525334807
6252041748	30	6107829322	526882456
6252041748	31	6107829323	528488211
6251980656	54	6114827224	116572900
6252040145	0	6118521790	29674001
6252041833	0	6118533472	67342958
6252041887	0	6119923412	66188225
6252041887	1	6119923413	66187913
6252042304	0	6119923414	66188000
6252042304	3	6119923417	64208372
6252052128	0	6157292710	38106099
6252053977	0	6169533310	973748297
6252054293	0	6171323056	712964505
6252054293	1	6171323057	724754137
6252054293	2	6171323058	722189788
6252054293	3	6171323059	718419948
6252054293	4	6171323060	723299616
6252054293	5	6171323061	708363259
6252054293	6	6171323062	712964898
6252054293	7	6171323063	713700982
6252054293	8	6171323064	712964139
6252054293	9	6171323065	706175913
6252054293	10	6171323066	714452239
6252054293	11	6171323067	717601786
6252054293	12	6171323068	723993513
6252054293	13	6171323069	714452782
6252054293	14	6171323070	723993438
6252054293	15	6171323071	713700240
6252054293	16	6171323072	714452568
6252054293	17	6171323073	714452015
6252054293	18	6171323074	715278891
6252054293	19	6171323075	713700121
6252054293	20	6171323076	718419468
6252054293	21	6171323077	706861007
6252054293	22	6171323078	706175732
6252054293	23	6171323079	706175259
6252054293	24	6171323080	706175211
6252054293	25	6171323081	706175319
6252054293	26	6171323082	711962265
6252054293	27	6171323083	706860285
6252054293	28	6171323084	713699750
6252054293	29	6171323085	965096545
6252054293	30	6171323086	712964745
6252054293	31	6171323087	714452360
6252027972	0	6194817446	149689320
6252040149	0	6194821206	245247406
6252058468	0	6194823587	129345242
6252058503	0	6194825893	155421794
6251414911	1451	6205706101	1910489795
6252058569	0	6207481433	35132502
6252058764	0	6207486312	209618643
6252058866	0	6209245197	208468419
6252058866	2	6209245199	208468225
6252058866	4	6209245201	208468068
6252058866	6	6209245203	208467991
6252058866	8	6209245205	206270394
6252058866	9	6209245206	207700408
6252058866	12	6209245209	207699969
6252058866	13	6209245210	206270995
6252058866	14	6209245211	206998148
6252058866	17	6209245214	205369623
6252058866	18	6209245215	206997613
6252058866	19	6209245216	206270413
6252058866	20	6209245217	208467651
6252058866	21	6209245218	207699600
6252058866	22	6209245219	208467652
6252058866	24	6209245221	206270471
6252058866	26	6209245223	206997676
6252058866	29	6209245226	206270614
6252058866	30	6209245227	205369360
6252058866	32	6209245229	206997433
6252058866	34	6209245231	207699891
6252058866	37	6209245234	206270157
6252058866	39	6209245236	206997481
6252058866	41	6209245238	206997358
6252058866	43	6209245240	207699835
6252058866	44	6209245241	208467171
6252058866	46	6209245243	205368967
6252058866	47	6209245244	206270125
6252058866	49	6209245246	206997607
6252023186	0	6211303606	62142619
6252059438	0	6219821637	172837676
6252059440	0	6219845145	103048386
6252059456	0	6219848061	125874942
6252059550	1	6232036458	160393645
6252059550	2	6232036460	159652686
6252059550	6	6232036468	158613374
6252059550	9	6232036474	160393544
6252059550	10	6232036476	161079505
6252059550	11	6232036478	160393777
6252059550	16	6232036488	159652945
6252059550	19	6232036494	160393325
6252059550	22	6232036500	160393719
6252059550	24	6232036504	159652226
6252059550	29	6232036514	160392948
6252059550	30	6232036516	161079337
6252059550	32	6232036520	161078685
6252059550	33	6232036522	161079212
6252059550	35	6232036526	159652501
6252059550	37	6232036530	158612909
6252059550	41	6232036538	158612999
6252059550	43	6232036542	159652021
6252059550	48	6232036552	161078473
6252059550	49	6232036554	161078748
6252059973	0	6233605316	86194852
6252059973	1	6233605317	82622776
6252059961	2	6233605338	178865741
6252059961	3	6233605339	178866718
6252059961	5	6233605341	178866311
6252059961	7	6233605343	180333654
6252060052	0	6244371592	66189448
6252060052	1	6244371594	115061584
6252060052	2	6244371596	66189531
6252060052	4	6244371600	122281395
6252060052	5	6244371602	54911760
6252060052	6	6244371604	122282307
6252060052	7	6244371606	86467340
6252060052	8	6244371608	56639150
6252060052	9	6244371610	67669104
6252060052	10	6244371612	63120809
6252060052	11	6244371614	51826336
6252060052	12	6244371616	125699362
6252060052	13	6244371618	111360789
6252060067	0	6244374452	71102619
6252060067	1	6244374454	74674659
6252060067	2	6244374456	69941267
6252060067	4	6244374460	69206442
6252060067	5	6244374462	60816428
6252060067	6	6244374464	67668886
6252060067	7	6244374466	64608268
6252060067	8	6244374468	68435251
6252060750	0	6257561242	81823281
6252061420	0	6269636861	185877555
6252062171	0	6280370104	28641099
6252062372	0	6294268417	174102655
6252062427	0	6296061399	173243038
6252062427	3	6296061402	171600227
6252062427	4	6296061403	172310561
6252062427	5	6296061404	172310786
6252062427	6	6296061405	169817574
6252062427	7	6296061406	168337259
6252062427	8	6296061407	169816976
6252062427	10	6296061409	172310742
6252062427	11	6296061410	170531932
6252062427	12	6296061411	167506831
6252062427	13	6296061412	167506754
6252062427	16	6296061415	168337158
6252062427	17	6296061416	172310534
6252062427	18	6296061417	168337064
6252062427	19	6296061418	172310842
6252062427	20	6296061419	172310402
6252062427	22	6296061421	172310812
6252062427	23	6296061422	172310879
6252062427	24	6296061423	172310172
6252062427	27	6296061426	171599551
6252062427	28	6296061427	168336703
6252062427	29	6296061428	169817240
6252062427	31	6296061430	170531833
6252062427	32	6296061431	167506086
6252062427	33	6296061432	169057879
6252062427	36	6296061435	171599835
6252062427	37	6296061436	170531926
6252062427	38	6296061437	171599580
6252062427	39	6296061438	170531854
6252062427	40	6296061439	169816361
6252062427	41	6296061440	169816415
6252062427	43	6296061442	172310255
6252062427	44	6296061443	167505917
6252062427	48	6296061447	169058374
6252062427	49	6296061448	169816934
6252063349	0	6301581845	25953562
6252063407	0	6306684357	37798354
6252063707	0	6319768297	69283281
6252063807	0	6319773926	1420702489
6252063378	0	6329218837	22553830
6252064063	0	6333245746	40593161
6252064065	0	6333270204	115896309
6252064067	0	6333272446	56684155
6252064645	0	6346060076	87758177
6252063380	0	6353285115	21155433
6252064683	0	6358026105	72692728
6252064683	2	6358026109	73447965
6252064722	0	6358028456	68904072
6252064722	1	6358028458	73448557
6252064810	0	6358032730	297409900
6252065742	0	6372376127	143270169
6252065746	0	6372383257	163427808
6252065777	0	6373130377	145767047
6252065814	0	6373938678	96505341
6252065934	0	6385743891	1336242006
6252064069	0	6398393252	28115945
6252063729	0	6398397768	423761819
6252065738	0	6398400531	2376909803
6252066123	0	6398402953	885069397
6252066123	2	6398402957	1322824109
6252066123	3	6398402959	856696916
6252066123	5	6398402963	1322098413
6252066123	6	6398402965	931063053
6252066123	8	6398402969	1325390761
6252066123	9	6398402971	1320723134
6252066123	10	6398402973	899418147
6252066123	14	6398402981	1323721237
6252066123	15	6398402983	1006841824
6252068151	0	6434701321	391557041
6252040153	0	6448590232	169382356
6252064090	0	6460889514	234369784
6252070728	0	6460897516	340727498
6252070588	0	6462181152	55837597
6252070794	0	6462181180	267165799
6252070794	1	6462181181	116424461
6252070794	2	6462181182	258322435
6252070794	3	6462181183	337079572
6252070794	4	6462181184	339254540
6252070932	0	6462181185	109234409
6252070932	1	6462181186	94521353
6252070932	2	6462181187	94521167
6252070932	3	6462181188	93063081
6252070932	4	6462181189	112519933
6252070932	5	6462181190	94520940
6252070932	6	6462181191	107047163
6252070932	7	6462181192	111825155
6252070932	8	6462181193	107047274
6252070932	9	6462181194	103420649
6252070932	11	6462181196	93806391
6252070932	12	6462181197	97366435
6252070932	13	6462181198	96637887
6252070932	14	6462181199	119424412
6252071690	0	6486621261	121057670
6252071690	1	6486621262	115501362
6252071786	0	6486621263	91959226
6252071786	1	6486621264	102278446
6252071786	2	6486621265	115501455
6252071786	3	6486621266	89564367
6252071786	4	6486621267	92721366
6252071786	5	6486621268	92721289
6252071786	6	6486621269	93461896
6252071786	7	6486621270	78954718
6252071786	8	6486621271	100827040
6252071774	0	6486621297	188638540
6252071774	1	6486621298	183947846
6252071774	3	6486621300	188638349
6252071774	5	6486621302	181408352
6252071774	6	6486621303	187036460
6252071774	10	6486621307	186323912
6252071876	0	6497910970	134472215
6252071876	1	6497910972	62471871
6252071876	2	6497910974	60111197
6252071876	3	6497910976	66223097
6252071876	4	6497910978	133735295
6252071876	5	6497910980	135166168
6252071876	6	6497910982	139408183
6252071876	7	6497910984	74242761
6252071876	8	6497910986	124258304
6252071876	9	6497910988	60111486
6252071876	10	6497910990	60838904
6252071876	11	6497910992	73510103
6252071876	13	6497910996	122150763
6252072324	0	6497914764	314325879
6252072429	0	6512197236	271236405
6252072429	1	6512197238	249783329
6252072429	2	6512197240	236984715
6252072429	3	6512197242	248184406
6252072429	4	6512197244	265477525
6252072429	5	6512197246	252824339
6252072429	6	6512197248	244769828
6252072429	7	6512197250	258960081
6252072429	10	6512197256	252824591
6252072429	12	6512197260	261104596
6252072429	13	6512197262	247409665
6252072429	15	6512197266	247409100
6252072429	16	6512197268	254560321
6252072429	17	6512197270	298465872
6252072429	18	6512197272	258960490
6252072429	19	6512197274	247409279
6252072429	20	6512197276	247409421
6252072429	21	6512197278	253688334
6252072429	22	6512197280	245397853
6252072429	23	6512197282	289258790
6252072429	24	6512197284	250798398
6252072429	25	6512197286	269171410
6252072429	27	6512197290	252823812
6252072429	28	6512197292	253687520
6252072429	29	6512197294	248184026
6252072429	30	6512197296	248183532
6252072429	31	6512197298	256848505
6252072429	32	6512197300	254559444
6252072429	33	6512197302	276882912
6252072429	34	6512197304	251714080
6252072429	35	6512197306	300108549
6252072429	36	6512197308	254559594
6252072429	37	6512197310	256848327
6252072429	38	6512197312	254559376
6252072429	39	6512197314	291233451
6252072429	40	6512197316	251713892
6252072429	41	6512197318	236229569
6252072429	42	6512197320	247408993
6252072429	43	6512197322	256848198
6252072429	44	6512197324	266254767
6252072429	45	6512197326	253687124
6252072429	46	6512197328	248979076
6252072429	47	6512197330	247408645
6252072429	48	6512197332	254559203
6252072429	49	6512197334	252823354
6252072429	51	6512197338	252823053
6252072429	53	6512197342	252822938
6252072429	54	6512197344	249782191
6252072429	55	6512197346	251713240
6252072429	56	6512197348	259645710
6252072429	57	6512197350	247408602
6252072429	58	6512197352	250798033
6252072429	59	6512197354	252822665
6252072429	60	6512197356	250797958
6252072429	61	6512197358	259645584
6252072429	62	6512197360	256125148
6252072429	63	6512197362	248978741
6252072429	64	6512197364	281347714
6252072429	65	6512197366	271234822
6252072429	66	6512197368	260376016
6252072429	67	6512197370	258280452
6252072429	68	6512197372	269812743
6252072429	69	6512197374	251713425
6252072429	70	6512197376	258958895
6252072429	71	6512197378	239647912
6252072429	73	6512197382	260375645
6252072429	75	6512197386	266253607
6252072429	76	6512197388	248182212
6252072429	77	6512197390	253686107
6252072429	78	6512197392	269812712
6252072429	79	6512197394	296195605
6252072429	80	6512197396	256846994
6252072429	81	6512197398	250797312
6252072429	82	6512197400	256846677
6252072429	84	6512197404	261963257
6252072429	85	6512197406	254558365
6252072429	86	6512197408	238493793
6252072429	87	6512197410	269811773
6252072429	88	6512197412	251712740
6252072429	89	6512197414	253686540
6252072429	90	6512197416	296195184
6252072429	91	6512197418	299211858
6252072429	92	6512197420	253686108
6252072429	93	6512197422	256846583
6252072429	94	6512197424	250797067
6252072429	95	6512197426	299211488
6252072429	96	6512197428	249781047
6252072429	97	6512197430	249780777
6252072429	99	6512197434	253685819
6252074038	0	6524202622	20477044
6252074068	0	6524206035	124646969
6252074103	0	6524208032	33946915
6252073033	0	6524209959	351877511
6252075071	0	6552009990	477748090
6252074128	0	6574707295	14274208
6252037904	0	6574730636	96725936
6251414911	884	6575425646	1595556269
6252076774	0	6606915403	261722634
6252076858	0	6608419761	33413061
6252076860	0	6608422038	34335330
6252076772	0	6610912867	24711354
6252076821	0	6610915315	31119718
6252076856	0	6610918027	238975670
6252077005	0	6622969205	31949414
6252076929	1	6622971655	212108445
6252076929	2	6622971657	214320796
6252076929	3	6622971659	212108647
6252076929	4	6622971661	211267727
6252076929	5	6622971663	211267269
6252076929	6	6622971665	210588588
6252076929	7	6622971667	211267629
6252076929	9	6622971671	218202578
6252076929	10	6622971673	212824210
6252076929	11	6622971675	208213756
6252076929	14	6622971681	146737446
6252076929	15	6622971683	213557316
6252076929	16	6622971685	210588809
6252076929	17	6622971687	210588604
6252076929	18	6622971689	207196500
6252076929	20	6622971693	213557064
6252076929	21	6622971695	208213262
6252076929	22	6622971697	210588780
6252076929	23	6622971699	212823903
6252076929	24	6622971701	210588589
6252076929	25	6622971703	210588317
6252076929	26	6622971705	212108304
6252076929	27	6622971707	213557109
6252076929	28	6622971709	208962362
6252076929	29	6622971711	212107836
6252076929	31	6622971715	210588011
6252076929	32	6622971717	212107884
6252076929	33	6622971719	107222731
6252076929	34	6622971721	212823520
6252076929	35	6622971723	208212991
6252076929	37	6622971727	223793072
6252076929	38	6622971729	210588392
6252076929	39	6622971731	213556720
6252076929	40	6622971733	208961975
6252076929	41	6622971735	213556023
6252076929	43	6622971739	210587775
6252076929	44	6622971741	212823015
6252076929	45	6622971743	212823207
6252077174	0	6622974708	191012972
6252077250	0	6624449864	189867222
6252077250	1	6624449865	188162903
6252077250	11	6624449875	188162532
6252077250	16	6624449880	188162575
6252077250	21	6624449885	188163122
6252077250	22	6624449886	189866533
6252077250	23	6624449887	189106643
6252077250	25	6624449889	189106980
6252077250	26	6624449890	189106649
6252077250	48	6624449912	189106340
6252076862	0	6643467705	31744395
6251441029	67	6647586563	1865313997
6252074140	0	6661430985	269207931
6252078773	0	6661435297	309790850
6252078775	0	6661437631	263421636
6252078928	0	6661439668	278241827
6252078930	0	6661442010	326020767
6252079273	0	6673667652	1234165720
6252079298	0	6673691438	334304099
6252079322	1	6675175702	1109841266
6252079322	2	6675175703	1119745686
6252079322	3	6675175704	1068652632
6252079322	4	6675175705	1067793130
6252079322	5	6675175706	1176986077
6252079322	6	6675175707	1078996660
6252079322	7	6675175708	1145703644
6252079322	8	6675175709	1091250218
6252079322	9	6675175710	1065330690
6252079322	10	6675175711	1096824331
6252079322	12	6675175713	1089682165
6252079322	13	6675175714	1055967315
6252079322	14	6675175715	1096823702
6252079322	15	6675175716	1077471066
6252079322	16	6675175717	1093811985
6252079322	17	6675175718	1019030412
6252079322	18	6675175719	1056724577
6252079322	19	6675175720	1055218992
6252079322	20	6675175721	1130866756
6252079322	21	6675175722	1044587540
6252079322	22	6675175723	1202299547
6252079322	23	6675175724	1073031785
6252079322	24	6675175725	1038400995
6252079322	26	6675175727	1072154196
6252079322	28	6675175729	1060168180
6252079322	29	6675175730	1107571749
6252079322	30	6675175731	1059418170
6252079322	31	6675175732	1081764241
6252079322	32	6675175733	1076763701
6252079322	33	6675175734	1129434374
6252079322	34	6675175735	1089681317
6252079322	35	6675175736	1050784770
6252079322	36	6675175737	1081763596
6252079322	37	6675175738	1077470532
6252079322	38	6675175739	1077470422
6252079322	39	6675175740	1091248587
6252079322	40	6675175741	75155198
6252079322	41	6675175742	1044587661
6252079322	42	6675175743	1036545509
6252079322	43	6675175744	1089681480
6252079322	44	6675175745	1086599751
6252079322	45	6675175746	1074508735
6252079322	46	6675175747	1049255812
6252079322	47	6675175748	1093811138
6252079322	48	6675175749	1039303953
6252079322	49	6675175750	1073760353
6252079322	50	6675175751	1104775441
6252079322	51	6675175752	1074508872
6252079322	52	6675175753	1085059689
6252079322	53	6675175754	1095309812
6252079322	54	6675175755	1062343992
6252079322	55	6675175756	1063887052
6252079322	57	6675175758	1111291750
6252079322	58	6675175759	1066965904
6252079322	60	6675175761	1065328671
6252079322	61	6675175762	1137065853
6252079322	62	6675175763	1067791317
6252079322	63	6675175764	1184449813
6252079322	64	6675175765	1078261736
6252079322	65	6675175766	1093810509
6252079322	66	6675175767	1091247970
6252079322	67	6675175768	1050093849
6252079322	68	6675175769	1035717512
6252079322	69	6675175770	1107571790
6252079322	70	6675175771	1038399932
6252079322	71	6675175772	1054430556
6252079322	72	6675175773	1062343804
6252079322	73	6675175774	1172616590
6252079322	74	6675175775	1063090296
6252079322	75	6675175776	1063090401
6252079322	76	6675175777	1106318384
6252079322	77	6675175778	1056722795
6252079322	78	6675175779	1059416842
6252079322	79	6675175780	1044586877
6252079322	80	6675175781	1055965053
6252079322	81	6675175782	1145700339
6252079322	82	6675175783	1102957367
6252079322	83	6675175784	1075285295
6252079322	85	6675175786	1087370811
6252079322	86	6675175787	1076007713
6252079322	87	6675175788	1073759624
6252079322	88	6675175789	1039302471
6252079322	89	6675175790	1034926819
6252079322	90	6675175791	1092755468
6252079322	91	6675175792	1066150394
6252079322	92	6675175793	1037295668
6252079322	93	6675175794	1071413113
6252079322	94	6675175795	1083512795
6252079322	95	6675175796	1159330069
6252079322	97	6675175798	1075284442
6252079322	98	6675175799	1087370520
6252079322	99	6675175800	1040090167
6252076887	0	6676944554	33304463
6252080796	0	6688476525	180716797
6252080796	1	6688476526	209764980
6252080796	2	6688476527	180717491
6252080796	3	6688476528	198005975
6252080796	4	6688476529	193842285
6252080796	5	6688476530	176989950
6252080796	6	6688476531	179240551
6252080796	8	6688476533	179240016
6252080796	9	6688476534	185816391
6252064092	0	6699339717	149866315
6252080883	0	6699369125	69081203
6252080883	1	6699369127	138075068
6252080883	2	6699369129	59667495
6252080883	3	6699369131	60364890
6252080883	4	6699369133	46814278
6252080883	5	6699369135	212930954
6252080883	6	6699369137	132717251
6252080883	7	6699369139	59667098
6252080883	8	6699369141	115597156
6252080883	9	6699369143	130952112
6252080883	10	6699369145	121373923
6252080883	11	6699369147	64669565
6252080883	12	6699369149	65778990
6252080883	13	6699369151	66643088
6252081084	0	6699372346	23313832
6252081145	0	6699382709	164184288
6252081549	0	6703211672	86971708
6252082051	0	6724899218	70767335
6252082133	0	6726517942	70094793
6252082133	1	6726517943	65545622
6252082133	2	6726517944	69371834
6252082133	3	6726517945	67807098
6252082133	4	6726517946	67807309
6252082133	5	6726517947	64072958
6252082133	6	6726517948	69372189
6252082133	8	6726517950	64785271
6252082133	9	6726517951	68571721
6252082133	12	6726517954	68571879
6252082133	13	6726517955	67807374
6252082133	14	6726517956	67027379
6252082133	15	6726517957	62598306
6252082133	19	6726517961	65545356
6252082133	21	6726517963	66299315
6252082133	22	6726517964	65545443
6252082133	23	6726517965	68572047
6252082133	24	6726517966	68571556
6252082133	26	6726517968	68572108
6252082133	28	6726517970	67026118
6252082133	29	6726517971	62598101
6252082133	31	6726517973	69371795
6252082133	32	6726517974	64072843
6252082133	33	6726517975	68572060
6252082133	34	6726517976	69370824
6252082133	36	6726517978	69371433
6252082133	37	6726517979	67806481
6252082133	40	6726517982	69371541
6252082133	45	6726517987	64785089
6252082133	46	6726517988	64785007
6252082133	47	6726517989	68571716
6252082133	51	6726517993	68571388
6252082133	54	6726517996	68571377
6252082279	0	6736765567	97474041
6252082645	0	6736768119	92649387
6252082645	1	6736768121	97473996
6252082645	2	6736768123	96795860
6252082645	4	6736768127	96064430
6252082645	5	6736768129	96795724
6252082728	0	6736770556	25189569
6252082784	0	6736774202	284326160
6252082871	0	6736777105	74621440
6252082939	2	6749128613	61511349
6252082939	9	6749128627	60763932
6252082939	10	6749128629	60019883
6252082939	15	6749128639	60020179
6252082939	24	6749128657	61511431
6252082939	26	6749128661	59221102
6252082939	28	6749128665	60019713
6252082939	30	6749128669	60763488
6252082939	39	6749128687	60762991
6252082939	42	6749128693	60763257
6252082939	46	6749128701	60763248
6252082939	47	6749128703	60018990
6252088291	0	6774742976	28472382
6252090102	0	6825030368	86509303
6252090154	0	6826370093	85809406
6252090154	1	6826370094	83539034
6252063759	0	6837259606	991406220
6252068253	0	6837261785	1748302103
6252090625	0	6837263469	116965248
6252090683	0	6838746675	116289274
6252090683	1	6838746676	115532074
6252090840	0	6838746677	116289255
6252090840	1	6838746678	113224551
6252090840	3	6838746680	114847924
6252090840	4	6838746681	115531993
6252090840	6	6838746683	113224405
6252090840	7	6838746684	114847169
6252092037	0	6862505887	150762910
6252092068	0	6863270920	159385916
6252092106	0	6864854976	144631012
6252092108	0	6864874042	174200032
6252081366	0	6874112752	661298899
6252092398	0	6888913278	920621060
6252092563	2	6890511195	918352113
6252092563	3	6890511196	595547718
6252092563	4	6890511197	576047065
6252092563	5	6890511198	630625698
6252092563	8	6890511201	592957261
6252092563	10	6890511203	628841295
6252092563	11	6890511204	582108719
6252092563	12	6890511205	919794479
6252092563	14	6890511207	614410470
6252092563	15	6890511208	601155019
6252093370	0	6900662952	26903088
6252094123	0	6916719188	36469825
6252093894	0	6924893567	78781733
6252094286	0	6924896248	64297510
6252093825	0	6924906011	1644871853
6252093923	0	6924911228	35684302
6252094185	0	6924913811	36409145
6252093925	0	6926381442	814863707
6252093925	1	6926381443	825474565
6252093925	2	6926381444	997793560
6252093925	3	6926381445	1320814438
6252093925	4	6926381446	903725836
6252093925	5	6926381447	1345732306
6252093925	6	6926381448	843209760
6252093925	7	6926381449	883912508
6252093925	8	6926381450	815676595
6252093925	9	6926381451	803930061
6252093925	10	6926381452	1376673105
6252093925	11	6926381453	1120178835
6252093925	12	6926381454	1134269082
6252093925	13	6926381455	1121766015
6252093925	14	6926381456	840729627
6252093925	15	6926381457	814039938
6252093925	16	6926381458	816501996
6252093925	17	6926381459	875368465
6252093925	18	6926381460	805434575
6252093925	19	6926381461	826180828
6252093925	20	6926381462	876056540
6252093925	21	6926381463	839960082
6252093925	22	6926381464	1639033466
6252093925	23	6926381465	916349195
6252093925	24	6926381466	812597913
6252093925	25	6926381467	835309900
6252093925	26	6926381468	863041155
6252093925	27	6926381469	835309908
6252093925	28	6926381470	867752878
6252093925	29	6926381471	805434895
6252093925	30	6926381472	893691593
6252093925	31	6926381473	805434768
6252093925	32	6926381474	832224509
6252093925	33	6926381475	800916947
6252093925	34	6926381476	1273338521
6252093925	36	6926381478	814862261
6252093925	37	6926381479	813329747
6252093925	39	6926381481	862323349
6252093925	40	6926381482	801668866
6252093925	41	6926381483	875367982
6252093925	42	6926381484	812596785
6252093925	43	6926381485	805434666
6252093925	44	6926381486	886565529
6252093925	45	6926381487	814038899
6252093925	46	6926381488	826972207
6252093925	47	6926381489	1380753636
6252093925	48	6926381490	895491084
6252093925	49	6926381491	864813349
6252093925	50	6926381492	1256937287
6252093925	51	6926381493	800210583
6252093925	52	6926381494	892976226
6252093925	53	6926381495	877468234
6252093925	54	6926381496	812596999
6252093925	55	6926381497	811801222
6252093925	56	6926381498	1398088444
6252093925	57	6926381499	812596466
6252093925	58	6926381500	814862091
6252093925	60	6926381502	928320726
6252093925	61	6926381503	837630539
6252093925	62	6926381504	801667879
6252093925	63	6926381505	964769984
6252093925	64	6926381506	816501897
6252093925	65	6926381507	973699500
6252093925	66	6926381508	802402131
6252093925	67	6926381509	1303021916
6252093925	68	6926381510	833768828
6252093925	69	6926381511	815675282
6252093925	70	6926381512	811054240
6252093925	71	6926381513	816500628
6252093925	73	6926381515	805433464
6252093925	74	6926381516	835308199
6252093925	75	6926381517	812595910
6252093925	76	6926381518	833023680
6252093925	77	6926381519	1301451024
6252093925	78	6926381520	846321123
6252093925	79	6926381521	835308866
6252093925	80	6926381522	805432827
6252093925	81	6926381523	839133812
6252093925	82	6926381524	847113638
6252093925	83	6926381525	1135007882
6252093925	84	6926381526	811799601
6252093925	86	6926381528	816501138
6252093925	87	6926381529	1313688820
6252093925	88	6926381530	810320224
6252093925	89	6926381531	815674394
6252093925	90	6926381532	801667083
6252093925	91	6926381533	813327396
6252093925	92	6926381534	812596569
6252093925	93	6926381535	809602047
6252093925	94	6926381536	804674891
6252093925	95	6926381537	813327188
6252093925	97	6926381539	856280021
6252093925	98	6926381540	831157715
6252093925	99	6926381541	882466857
6252074142	0	6936999149	147407695
6252065744	0	6945548715	66198577
6252095559	0	6950477455	125079389
6252095647	0	6950482673	155426899
6252094125	0	6954955113	40739933
6252096299	0	6962785542	190021216
6252096382	0	6975117139	173219382
6252096382	1	6975117141	176955693
6252096382	2	6975117143	177672339
6252096382	3	6975117145	173974393
6252096382	5	6975117149	176956012
6252096382	7	6975117153	174690497
6252096382	8	6975117155	176955892
6252096382	10	6975117159	174690417
6252096382	11	6975117161	174690789
6252096382	15	6975117169	176956565
6252096382	16	6975117171	174690650
6252096382	18	6975117175	175434998
6252096382	19	6975117177	176955412
6252096382	20	6975117179	173219089
6252096382	21	6975117181	177672333
6252096382	23	6975117185	176192578
6252096382	25	6975117189	176192283
6252096382	27	6975117193	176192354
6252096382	32	6975117203	176956297
6252096382	35	6975117209	175434260
6252096382	37	6975117213	176955271
6252096382	38	6975117215	173218714
6252096382	40	6975117219	175434848
6252096382	41	6975117221	176192174
6252096382	44	6975117227	175434071
6252096382	45	6975117229	174689989
6252096382	48	6975117235	176955763
6252096382	49	6975117237	176191918
6252097411	0	6987363214	122594164
6252097435	0	6987375397	138878087
6252097319	1	6988972124	78167037
6252097401	0	6988972125	78167032
6252097401	1	6988972126	75128521
6252097401	2	6988972127	78166913
6252097401	3	6988972128	75829087
6252097401	5	6988972130	80987570
6252097401	6	6988972131	75128243
6252097401	7	6988972132	72016788
6252094127	0	6997296995	17157624
6252099695	0	7048228525	42921417
6252102263	0	7097007223	37938483
6251414911	1943	7102453222	231660199
6252103243	0	7134349159	192123355
6252103427	0	7134525576	357832690
6252103319	0	7136429538	191378726
6252103319	3	7136429541	188768333
6252103319	4	7136429542	188044370
6252103319	9	7136429547	189833931
6252103319	10	7136429548	189834462
6252103319	13	7136429551	191378182
6252103319	14	7136429552	188043690
6252103319	17	7136429555	191378412
6252103319	18	7136429556	188043715
6252103319	21	7136429559	188044182
6252103319	22	7136429560	191377803
6252103319	23	7136429561	188768281
6252103319	24	7136429562	188044141
6252103319	26	7136429564	188767714
6252103319	27	7136429565	188767599
6252103319	29	7136429567	190563622
6252103319	30	7136429568	190563574
6252103319	31	7136429569	191377920
6252103319	32	7136429570	191378043
6252103319	33	7136429571	188767706
6252103319	34	7136429572	189834081
6252103319	35	7136429573	189833815
6252103319	36	7136429574	189833753
6252103319	37	7136429575	191378059
6252103319	40	7136429578	190563864
6252103319	45	7136429583	188767154
6252103319	48	7136429586	189834173
6252103319	49	7136429587	188767737
6252107086	0	7212319593	49439437
6252107250	0	7217572396	28630119
6252107135	0	7218447015	35452293
6252107275	0	7231305478	36749087
6252107248	0	7231310199	21906718
6252107552	0	7231312757	240398298
6252107647	8	7243889415	227902617
6252107647	11	7243889421	226375214
6252107647	18	7243889435	227151785
6252107647	22	7243889443	227902244
6252107647	23	7243889445	225593093
6252107647	27	7243889453	227901992
6252107647	28	7243889455	227902283
6252107647	29	7243889457	226375178
6252107647	30	7243889459	227151767
6252107647	33	7243889465	227151589
6252107647	46	7243889491	227901646
6252107647	47	7243889493	227150975
6252107647	48	7243889495	226375386
6252107271	0	7247882039	30504945
6252109224	0	7279246463	192695849
6252109408	0	7279268883	61479509
6252107273	0	7279976102	30281102
6252109334	0	7280749020	191974473
6252109334	1	7280749021	190447490
6252109334	7	7280749027	189665029
6252109334	9	7280749029	191223564
6252109334	10	7280749030	191223306
6252109334	12	7280749032	190447631
6252109334	13	7280749033	190447177
6252109334	17	7280749037	191974196
6252109334	20	7280749040	191973759
6252109334	28	7280749048	189664538
6252109334	33	7280749053	190446708
6252109334	34	7280749054	191222687
6252109334	39	7280749059	191222836
6252109334	40	7280749060	191223095
6252109334	43	7280749063	191222786
6252111030	0	7316539410	161341761
6252111403	0	7325931413	78923144
6252111405	0	7325939422	95965713
6252111431	0	7326983359	105776015
6252111433	0	7327006004	104038823
6252111493	0	7340703488	33603154
6252111865	0	7352789299	20708416
6252111965	0	7352792998	52301018
6252112958	0	7378099913	69254818
6252113042	0	7379816691	68531535
6252113042	1	7379816692	66370696
6252112041	0	7413685358	468972377
6252115463	0	7446908014	27982087
6252116556	0	7467369874	518038776
6252093892	0	7497408103	114405102
6252117717	0	7503422529	265535762
6252117780	0	7505696142	23287808
6252117782	0	7532550766	21603483
6251414911	942	7545050666	637611047
6252117803	0	7555610459	29653502
6252119016	0	7561379600	1197505339
6252119016	1	7561379602	1211387292
6252119016	4	7561379608	1200943540
6252119016	5	7561379610	1210599153
6252119016	6	7561379612	1261223426
6252119016	7	7561379614	1188990333
6252119016	8	7561379616	1211386993
6252119016	10	7561379620	1211386941
6252119016	12	7561379624	1192355643
6252119016	13	7561379626	1196279974
6252119016	14	7561379628	1233546447
6252119016	15	7561379630	1196115787
6252119016	16	7561379632	1181064301
6252119016	17	7561379634	1172857090
6252119016	18	7561379636	1248250299
6252119016	19	7561379638	1218126885
6252119016	20	7561379640	1188659890
6252119016	21	7561379642	1181063942
6252119016	22	7561379644	1141456503
6252119016	23	7561379646	1180399201
6252119016	24	7561379648	1188409637
6252119016	25	7561379650	1188601519
6252119016	27	7561379654	1168160213
6252119016	28	7561379656	1173730037
6252119016	29	7561379658	1163804686
6252119016	30	7561379660	1173059522
6252119016	31	7561379662	1181116257
6252119016	32	7561379664	1242063782
6252119016	33	7561379666	1203333462
6252119016	35	7561379670	1262710277
6252119016	36	7561379672	1173040063
6252119016	38	7561379676	1180501501
6252119016	40	7561379680	1188354241
6252119016	41	7561379682	1173059683
6252119016	42	7561379684	1172816669
6252119016	43	7561379686	1141438183
6252119016	45	7561379690	1180501452
6252119016	46	7561379692	1173059568
6252119016	47	7561379694	1148614689
6252119016	48	7561379696	1172911165
6252119016	49	7561379698	1141456875
6252119016	50	7561379700	1188577116
6252119016	51	7561379702	1180929707
6252119016	52	7561379704	1218144195
6252119016	53	7561379706	1210679663
6252119016	54	7561379708	1199630384
6252119016	55	7561379710	1173057340
6252119016	56	7561379712	1188409658
6252119016	57	7561379714	1148809609
6252119016	58	7561379716	1180473378
6252119016	59	7561379718	1196019871
6252119016	60	7561379720	1234693728
6252119016	61	7561379722	1211108789
6252119016	62	7561379724	1165221180
6252119016	63	7561379726	1172894287
6252119016	65	7561379730	1180399146
6252119016	66	7561379732	1270213391
6252119016	67	7561379734	1210671616
6252119016	69	7561379738	1180903754
6252119016	70	7561379740	1234722750
6252119016	71	7561379742	1188577000
6252119016	72	7561379744	1210507952
6252119016	73	7561379746	1188895279
6252119016	74	7561379748	1172816650
6252119016	75	7561379750	1262689387
6252119016	76	7561379752	1195947211
6252119016	77	7561379754	1181116250
6252119016	78	7561379756	1210671671
6252119016	79	7561379758	1207213308
6252119016	80	7561379760	1196019853
6252119016	81	7561379762	1148763519
6252119016	82	7561379764	1248082530
6252119016	83	7561379766	1173057306
6252119016	84	7561379768	1188577006
6252119016	85	7561379770	1180708712
6252119016	86	7561379772	1218414767
6252119016	87	7561379774	1188056657
6252119016	88	7561379776	1173059517
6252119016	89	7561379778	1196062081
6252119016	90	7561379780	1188278516
6252119016	91	7561379782	1156402948
6252119016	92	7561379784	1218208286
6252119016	94	7561379788	1188419919
6252119016	95	7561379790	1195929774
6252119016	96	7561379792	1165288992
6252119016	97	7561379794	1211039402
6252119016	98	7561379796	1165288988
6252119016	99	7561379798	1173010230
6252119016	100	7561379800	1249453263
6252119016	101	7561379802	1172816880
6252119016	102	7561379804	1234901670
6252119016	103	7561379806	1180513995
6252119016	104	7561379808	1195968990
6252119016	105	7561379810	1172815962
6252119016	106	7561379812	1172816684
6252119016	107	7561379814	1203317233
6252119016	108	7561379816	1195886986
6252119016	109	7561379818	1210751518
6252119016	110	7561379820	1241050644
6252119016	111	7561379822	1141260490
6252119016	112	7561379824	1195859599
6252119016	113	7561379826	1181063928
6252119016	114	7561379828	1187974253
6252119016	115	7561379830	1218253628
6252119016	116	7561379832	1188742253
6252119016	117	7561379834	1181116216
6252119016	118	7561379836	1173010249
6252119016	119	7561379838	1148809726
6252119016	120	7561379840	1246129407
6252119016	121	7561379842	1148486118
6252119016	122	7561379844	1181116154
6252119016	123	7561379846	1173057351
6252119016	124	7561379848	1203626621
6252119016	125	7561379850	1181049743
6252119016	127	7561379854	1172857088
6252119016	128	7561379856	1203372857
6252119016	129	7561379858	1196020244
6252119016	130	7561379860	1141260528
6252119016	131	7561379862	1196115396
6252119016	132	7561379864	1270514413
6252119016	133	7561379866	1187974320
6252119016	134	7561379868	1203317268
6252119016	135	7561379870	1188333803
6252119016	136	7561379872	1234890578
6252119016	137	7561379874	1195929629
6252119016	138	7561379876	1163804328
6252119016	140	7561379880	1277608949
6252119016	141	7561379882	1148560193
6252119016	142	7561379884	1180686447
6252119016	143	7561379886	1195882527
6252119016	144	7561379888	1182694132
6252119016	145	7561379890	1296451933
6252119016	146	7561379892	1262499950
6252119016	147	7561379894	1188611557
6252119016	148	7561379896	1172815733
6252119016	149	7561379898	1148651279
6252119016	150	7561379900	1242735446
6252119016	151	7561379902	1195944365
6252119016	152	7561379904	1172894447
6252119016	153	7561379906	1225722278
6252119016	154	7561379908	1203317106
6252119016	155	7561379910	1165288817
6252119016	156	7561379912	1173059665
6252119016	157	7561379914	1156403011
6252119016	158	7561379916	1203677758
6252119016	159	7561379918	1188278666
6252119016	160	7561379920	1196197094
6252119016	161	7561379922	1180501470
6252119016	162	7561379924	1188589787
6252119016	163	7561379926	1188895728
6252119016	164	7561379928	1196019911
6252119016	165	7561379930	1203317213
6252119016	166	7561379932	1234841347
6252119016	167	7561379934	1225888670
6252119016	168	7561379936	1262499994
6252119016	169	7561379938	1225813498
6252119016	170	7561379940	1203342935
6252119016	171	7561379942	1148592865
6252119016	173	7561379946	1180473377
6252119016	174	7561379948	1195969852
6252119016	175	7561379950	1148938428
6252119016	176	7561379952	1258771769
6252119016	177	7561379954	1188056636
6252119016	178	7561379956	1246895526
6252119016	179	7561379958	1203369990
6252119016	180	7561379960	1188988750
6252119016	181	7561379962	1188354295
6252119016	182	7561379964	1181064243
6252119016	184	7561379968	1163766955
6252119016	185	7561379970	1195969912
6252119016	186	7561379972	1181116148
6252119016	187	7561379974	1218253403
6252119016	188	7561379976	1210679893
6252123778	0	7612523902	226419471
6252124239	0	7622292274	57159625
6252124263	0	7622986958	55565015
6252123844	1	7625130707	233930999
6252123844	2	7625130709	230270151
6252123844	3	7625130711	233930884
6252123844	5	7625130715	234703499
6252123844	6	7625130717	233930975
6252123844	7	7625130719	234703627
6252123844	8	7625130721	232415348
6252123844	9	7625130723	234703224
6252123844	11	7625130727	233930770
6252123844	15	7625130735	233113254
6252123844	16	7625130737	234702885
6252123844	17	7625130739	236206136
6252123844	18	7625130741	232415065
6252123844	19	7625130743	230967415
6252123844	20	7625130745	231691018
6252123844	21	7625130747	228273375
6252123844	22	7625130749	233930917
6252123844	23	7625130751	232415078
6252123844	24	7625130753	234702853
6252123844	25	7625130755	236205417
6252123844	26	7625130757	228941740
6252123844	28	7625130761	232415385
6252123844	29	7625130763	229595875
6252123844	30	7625130765	229595500
6252123844	32	7625130769	233930210
6252123844	33	7625130771	228273210
6252123844	34	7625130773	233929841
6252123844	35	7625130775	235493899
6252123844	36	7625130777	233930402
6252123844	37	7625130779	234702349
6252123844	38	7625130781	232414560
6252123844	39	7625130783	232414888
6252123844	40	7625130785	233929407
6252123844	41	7625130787	236204980
6252123844	42	7625130789	234702768
6252123844	43	7625130791	233112363
6252123844	44	7625130793	230269017
6252123844	45	7625130795	231690049
6252123844	46	7625130797	230269106
6252123844	47	7625130799	233929996
6252123844	48	7625130801	228272611
6252123844	49	7625130803	228272702
6252123844	52	7625130809	233111883
6252123844	53	7625130811	235494125
6252123844	54	7625130813	233112472
6252123844	55	7625130815	230966691
6252123844	56	7625130817	230966296
6252123844	57	7625130819	233112608
6252123844	58	7625130821	233112203
6252123844	60	7625130825	230268884
6252123844	61	7625130827	233112673
6252123844	62	7625130829	234702338
6252123844	63	7625130831	233112638
6252123844	64	7625130833	236204859
6252123844	65	7625130835	235492896
6252123844	68	7625130841	229594755
6252123844	69	7625130843	232414244
6252123844	70	7625130845	231689550
6252123844	71	7625130847	234702120
6252123844	72	7625130849	233111790
6252123844	73	7625130851	234701989
6252123844	74	7625130853	232414102
6252123844	78	7625130861	236204293
6252123844	79	7625130863	229594484
6252123844	80	7625130865	233112230
6252123844	81	7625130867	231688909
6252123844	83	7625130871	233111340
6252123844	84	7625130873	233111504
6252123844	85	7625130875	230268223
6252123844	87	7625130879	233928345
6252123844	88	7625130881	234701012
6252123844	89	7625130883	232413492
6252123844	90	7625130885	233928598
6252123844	93	7625130891	232412971
6252123844	94	7625130893	233928418
6252123844	95	7625130895	234700915
6252123844	96	7625130897	230267308
6252123844	97	7625130899	236203027
6252124301	0	7638557271	41649326
6252102190	0	7738275631	60192207
6251441029	152	7757694735	635636446
6252131398	0	7825612103	57043075
6252131400	0	7830135118	30270891
6252131807	0	7835259361	19507023
6252131803	0	7843559453	28668396
6252131805	0	7843562135	22857231
6251414911	1247	7844347320	252712991
6252132402	0	7853624220	2455184122
6252131836	0	7856210356	32218637
6252132541	0	7867593538	895542819
6252133137	0	7870838472	97710582
6252133163	0	7871614260	389853911
6252133192	0	7872387815	101359462
6252133224	0	7873374339	100571014
6252132851	0	7879679203	1196338636
6252132851	1	7879679205	1188192917
6252132851	2	7879679207	1198791060
6252132851	4	7879679211	1197804797
6252132851	5	7879679213	1182608647
6252132851	6	7879679215	1159483396
6252132851	7	7879679217	1151178767
6252132851	8	7879679219	1221339782
6252132851	9	7879679221	1205851303
6252132851	10	7879679223	1182608557
6252132851	11	7879679225	1159483638
6252132851	12	7879679227	1181754700
6252132851	13	7879679229	1174459023
6252132851	14	7879679231	1182332395
6252132851	15	7879679233	1213486053
6252132851	16	7879679235	1174282352
6252132851	17	7879679237	1182608702
6252132851	18	7879679239	1136604838
6252132851	19	7879679241	1189444999
6252132851	20	7879679243	1174269037
6252132851	21	7879679245	1181858664
6252132851	23	7879679249	1174493135
6252132851	24	7879679251	1237396725
6252132851	25	7879679253	1205851323
6252132851	28	7879679259	1174527925
6252132851	29	7879679261	1174282253
6252132851	30	7879679263	1182651753
6252132851	31	7879679265	1189444964
6252132851	33	7879679269	1182197535
6252132851	34	7879679271	1220477861
6252132851	35	7879679273	1182214845
6252132851	36	7879679275	1165981936
6252132851	37	7879679277	1181584799
6252132851	38	7879679279	1190569561
6252132851	39	7879679281	1182628613
6252132851	40	7879679283	1166119425
6252132851	41	7879679285	1181019471
6252132851	42	7879679287	1160790442
6252132851	43	7879679289	1151151319
6252132851	44	7879679291	1237396706
6252132851	45	7879679293	1174458997
6252132851	46	7879679295	1174459192
6252132851	47	7879679297	1166660608
6252132851	48	7879679299	1182362906
6252132851	50	7879679303	1190171820
6252132851	51	7879679305	1174533494
6252132851	52	7879679307	1150616610
6252132851	55	7879679313	1151729911
6252132851	56	7879679315	1159707763
6252132851	57	7879679317	1205820110
6252132851	58	7879679319	1167045794
6252132851	59	7879679321	1198530520
6252132851	60	7879679323	1181754606
6252132851	61	7879679325	1181530531
6252132851	63	7879679329	1182608507
6252132851	64	7879679331	1120286642
6252132851	65	7879679333	1174459015
6252132851	66	7879679335	1174506327
6252132851	67	7879679337	1167271959
6252132851	68	7879679339	1235163519
6252132851	69	7879679341	1174471914
6252132851	70	7879679343	1160089580
6252132851	71	7879679345	1174506020
6252132851	72	7879679347	1174505870
6252132851	73	7879679349	1182197542
6252132851	74	7879679351	1182628640
6252132851	75	7879679353	1174476306
6252132851	76	7879679355	1198136621
6252132851	77	7879679357	1189967564
6252132851	78	7879679359	1206126500
6252132851	79	7879679361	1150854009
6252132851	80	7879679363	1167272060
6252132851	82	7879679367	1174528084
6252132851	84	7879679371	1158899409
6252132851	85	7879679373	1174169027
6252132851	86	7879679375	1182362786
6252132851	87	7879679377	1213486112
6252132851	88	7879679379	1198326886
6252132851	89	7879679381	1150616632
6252132851	90	7879679383	1182628603
6252132851	91	7879679385	1165997850
6252132851	92	7879679387	1190210096
6252132851	93	7879679389	1189819800
6252132851	94	7879679391	1190158663
6252132851	95	7879679393	1174493182
6252132851	96	7879679395	1159483606
6252132851	97	7879679397	1167272041
6252132851	98	7879679399	1204755346
6252132851	99	7879679401	1182315207
6252132851	100	7879679403	1158409782
6252132851	101	7879679405	1167097259
6252132851	102	7879679407	1197773995
6252132851	103	7879679409	1166661050
6252132851	104	7879679411	1181676842
6252132851	105	7879679413	1237524101
6252132851	106	7879679415	1181530718
6252132851	108	7879679419	1143662857
6252132851	110	7879679423	1213186434
6252132851	113	7879679429	1150616626
6252132851	114	7879679431	1205510185
6252132851	115	7879679433	1158606289
6252132851	116	7879679435	1174282477
6252132851	117	7879679437	1181530798
6252132851	118	7879679439	1198444734
6252132851	119	7879679441	1151191996
6252132851	121	7879679445	1121048646
6252132851	122	7879679447	1167472774
6252132851	123	7879679449	1158445533
6252132851	124	7879679451	1190158782
6252132851	125	7879679453	1150616569
6252132851	126	7879679455	1174282416
6252132851	127	7879679457	1181584764
6252132851	128	7879679459	1174325429
6252132851	129	7879679461	1229593817
6252132851	130	7879679463	1143662714
6252132851	131	7879679465	1197339346
6252132851	132	7879679467	1205975953
6252132851	133	7879679469	1167189397
6252132851	134	7879679471	1167419952
6252132851	135	7879679473	1155259520
6252132851	136	7879679475	1213486104
6252132851	137	7879679477	1174476341
6252132851	138	7879679479	1151178615
6252132851	141	7879679485	1190372726
6252132851	142	7879679487	1197336730
6252132851	143	7879679489	1182315279
6252132851	144	7879679491	1228067556
6252132851	145	7879679493	1149859347
6252132851	146	7879679495	1174325739
6252132851	147	7879679497	1166660809
6252132851	148	7879679499	1197774011
6252132851	150	7879679503	1151178692
6252132851	152	7879679507	1174294828
6252132851	153	7879679509	1158691945
6252132851	154	7879679511	1144260781
6252132851	155	7879679513	1229640734
6252132851	156	7879679515	1190158881
6252132851	157	7879679517	1151667328
6252132851	158	7879679519	1174528690
6252132851	159	7879679521	1158409587
6252132851	162	7879679527	1190087646
6252132851	164	7879679531	1159483338
6252132851	165	7879679533	1143840456
6252132851	166	7879679535	1143915277
6252132851	167	7879679537	1167272029
6252132851	168	7879679539	1181845005
6252132851	170	7879679543	1151191923
6252132851	172	7879679547	1190569613
6252132851	173	7879679549	1143840359
6252132851	174	7879679551	1181676856
6252132851	175	7879679553	1229632966
6252132851	177	7879679557	1182197529
6252132851	178	7879679559	1206047228
6252132851	179	7879679561	1158691982
6252132851	180	7879679563	1136816024
6252132851	181	7879679565	1190158647
6252132851	182	7879679567	1158691999
6252132851	183	7879679569	1181584826
6252132851	186	7879679575	1167420127
6252132851	187	7879679577	1167337719
6252132851	188	7879679579	1198708103
6252133285	0	7879685195	156365370
6251414911	89	7888264637	292949837
6252131838	0	7889733481	26949817
6252135653	0	7891987294	42873146
6252137666	0	7927392333	245940408
6252138337	0	7939617723	33203547
6252140139	0	7989119292	149025903
6252141816	0	8042887202	63469253
6252141818	0	8042894706	92427384
6252141839	0	8043631266	62727581
6252141841	0	8043640249	64172421
6252142129	0	8053072986	30039041
6252141955	0	8059219694	36013514
6252141957	0	8059222003	64898513
6252142022	0	8059228716	462681462
6252142047	0	8059231473	190282661
6252142043	0	8060731879	64178612
6252142043	2	8060731881	60673686
6252143519	0	8101962737	14414930
6252143571	0	8103560360	53595616
6252143605	0	8107802184	42144170
6252143463	0	8107821638	566394887
6252143639	1	8109251124	516766479
6252143639	2	8109251125	565645068
6252143639	3	8109251126	428378469
6252143639	4	8109251127	413412810
6252143639	5	8109251128	564036332
6252143639	6	8109251129	471349990
6252143639	7	8109251130	565645804
6252143639	8	8109251131	433202345
6252143639	9	8109251132	437227208
6252143639	11	8109251134	562487196
6252143639	16	8109251139	464301624
6252143639	17	8109251140	424812102
6252143639	18	8109251141	497534882
6252143639	19	8109251142	434858233
6252143639	22	8109251145	565645118
6252143639	23	8109251146	463053908
6252143639	24	8109251147	546589042
6252143639	25	8109251148	509022234
6252143639	26	8109251149	565644998
6252143639	27	8109251150	562486129
6252143639	28	8109251151	434858071
6252143639	29	8109251152	504137888
6252143639	31	8109251154	462245128
6252143639	32	8109251155	539012771
6252143639	33	8109251156	425543924
6252143639	34	8109251157	564844603
6252143639	35	8109251158	533617113
6252143639	36	8109251159	564035653
6252143639	37	8109251160	490726525
6252143639	38	8109251161	428378131
6252143639	39	8109251162	494872826
6252143639	40	8109251163	444703853
6252143639	41	8109251164	426206974
6252143639	42	8109251165	469664052
6252143639	43	8109251166	480899157
6252143639	45	8109251168	424081296
6252143639	46	8109251169	476345977
6252143639	47	8109251170	491425042
6252143639	49	8109251172	563285857
6252143639	50	8109251173	564035306
6252143639	52	8109251175	446198326
6252143639	54	8109251177	469664448
6252143639	56	8109251179	445441310
6252143639	57	8109251180	446930782
6252143639	58	8109251181	564843785
6252143639	59	8109251182	563284724
6252144188	0	8120564366	373877317
6252144291	0	8120602720	224073070
6252144264	0	8122092117	373179544
6252144264	1	8122092118	370358718
6252144330	0	8122092119	370358713
6252144330	1	8122092120	373179517
6252144330	2	8122092121	370358870
6252144330	3	8122092122	370359564
6252144330	4	8122092123	370359437
6252144330	5	8122092124	372500437
6252144330	7	8122092126	368028159
6252144330	8	8122092127	370359577
6252144330	9	8122092128	371073819
6252144330	11	8122092130	368027930
6252144330	12	8122092131	372499933
6252144330	14	8122092133	369532142
6252144330	15	8122092134	370358965
6252144330	16	8122092135	368767199
6252144330	17	8122092136	368028880
6252144367	0	8122092158	208219628
6252144367	1	8122092159	215312782
6252144367	2	8122092160	219901910
6252144367	3	8122092161	204597456
6252144367	5	8122092163	204597649
6252144367	6	8122092164	215313065
6252144367	7	8122092165	213929489
6252144367	8	8122092166	211851042
6252144367	9	8122092167	206718933
6252144367	10	8122092168	204597474
6252144367	11	8122092169	202518591
6252144367	12	8122092170	203187933
6252144367	13	8122092171	221255490
6252144367	14	8122092172	207467506
6252144367	15	8122092173	201834464
6252144367	16	8122092174	203187904
6252144367	17	8122092175	202518685
6252144367	18	8122092176	203855834
6252144367	19	8122092177	209787515
6252144367	20	8122092178	203187463
6252144367	22	8122092180	206053794
6252144367	23	8122092181	206053973
6252144367	24	8122092182	206053362
6252144367	25	8122092183	213929578
6252144367	26	8122092184	215312480
6252144367	27	8122092185	218380193
6252144367	28	8122092186	210558149
6252144367	29	8122092187	203855560
6252144367	30	8122092188	207467624
6252144367	31	8122092189	219187014
6252144367	32	8122092190	218379760
6252144367	33	8122092191	202518641
6252144367	34	8122092192	206718786
6252144367	35	8122092193	221255083
6252144367	36	8122092194	205300262
6252144367	37	8122092195	220541727
6252144367	38	8122092196	201834011
6252144367	39	8122092197	217475976
6252144367	40	8122092198	220541723
6252144367	41	8122092199	203855645
6252144367	42	8122092200	216063918
6252144367	44	8122092202	201833439
6252144367	45	8122092203	212561480
6252144367	46	8122092204	218380092
6252144367	47	8122092205	218379474
6252144367	48	8122092206	206718414
6252144367	49	8122092207	201833400
6252143600	0	8158682520	34745178
6252143603	0	8195451726	27735500
6252152090	0	8221590920	24150238
6252152948	0	8254068719	2041300185
6252152975	0	8254071632	404832162
6252153757	0	8289764599	356222927
6252153837	1	8291747444	350371750
6252153837	2	8291747445	355483930
6252153837	3	8291747446	352009313
6252153837	4	8291747447	351130384
6252153837	5	8291747448	352008805
6252153837	8	8291747451	352833270
6252153837	9	8291747452	354706555
6252153837	10	8291747453	352009285
6252153837	12	8291747455	354705659
6252153837	13	8291747456	354706337
6252153837	14	8291747457	352009041
6252153837	15	8291747458	353743679
6252153837	16	8291747459	352833624
6252153837	17	8291747460	352833169
6252153837	18	8291747461	350371697
6252153837	19	8291747462	352008237
6252153837	23	8291747466	349520175
6252153837	25	8291747468	350371842
6252153837	26	8291747469	351130425
6252153837	27	8291747470	352833087
6252153837	28	8291747471	351130568
6252153837	29	8291747472	351129621
6252153837	30	8291747473	355483511
6252153837	31	8291747474	350371934
6252153837	32	8291747475	352009539
6252153837	33	8291747476	349521054
6252153837	34	8291747477	350371812
6252153837	35	8291747478	352009571
6252153837	38	8291747481	351130539
6252154437	0	8313580192	1963358890
6252154545	0	8313587557	211909587
6252154573	0	8315121123	1865240521
6252154573	1	8315121124	1851484183
6252154573	2	8315121125	1839043139
6252154573	3	8315121126	1833551771
6252154573	4	8315121127	1859954362
6252154573	5	8315121128	1862487254
6252154573	6	8315121129	1890168144
6252154573	7	8315121130	1844283012
6252154573	8	8315121131	1828586305
6252154573	9	8315121132	1894158034
6252154573	10	8315121133	1898911993
6252154573	11	8315121134	1829328649
6252154573	12	8315121135	1878121021
6252154573	15	8315121138	1949057073
6252154573	16	8315121139	1849859024
6252154573	17	8315121140	1837461981
6252154573	21	8315121144	1840585694
6252154573	22	8315121145	1865240427
6252154573	23	8315121146	1840585541
6252154573	24	8315121147	1863298431
6252154573	25	8315121148	1869286456
6252154573	26	8315121149	1885010301
6252154573	28	8315121151	1851483092
6252154573	29	8315121152	1880390645
6252154573	30	8315121153	1945814145
6252154573	31	8315121154	1855095091
6252154573	32	8315121155	1871711113
6252154573	33	8315121156	1874116007
6252154573	34	8315121157	1869285648
6252154573	35	8315121158	1855898411
6252154573	36	8315121159	1733936078
6252154573	37	8315121160	1852267912
6252154573	39	8315121162	1931708699
6252154573	40	8315121163	1832769391
6252154573	41	8315121164	1855898857
6252154573	42	8315121165	1841649882
6252154573	43	8315121166	1885817459
6252154573	44	8315121167	1880390253
6252154667	0	8315121186	211069756
6252154667	1	8315121187	203288656
6252154667	2	8315121188	210387140
6252154667	3	8315121189	208220337
6252154667	4	8315121190	209671001
6252154667	5	8315121191	205192562
6252154667	7	8315121193	207452380
6252154667	8	8315121194	209670442
6252154667	11	8315121197	208219960
6252154667	12	8315121198	206697999
6252154667	14	8315121200	207452035
6252154667	15	8315121201	209670749
6252154667	16	8315121202	206698598
6252154667	17	8315121203	208954481
6252154667	18	8315121204	205193019
6252154667	19	8315121205	209670859
6252154667	20	8315121206	204016550
6252154667	21	8315121207	207452319
6252154667	22	8315121208	207452352
6252154667	23	8315121209	205984321
6252154667	24	8315121210	205983956
6252154667	25	8315121211	209670554
6252154667	26	8315121212	209670965
6252154667	27	8315121213	209670827
6252154667	28	8315121214	209670537
6252154667	29	8315121215	208220004
6252154667	30	8315121216	205983489
6252154667	32	8315121218	210386672
6252154667	33	8315121219	208953886
6252154667	34	8315121220	203288377
6252154667	35	8315121221	204016436
6252154667	36	8315121222	208219810
6252154667	38	8315121224	210386899
6252154667	39	8315121225	209670261
6252154667	40	8315121226	207451815
6252154667	41	8315121227	208953460
6252154667	42	8315121228	208953536
6252154667	43	8315121229	205983699
6252154667	44	8315121230	205983222
6252154667	46	8315121232	206697902
6252154667	47	8315121233	209670463
6252154667	48	8315121234	210386437
6252154667	49	8315121235	208954046
6252154926	0	8325968990	86536024
6252155427	0	8325973433	293254016
6252168502	0	8358479973	414630717
6252168402	0	8363504658	45901324
6252168648	0	8375971936	781241762
6252168900	0	8376032131	143611760
6252169176	0	8388158830	213568095
6252169367	0	8401617992	200255562
6252169367	1	8401617994	181970847
6252169367	4	8401618000	193098275
6252169965	0	8410381965	209156054
6252169967	0	8410384152	44789524
6252170066	0	8413079851	35783592
6252169969	0	8413895310	30578231
6252170032	0	8426331261	492643533
6252170032	1	8426331263	427629275
6252170032	2	8426331265	403441007
6252170032	3	8426331267	396090425
6252170032	4	8426331269	388730832
6252170032	5	8426331271	403043593
6252170032	6	8426331273	442079165
6252170032	7	8426331275	423499276
6252170032	8	8426331277	417910073
6252170032	9	8426331279	388573661
6252170032	10	8426331281	427629387
6252170032	11	8426331283	435709560
6252170032	12	8426331285	434884365
6252170032	13	8426331287	396365799
6252170032	14	8426331289	472555091
6252170032	15	8426331291	478741161
6252170032	16	8426331293	480407836
6252170032	17	8426331295	441941146
6252170032	18	8426331297	487480532
6252170032	19	8426331299	464565420
6252170032	20	8426331301	504895819
6252170032	21	8426331303	524728824
6252170032	22	8426331305	496307681
6252170032	23	8426331307	457252732
6252170032	24	8426331309	479569658
6252170032	25	8426331311	521053413
6252170032	26	8426331313	472275592
6252170032	27	8426331315	510550333
6252170032	28	8426331317	444359323
6252170032	29	8426331319	441992680
6252170032	30	8426331321	487806959
6252155429	0	8426350207	523214768
6252170064	0	8426358496	28019188
6252132103	0	8430237824	104453424
6252170084	0	8450482515	31272824
6252171875	0	8475135497	19436719
6252170086	0	8483298820	24566453
6252172057	0	8487825521	163164971
6252131980	0	8509330780	79373851
6252173451	0	8529401116	47971061
6252173455	0	8529408135	115364000
6252173468	0	8530160027	54391217
6252173470	0	8530183828	58177255
6252173453	0	8535520981	38521643
6252169000	0	8535536842	694915842
6252173449	0	8535540235	24532894
6252173889	0	8547947503	82156074
6252173953	0	8549372228	81410488
6252173953	2	8549372230	77430991
6252173953	3	8549372231	78278224
6252173982	0	8559978989	332569530
6252173982	1	8559978991	357648009
6252173982	2	8559978993	355056168
6252173982	3	8559978995	324049815
6252173982	4	8559978997	327813219
6252173982	5	8559978999	353419412
6252173982	6	8559979001	357647705
6252173982	7	8559979003	352563186
6252173982	8	8559979005	321795618
6252173982	9	8559979007	340873810
6252173982	10	8559979009	336572985
6252173982	11	8559979011	335061336
6252173982	12	8559979013	353419002
6252173982	13	8559979015	334237738
6252173982	14	8559979017	314321958
6252173982	15	8559979019	386703583
6252173982	16	8559979021	326792324
6252173982	17	8559979023	333470156
6252173982	18	8559979025	347678230
6252173982	19	8559979027	330915706
6252173982	20	8559979029	414855797
6252173982	21	8559979031	325014696
6252173982	22	8559979033	333470330
6252173982	23	8559979035	326033874
6252173982	24	8559979037	353418876
6252173982	25	8559979039	346594106
6252173982	26	8559979041	462597799
6252173982	27	8559979043	333470083
6252173982	28	8559979045	335060624
6252173982	29	8559979047	423467504
6252173982	30	8559979049	332569288
6252173982	31	8559979051	334236856
6252173982	32	8559979053	342587165
6252173982	33	8559979055	347678439
6252173982	34	8559979057	335813338
6252173982	35	8559979059	338491130
6252173982	36	8559979061	333469171
6252173982	37	8559979063	330915478
6252173982	38	8559979065	343303495
6252173982	39	8559979067	331765082
6252173982	40	8559979069	336572902
6252173982	41	8559979071	333469017
6252173982	42	8559979073	332568821
6252173982	43	8559979075	551778054
6252173982	44	8559979077	346594025
6252173982	45	8559979079	335813861
6252173982	46	8559979081	334236399
6252173982	47	8559979083	332568991
6252173982	48	8559979085	328579815
6252173982	49	8559979087	362169758
6252173982	50	8559979089	387380853
6252173982	51	8559979091	316077615
6252173982	52	8559979093	342586490
6252173982	53	8559979095	401081861
6252173982	54	8559979097	327811938
6252173982	55	8559979099	330915143
6252173982	56	8559979101	338490684
6252173982	57	8559979103	401081960
6252173982	58	8559979105	367846298
6252173982	59	8559979107	310007997
6252173982	60	8559979109	352562247
6252173982	61	8559979111	365438550
6252173982	62	8559979113	367845731
6252173982	63	8559979115	323323621
6252173982	64	8559979117	355054261
6252173982	65	8559979119	372002648
6252173982	66	8559979121	330915161
6252173982	67	8559979123	335059311
6252173982	68	8559979125	342586117
6252173982	69	8559979127	326032546
6252173982	70	8559979129	331764292
6252173982	71	8559979131	326791292
6252173982	72	8559979133	343303242
6252173982	73	8559979135	342586331
6252173982	74	8559979137	324047968
6252173982	75	8559979139	402576237
6252173982	76	8559979141	321793981
6252173982	77	8559979143	323323099
6252173982	78	8559979145	343302938
6252173982	79	8559979147	335059487
6252173982	80	8559979149	354264337
6252173982	81	8559979151	322544686
6252173982	82	8559979153	325014143
6252173982	83	8559979155	372750516
6252173982	84	8559979157	466605791
6252173982	85	8559979159	410264645
6252173982	86	8559979161	344085496
6252173982	87	8559979163	341631807
6252173982	88	8559979165	341632094
6252173982	89	8559979167	182139010
6252173982	90	8559979169	326791021
6252173982	91	8559979171	336571602
6252173982	92	8559979173	377579256
6252173982	93	8559979175	346592954
6252173982	94	8559979177	347676447
6252173982	95	8559979179	326791052
6252173982	96	8559979181	332568080
6252173982	97	8559979183	1587209500
6252173982	98	8559979185	334235488
6252173982	99	8559979187	344934541
6252173982	100	8559979189	341631510
6252173982	101	8559979191	325013490
6252173982	102	8559979193	355053823
6252173982	103	8559979195	340871714
6252173982	105	8559979199	328578263
6252173982	106	8559979201	470720876
6252173982	107	8559979203	330913217
6252173982	108	8559979205	376799790
6252173982	109	8559979207	476116245
6252173982	110	8559979209	334234617
6252173982	111	8559979211	324047665
6252173982	112	8559979213	322544065
6252173982	113	8559979215	333467931
6252173982	114	8559979217	340086616
6252173982	115	8559979219	390376420
6252173982	116	8559979221	322543976
6252173982	117	8559979223	351760515
6252173982	118	8559979225	343301924
6252173982	119	8559979227	325012852
6252173982	120	8559979229	355053678
6252173982	121	8559979231	231010825
6252173982	122	8559979233	336570438
6252173982	123	8559979235	324046850
6252173982	124	8559979237	325012615
6252173982	125	8559979239	346591903
6252173982	126	8559979241	446817258
6252173982	127	8559979243	325013114
6252173982	128	8559979245	323322464
6252173982	129	8559979247	336571001
6252173982	130	8559979249	335058835
6252173982	131	8559979251	494001539
6252173982	132	8559979253	330913790
6252173982	133	8559979255	523740039
6252173982	134	8559979257	331762704
6252173982	135	8559979259	334234506
6252173982	136	8559979261	313545325
6252173982	137	8559979263	326789882
6252173982	138	8559979265	377578541
6252173982	139	8559979267	362958089
6252173982	140	8559979269	332566648
6252173982	141	8559979271	355862968
6252173982	142	8559979273	327810086
6252173982	143	8559979275	343301356
6252173982	144	8559979277	335811020
[truncated: 4,162 more rows]
