# Supplementary material for: A static VM placement and hybrid job scheduling model for green data centers
Source: PLoS One. 2020 Aug 13;15(8):e0237238. doi: 10.1371/journal.pone.0237238 (PMC7425884; doi:10.1371/journal.pone.0237238)
Supplement: S1 Data — (ZIP) [file pone.0237238.s001.zip › MyProject/dataset/dataset2.csv]

JobID	TaskIndex	SubmitTime	duration
6252263419	9	10624083475	405590562
6251277720	595	10643750365	4692138029
6252244272	0	10649129189	37396250
6252283218	0	10649132122	31245991
6252132515	0	10653764970	113660145
6252283461	0	10661134221	1520501138
6252283497	0	10662789156	646766885
6252283497	1	10662789157	1000585005
6252283497	2	10662789158	1132803624
6252283497	3	10662789159	1016595587
6252283497	4	10662789160	1018116922
6252283497	5	10662789161	993872406
6252283497	6	10662789162	1006988966
6252283497	7	10662789163	1023144939
6252283497	8	10662789164	1033979300
6252283497	9	10662789165	1036927204
6252283497	10	10662789166	1051662361
6252283497	11	10662789167	984876291
6252283497	12	10662789168	1023144596
6252283497	13	10662789169	991622157
6252283497	14	10662789170	1018116672
6252283497	15	10662789171	1046195355
6252283497	16	10662789172	1144732315
6252283497	17	10662789173	1004028356
6252283497	18	10662789174	1226213982
6252283497	19	10662789175	1123711311
6252283497	20	10662789176	1035442680
6252283497	21	10662789177	1037748711
6252283497	22	10662789178	1395672013
6252283497	23	10662789179	1009998665
6252283497	24	10662789180	1015844615
6252283497	25	10662789181	1201545383
6252283497	26	10662789182	1048656817
6252283497	27	10662789183	1025196570
6252283497	28	10662789184	1004809379
6252283497	29	10662789185	1016594864
6252283497	30	10662789186	1003088361
6252283497	31	10662789187	986991109
6252283497	32	10662789188	991621680
6252283497	33	10662789189	1068202420
6252283497	34	10662789190	1050895774
6252283497	35	10662789191	1076961468
6252283497	36	10662789192	1223695775
6252283497	37	10662789193	1015111284
6252283497	38	10662789194	1088700716
6252283497	39	10662789195	1054315089
6252283497	40	10662789196	1002325750
6252283497	41	10662789197	1046193772
6252283497	42	10662789198	1012770736
6252283497	43	10662789199	1006988105
6252283497	44	10662789200	998312961
6252283497	45	10662789201	1026583190
6252283497	46	10662789202	1024493503
6252283497	47	10662789203	1041857359
6252283497	48	10662789204	1031551378
6252283497	49	10662789205	985570654
6252283497	50	10662789206	989871373
6252283497	51	10662789207	1022470943
6252283497	52	10662789208	1048656719
6252283497	53	10662789209	1017372746
6252283497	54	10662789210	1116426617
6252283497	56	10662789212	1104247271
6252283497	57	10662789213	1015844028
6252283497	58	10662789214	1012028380
6252283497	59	10662789215	1038486345
6252283497	60	10662789216	1024493255
6252283497	61	10662789217	1034659744
6252283497	62	10662789218	1106567059
6252283497	63	10662789219	1029333003
6252283497	64	10662789220	1007760984
6252283497	65	10662789221	1018115309
6252283497	66	10662789222	1025903923
6252283497	67	10662789223	988438407
6252283497	68	10662789224	1003087579
6252283497	69	10662789225	1029332768
6252283497	70	10662789226	1029332956
6252283497	71	10662789227	1384469192
6252283497	72	10662789228	1206932380
6252283497	73	10662789229	1030125449
6252283497	74	10662789230	1012028531
6252283497	75	10662789231	1013576776
6252283497	76	10662789232	1032291522
6252283497	77	10662789233	992396472
6252283497	78	10662789234	1175065501
6252283497	79	10662789235	233547663
6252283497	80	10662789236	1038485870
6252283497	81	10662789237	994582271
6252283497	82	10662789238	1033017375
6252283497	83	10662789239	1162456792
6252283497	84	10662789240	1023820930
6252283497	85	10662789241	1013576576
6252283497	86	10662789242	1024492415
6252283497	87	10662789243	1031550386
6252283497	88	10662789244	1023820576
6252283497	89	10662789245	1048656398
6252283497	90	10662789246	967578688
6252283497	91	10662789247	1047851996
6252283497	92	10662789248	1030124758
6252283497	93	10662789249	1016592588
6252283497	94	10662789250	1188583401
6252283497	95	10662789251	1068200790
6252283497	96	10662789252	986320219
6252283497	97	10662789253	1037746886
6252283497	98	10662789254	1094791490
6252283497	99	10662789255	1016592480
6252286168	0	10698955748	36719543
6252289585	0	10711940681	149398059
6252289639	1	10713624554	139957813
6252289639	2	10713624555	172407138
6252289639	3	10713624556	140689561
6252289639	4	10713624557	139957850
6252289639	5	10713624558	132914462
6252289639	6	10713624559	172406862
6252289639	9	10713624562	144352289
6252289639	10	10713624563	133697767
6252289639	11	10713624564	139958062
6252289639	12	10713624565	154185791
6252289639	13	10713624566	136829062
6252289639	14	10713624567	147547353
6252289639	15	10713624568	136829405
6252289639	16	10713624569	134517386
6252289639	17	10713624570	137851581
6252289639	20	10713624573	137851840
6252289639	22	10713624575	136828645
6252289639	23	10713624576	136828892
6252289639	24	10713624577	143614205
6252289639	25	10713624578	134517913
6252289639	26	10713624579	136086364
6252289639	28	10713624581	137851736
6252289639	30	10713624583	156738910
6252289639	31	10713624584	133697547
6252289639	32	10713624585	140688521
6252289639	33	10713624586	171612523
6252289639	34	10713624587	136085607
6252289639	35	10713624588	173177565
6252289639	37	10713624590	144350964
6252289639	38	10713624591	136828556
6252289639	39	10713624592	172406648
6252289639	40	10713624593	135362731
6252289639	41	10713624594	140688436
6252289639	42	10713624595	138621878
6252289639	44	10713624597	136828284
6252289639	45	10713624598	133697295
6252289639	46	10713624599	133697092
6252289639	47	10713624600	135362690
6252289639	48	10713624601	138621873
6252289639	49	10713624602	135362926
6252289639	50	10713624603	136828056
6252289639	51	10713624604	136084979
6252289639	52	10713624605	149495191
6252289639	53	10713624606	135362765
6252289639	56	10713624609	136085511
6252289639	58	10713624611	134516375
6252289639	59	10713624612	133696229
6252289639	60	10713624613	139956839
6252289639	61	10713624614	171612251
6252289639	62	10713624615	135362863
6252289639	63	10713624616	146759612
6252289639	64	10713624617	136827943
6252289639	65	10713624618	134516103
6252289639	66	10713624619	135361971
6252289639	67	10713624620	137850046
6252289639	68	10713624621	133696591
6252289639	70	10713624623	135361908
6252289639	71	10713624624	137850006
6252289639	73	10713624626	139956024
6252289639	74	10713624627	132912552
6252289639	75	10713624628	136827352
6252289639	76	10713624629	136084761
6252289639	77	10713624630	170446736
6252289639	78	10713624631	137849613
6252289639	79	10713624632	133696376
6252289639	81	10713624634	171611621
6252289639	82	10713624635	135362238
6252289639	83	10713624636	134516331
6252289639	84	10713624637	140687101
6252289639	85	10713624638	137849568
6252289639	86	10713624639	142906581
6252289639	87	10713624640	170446240
6252289639	88	10713624641	136084148
6252289639	89	10713624642	133695827
6252289639	90	10713624643	136084117
6252289639	91	10713624644	149494287
6252289639	93	10713624646	138619916
6252289639	94	10713624647	133696192
6252289639	95	10713624648	138620061
6252289639	96	10713624649	138620317
6252289639	97	10713624650	145157392
6252289639	98	10713624651	138620101
6252289639	99	10713624652	139955623
6252260937	3	10739727573	196009360
6252244991	0	10747685718	41173799
6252291356	0	10747689693	163524994
6252291425	0	10749855397	156274439
6252291425	1	10749855398	187604459
6252291425	3	10749855400	156274514
6252291425	4	10749855401	160046001
6252291425	5	10749855402	152904875
6252291425	6	10749855403	187603943
6252291425	8	10749855405	156274277
6252291425	9	10749855406	156274528
6252291425	10	10749855407	150016820
6252291425	11	10749855408	156274773
6252291425	12	10749855409	153670824
6252291425	13	10749855410	155208473
6252291425	14	10749855411	185889868
6252291425	16	10749855413	188641645
6252291425	17	10749855414	150671672
6252291425	18	10749855415	155208049
6252291425	19	10749855416	187603545
6252291425	20	10749855417	155208380
6252291425	21	10749855418	149212675
6252291425	22	10749855419	154455327
6252291425	23	10749855420	156274217
6252291425	24	10749855421	150671370
6252291425	25	10749855422	149213021
6252291425	26	10749855423	152903194
6252291425	27	10749855424	158541121
6252291425	28	10749855425	149212952
6252291425	30	10749855427	149212319
6252291425	31	10749855428	150671249
6252291425	32	10749855429	152903056
6252291425	33	10749855430	173953677
6252291425	34	10749855431	151469808
6252291425	35	10749855432	189377088
6252291425	36	10749855433	165086029
6252291425	37	10749855434	151470117
6252291425	38	10749855435	150016409
6252291425	39	10749855436	151469129
6252291425	40	10749855437	150016115
6252291425	41	10749855438	154455222
6252291425	42	10749855439	149212592
6252291425	43	10749855440	150016308
6252291425	45	10749855442	156986391
6252291425	46	10749855443	150670482
6252291425	47	10749855444	152903321
6252291425	48	10749855445	150015876
6252291425	49	10749855446	149211688
6252291425	50	10749855447	189376579
6252291425	51	10749855448	156986086
6252291425	52	10749855449	155207093
6252291425	53	10749855450	156985968
6252291425	54	10749855451	148514572
6252291425	56	10749855453	154454570
6252291425	57	10749855454	156273102
6252291425	58	10749855455	153668848
6252291425	59	10749855456	152903335
6252291425	61	10749855458	153668597
6252291425	62	10749855459	150670390
6252291425	63	10749855460	155207471
6252291425	64	10749855461	150015313
6252291425	65	10749855462	151469236
6252291425	66	10749855463	149211479
6252291425	67	10749855464	154454631
6252291425	68	10749855465	169261082
6252291425	69	10749855466	156985724
6252291425	70	10749855467	152902593
6252291425	71	10749855468	155207046
6252291425	72	10749855469	189375816
6252291425	73	10749855470	150014851
6252291425	75	10749855472	151467927
6252291425	77	10749855474	150015035
6252291425	78	10749855475	150015459
6252291425	79	10749855476	153668241
6252291425	80	10749855477	150669699
6252291425	81	10749855478	151468750
6252291425	82	10749855479	164180061
6252291425	84	10749855481	155206283
6252291425	85	10749855482	150669047
6252291425	88	10749855485	162702945
6252291425	89	10749855486	169260161
6252291425	90	10749855487	151468518
6252291425	91	10749855488	150668766
6252291425	92	10749855489	152901924
6252291425	93	10749855490	154453454
6252291425	94	10749855491	155206652
6252291425	95	10749855492	185161239
6252291425	96	10749855493	153667925
6252291425	97	10749855494	156272197
6252132539	0	10768901939	117185807
6252263419	1	10774090271	218077099
6252293122	0	10774094752	212242063
6252293124	0	10774096989	117635286
6252263419	8	10783587009	234455909
6252293168	0	10787084923	199082579
6252293168	1	10787084925	197583779
6252293168	2	10787084927	195351100
6252293168	3	10787084929	194636946
6252293168	4	10787084931	198340779
6252293168	5	10787084933	198340247
6252293168	7	10787084937	196124566
6252293168	8	10787084939	197583255
6252293168	9	10787084941	199082264
6252293168	10	10787084943	196124446
6252293168	11	10787084945	192189356
6252293168	12	10787084947	192926227
6252293168	13	10787084949	194636606
6252293168	14	10787084951	193900124
6252293168	15	10787084953	194635923
6252293168	16	10787084955	196838217
6252293168	17	10787084957	192926249
6252293168	18	10787084959	193900020
6252293168	19	10787084961	194636312
6252293168	20	10787084963	196837922
6252293168	21	10787084965	197582812
6252293168	22	10787084967	196837547
6252293168	23	10787084969	193899921
6252293168	25	10787084973	195351376
6252293168	26	10787084975	194636556
6252293168	27	10787084977	196837936
6252293168	28	10787084979	197583288
6252293168	29	10787084981	199082150
6252293168	30	10787084983	196837644
6252293168	31	10787084985	192926168
6252293168	32	10787084987	193899490
6252293168	33	10787084989	196837643
6252293168	34	10787084991	192926281
6252293168	35	10787084993	195351064
6252293168	36	10787084995	195350456
6252293168	37	10787084997	194636081
6252293168	39	10787085001	198340430
6252293168	40	10787085003	192188754
6252293168	42	10787085007	196123849
6252293168	43	10787085009	194635461
6252293168	44	10787085011	195350589
6252293168	45	10787085013	196837409
6252293168	46	10787085015	195350630
6252293168	47	10787085017	191436095
6252293168	48	10787085019	196837165
6252293168	49	10787085021	198339917
6252250427	0	10799721200	40308950
6252294306	0	10803542430	66159140
6252294433	0	10808152994	46918556
6252269416	0	10808170267	1817648883
6252269416	1	10808170270	720678420
6252294072	0	10811838560	217543196
6252294422	0	10811844452	35630056
6252294139	0	10813331777	216823871
6252294139	1	10813331778	209486119
6252294139	2	10813331779	207225667
6252294139	3	10813331780	211165831
6252294139	4	10813331781	209485838
6252294139	5	10813331782	212414095
6252294139	6	10813331783	210358148
6252294139	7	10813331784	209486557
6252294139	8	10813331785	207225646
6252294139	9	10813331786	213891488
6252294139	10	10813331787	210358744
6252294139	11	10813331788	208077665
6252294139	13	10813331790	211165380
6252294139	14	10813331791	210358229
6252294139	15	10813331792	208078310
6252294139	16	10813331793	214658903
6252294139	17	10813331794	213891826
6252294139	18	10813331795	209485724
6252294139	19	10813331796	210358020
6252294139	20	10813331797	210357662
6252294139	21	10813331798	210357622
6252294139	22	10813331799	208077937
6252294139	23	10813331800	210358496
6252294139	24	10813331801	212413377
6252294139	25	10813331802	208078447
6252294139	26	10813331803	207225030
6252294139	27	10813331804	211164712
6252294139	28	10813331805	213891447
6252294139	29	10813331806	209485832
6252294139	30	10813331807	210357943
6252294139	31	10813331808	212413499
6252294139	32	10813331809	213892023
6252294139	33	10813331810	211164619
6252294139	34	10813331811	208077973
6252294139	35	10813331812	213129625
6252294139	36	10813331813	209485457
6252294139	37	10813331814	207224638
6252294139	38	10813331815	208078034
6252294139	39	10813331816	208078041
6252294139	40	10813331817	211164378
6252294139	41	10813331818	214658374
6252294139	42	10813331819	213130348
6252294139	43	10813331820	209485347
6252294139	44	10813331821	213891961
6252294139	45	10813331822	213891554
6252294139	46	10813331823	207224820
6252294139	47	10813331824	213890964
6252294139	48	10813331825	213891000
6252294139	49	10813331826	210357967
6252294900	0	10816977828	25795947
6252269416	2	10817686886	70074957
6252269416	3	10817686889	35090676
6252294866	0	10825664778	34813163
6252294609	0	10825695242	41451514
6252294636	0	10825706385	1022170647
6252269416	4	10828071001	81150486
6252269416	6	10828071004	90366826
6252269416	8	10837716215	60747614
6252269416	9	10837716218	179749792
6252294923	0	10846583991	37938744
6252295569	0	10850523110	203417736
6252295634	0	10851972393	202368014
6252295634	1	10851972394	202367828
6252295634	6	10851972399	200598406
6252295634	15	10851972408	201356519
6252295634	16	10851972409	200597662
6252295634	26	10851972419	202366988
6252295634	27	10851972420	202367032
6252295634	31	10851972424	201356324
6252295634	37	10851972430	200598159
6252295634	43	10851972436	202367301
6252295634	45	10851972438	201355782
6252295634	48	10851972441	201355948
6252260937	0	10869426745	655369905
6252294925	0	10886056788	26555096
6252296783	0	10887614006	274270183
6252296785	0	10887619024	145844312
6252132575	0	10887622548	82399687
6252260937	7	10890076340	42810147
6252297125	0	10890083511	83517652
6252297202	2	10892301701	76880413
6252297202	3	10892301703	80402069
6252297202	5	10892301707	80401731
6252297202	7	10892301711	78799461
6252297202	13	10892301723	80401793
6252297202	15	10892301727	81149360
6252297202	16	10892301729	76129035
6252297202	17	10892301731	78799070
6252297202	18	10892301733	80402152
6252297202	19	10892301735	77685186
6252297379	0	10893954573	52708828
6252267206	0	10902109071	76532894
6252156189	776	10903548701	3111931629
6252247854	0	10911753623	31244372
6252297705	1	10911758577	923123459
6252297705	2	10911758579	228918803
6252297705	3	10911758581	335087789
6252297705	5	10911758585	544068337
6252297705	6	10911758587	554825198
6252297705	7	10911758589	225583997
6252297705	8	10911758591	4576820195
6252297705	9	10911758593	442746128
6252297705	10	10911758595	485551603
6252297705	11	10911758597	546622009
6252297705	12	10911758599	3013373610
6252297705	13	10911758601	2159072620
6252297705	14	10911758603	110241766
6252297705	15	10911758605	689030588
6252297705	16	10911758607	2499661538
6252297705	17	10911758609	2856057235
6252297705	18	10911758611	254946207
6252297705	19	10911758613	561827100
6252297705	20	10911758615	2346848034
6252297705	21	10911758617	2694259706
6252297705	22	10911758619	206447783
6252297705	23	10911758621	456118004
6252297705	24	10911758623	2257151047
6252297705	25	10911758625	2235197194
6252297705	26	10911758627	98582457
6252297705	27	10911758629	501161206
6252297705	28	10911758631	2327911113
6252297705	29	10911758633	2824580268
6252297705	30	10911758635	286555772
6252297705	31	10911758637	282632912
6252297705	32	10911758639	2257150543
6252297705	33	10911758641	2874277379
6252297705	34	10911758643	202944860
6252297705	35	10911758645	921521462
6252297705	36	10911758647	2364936957
6252297705	37	10911758649	2688513725
6252297705	38	10911758651	368730354
6252297705	39	10911758653	174516476
6252297705	40	10911758655	2260318889
6252297705	41	10911758657	1897039012
6252297705	42	10911758659	383548818
6252297705	43	10911758661	142977414
6252297705	44	10911758663	3356809679
6252297705	45	10911758665	419109060
6252297705	46	10911758667	593618459
6252297705	47	10911758669	2579413392
6252297705	48	10911758671	967685502
6252297705	49	10911758673	768365069
6252297705	50	10911758675	3327404540
6252297705	51	10911758677	848591343
6252297705	52	10911758679	2822707813
6252297705	53	10911758681	3333125655
6252297705	54	10911758683	1330242738
6252267206	1	10911762078	96973391
6252267206	2	10922222014	67793341
6252298324	0	10923820901	113092184
6252267206	3	10932106297	2204766609
6252299336	0	10932108495	76675311
6252299364	0	10932843539	99000186
6252299366	0	10932850774	75928522
6252299397	0	10933613788	69089493
6252298619	0	10935794659	210262163
6252298658	0	10937271095	148461810
6252298658	1	10937271096	161398024
6252298658	3	10937271098	142064474
6252298658	5	10937271100	169832502
6252298658	6	10937271101	178251915
6252298658	7	10937271102	160700481
6252298658	8	10937271103	181053614
6252298658	9	10937271104	149118960
6252298658	10	10937271105	168296940
6252298698	0	10937271106	99739967
6252298698	1	10937271107	132425496
6252298698	2	10937271108	89193383
6252298698	3	10937271109	102019672
6252298698	4	10937271110	97844605
6252298698	5	10937271111	93723684
6252298698	6	10937271112	93723408
6252298698	7	10937271113	102019981
6252298698	8	10937271114	110824068
6252298698	9	10937271115	124298093
6252298698	10	10937271116	122009362
6252298698	11	10937271117	72279104
6252298698	12	10937271118	88475712
6252298698	13	10937271119	97843978
6252298698	14	10937271120	69056744
6252298698	15	10937271121	92886069
6252298698	16	10937271122	102019818
6252298698	17	10937271123	92885301
6252298698	18	10937271124	101274447
6252298698	19	10937271125	93723222
6252298698	20	10937271126	101273997
6252298698	21	10937271127	111688066
6252298698	22	10937271128	97062712
6252298698	23	10937271129	91456707
6252298698	24	10937271130	86420877
6252298698	25	10937271131	82478814
6252298698	26	10937271132	84140069
6252298698	27	10937271133	86420476
6252298698	28	10937271134	169831442
6252298698	29	10937271135	158567161
6252298698	30	10937271136	93722763
6252298698	31	10937271137	107545360
6252298698	32	10937271138	79164444
6252298698	33	10937271139	72279241
6252298698	34	10937271140	84139690
6252298698	35	10937271141	84139942
6252298698	37	10937271143	100466531
6252298698	38	10937271144	72279323
6252298698	39	10937271145	87226664
6252298698	40	10937271146	87227058
6252298698	41	10937271147	93722546
6252298698	42	10937271148	89192711
6252298698	43	10937271149	70059729
6252298698	44	10937271150	66150599
6252298698	45	10937271151	89191663
6252298698	47	10937271153	83287006
6252298698	48	10937271154	83286356
6252298698	49	10937271155	110823528
6252298698	50	10937271156	134558894
6252298698	51	10937271157	82478483
6252298698	52	10937271158	112449633
6252298698	53	10937271159	74844947
6252298698	54	10937271160	89953894
6252298698	55	10937271161	82478662
6252298698	56	10937271162	89953647
6252298698	57	10937271163	87226810
6252298698	58	10937271164	93722416
6252298698	59	10937271165	87226449
6252298698	60	10937271166	139694783
6252298698	61	10937271167	72278978
6252298698	62	10937271168	101273523
6252298698	63	10937271169	86420114
6252298698	64	10937271170	98973385
6252298698	65	10937271171	97843622
6252298698	66	10937271172	99739097
6252298698	67	10937271173	90720535
6252298698	68	10937271174	94522383
6252298698	69	10937271175	97843630
6252298698	70	10937271176	87226353
6252298698	71	10937271177	87226626
6252298698	72	10937271178	90720055
6252298698	73	10937271179	99738824
6252298698	74	10937271180	120260145
6252298698	75	10937271181	100466159
6252298698	76	10937271182	91455734
6252298698	77	10937271183	96317434
6252298698	78	10937271184	102888389
6252298698	79	10937271185	79163585
6252298698	80	10937271186	199384238
6252298698	81	10937271187	78442319
6252298698	82	10937271188	96317337
6252298698	83	10937271189	97843198
6252298698	84	10937271190	76125668
6252298698	85	10937271191	79970003
6252298698	86	10937271192	191235643
6252298698	87	10937271193	82477356
6252298698	88	10937271194	82477509
6252298698	89	10937271195	84138682
6252298698	90	10937271196	89191610
6252298698	91	10937271197	79969925
6252298698	92	10937271198	151262209
6252298698	94	10937271200	88474290
6252298698	95	10937271201	86419383
6252298698	96	10937271202	87226222
6252298698	97	10937271203	92181037
6252298698	98	10937271204	70059190
6252298698	99	10937271205	65078644
6252298698	100	10937271206	87226208
6252298698	101	10937271207	119112693
6252298698	102	10937271208	81666563
6252298698	103	10937271209	86418315
6252298698	104	10937271210	106798313
6252298698	105	10937271211	92181167
6252298698	106	10937271212	84138059
6252298698	107	10937271213	101272626
6252298698	108	10937271214	82477337
6252298698	109	10937271215	69054248
6252298698	110	10937271216	90719322
6252298698	112	10937271218	88473737
6252298698	113	10937271219	166156689
6252298698	114	10937271220	84138446
6252298698	116	10937271222	77575981
6252298698	117	10937271223	99738114
6252298698	118	10937271224	176110094
6252298698	119	10937271225	134557509
6252298698	120	10937271226	83285156
6252298698	121	10937271227	81665553
6252298698	122	10937271228	77576200
6252298698	123	10937271229	102017266
6252298698	124	10937271230	89190393
6252298698	125	10937271231	89190188
6252298698	126	10937271232	73885953
6252298698	127	10937271233	77575632
6252298698	129	10937271235	77576161
6252298698	130	10937271236	87225377
6252298698	132	10937271238	179716503
6252298698	133	10937271239	77575935
6252298698	134	10937271240	112448047
6252298698	135	10937271241	134557130
6252298698	136	10937271242	70058454
6252298698	137	10937271243	90718338
6252298698	138	10937271244	72277012
6252298698	139	10937271245	69053844
6252298698	140	10937271246	79162230
6252298698	141	10937271247	87224525
6252298698	142	10937271248	138905386
6252298698	143	10937271249	92883270
6252298698	144	10937271250	77575567
6252298698	145	10937271251	88473057
6252298698	146	10937271252	187586849
6252298698	147	10937271253	89189817
6252298698	148	10937271254	102886816
6252298698	149	10937271255	84138284
6252298698	151	10937271257	77575676
6252298698	152	10937271258	161394758
6252298698	153	10937271259	80868017
6252298698	154	10937271260	85545862
6252298698	155	10937271261	80867648
6252298698	156	10937271262	89190193
6252298698	157	10937271263	86417972
6252298698	158	10937271264	91454132
6252298698	159	10937271265	91453568
6252298698	160	10937271266	77575526
6252298698	161	10937271267	69053874
6252298698	162	10937271268	91453997
6252298698	163	10937271269	208758406
6252298698	164	10937271270	69053391
6252298698	165	10937271271	79162050
6252298698	166	10937271272	73886046
6252298698	167	10937271273	69053452
6252298698	168	10937271274	135258532
6252298698	169	10937271275	143803347
6252298698	170	10937271276	88472605
6252298698	171	10937271277	89951192
6252298698	172	10937271278	74842377
6252298698	173	10937271279	74842242
6252298698	174	10937271280	92179257
6252298698	175	10937271281	79161046
6252298698	176	10937271282	148458148
6252298698	177	10937271283	138904585
6252298698	179	10937271285	92179551
6252298698	180	10937271286	132421819
6252298698	181	10937271287	90717972
6252298698	183	10937271289	79161379
6252298698	184	10937271290	90717644
6252298698	186	10937271292	69053334
6252298698	187	10937271293	99736542
6252298698	188	10937271294	93719558
6252298698	189	10937271295	107542024
6252298698	190	10937271296	79968029
6252298698	191	10937271297	79968029
6252298698	192	10937271298	84136653
6252298698	193	10937271299	89188801
6252298698	194	10937271300	97840528
6252298698	195	10937271301	86417272
6252298698	197	10937271303	89950797
6252298698	198	10937271304	89950382
6252298698	199	10937271305	93719715
6252298698	200	10937271306	69053160
6252298698	201	10937271307	201641169
6252298698	202	10937271308	87223374
6252298698	203	10937271309	86416322
6252298698	204	10937271310	79161078
6252298698	205	10937271311	87223640
6252298698	206	10937271312	86416691
6252298698	207	10937271313	88472405
6252298698	208	10937271314	85544997
6252298698	210	10937271316	70057079
6252298698	211	10937271317	79160266
6252298698	212	10937271318	81664702
6252298698	213	10937271319	73885068
6252298698	214	10937271320	89949860
6252298698	215	10937271321	86416716
6252298698	216	10937271322	179714878
6252298698	217	10937271323	150511954
6252298698	218	10937271324	97839825
6252298698	219	10937271325	92881175
6252298698	220	10937271326	83283661
6252298698	221	10937271327	186894530
6252298698	222	10937271328	80866617
6252298698	223	10937271329	82474811
6252298698	224	10937271330	93719151
6252298698	225	10937271331	86416660
6252298698	226	10937271332	82475248
6252298698	227	10937271333	90716630
6252298698	228	10937271334	207955583
6252298698	230	10937271336	101269874
6252298698	231	10937271337	89187936
6252298698	232	10937271338	91452687
6252298698	233	10937271339	91452291
6252298698	234	10937271340	100463061
6252298698	235	10937271341	70056439
6252298698	236	10937271342	82474851
6252298698	237	10937271343	86416608
6252298698	238	10937271344	89949310
6252298698	239	10937271345	89950012
6252298698	240	10937271346	91452561
6252298698	241	10937271347	101269487
6252298698	242	10937271348	99735706
6252298698	243	10937271349	97058611
6252298698	244	10937271350	87222717
6252298698	245	10937271351	96313405
6252298698	246	10937271352	89187749
6252298698	247	10937271353	99735747
6252298698	248	10937271354	107541014
6252298698	249	10937271355	92880632
6252298698	250	10937271356	73883829
6252298698	251	10937271357	66146482
6252298698	252	10937271358	91452054
6252298698	253	10937271359	89188050
6252298698	254	10937271360	102015163
6252298698	255	10937271361	88471369
6252298698	256	10937271362	90716547
6252298698	257	10937271363	98969388
6252298698	258	10937271364	85543507
6252298698	259	10937271365	97839158
6252298698	260	10937271366	93718967
6252298698	261	10937271367	98969729
6252298698	262	10937271368	90716101
6252298698	263	10937271369	191233133
6252298698	264	10937271370	85543297
6252298698	265	10937271371	85542744
6252298698	266	10937271372	91452136
6252298698	267	10937271373	157107715
6252298698	268	10937271374	69051166
6252298698	269	10937271375	90715814
6252298698	270	10937271376	76121946
6252298698	271	10937271377	99735417
6252298698	272	10937271378	96313559
6252298698	273	10937271379	70055242
6252298698	274	10937271380	69051280
6252298698	275	10937271381	91452040
6252298698	276	10937271382	84135577
6252298698	277	10937271383	88470872
6252298698	278	10937271384	106794925
6252298698	279	10937271385	127695204
6252298698	280	10937271386	84135059
6252298698	281	10937271387	81662953
6252298698	282	10937271388	79158839
6252298698	285	10937271391	155327901
6252298698	286	10937271392	89948944
6252298698	287	10937271393	89187360
6252298698	288	10937271394	91451662
6252298698	289	10937271395	96313126
6252298698	290	10937271396	139689497
6252298698	291	10937271397	82473648
6252298698	293	10937271399	76121301
6252298698	294	10937271400	83281471
6252298698	295	10937271401	84135277
6252298698	296	10937271402	89948763
6252298698	297	10937271403	142057898
6252298698	298	10937271404	95345461
6252298698	299	10937271405	88470670
6252298698	300	10937271406	85543193
6252298698	301	10937271407	89948897
6252298698	302	10937271408	86414317
6252298698	303	10937271409	93717519
6252298698	304	10937271410	82473288
6252298698	305	10937271411	102013602
6252298698	307	10937271413	82473020
6252298698	308	10937271414	89186405
6252298698	309	10937271415	91450616
6252298698	310	10937271416	79159242
6252298698	312	10937271418	79158425
6252298698	313	10937271419	98968412
6252298698	314	10937271420	93717192
6252298698	315	10937271421	91450991
6252298698	317	10937271423	69050224
6252298698	318	10937271424	83281634
6252298698	319	10937271425	87221637
6252298698	320	10937271426	89186897
6252298698	321	10937271427	69050316
6252298698	322	10937271428	72273410
6252298698	323	10937271429	89186936
6252298698	324	10937271430	82473578
6252298698	325	10937271431	92879418
6252298698	326	10937271432	206268645
6252298698	327	10937271433	86413926
6252298698	328	10937271434	89186069
6252298698	329	10937271435	92879350
6252298698	330	10937271436	85541574
6252298698	331	10937271437	94517098
6252298698	332	10937271438	80864227
6252298698	333	10937271439	89186628
6252298698	334	10937271440	70053834
6252298698	335	10937271441	76120754
6252298698	336	10937271442	74838599
6252298698	337	10937271443	91450377
6252298698	338	10937271444	77572075
6252298698	339	10937271445	83280481
6252298698	340	10937271446	79965329
6252298698	342	10937271448	122002898
6252298698	343	10937271449	91450212
6252298698	344	10937271450	73881664
6252298698	345	10937271451	89186357
6252298698	346	10937271452	90714263
6252298698	347	10937271453	89185979
6252298698	348	10937271454	172043996
6252298698	349	10937271455	89947086
6252298698	350	10937271456	83280451
6252298698	351	10937271457	66144214
6252298698	352	10937271458	82472391
6252298698	353	10937271459	82472897
6252298698	354	10937271460	96311458
6252298698	355	10937271461	77571255
6252298698	356	10937271462	79965295
6252298698	357	10937271463	69049445
6252298698	358	10937271464	73881433
6252298698	359	10937271465	92878528
6252298698	360	10937271466	89947212
6252298698	361	10937271467	82472425
6252298698	362	10937271468	99733510
6252298698	363	10937271469	74838224
6252298698	364	10937271470	90713798
6252298698	365	10937271471	89946754
6252298698	367	10937271473	83280432
6252298698	368	10937271474	69049307
6252298698	369	10937271475	89946597
6252298698	370	10937271476	158560212
6252298698	371	10937271477	140471509
6252298698	373	10937271479	83279729
6252298698	375	10937271481	69049737
6252298698	376	10937271482	202349287
6252298698	377	10937271483	79157872
6252298698	379	10937271485	90714218
6252298698	380	10937271486	162893636
6252298698	381	10937271487	85541034
6252298698	382	10937271488	89947322
6252298698	383	10937271489	149815283
6252298698	384	10937271490	121111098
6252298698	385	10937271491	83280231
6252298698	386	10937271492	79157630
6252298698	387	10937271493	89184865
6252298698	388	10937271494	89946876
6252298698	389	10937271495	69048513
6252298698	390	10937271496	82471766
6252298698	391	10937271497	79964048
6252298698	392	10937271498	91448881
6252298698	393	10937271499	93715837
6252298698	394	10937271500	92878165
6252298698	395	10937271501	88468330
6252298698	396	10937271502	77571071
6252298698	397	10937271503	83279541
6252298698	398	10937271504	97055006
6252298698	399	10937271505	79963641
6252298698	400	10937271506	82471130
6252298698	401	10937271507	85540131
6252298698	402	10937271508	85540945
6252298698	403	10937271509	90713378
6252298698	404	10937271510	89946898
6252298698	405	10937271511	73880899
6252298698	406	10937271512	74837187
6252298698	407	10937271513	76118998
6252298698	408	10937271514	79964540
6252298698	409	10937271515	80863195
6252298698	410	10937271516	86412969
6252298698	411	10937271517	85539980
6252298698	412	10937271518	85540131
6252298698	413	10937271519	92174375
6252298698	414	10937271520	93715760
6252298698	415	10937271521	79156262
6252298698	416	10937271522	86412312
6252298698	418	10937271524	76119107
6252298698	419	10937271525	89184818
6252298698	420	10937271526	119105787
6252298698	421	10937271527	101265927
6252298698	422	10937271528	135253600
6252298698	423	10937271529	91448647
6252298698	424	10937271530	89184554
6252298698	425	10937271531	91448666
6252298698	426	10937271532	97836261
6252298698	427	10937271533	89946102
6252298698	428	10937271534	90713053
6252298698	429	10937271535	76118677
6252298698	430	10937271536	103619948
6252298698	431	10937271537	102881625
6252298698	432	10937271538	92174257
6252298698	433	10937271539	89184582
6252298698	434	10937271540	102881461
6252298698	435	10937271541	66142728
6252298698	436	10937271542	92174308
6252298698	437	10937271543	101266014
6252298698	438	10937271544	118275853
6252298698	439	10937271545	94514949
6252298698	440	10937271546	87218729
6252298698	442	10937271548	87219238
6252298698	443	10937271549	121110733
6252298698	444	10937271550	80862552
6252298698	445	10937271551	80862481
6252298698	446	10937271552	91448326
6252298698	447	10937271553	85539916
6252298698	448	10937271554	79156595
6252298698	449	10937271555	83278831
6252298698	450	10937271556	85540133
6252298698	451	10937271557	85539133
6252298698	452	10937271558	97054305
6252298698	453	10937271559	79962862
6252298698	454	10937271560	81659607
6252298698	455	10937271561	102880989
6252298698	456	10937271562	92174106
6252298698	457	10937271563	79155985
6252298698	458	10937271564	89945388
6252298698	459	10937271565	89183831
6252298698	460	10937271566	70914436
6252298698	461	10937271567	76117843
6252298698	462	10937271568	88466963
6252298698	463	10937271569	91448100
6252298698	464	10937271570	93714492
6252298698	465	10937271571	91447682
6252298698	466	10937271572	86410905
6252298698	467	10937271573	72269785
6252298698	468	10937271574	83278218
6252298698	469	10937271575	83278535
6252298698	470	10937271576	98965084
6252298698	471	10937271577	79962692
6252298698	472	10937271578	169822318
6252298698	473	10937271579	202347252
6252298698	474	10937271580	128492280
6252298698	475	10937271581	83277973
6252298698	476	10937271582	81658845
6252298698	477	10937271583	84131528
6252298698	478	10937271584	85538986
6252298698	481	10937271587	72270220
6252298698	482	10937271588	185913372
6252298698	483	10937271589	70914047
6252298698	484	10937271590	101264953
6252298698	485	10937271591	89183689
6252298698	486	10937271592	81658318
6252298698	488	10937271594	79154658
6252299423	0	10949114685	110516056
6252301949	0	10949117951	67035805
6251277720	1622	10951720654	4581019525
6252249688	0	10961621339	35466836
6252301998	0	10961626448	54867127
6252301998	1	10961626450	54866808
6252301998	2	10961626452	54866919
6252132597	0	10971607117	46178795
6252303297	0	10997815116	252399143
6252303375	0	10999295450	238117423
6252303375	1	10999295451	239482109
6252303375	2	10999295452	249679042
6252303375	3	10999295453	245617168
6252303375	4	10999295454	242671032
6252303375	5	10999295455	240960490
6252303375	6	10999295456	238117479
6252303375	7	10999295457	246955632
6252303375	8	10999295458	249046948
6252303375	9	10999295459	240190548
6252303375	10	10999295460	244881854
6252303375	11	10999295461	240960379
6252303375	12	10999295462	246955520
6252303375	13	10999295463	242671033
6252303375	14	10999295464	249678857
6252303375	15	10999295465	240190368
6252303375	16	10999295466	240190595
6252303375	17	10999295467	248360773
6252303375	18	10999295468	240190549
6252303375	20	10999295470	242011491
6252303375	21	10999295471	245616971
6252303375	22	10999295472	246265647
6252303375	23	10999295473	240190508
6252303375	24	10999295474	248360635
6252303375	25	10999295475	238116990
6252303375	26	10999295476	249678358
6252303375	27	10999295477	238116800
6252303375	28	10999295478	250320967
6252303375	29	10999295479	244881200
6252303375	30	10999295480	246265829
6252303375	31	10999295481	248360899
6252303375	32	10999295482	240959975
6252303375	34	10999295484	240959671
6252303375	35	10999295485	240959783
6252303375	37	10999295487	250967771
6252303375	38	10999295488	250967554
6252303375	39	10999295489	248360487
6252303375	40	10999295490	242011884
6252303375	41	10999295491	247687437
6252303375	42	10999295492	240960322
6252303375	43	10999295493	250320671
6252303375	44	10999295494	238116799
6252303375	45	10999295495	249678127
6252303375	46	10999295496	245616563
6252303375	47	10999295497	250967242
6252303375	48	10999295498	237351098
6252303375	49	10999295499	244881039
6252132617	0	11019657409	80384214
6252247046	0	11037716196	44322936
6251664479	15	11046993624	2672327681
6252305395	0	11050423112	1357982760
6252305628	0	11051245247	347295181
6252305651	0	11063063813	389808365
6252305843	0	11063066101	196533137
6252305908	0	11064575610	195474390
6252305908	2	11064575612	195474293
6252305908	3	11064575613	194095168
6252305908	4	11064575614	194793938
6252305908	6	11064575616	194794251
6252305908	8	11064575618	194793814
6252305908	11	11064575621	192125086
6252305908	12	11064575622	194794036
6252305908	13	11064575623	195473935
6252305908	14	11064575624	194793635
6252305908	15	11064575625	194794162
6252305908	16	11064575626	194094789
6252305908	18	11064575628	194095036
6252305908	20	11064575630	193389154
6252305908	21	11064575631	193389519
6252305908	22	11064575632	195474037
6252305908	23	11064575633	194793420
6252305908	24	11064575634	194793896
6252305908	25	11064575635	194794047
6252305908	27	11064575637	194793927
6252305908	28	11064575638	191399041
6252305908	29	11064575639	192743658
6252305908	31	11064575641	192743443
6252305908	32	11064575642	193389428
6252305908	37	11064575647	195473637
6252305908	38	11064575648	194793304
6252305908	41	11064575651	194793067
6252305908	42	11064575652	193388911
6252305908	44	11064575654	192743077
6252305908	46	11064575656	194094264
6252305908	47	11064575657	194793401
6252305908	48	11064575658	194094731
6252306365	0	11075408435	103147678
6252281258	0	11077684759	77404328
6252307637	0	11110856120	191595548
6252307683	0	11112312181	25555721
6252307711	0	11139633615	31208064
6252251343	0	11148532600	47372970
6252307751	0	11172190581	24394169
6252309156	0	11172948434	149203668
6252278568	0	11185691059	126072184
6252310121	0	11222543674	199425503
6252310332	0	11222548198	69143578
6252310369	0	11223976037	68397400
6252310369	1	11223976038	68396497
6252310369	2	11223976039	68396751
6252310369	3	11223976040	65386193
6252310369	4	11223976041	66131872
6252310369	5	11223976042	66131877
6252310369	6	11223976043	62173457
6252310369	7	11223976044	66131520
6252310369	9	11223976046	62898308
6252310369	10	11223976047	62173389
6252310687	0	11228363275	78387500
6252310763	0	11230526197	75893708
6252310763	1	11230526199	74036057
6252310763	4	11230526205	74036587
6252310763	6	11230526209	75893073
6252310763	7	11230526211	75219830
6252310763	9	11230526215	72600085
6252310763	11	11230526219	74036528
6252310763	12	11230526221	74035567
6252310763	15	11230526227	73310836
6252310763	19	11230526235	75219671
6252156189	42	11244903568	2990883507
6252310960	0	11246283723	41544685
6252311720	0	11271464554	24961653
6252311747	0	11271468501	120193959
6252311749	0	11271471269	38945069
6252250160	0	11296141962	50609178
6252312895	0	11308164442	53442864
6252311770	0	11320856031	20236970
6251277720	1334	11325022342	4201511396
6252313458	0	11344810464	389988110
6252313474	0	11344823179	1548082595
6252313787	0	11356733145	1048764756
6252313848	0	11358124029	657268610
6252313848	1	11358124030	729954313
6252313848	6	11358124035	748834976
6252313848	7	11358124036	671636293
6252313848	10	11358124039	781613262
6252313899	0	11358124040	281949753
6252313899	1	11358124041	218523937
6252313899	2	11358124042	313245053
6252313899	3	11358124043	167863136
6252313899	4	11358124044	182756086
6252313899	5	11358124045	299355634
6252313899	6	11358124046	278303002
6252313899	7	11358124047	174315032
6252313899	8	11358124048	211725660
6252313899	9	11358124049	325454019
6252313899	10	11358124050	198682960
6252313899	11	11358124051	174315340
6252313899	12	11358124052	161647922
6252313899	13	11358124053	167141881
6252313899	14	11358124054	181425859
6252313899	15	11358124055	177351103
6252313899	16	11358124056	204757112
6252313899	17	11358124057	193076257
6252313899	18	11358124058	162385205
6252313899	19	11358124059	254599747
6252313899	20	11358124060	298664313
6252313899	21	11358124061	285360413
6252313899	23	11358124063	142188023
6252313899	24	11358124064	199372842
6252313899	25	11358124065	232323676
6252313899	26	11358124066	184815730
6252313899	27	11358124067	167141458
6252313899	28	11358124068	164614189
6252313899	29	11358124069	184816071
6252313899	30	11358124070	216941582
6252313899	31	11358124071	307079200
6252313899	32	11358124072	164614029
6252313899	33	11358124073	167862117
6252313899	34	11358124074	207069661
6252313899	35	11358124075	204756679
6252313899	36	11358124076	163837044
6252313899	37	11358124077	154736816
6252313899	38	11358124078	198681998
6252313899	39	11358124079	217738048
6252313899	40	11358124080	175643406
6252313899	41	11358124081	182755120
6252313899	42	11358124082	235209392
6252313899	43	11358124083	326144582
6252313899	44	11358124084	217738120
6252313899	45	11358124085	303795799
6252313899	46	11358124086	174314325
6252313899	47	11358124087	239569892
6252313899	48	11358124088	222673854
6252313899	49	11358124089	334816470
6252313899	50	11358124090	127661572
6252313899	51	11358124091	157025119
6252313899	52	11358124092	268279197
6252313899	53	11358124093	238133271
6252313899	54	11358124094	345561467
6252313899	55	11358124095	436739374
6252313899	56	11358124096	167861962
6252313899	57	11358124097	243521390
6252313899	58	11358124098	404000602
6252313899	59	11358124099	253831641
6252313899	60	11358124100	154735764
6252313899	61	11358124101	217737500
6252313899	62	11358124102	213877069
6252313899	63	11358124103	172239718
6252313899	64	11358124104	177349449
6252313899	65	11358124105	291804255
6252313899	66	11358124106	337034191
6252313899	67	11358124107	196029691
6252313899	68	11358124108	176662782
6252313899	69	11358124109	172239885
6252313899	70	11358124110	196829800
6252313899	71	11358124111	165677781
6252313899	72	11358124112	138608699
6252313899	73	11358124113	163835995
6252313899	74	11358124114	157023945
6252313899	75	11358124115	194571282
6252313899	76	11358124116	217737650
6252313899	77	11358124117	209933557
6252313899	78	11358124118	174999658
6252313899	79	11358124119	165677677
6252313899	80	11358124120	204755317
6252313899	81	11358124121	167140381
6252313899	82	11358124122	242801636
6252313899	83	11358124123	148797986
6252313899	84	11358124124	178080100
6252313899	85	11358124125	172926787
6252313899	86	11358124126	221644192
6252313899	87	11358124127	211724753
6252313899	88	11358124128	167861208
6252313899	89	11358124129	276930017
6252313899	90	11358124130	196829518
6252313899	91	11358124131	216940286
6252313899	92	11358124132	205554244
6252313899	93	11358124133	315480479
6252313899	94	11358124134	246823782
6252313899	95	11358124135	264776403
6252313899	96	11358124136	178723632
6252313899	97	11358124137	254597722
6252313899	98	11358124138	186067327
6252313899	99	11358124139	199371796
6252313899	100	11358124140	228376200
6252315182	0	11382106941	336741531
6252315244	0	11393886850	294120653
6252315244	2	11393886854	306702247
6252315244	3	11393886856	302193613
6252315244	4	11393886858	294120089
6252315244	5	11393886860	305141966
6252315244	6	11393886862	286330614
6252315244	8	11393886866	321433776
6252315244	9	11393886868	310884466
6252315343	0	11394308259	321433631
6252316334	0	11402383941	50408544
6252316362	0	11403253692	33661404
6252311784	0	11406533373	272813945
6252315721	0	11406575019	1469005770
6252316332	0	11406589639	30290924
6252316360	0	11406594038	27560659
6252315759	1	11408067373	1462541222
6252315759	2	11408067374	1467432378
6252315759	3	11408067375	1467432230
6252315759	4	11408067376	1462541218
6252315759	5	11408067377	1468211149
6252315759	6	11408067378	1464217789
6252315759	7	11408067379	1464991265
6252315759	9	11408067381	1467432399
6252315759	10	11408067382	1464991535
6252315810	0	11408067383	300115069
6252315810	1	11408067384	304878859
6252315810	2	11408067385	182265635
6252315810	3	11408067386	243146544
6252315810	4	11408067387	304879282
6252315810	5	11408067388	294727180
6252315810	6	11408067389	298095208
6252315810	7	11408067390	297282606
6252315810	8	11408067391	280621680
6252315810	9	11408067392	272019377
6252315810	10	11408067393	297283525
6252315810	11	11408067394	290866783
6252315810	12	11408067395	280622055
6252315810	13	11408067396	295503792
6252315810	14	11408067397	303279920
6252315810	15	11408067398	316562054
6252315810	16	11408067399	306320502
6252315810	17	11408067400	320617309
6252315810	18	11408067401	306320832
6252315810	19	11408067402	166155540
6252315810	20	11408067403	500575207
6252315810	21	11408067404	302436774
6252315810	22	11408067405	296382603
6252315810	23	11408067406	302435767
6252315810	24	11408067407	304081888
6252315810	25	11408067408	307086874
6252315810	26	11408067409	286976847
6252315810	27	11408067410	293911945
6252315810	28	11408067411	274690651
6252315810	29	11408067412	291557745
6252315810	30	11408067413	296382043
6252315810	31	11408067414	311279880
6252315810	32	11408067415	140824220
6252315810	33	11408067416	298094908
6252315810	34	11408067417	314435819
6252315810	35	11408067418	292351208
6252315810	36	11408067419	292351537
6252315810	37	11408067420	292351532
6252315810	38	11408067421	300904713
6252315810	39	11408067422	303278657
6252315810	40	11408067423	304082296
6252315810	41	11408067424	284758314
6252315810	42	11408067425	294726313
6252315810	43	11408067426	1467431387
6252315810	44	11408067427	296381953
6252315810	45	11408067428	306320291
6252315810	46	11408067429	172615467
6252315810	47	11408067430	260942289
6252315810	48	11408067431	295503789
6252315810	49	11408067432	302435253
6252315810	50	11408067433	474822292
6252315810	51	11408067434	240300347
6252315810	52	11408067435	110784484
6252315810	53	11408067436	482336054
6252315810	54	11408067437	304878204
6252315810	55	11408067438	295503633
6252315810	56	11408067439	112325628
6252315810	57	11408067440	322098287
6252315810	58	11408067441	267453311
6252315810	59	11408067442	303277852
6252315810	60	11408067443	295502686
6252315810	61	11408067444	315864507
6252315810	62	11408067445	300904596
6252315810	63	11408067446	295503130
6252315810	64	11408067447	300904401
6252315810	65	11408067448	298094467
6252315810	66	11408067449	292351061
6252315810	67	11408067450	295502655
6252315810	68	11408067451	267453381
6252315810	69	11408067452	316561199
6252315810	70	11408067453	306319528
6252315810	71	11408067454	291557429
6252315810	72	11408067455	300113140
6252315810	73	11408067456	294725589
6252315810	74	11408067457	292350756
6252315810	75	11408067458	322764753
6252315810	76	11408067459	298094280
6252315810	77	11408067460	295502730
6252315810	78	11408067461	297281211
6252315810	79	11408067462	493686041
6252315810	80	11408067463	312086040
6252315810	81	11408067464	306319511
6252315810	82	11408067465	176189031
6252315810	83	11408067466	298094052
6252315810	84	11408067467	312920881
6252315810	85	11408067468	304080581
6252315810	86	11408067469	297281083
6252315810	87	11408067470	296381436
6252315810	88	11408067471	305589985
6252315810	89	11408067472	293172719
6252315810	90	11408067473	309739068
6252315810	91	11408067474	372539338
6252315810	92	11408067475	300903488
6252315810	93	11408067476	360414958
6252315810	94	11408067477	304080405
6252315810	95	11408067478	313718860
6252315810	96	11408067479	311279005
6252315810	97	11408067480	336975997
6252315810	98	11408067481	122868038
6252315810	99	11408067482	296381599
6252315810	100	11408067483	304081366
6252315810	101	11408067484	296381278
6252315810	102	11408067485	420924894
6252315810	103	11408067486	324358038
6252315810	104	11408067487	265421469
6252315810	105	11408067488	265421736
6252315810	106	11408067489	299299022
6252315810	107	11408067490	344123890
6252315810	108	11408067491	105420588
6252315810	109	11408067492	293910591
6252315810	110	11408067493	451210745
6252315810	111	11408067494	315193119
6252315810	112	11408067495	1464989483
6252315810	113	11408067496	295501562
6252315810	114	11408067497	264665819
6252315810	116	11408067499	344123241
6252315810	117	11408067500	394696319
6252315810	118	11408067501	329720180
6252315810	119	11408067502	106965300
6252315810	120	11408067503	292349842
6252315810	121	11408067504	134755855
6252315810	122	11408067505	297280497
6252315810	123	11408067506	143767965
6252315810	124	11408067507	297280133
6252315810	125	11408067508	358927409
6252315810	126	11408067509	271268000
6252315810	127	11408067510	254484011
6252315810	128	11408067511	293171148
6252315810	129	11408067512	303276791
6252315810	130	11408067513	304876303
6252315810	131	11408067514	279245021
6252315810	132	11408067515	293171710
6252315810	133	11408067516	374051567
6252315810	134	11408067517	290864537
6252315810	135	11408067518	393407657
6252315810	136	11408067519	291555419
6252315810	137	11408067520	194983560
6252315810	138	11408067521	297280687
6252315810	139	11408067522	295501479
6252315810	140	11408067523	1464215799
6252315810	141	11408067524	298092505
6252315810	142	11408067525	292349750
6252315810	143	11408067526	293171665
6252315810	144	11408067527	295501829
6252315810	145	11408067528	282006274
6252315810	146	11408067529	276777950
6252315810	147	11408067530	433411236
6252315810	148	11408067531	291556179
6252315810	149	11408067532	276084256
6252315810	150	11408067533	317303247
6252315810	151	11408067534	381973663
6252315810	152	11408067535	420129522
6252315810	153	11408067536	173371898
6252315810	154	11408067537	374050870
6252315810	155	11408067538	291555896
6252315810	156	11408067539	279915912
6252315810	157	11408067540	284755913
6252315810	158	11408067541	285548670
6252315810	159	11408067542	292349328
6252315810	160	11408067543	373314604
6252315810	161	11408067544	134755137
6252315810	162	11408067545	314432707
6252315810	163	11408067546	356804054
6252315810	164	11408067547	296380062
6252315810	165	11408067548	368841770
6252315810	166	11408067549	295501026
6252315810	167	11408067550	311277658
6252315810	168	11408067551	264664903
6252315810	169	11408067552	380605525
6252315810	170	11408067553	292348386
6252315810	171	11408067554	294723812
6252315810	172	11408067555	297280167
6252315810	173	11408067556	301616208
6252315810	174	11408067557	286330005
6252315810	175	11408067558	303276787
6252315810	176	11408067559	172613637
6252315810	177	11408067560	140125639
6252315810	178	11408067561	170000184
6252315810	179	11408067562	291555060
6252315810	180	11408067563	526879455
6252315810	181	11408067564	296379979
6252315810	182	11408067565	297279910
6252315810	183	11408067566	296379033
6252315810	184	11408067567	110781438
6252315810	185	11408067568	120789892
6252315810	186	11408067569	290864266
6252315810	187	11408067570	305588642
6252315810	188	11408067571	381272375
6252315810	189	11408067572	174818904
6252315810	190	11408067573	182261716
6252315810	191	11408067574	122866501
6252315810	192	11408067575	341549461
6252315810	193	11408067576	296379404
6252315810	194	11408067577	388973495
6252315810	195	11408067578	233446489
6252315810	196	11408067579	304079280
6252315810	197	11408067580	292348441
6252315810	198	11408067581	211456141
6252315810	199	11408067582	290862957
6252315810	200	11408067583	292348122
6252315810	201	11408067584	242412758
6252315810	202	11408067585	294723312
6252315810	203	11408067586	291554802
6252315810	204	11408067587	295500117
6252315810	205	11408067588	153536020
6252315810	206	11408067589	226869052
6252315810	207	11408067590	122866037
6252315810	208	11408067591	304077982
6252315810	209	11408067592	296379440
6252315810	210	11408067593	372537399
6252315810	211	11408067594	359668728
6252315810	212	11408067595	276083015
6252315810	213	11408067596	286972736
6252315810	214	11408067597	284754861
6252315810	215	11408067598	264664425
6252315810	216	11408067599	276082881
6252315810	217	11408067600	276776454
6252315810	218	11408067601	295499497
6252315810	219	11408067602	291554547
6252315810	220	11408067603	361223150
6252315810	221	11408067604	285547704
6252315810	222	11408067605	413282003
6252315810	223	11408067606	419321333
6252315810	224	11408067607	121496059
6252315810	225	11408067608	292347905
6252315810	226	11408067609	279242979
6252315810	227	11408067610	113774504
6252315810	228	11408067611	232648996
6252315810	229	11408067612	292347515
6252315810	230	11408067613	291554133
6252315810	231	11408067614	313716018
6252315810	232	11408067615	265419519
6252315810	233	11408067616	331253605
6252315810	234	11408067617	109185776
6252315810	235	11408067618	460907971
6252315810	236	11408067619	280617383
6252315810	237	11408067620	306316117
6252315810	238	11408067621	298091173
6252315810	239	11408067622	292347237
6252315810	240	11408067623	296378145
6252315810	241	11408067624	122864905
6252315810	242	11408067625	106962422
6252315810	243	11408067626	166878501
6252315810	244	11408067627	294722452
6252315810	245	11408067628	312917592
6252315810	246	11408067629	315860849
6252315810	247	11408067630	307082446
6252315810	248	11408067631	355358442
6252315810	249	11408067632	270531937
6252315810	250	11408067633	305587723
6252315810	251	11408067634	303275055
6252315810	252	11408067635	294721854
6252315810	253	11408067636	296378546
6252315810	254	11408067637	312917551
6252315810	255	11408067638	115616424
6252315810	256	11408067639	293168741
6252315810	257	11408067640	291554125
6252315810	258	11408067641	296378130
6252315810	259	11408067642	295499661
6252315810	260	11408067643	304873893
6252315810	261	11408067644	293907025
6252315810	262	11408067645	297277609
6252315810	263	11408067646	291553039
6252315810	264	11408067647	312916783
6252315810	265	11408067648	322760786
6252315810	266	11408067649	242411550
6252315810	267	11408067650	320613801
6252315810	268	11408067651	309735447
6252315810	269	11408067652	298090006
6252315810	270	11408067653	294722329
6252315810	271	11408067654	405046318
6252315810	272	11408067655	294721714
6252315810	273	11408067656	185146679
6252315810	274	11408067657	292346385
6252315810	275	11408067658	285546384
6252315810	276	11408067659	290861625
6252315810	277	11408067660	306315054
6252315810	278	11408067661	304873372
6252315810	279	11408067662	298090098
6252315810	280	11408067663	353937920
6252315810	281	11408067664	285546645
6252315810	282	11408067665	344120577
6252315810	283	11408067666	274685354
6252315810	284	11408067667	296377857
6252315810	285	11408067668	297277435
6252315810	286	11408067669	313715094
6252315810	287	11408067670	293168449
6252315810	288	11408067671	295498255
6252315810	289	11408067672	300109389
6252315810	290	11408067673	302430905
6252315810	291	11408067674	343358234
6252315810	292	11408067675	293168121
6252315810	293	11408067676	304873307
6252315810	294	11408067677	297277198
6252315810	295	11408067678	293167964
6252315810	296	11408067679	232647062
6252315810	297	11408067680	304873334
6252315810	298	11408067681	253008526
6252315810	299	11408067682	172610781
6252315810	300	11408067683	106961647
6252315810	301	11408067684	358923402
6252315810	302	11408067685	183658120
6252315810	303	11408067686	113773398
6252315810	304	11408067687	316556505
6252315810	305	11408067688	297277641
6252315810	306	11408067689	310484338
6252315810	307	11408067690	432672342
6252315810	308	11408067691	201301062
6252315810	309	11408067692	318917154
6252315810	310	11408067693	297277661
6252315810	311	11408067694	295498419
6252315810	312	11408067695	293906358
6252315810	313	11408067696	184379581
6252315810	314	11408067697	294720917
6252315810	315	11408067698	271263685
6252315810	316	11408067699	296376831
6252315810	317	11408067700	298088874
6252315810	318	11408067701	296376497
6252315810	319	11408067702	271264133
6252315810	320	11408067703	292345489
6252315810	321	11408067704	199819022
6252315810	322	11408067705	330482712
6252315810	323	11408067706	292345758
6252315810	324	11408067707	381269924
6252315810	325	11408067708	301613514
6252315810	326	11408067709	295498271
6252315810	327	11408067710	272792581
6252315810	328	11408067711	303273919
6252315810	329	11408067712	292345298
6252315810	330	11408067713	281323740
6252315810	331	11408067714	331252021
6252315810	332	11408067715	364575428
6252315810	333	11408067716	124936244
6252315810	334	11408067717	295497674
6252315810	335	11408067718	272791998
6252315810	336	11408067719	292345244
6252315810	337	11408067720	310483172
6252315810	338	11408067721	275389165
6252315810	339	11408067722	294720518
6252315810	340	11408067723	311274307
6252315810	341	11408067724	328968219
6252315810	342	11408067725	290861048
6252315810	343	11408067726	279912214
6252315810	344	11408067727	392676169
6252315810	345	11408067728	442597878
6252315810	346	11408067729	296376063
6252315810	347	11408067730	282002049
6252315810	348	11408067731	294720584
6252315810	349	11408067732	293905408
6252315810	350	11408067733	292345290
6252315810	351	11408067734	303273019
6252315810	352	11408067735	293167293
6252315810	353	11408067736	287710508
6252315810	354	11408067737	312915008
6252315810	355	11408067738	295497369
6252315810	356	11408067739	295497561
6252315810	357	11408067740	194199333
6252315810	358	11408067741	295496678
6252315810	359	11408067742	297276524
6252315810	360	11408067743	297276278
6252315810	361	11408067744	262407080
6252315810	362	11408067745	282001256
6252315810	363	11408067746	272012915
6252315810	364	11408067747	239632971
6252315810	365	11408067748	305584876
6252315810	366	11408067749	353936326
6252315810	367	11408067750	381969546
6252315810	368	11408067751	298088091
6252315810	369	11408067752	260936718
6252315810	370	11408067753	293904917
6252315810	371	11408067754	336174572
6252315810	372	11408067755	298087376
6252315810	373	11408067756	325104709
6252315810	374	11408067757	296375195
6252315810	375	11408067758	286325932
6252315810	376	11408067759	252284796
6252315810	377	11408067760	297275636
6252315810	378	11408067761	299293425
6252315810	379	11408067762	354656018
6252315810	380	11408067763	292344488
6252315810	381	11408067764	211452016
6252315810	382	11408067765	303271981
6252315810	383	11408067766	304871907
6252315810	384	11408067767	411807832
6252315810	385	11408067768	279911700
6252315810	386	11408067769	315857944
6252315810	387	11408067770	295496397
6252315810	388	11408067771	325104539
6252315810	389	11408067772	296375467
6252315810	390	11408067773	304074762
6252315810	391	11408067774	206052579
6252315810	392	11408067775	291551029
6252315810	393	11408067776	297275815
6252315810	394	11408067777	295496669
6252315810	395	11408067778	310482326
6252315810	396	11408067779	315857682
6252315810	397	11408067780	354655569
6252315810	398	11408067781	321289820
6252315810	399	11408067782	331250866
6252315810	400	11408067783	232645301
6252315810	401	11408067784	294719300
6252315810	402	11408067785	295496007
6252315810	403	11408067786	292344142
6252315810	404	11408067787	124934862
6252315810	405	11408067788	403603990
6252315810	406	11408067789	296375358
6252315810	407	11408067790	291550637
6252315810	408	11408067791	298087355
6252315810	409	11408067792	304871293
6252315810	410	11408067793	292344102
6252315810	411	11408067794	403603914
6252315810	412	11408067795	296374525
6252315810	413	11408067796	293165473
6252315810	414	11408067797	287709888
6252315810	415	11408067798	413278286
6252315810	416	11408067799	298086853
6252315810	417	11408067800	292343662
6252315810	418	11408067801	514692064
6252315810	419	11408067802	244583935
6252315810	420	11408067803	444001886
6252315810	421	11408067804	226198141
6252315810	422	11408067805	291550682
6252315810	423	11408067806	297275455
6252315810	424	11408067807	300106568
6252315810	425	11408067808	298086582
6252315810	426	11408067809	341544826
6252315810	427	11408067810	302428818
6252315810	428	11408067811	310481167
6252315810	429	11408067812	296375134
6252315810	430	11408067813	294718336
6252315810	431	11408067814	294718871
6252315810	432	11408067815	295495254
6252315810	433	11408067816	292343518
6252315810	434	11408067817	292343074
6252315810	435	11408067818	309732721
6252315810	436	11408067819	292343283
6252315810	437	11408067820	293165468
6252315810	438	11408067821	291550314
6252315810	439	11408067822	297275094
6252315810	440	11408067823	297274581
6252315810	441	11408067824	296374363
6252315810	442	11408067825	300896582
6252315810	443	11408067826	295495188
6252315810	444	11408067827	296374111
6252315810	445	11408067828	295495559
6252315810	446	11408067829	305583599
6252315810	447	11408067830	293903449
6252315810	448	11408067831	294718658
6252315810	449	11408067832	298086846
6252315810	450	11408067833	310481478
6252315810	451	11408067834	302428521
6252315810	452	11408067835	297273892
6252315810	453	11408067836	293165020
6252315810	454	11408067837	300896343
6252315810	455	11408067838	303270202
6252315810	456	11408067839	295495201
6252315810	457	11408067840	166147105
6252315810	458	11408067841	294717941
6252315810	459	11408067842	290858173
6252315810	460	11408067843	315185951
6252315810	461	11408067844	295495569
6252315810	462	11408067845	298086044
6252315810	463	11408067846	292343424
6252315810	464	11408067847	150760135
6252315810	465	11408067848	305583410
6252315810	466	11408067849	185142990
6252315810	467	11408067850	295494882
6252315810	468	11408067851	291549068
6252315810	469	11408067852	119257190
6252315810	470	11408067853	291549568
6252315810	471	11408067854	343354834
6252315810	472	11408067855	303269768
6252315810	473	11408067856	234166840
6252315810	474	11408067857	305582755
6252315810	475	11408067858	296373819
6252315810	476	11408067859	295494884
6252315810	477	11408067860	315856475
6252315810	478	11408067861	354654095
6252315810	479	11408067862	328965551
6252315810	480	11408067863	286324253
6252315810	481	11408067864	295494836
6252315810	482	11408067865	274681997
6252315810	483	11408067866	295494399
6252315810	484	11408067867	304072949
6252315810	485	11408067868	162374644
6252315810	486	11408067869	292342074
6252315810	487	11408067870	400875216
6252315810	488	11408067871	344116692
6252316416	0	11418654891	32405501
6252318860	0	11418657365	97786300
6252318906	0	11418659565	31667870
6252319203	0	11430926125	649302082
6252316366	0	11438358325	33150372
6252319559	0	11446137949	208091341
6252319559	1	11446137950	198556066
6252319559	2	11446137951	216269597
6252319559	3	11446137952	216269595
6252319559	5	11446137954	200046846
6252319559	6	11446137955	199283901
6252319559	7	11446137956	219533663
6252319559	8	11446137957	201422792
6252319559	9	11446137958	207079783
6252319559	10	11446137959	197808588
6252319734	0	11457358010	129795304
6252319734	1	11457358012	66471573
6252319734	2	11457358014	61690323
6252319734	3	11457358016	57068317
6252319734	4	11457358018	159921246
6252319734	5	11457358020	56248312
6252319734	6	11457358022	66471263
6252319734	7	11457358024	121687646
6252319734	8	11457358026	122716883
6252319734	9	11457358028	122716817
6252319734	10	11457358030	90229566
6252319734	11	11457358032	68605647
6252319734	12	11457358034	75685793
6252320213	0	11469708008	41991740
6252316387	0	11473003951	21540267
6252267206	71	11475843939	1662605932
6252321730	0	11528963912	107481831
6252321752	0	11528966647	114615326
6252321756	0	11528969193	34854010
6252321855	0	11542209277	43574065
6252321770	0	11578089998	15839617
6252156189	113	11592525645	2644036453
6252321772	0	11648486499	443360512
6252325160	0	11658144052	51714411
6252325183	0	11658855409	115320909
6252325208	0	11659597561	50166427
6252325239	0	11660379801	53325440
6251277720	690	11669096484	863454488
6252309469	0	11677865570	81128903
6252311786	0	11684226411	112216588
6252325564	0	11684247777	31130779
6252325611	0	11684252307	436105237
6252325621	0	11684254731	201574922
6252325780	0	11685622162	351352676
6252325780	1	11685622163	340004506
6252325780	2	11685622164	322998866
6252325780	3	11685622165	310837394
6252325780	6	11685622168	329681224
6252325780	7	11685622169	323761700
6252325780	8	11685622170	321088647
6252325780	9	11685622171	327382780
6252325780	10	11685622172	340647238
6252325830	0	11698251282	175512090
6252325830	1	11698251284	110172915
6252325830	2	11698251286	114339461
6252325830	3	11698251288	187623553
6252325830	4	11698251290	168801439
6252325830	5	11698251292	112900705
6252325830	6	11698251294	375165424
6252325830	7	11698251296	189182190
6252325830	8	11698251298	185438807
6252325830	9	11698251300	107255064
6252325830	10	11698251302	107255621
6252325830	11	11698251304	108037178
6252325830	12	11698251306	167000475
6252325830	13	11698251308	110952519
6252326475	0	11702024181	23419519
6252326650	0	11708972870	33109825
6252326577	2	11712068004	68499807
6252326577	3	11712068005	70012843
6252326577	7	11712068009	71103645
6252326577	8	11712068010	71103837
6252327161	0	11722579101	23269683
6252327647	0	11732484149	36901283
6252327396	0	11736214055	363559532
6252327435	0	11737816823	362819099
6252327502	5	11737816830	357742388
6252326681	0	11743543453	23516575
6251277720	1475	11746551246	3602179164
6252327754	0	11748908956	948249054
6252327951	0	11750390399	943404703
6252327951	1	11750390400	511338828
6252327951	2	11750390401	946775269
6252327951	3	11750390402	604201284
6252327951	4	11750390403	945987406
6252327951	5	11750390404	944500732
6252327951	6	11750390405	944500645
6252327951	7	11750390406	944501057
6252327951	8	11750390407	945988017
6252327951	9	11750390408	945987704
6252327951	10	11750390409	435319228
6252327951	11	11750390410	453695872
6252327951	12	11750390411	555997961
6252327951	13	11750390412	441818391
6252327951	15	11750390414	576402657
6252327951	16	11750390415	456265662
6252327951	17	11750390416	467609150
6252327951	18	11750390417	939728913
6252327951	19	11750390418	944500276
6252327951	20	11750390419	544813612
6252327951	21	11750390420	433715313
6252327951	22	11750390421	479794155
6252327951	23	11750390422	451173505
6252327951	24	11750390423	939729323
6252327951	25	11750390424	443549299
6252327951	26	11750390425	476277566
6252327951	27	11750390426	455388578
6252327951	28	11750390427	947493085
6252327951	29	11750390428	433715015
6252327951	31	11750390430	508432793
6252327951	32	11750390431	453694572
6252327951	33	11750390432	493148511
6252327951	34	11750390433	449666324
6252327951	35	11750390434	945219725
6252327951	36	11750390435	583649746
6252327951	37	11750390436	476276935
6252327951	38	11750390437	448052780
6252327951	39	11750390438	945986544
6252327951	40	11750390439	946774732
6252327951	42	11750390441	945219687
6252327951	43	11750390442	946774781
6252327951	45	11750390444	514511830
6252327951	46	11750390445	484491972
6252327951	47	11750390446	568402483
6252327951	48	11750390447	466821465
6252327951	49	11750390448	436066593
6252327951	50	11750390449	470741416
6252327951	51	11750390450	524765337
6252327951	52	11750390451	437473316
6252327951	53	11750390452	493147726
6252327951	54	11750390453	502420963
6252327951	55	11750390454	464441732
6252327951	56	11750390455	947492892
6252327951	57	11750390456	536518971
6252327951	58	11750390457	590293447
6252327951	59	11750390458	434441968
6252156189	472	11756894947	2480562426
6252156189	1164	11756894958	2396757840
6252326686	0	11768534443	21547558
6252156189	1371	11784893718	2329673194
6252329977	0	11823593258	102901410
6252330004	0	11823597098	110063492
6252330019	0	11823599457	37233818
6252330021	0	11872659258	17958391
6252332144	0	11897802060	310326093
6252332178	0	11897817658	41560841
6252334036	0	11944313944	318885581
6252330039	0	11947469495	533810785
6252244820	6	11950340898	47120116
6252244820	0	11953300770	46498634
6252334150	0	11959391884	807013152
6252334216	0	11959408563	229215187
6252334426	3	11960884304	226297003
6252334426	4	11960884305	214860428
6252335121	0	11973412015	414008379
6252335293	0	11985696765	422296136
6252335293	2	11985696767	407413412
6252335293	4	11985696769	405876132
6252335293	5	11985696770	405874785
6252335293	7	11985696772	427111382
6252335293	8	11985696773	424129198
6252335293	9	11985696774	425744558
6252335293	10	11985696775	439921659
6252335350	0	11985696776	75365379
6252335350	1	11985696777	168483353
6252335350	2	11985696778	65629133
6252335350	3	11985696779	73504330
6252335350	4	11985696780	123798790
6252335350	6	11985696782	76812912
6252335350	7	11985696783	72090545
6252335350	8	11985696784	149463718
6252335350	9	11985696785	138817240
6252335350	10	11985696786	151412553
6252335350	11	11985696787	165097402
6252335350	13	11985696789	153104390
6252318789	0	11995712365	107420167
6252336066	0	12009385628	280215183
6252335969	0	12010850388	16293579
6252336154	0	12011609944	37571462
6252336228	0	12013063043	22504564
6252336252	0	12023577188	407143860
6252336252	1	12023577190	452911205
6252336252	2	12023577192	461341525
6252336252	3	12023577194	379516053
6252336252	4	12023577196	385454654
6252336252	5	12023577198	382779409
6252336252	6	12023577200	414579955
6252336252	7	12023577202	370507407
6252336252	8	12023577204	378001137
6252336252	9	12023577206	392214286
6252336252	10	12023577208	450656449
6252336252	11	12023577210	424461689
6252336252	12	12023577212	384236851
6252336252	13	12023577214	397076035
6252336252	14	12023577216	372489796
6252336252	15	12023577218	392213436
6252336252	16	12023577220	369620301
6252336252	17	12023577222	397075528
6252336252	18	12023577224	442555153
6252336252	19	12023577226	422756445
6252336252	20	12023577228	416361261
6252336252	21	12023577230	426342407
6252336252	22	12023577232	433000601
6252336252	23	12023577234	441516280
6252336252	24	12023577236	415634536
6252336252	25	12023577238	382779748
6252336252	26	12023577240	359295228
6252336252	27	12023577242	359433715
6252336252	28	12023577244	396215443
6252336252	29	12023577246	414825824
6252336252	30	12023577248	434232789
6252336443	0	12023582255	23119278
6252209708	0	12035554638	2528180832
6252336610	0	12035558343	27648479
6252156189	1673	12036280536	2106204744
6252336230	0	12037035295	31759060
6252337508	0	12053445349	297318468
6252337607	0	12057084927	139180143
6252337607	1	12057084929	115800403
6252337607	2	12057084931	108631715
6252337607	3	12057084933	117947099
6252337607	4	12057084935	128687719
6252337607	5	12057084937	106434340
6252337607	6	12057084939	115800586
6252337607	7	12057084941	114349331
6252337607	8	12057084943	293578064
6252337607	9	12057084945	127063018
6252337607	10	12057084947	116511683
6252336250	0	12070185938	23063904
6252321789	0	12097780803	126319740
6252348803	0	12123414244	80474316
6252349286	0	12135133876	43930481
6252349318	0	12135880544	130470735
6252348896	1	12135884388	67319401
6252348896	2	12135884390	64004118
6252348896	7	12135884400	65505289
6252349109	0	12135888759	88024083
6252349111	0	12135891267	132332465
6252349113	0	12135893652	43121379
6252349155	0	12135895796	73625240
6252349157	0	12135898512	146850535
6252349173	0	12135901289	48943489
6252349320	0	12135904354	44145451
6252349348	0	12136738486	51403336
6252349239	0	12150188201	28376722
6252349243	0	12150195381	15620542
6252350107	0	12176448658	49033358
6252350260	0	12176466040	250845887
6252349115	0	12188615425	21121273
6252349215	0	12200802842	16457677
6252350679	0	12200805318	231098554
6252350961	0	12200810002	1727102938
6252350737	0	12202297103	230409118
6252350737	2	12202297105	225673775
6252350737	3	12202297106	220021657
6252350737	5	12202297108	223389205
6252350737	6	12202297109	225671953
6252350737	7	12202297110	228841751
6252350737	9	12202297112	223387636
6252350737	11	12202297114	222269967
6252350737	12	12202297115	230408697
6252350737	13	12202297116	222270353
6252350737	14	12202297117	228840837
6252350737	18	12202297121	226984754
6252350737	19	12202297122	222270732
6252350737	21	12202297124	224552061
6252350737	22	12202297125	224554502
6252350737	23	12202297126	224552799
6252350737	26	12202297129	224554226
6252350737	29	12202297132	228840829
6252350737	33	12202297136	225672811
6252350737	38	12202297141	225669677
6252350737	39	12202297142	224553604
6252350737	42	12202297145	228841785
6252350737	44	12202297147	223386741
6252350737	46	12202297149	228842150
[truncated: 7,580 more rows]
