# Supplementary material for: A static VM placement and hybrid job scheduling model for green data centers
Source: PLoS One. 2020 Aug 13;15(8):e0237238. doi: 10.1371/journal.pone.0237238 (PMC7425884; doi:10.1371/journal.pone.0237238)
Supplement: S1 Data — (ZIP) [file pone.0237238.s001.zip › MyProject/dataset/dataset3.csv]

JobID	TaskIndex	SubmitTime	duration
6252339114	653	15638087307	135472017
6252618661	0	15639598486	2267290893
6252618663	0	15645956100	2172479407
6252618720	0	15647460014	2171725088
6252618720	8	15647460022	2170954755
6252618720	9	15647460023	2170205476
6252618980	0	15647460025	288326327
6252618980	1	15647460026	312244275
6252618980	2	15647460027	318156806
6252618980	3	15647460028	321102615
6252618980	4	15647460029	289969531
6252618980	5	15647460030	329413894
6252618980	6	15647460031	305185434
6252618980	7	15647460032	329412716
6252618980	8	15647460033	337568437
6252618980	9	15647460034	309811703
6252618980	10	15647460035	292212211
6252618980	11	15647460036	321101979
6252618980	12	15647460037	289108830
6252618980	13	15647460038	306171382
6252618980	14	15647460039	313915549
6252618980	15	15647460040	321102127
6252618980	16	15647460041	309093787
6252618980	17	15647460042	309093144
6252618980	18	15647460043	309810754
6252618980	19	15647460044	332133670
6252618980	20	15647460045	311376703
6252618980	21	15647460046	315446919
6252618980	22	15647460047	319125623
6252618980	23	15647460048	310569591
6252618980	24	15647460049	311376002
6252618980	25	15647460050	317155806
6252618980	26	15647460051	313106662
6252618980	27	15647460052	317156909
6252618980	28	15647460053	307099397
6252618980	29	15647460054	315446551
6252618980	30	15647460055	328688937
6252618980	31	15647460056	320219925
6252618980	32	15647460057	288326402
6252618980	33	15647460058	309093059
6252618980	34	15647460059	318156129
6252618980	35	15647460060	312243843
6252618980	36	15647460061	312244130
6252618980	37	15647460062	332131933
6252618980	38	15647460063	285074045
6252618980	39	15647460064	231517374
6252618980	40	15647460065	326377574
6252618980	41	15647460066	316212689
6252618980	42	15647460067	311376563
6252618980	43	15647460068	317156014
6252618980	44	15647460069	357404237
6252618980	45	15647460070	170081621
6252618980	46	15647460071	319125120
6252618980	47	15647460072	310568576
6252618980	48	15647460073	312244620
6252618980	49	15647460074	312244154
6252618980	50	15647460075	312244125
6252618980	51	15647460076	306170062
6252618980	52	15647460077	313106820
6252618980	53	15647460078	307924570
6252618980	54	15647460079	292212043
6252618980	55	15647460080	331298229
6252618980	56	15647460081	312243571
6252618980	57	15647460082	319124679
6252618980	58	15647460083	178952126
6252618980	59	15647460084	309093220
6252618980	60	15647460085	310568349
6252618980	61	15647460086	310568853
6252618980	62	15647460087	327910560
6252618980	63	15647460088	310568856
6252618980	64	15647460089	322952355
6252618980	65	15647460090	311376200
6252618980	66	15647460091	309092334
6252618980	67	15647460092	307924731
6252618980	68	15647460093	312243344
6252618980	69	15647460094	322951496
6252618980	70	15647460095	306169303
6252618980	71	15647460096	333057116
6252618980	72	15647460097	333056600
6252618980	73	15647460098	330198951
6252618980	74	15647460099	313914585
6252618980	75	15647460100	321101366
6252618980	76	15647460101	313106590
6252618980	77	15647460102	324723010
6252618980	78	15647460103	311376151
6252618980	79	15647460104	321992967
6252618980	80	15647460105	307098200
6252618980	81	15647460106	336655318
6252618980	82	15647460107	307098385
6252618980	83	15647460108	291418987
6252618980	84	15647460109	312243371
6252618980	85	15647460110	309809722
6252618980	86	15647460111	310567724
6252618980	87	15647460112	313105819
6252618980	88	15647460113	310567784
6252618980	89	15647460114	313106201
6252618980	90	15647460115	328688357
6252618980	91	15647460116	332132426
6252618980	92	15647460117	309092370
6252618980	93	15647460118	307097773
6252618980	94	15647460119	312243596
6252618980	95	15647460120	317155824
6252618980	96	15647460121	310568430
6252618980	97	15647460122	309092573
6252618980	98	15647460123	314667670
6252618980	99	15647460124	306168859
6252618980	100	15647460125	344696431
6252618980	101	15647460126	313106939
6252618980	102	15647460127	313106752
6252618980	103	15647460128	306170232
6252618980	104	15647460129	309809876
6252618980	105	15647460130	313913959
6252618980	106	15647460131	313105816
6252618980	107	15647460132	319124105
6252618980	108	15647460133	291418700
6252618980	109	15647460134	328688605
6252618980	110	15647460135	311375127
6252618980	111	15647460136	317154616
6252618980	112	15647460137	330198122
6252618980	113	15647460138	313913822
6252618980	114	15647460139	312243520
6252618980	115	15647460140	305183183
6252618980	116	15647460141	287232882
6252618980	117	15647460142	321992062
6252618980	118	15647460143	345551620
6252618980	119	15647460144	341692321
6252618980	120	15647460145	332132054
6252618980	121	15647460146	333056614
6252618980	122	15647460147	309809328
6252618980	123	15647460148	316211500
6252618980	124	15647460149	299557903
6252618980	125	15647460150	466820882
6252618980	126	15647460151	405493619
6252618980	127	15647460152	325527964
6252618980	128	15647460153	356319152
6252618980	129	15647460154	302372703
6252618980	130	15647460155	450222023
6252618980	132	15647460157	312242292
6252618980	133	15647460158	292211326
6252618980	134	15647460159	313105812
6252618980	135	15647460160	301393351
6252618980	136	15647460161	300375100
6252618980	137	15647460162	336655130
6252618980	138	15647460163	288324349
6252618980	139	15647460164	305182609
6252618980	140	15647460165	318154653
6252618980	141	15647460166	300375056
6252618980	142	15647460167	364796548
6252618980	143	15647460168	295405705
6252618980	144	15647460169	298740151
6252618980	145	15647460170	312241831
6252618980	146	15647460171	302373092
6252618980	147	15647460172	397902671
6252618980	148	15647460173	299557000
6252618980	149	15647460174	435293977
6252618980	150	15647460175	300374359
6252618980	151	15647460176	306167580
6252618980	152	15647460177	311374063
6252618980	153	15647460178	310567091
6252618980	154	15647460179	306168268
6252618980	155	15647460180	322950410
6252618980	156	15647460181	305182254
6252618980	157	15647460182	293820836
6252618980	158	15647460183	180665426
6252618980	159	15647460184	291417678
6252618980	160	15647460185	327160136
6252618980	161	15647460186	320216806
6252618980	162	15647460187	303480745
6252618980	163	15647460188	170080083
6252618980	164	15647460189	360659813
6252618980	165	15647460190	400446082
6252618980	166	15647460191	319121923
6252618980	167	15647460192	313911922
6252618980	168	15647460193	333981957
6252618980	169	15647460194	405491671
6252618980	170	15647460195	269865678
6252618980	171	15647460196	300375175
6252618980	172	15647460197	287231099
6252618980	173	15647460198	311373227
6252618980	174	15647460199	293819848
6252618980	175	15647460200	2169497438
6252618980	176	15647460201	409496225
6252618980	177	15647460202	288323169
6252618980	178	15647460203	301392578
6252618980	179	15647460204	477791039
6252618980	180	15647460205	300373838
6252618980	181	15647460206	175328529
6252618980	182	15647460207	304332295
6252618980	183	15647460208	309090786
6252618980	184	15647460209	306167161
6252618980	185	15647460210	185047306
6252618980	186	15647460211	285071461
6252618980	187	15647460212	289966647
6252618980	188	15647460213	321991038
6252618980	189	15647460214	177222341
6252618980	190	15647460215	292209278
6252618980	191	15647460216	300373464
6252618980	192	15647460217	291416888
6252618980	193	15647460218	306167177
6252618980	194	15647460219	419479917
6252618980	195	15647460220	505827041
6252618980	196	15647460221	298738161
6252618980	197	15647460222	327908149
6252618980	198	15647460223	353095746
6252618980	199	15647460224	321098084
6252618980	200	15647460225	2169496418
6252618980	201	15647460226	289105584
6252618980	202	15647460227	304331730
6252618980	203	15647460228	293819690
6252618980	204	15647460229	310565368
6252618980	205	15647460230	311373518
6252618980	206	15647460231	292209478
6252618980	207	15647460232	307095207
6252618980	208	15647460233	332128445
6252618980	209	15647460234	306167051
6252618980	210	15647460235	320216358
6252618980	211	15647460236	401256877
6252618980	212	15647460237	286297300
6252618980	213	15647460238	309807840
6252618980	214	15647460239	304331036
6252618980	215	15647460240	293819496
6252618980	216	15647460241	313911216
6252618980	217	15647460242	518485658
6252618980	218	15647460243	292208768
6252618980	219	15647460244	322948883
6252618980	220	15647460245	325526560
6252618980	221	15647460246	194719826
6252618980	222	15647460247	289965982
6252618980	223	15647460248	306166737
6252618980	224	15647460249	292208545
6252618980	225	15647460250	313104029
6252618980	226	15647460251	323835872
6252618980	227	15647460252	311372589
6252618980	228	15647460253	300373098
6252618980	229	15647460254	326374930
6252618980	230	15647460255	288322616
6252618980	231	15647460256	329408954
6252618980	232	15647460257	302370212
6252618980	233	15647460258	289966236
6252618980	234	15647460259	299554435
6252618980	235	15647460260	299555135
6252618980	236	15647460261	298737452
6252618980	237	15647460262	286297042
6252618980	238	15647460263	293055981
6252618980	239	15647460264	383681640
6252618980	240	15647460265	460771027
6252618980	241	15647460266	298738065
6252618980	242	15647460267	313911145
6252618980	243	15647460268	310565673
6252618980	244	15647460269	326373543
6252618980	245	15647460270	347220963
6252618980	246	15647460271	317152501
6252618980	247	15647460272	384830861
6252618980	248	15647460273	348141808
6252618980	249	15647460274	321989049
6252618980	250	15647460275	377270263
6252618980	251	15647460276	320216080
6252618980	252	15647460277	310565344
6252618980	253	15647460278	315442317
6252618980	254	15647460279	313103312
6252618980	255	15647460280	313102937
6252618980	256	15647460281	307094834
6252618980	257	15647460282	309089072
6252618980	258	15647460283	287230094
6252618980	259	15647460284	320215892
6252618980	260	15647460285	293818528
6252618980	261	15647460286	326373392
6252618980	262	15647460287	309806476
6252618980	263	15647460288	307094882
6252618980	264	15647460289	313102691
6252618980	265	15647460290	313910691
6252618980	266	15647460291	289104191
6252618980	267	15647460292	366600309
6252618980	268	15647460293	309088886
6252618980	269	15647460294	320215068
6252618980	270	15647460295	376215832
6252618980	271	15647460296	383681521
6252618980	272	15647460297	317151345
6252618980	273	15647460298	315441949
6252618980	274	15647460299	306165618
6252618980	275	15647460300	326374057
6252618980	276	15647460301	322947311
6252618980	277	15647460302	307920649
6252618980	278	15647460303	293818642
6252618980	279	15647460304	321989006
6252618980	280	15647460305	289103400
6252618980	281	15647460306	328684757
6252618980	282	15647460307	340440373
6252618980	283	15647460308	288321519
6252618980	284	15647460309	336651601
6252618980	285	15647460310	379255507
6252618980	286	15647460311	312239481
6252618980	287	15647460312	313910225
6252618980	288	15647460313	292207806
6252618980	289	15647460314	292207075
6252618980	290	15647460315	320215579
6252618980	291	15647460316	320215779
6252618980	292	15647460317	312238661
6252618980	293	15647460318	313102359
6252618980	294	15647460319	304329469
6252618980	295	15647460320	354145194
6252618980	296	15647460321	310564614
6252618980	297	15647460322	307094346
6252618980	298	15647460323	310564187
6252618980	299	15647460324	307919935
6252618980	300	15647460325	310564130
6252618980	301	15647460326	320215619
6252618980	302	15647460327	310564827
6252618980	303	15647460328	310564360
6252618980	304	15647460329	319120408
6252618980	305	15647460330	307094424
6252618980	306	15647460331	321096563
6252618980	307	15647460332	307093869
6252618980	308	15647460333	293054623
6252618980	309	15647460334	313910047
6252618980	310	15647460335	312238507
6252618980	311	15647460336	291414716
6252618980	312	15647460337	300371646
6252618980	313	15647460338	300372385
6252618980	314	15647460339	300371913
6252618980	315	15647460340	299553591
6252618980	316	15647460341	293054858
6252618980	317	15647460342	298736705
6252618980	318	15647460343	291414730
6252618980	319	15647460344	317151280
6252618980	320	15647460345	287232516
6252618980	321	15647460346	293817066
6252618980	322	15647460347	321096865
6252618980	323	15647460348	299553758
6252618980	324	15647460349	317151167
6252618980	325	15647460350	316206671
6252618980	326	15647460351	298735562
6252618980	327	15647460352	286295066
6252618980	328	15647460353	300372070
6252618980	329	15647460354	293817548
6252618980	330	15647460355	292207379
6252618980	331	15647460356	310563763
6252618980	332	15647460357	291414348
6252618980	333	15647460358	301388899
6252618980	334	15647460359	292206627
6252618980	335	15647460360	309805371
6252618980	336	15647460361	293054142
6252618980	337	15647460362	287228149
6252618980	338	15647460363	295401865
6252618980	339	15647460364	251628916
6252618980	340	15647460365	322946914
6252618980	341	15647460366	299553904
6252618980	342	15647460367	293817349
6252618980	343	15647460368	408632935
6252618980	344	15647460369	299553108
6252618980	345	15647460370	330193914
6252618980	346	15647460371	369250160
6252618980	347	15647460372	286295342
6252618980	348	15647460373	293053772
6252618980	349	15647460374	295401787
6252618980	350	15647460375	298734849
6252618980	351	15647460376	442182737
6252618980	352	15647460377	443032378
6252618980	353	15647460378	293817023
6252618980	354	15647460379	305179169
6252618980	355	15647460380	310562863
6252618980	356	15647460381	353093936
6252618980	357	15647460382	311370162
6252618980	358	15647460383	289963933
6252618980	359	15647460384	307093273
6252618980	360	15647460385	293054563
6252618980	361	15647460386	289964214
6252618980	362	15647460387	295401719
6252618980	363	15647460388	306164423
6252618980	364	15647460389	320213041
6252618980	365	15647460390	300370397
6252618980	366	15647460391	305177768
6252618980	367	15647460392	428002697
6252618980	368	15647460393	309804512
6252618980	369	15647460394	442182688
6252618980	370	15647460395	289962844
6252618980	371	15647460396	426875682
6252618980	372	15647460397	306164581
6252618980	373	15647460398	450218117
6252618980	374	15647460399	428002259
6252618980	375	15647460400	379252587
6252618980	376	15647460401	309804665
6252618980	377	15647460402	289962710
6252618980	378	15647460403	306164189
6252618980	379	15647460404	286293638
6252618980	380	15647460405	435288272
6252618980	381	15647460406	295401088
6252618980	382	15647460407	366597662
6252618980	383	15647460408	298734809
6252618980	384	15647460409	312238169
6252618980	385	15647460410	317149635
6252618980	386	15647460411	349082501
6252618980	387	15647460412	293053654
6252618980	388	15647460413	300371387
6252618980	389	15647460414	292205146
6252618980	390	15647460415	287227830
6252618980	391	15647460416	307092295
6252618980	392	15647460417	367456500
6252618980	393	15647460418	313100897
6252618980	394	15647460419	286294277
6252618980	395	15647460420	310562495
6252618980	396	15647460421	389919022
6252618980	397	15647460422	289101919
6252618980	398	15647460423	527493553
6252618980	399	15647460424	312236555
6252618980	400	15647460425	300370723
6252618980	401	15647460426	320213612
6252618980	402	15647460427	341686725
6252618980	403	15647460428	312238033
6252618980	404	15647460429	318149477
6252618980	405	15647460430	247740069
6252618980	406	15647460431	293053513
6252618980	407	15647460432	495843568
6252618980	408	15647460433	306162613
6252618980	409	15647460434	353092242
6252618980	410	15647460435	313100606
6252618980	411	15647460436	293815699
6252618980	412	15647460437	391871645
6252618980	413	15647460438	287227539
6252618980	414	15647460439	289101014
6252618980	415	15647460440	298734437
6252618980	416	15647460441	286293427
6252618980	417	15647460442	292205545
6252618980	419	15647460444	313100060
6252618980	420	15647460445	288318662
6252618980	421	15647460446	461576085
6252618980	422	15647460447	418584515
6252618980	423	15647460448	316205198
6252618980	424	15647460449	387332807
6252618980	425	15647460450	310561356
6252618980	426	15647460451	380227711
6252618980	427	15647460452	313100389
6252618980	428	15647460453	307090990
6252618980	429	15647460454	351755676
6252618980	430	15647460455	381171505
6252618980	431	15647460456	306162811
6252618980	432	15647460457	319117268
6252618980	433	15647460458	287227048
6252618980	434	15647460459	399591351
6252618980	435	15647460460	354144510
6252618980	436	15647460461	317148469
6252618980	437	15647460462	307917701
6252618980	438	15647460463	288318952
6252618980	439	15647460464	321094020
6252618980	440	15647460465	350756622
6252618980	441	15647460466	293815448
6252618980	442	15647460467	386419463
6252618980	443	15647460468	294627966
6252618980	444	15647460469	309803454
6252618980	445	15647460470	327903179
6252618980	446	15647460471	388958445
6252618980	447	15647460472	495069613
6252618980	448	15647460473	312237107
6252618980	449	15647460474	307090636
6252618980	450	15647460475	310561072
6252618980	451	15647460476	364790919
6252618980	452	15647460477	301386594
6252618980	453	15647460478	365675955
6252618980	454	15647460479	320212255
6252618980	455	15647460480	307090527
6252618980	456	15647460481	317148123
6252618980	457	15647460482	310561402
6252618980	458	15647460483	328681463
6252618980	459	15647460484	341686134
6252618980	460	15647460485	313099850
6252618980	461	15647460486	316204436
6252618980	462	15647460487	311368699
6252618980	463	15647460488	312236079
6252618980	464	15647460489	316204729
6252618980	465	15647460490	313099175
6252618980	466	15647460491	381930322
6252618980	467	15647460492	304326588
6252618980	468	15647460493	311368051
6252618980	469	15647460494	310560919
6252618980	470	15647460495	313099957
6252618980	471	15647460496	309803208
6252618980	472	15647460497	402063908
6252618980	473	15647460498	310560555
6252618980	474	15647460499	312236163
6252618980	475	15647460500	293814950
6252618980	476	15647460501	327902708
6252618980	477	15647460502	377265649
6252618980	478	15647460503	371945321
6252618980	479	15647460504	316204312
6252618980	480	15647460505	313098876
6252618980	481	15647460506	323831771
6252618980	482	15647460507	327153879
6252618980	483	15647460508	293814891
6252618980	484	15647460509	394665292
6252618980	485	15647460510	286291910
6252618980	486	15647460511	303475189
6252618980	487	15647460512	317148502
6252618980	488	15647460513	286291771
6252617573	0	15667749398	27478079
6252623012	0	15670110005	88185873
6252623037	0	15670114192	124909399
6252623039	0	15670116482	44213168
6252624019	0	15708727699	77581793
6252623056	0	15720582847	28921356
6252624732	0	15726858421	107255294
6252624752	0	15727589714	204169740
6252624754	0	15727594510	3192972251
6252624756	0	15727597980	100523023
6252624775	0	15728407293	110887536
6252624680	0	15732887169	37697667
6252624600	0	15732890959	21040190
6252624623	0	15732893568	65972952
6252626152	0	15791618867	39590969
6252626257	0	15791621790	125273866
6252626448	0	15804894791	279608179
6252626450	0	15804897269	333367587
6252626554	0	15804899872	3565179632
6252263419	0	15813805555	58108066
6252263419	1	15824337481	59533688
6252263419	2	15834399128	1489971811
6252638315	0	15842200011	3142030427
6252260937	0	15849592627	101887219
6252643251	0	15854988197	39219066
6252260937	1	15859674784	2844441584
6252260937	2	15869353610	91183935
6252643893	0	15879724869	84118447
6252260937	4	15889553584	2811875254
6252644807	0	15902638361	30389373
6252644675	0	15904212402	106490155
6252644709	0	15904215446	123725029
6252644713	0	15904217441	42923915
6252644711	0	15904219782	422458044
6252645547	0	15917321165	68975957
6252644805	0	15917325836	141816821
6252645664	0	15917335072	197276310
6252644860	0	15918805238	105952389
6252644860	1	15918805239	120498538
6252644860	2	15918805240	107966051
6252644860	3	15918805241	112565459
6252644860	4	15918805242	109668455
6252644860	5	15918805243	138158066
6252644860	6	15918805244	128179431
6252644860	7	15918805245	110595341
6252644860	8	15918805246	118626170
6252644860	9	15918805247	112565637
6252644860	10	15918805248	115846588
6252644860	11	15918805249	121457853
6252644860	12	15918805250	107966379
6252644860	13	15918805251	133224317
6252644860	14	15918805252	107964825
6252644860	16	15918805254	106989585
6252644860	17	15918805255	105004310
6252644860	18	15918805256	120498610
6252644860	20	15918805258	111416459
6252644860	21	15918805259	109668810
6252644860	22	15918805260	105002553
6252644860	23	15918805261	121458162
6252644860	24	15918805262	109668336
6252644860	25	15918805263	115845330
6252644860	26	15918805264	105004499
6252644860	27	15918805265	108908526
6252644860	28	15918805266	120498832
6252644860	29	15918805267	116696077
6252644860	30	15918805268	105004254
6252644860	31	15918805269	118624973
6252644860	32	15918805270	110594677
6252644860	33	15918805271	105953047
6252644860	34	15918805272	107965243
6252644860	35	15918805273	116696225
6252644860	36	15918805274	107965254
6252644860	37	15918805275	128991106
6252644860	39	15918805277	134138914
6252644860	41	15918805279	138158453
6252644860	45	15918805283	136368669
6252644860	46	15918805284	137228571
6252644860	47	15918805285	136368386
6252644860	49	15918805287	139173526
6252644860	52	15918805290	136367031
6252644860	53	15918805291	129801206
6252644860	54	15918805292	106988563
6252644860	55	15918805293	139173927
6252644860	56	15918805294	125633842
6252644860	57	15918805295	106989630
6252644860	58	15918805296	106988972
6252644860	59	15918805297	111415585
6252644860	60	15918805298	105951150
6252644860	61	15918805299	105002167
6252644860	62	15918805300	113372567
6252644860	63	15918805301	111415558
6252644860	64	15918805302	106987563
6252644860	66	15918805304	109667465
6252644860	67	15918805305	108907550
6252644860	68	15918805306	115845345
6252644860	69	15918805307	116695962
6252644860	70	15918805308	116696089
6252644860	71	15918805309	114155953
6252644860	72	15918805310	110593492
6252644860	73	15918805311	112564290
6252644860	74	15918805312	117654349
6252644860	75	15918805313	107964829
6252644860	76	15918805314	138157729
6252644860	77	15918805315	109667842
6252644860	78	15918805316	105003113
6252644860	79	15918805317	106989195
6252644860	80	15918805318	105003221
6252644860	81	15918805319	117653709
6252644860	82	15918805320	109667622
6252644860	83	15918805321	107963715
6252644860	84	15918805322	110593263
6252644860	85	15918805323	111415401
6252644860	86	15918805324	120498424
6252644860	87	15918805325	118623944
6252644860	88	15918805326	133222832
6252644860	89	15918805327	110593658
6252644860	90	15918805328	105950900
6252644860	91	15918805329	118624199
6252644860	92	15918805330	137227509
6252644860	94	15918805332	134138272
6252644860	98	15918805336	135460277
6252644860	99	15918805337	139173218
6252644860	103	15918805341	134136443
6252644860	106	15918805344	140134957
6252644860	107	15918805345	126438457
6252644860	108	15918805346	133222536
6252644860	110	15918805348	137227186
6252644860	111	15918805349	135460339
6252644860	113	15918805351	140134722
6252644860	115	15918805353	125632651
6252644860	116	15918805354	133222966
6252644860	120	15918805358	136366754
6252644860	121	15918805359	134135981
6252644860	123	15918805361	116694896
6252644860	125	15918805363	135459195
6252644860	126	15918805364	140134670
6252644860	127	15918805365	123760277
6252644860	128	15918805366	140134572
6252644860	129	15918805367	127326301
6252644860	132	15918805370	139172690
6252644860	133	15918805371	126436985
6252644860	134	15918805372	138156247
6252644860	136	15918805374	134137535
6252644860	138	15918805376	136365647
6252644860	139	15918805377	128176231
6252644860	142	15918805380	116692805
6252644860	144	15918805382	133221911
6252644860	145	15918805383	128175644
6252644860	150	15918805388	128175843
6252644860	159	15918805397	134135176
6252644860	160	15918805398	138155908
6252644860	162	15918805400	138155130
6252644860	164	15918805402	125631709
6252644860	166	15918805404	128176227
6252644860	167	15918805405	125631722
6252644860	171	15918805409	133221288
6252644860	172	15918805410	128987987
6252644860	174	15918805412	127325136
6252644860	176	15918805414	139171438
6252644860	177	15918805415	134136345
6252644860	178	15918805416	134134767
6252644860	181	15918805419	134135213
6252644860	182	15918805420	137225613
6252644860	184	15918805422	134135703
6252644860	185	15918805423	134135026
6252644860	186	15918805424	136364638
6252644860	189	15918805427	140132675
6252644860	191	15918805429	135459024
6252644860	192	15918805430	123758549
6252644860	193	15918805431	138153955
6252644860	195	15918805433	137224977
6252644860	196	15918805434	135457361
6252644860	197	15918805435	138154279
6252644860	201	15918805439	138154488
6252644860	203	15918805441	137224832
6252644860	205	15918805443	139170221
6252644860	207	15918805445	139170262
6252644860	208	15918805446	124584877
6252644860	212	15918805450	126435800
6252644860	217	15918805455	111411190
6252644860	218	15918805456	114152990
6252644860	219	15918805457	114153283
6252644860	220	15918805458	111412190
6252644860	221	15918805459	129797791
6252644860	222	15918805460	106984399
6252644860	223	15918805461	119602640
6252644860	224	15918805462	107961500
6252644860	225	15918805463	116692170
6252644860	226	15918805464	128174598
6252644860	227	15918805465	104998081
6252644860	228	15918805466	109663737
6252644860	229	15918805467	106985035
6252644860	230	15918805468	105949066
6252644860	231	15918805469	106984375
6252644860	232	15918805470	106984270
6252644860	233	15918805471	120494599
6252644860	234	15918805472	109664016
6252644860	235	15918805473	118620421
6252644860	236	15918805474	109664179
6252644860	237	15918805475	122398070
6252644860	238	15918805476	120494426
6252644860	240	15918805478	119603682
6252644860	241	15918805479	104998753
6252644860	242	15918805480	113368952
6252644860	243	15918805481	118620412
6252644860	244	15918805482	105947350
6252644860	245	15918805483	110590188
6252644860	246	15918805484	114151669
6252644860	247	15918805485	135458276
6252644860	248	15918805486	126434634
6252644860	251	15918805489	135458054
6252644860	252	15918805490	126434620
6252644860	254	15918805492	126435324
6252644860	256	15918805494	136363119
6252644860	257	15918805495	137223204
6252644860	259	15918805497	138152590
6252644860	260	15918805498	135457602
6252644860	264	15918805502	135457981
6252644860	266	15918805504	137223322
6252644860	267	15918805505	136363669
6252644860	272	15918805510	137222578
6252644860	273	15918805511	140131323
6252644860	276	15918805514	125629388
6252644860	277	15918805515	140130887
6252644860	281	15918805519	136363167
6252644860	282	15918805520	126433704
6252644860	283	15918805521	135457168
6252644860	286	15918805524	135456405
6252644860	291	15918805529	125629429
6252644860	293	15918805531	135456470
6252644860	296	15918805534	135456974
6252644860	299	15918805537	136361366
6252644860	300	15918805538	133218054
6252644860	305	15918805543	128172745
6252644860	307	15918805545	138151758
6252644860	309	15918805547	139168666
6252644860	310	15918805548	132348769
6252644860	311	15918805549	137222756
6252644860	312	15918805550	137222428
6252644860	314	15918805552	139167791
6252644860	315	15918805553	140130363
6252644860	316	15918805554	139167764
6252644860	318	15918805556	106983476
6252644860	319	15918805557	106983097
6252644860	320	15918805558	107958079
6252644860	322	15918805560	109661168
6252644860	323	15918805561	118618873
6252644860	324	15918805562	109661990
6252644860	325	15918805563	105945425
6252644860	326	15918805564	106981734
6252644860	327	15918805565	106982171
6252644860	329	15918805567	106981806
6252644860	330	15918805568	118617992
6252644860	331	15918805569	104996154
6252644860	332	15918805570	111409690
6252644860	333	15918805571	111408997
6252644860	334	15918805572	107958165
6252644860	335	15918805573	120492431
6252644860	336	15918805574	106981738
6252644860	337	15918805575	108901997
6252644860	338	15918805576	108901282
6252644860	339	15918805577	110587767
6252644860	340	15918805578	104997144
6252644860	341	15918805579	111408770
6252644860	342	15918805580	133217594
6252644860	345	15918805583	124582324
6252644860	346	15918805584	131483508
6252644860	347	15918805585	136360491
6252644860	349	15918805587	134131844
6252644860	353	15918805591	137221658
6252644860	355	15918805593	138151462
6252644860	357	15918805595	128170851
6252644860	358	15918805596	139166926
6252644860	359	15918805597	136360563
6252644860	361	15918805599	137220683
6252644860	362	15918805600	131483734
6252644860	364	15918805602	136360113
6252644860	365	15918805603	136361075
6252644860	366	15918805604	129793662
6252644860	368	15918805606	135455173
6252644860	370	15918805608	138150360
6252644860	371	15918805609	136360331
6252644860	372	15918805610	135453443
6252644860	373	15918805611	140128855
6252644860	375	15918805613	130579634
6252644860	376	15918805614	138149831
6252644860	379	15918805617	128982334
6252644860	381	15918805619	133216637
6252644860	383	15918805621	134131066
6252644860	385	15918805623	138149581
6252644860	393	15918805631	137220633
6252644860	394	15918805632	140128242
6252644860	395	15918805633	139166428
6252644860	398	15918805636	133216163
6252644860	399	15918805637	139166911
6252644860	400	15918805638	128982844
6252644860	401	15918805639	137219920
6252644860	402	15918805640	139166519
6252644860	403	15918805641	115062025
6252644860	405	15918805643	133215876
6252644860	406	15918805644	134130358
6252644860	407	15918805645	136360509
6252644860	408	15918805646	135454644
6252644860	411	15918805649	117646620
6252644860	412	15918805650	114147572
6252644860	413	15918805651	121449583
6252644860	414	15918805652	111406885
6252644860	415	15918805653	128981572
6252644860	416	15918805654	109660116
6252644860	417	15918805655	108900080
6252644860	418	15918805656	119598142
6252644860	419	15918805657	108899772
6252644860	420	15918805658	111406599
6252644860	421	15918805659	114148787
6252644860	422	15918805660	106980959
6252644860	423	15918805661	117646916
6252644860	424	15918805662	109659786
6252644860	425	15918805663	114147506
6252644860	426	15918805664	114148771
6252644860	427	15918805665	104993901
6252644860	428	15918805666	111406874
6252644860	429	15918805667	111406734
6252644860	430	15918805668	111406586
6252644860	431	15918805669	109658921
6252644860	432	15918805670	106979764
6252644860	434	15918805672	116686751
6252644860	435	15918805673	107955604
6252644860	436	15918805674	120489378
6252644860	437	15918805675	122394353
6252644860	438	15918805676	125626320
6252644860	439	15918805677	106981254
6252644860	440	15918805678	104994420
6252644860	441	15918805679	119598857
6252644860	442	15918805680	110585943
6252644860	443	15918805681	116687403
6252644860	444	15918805682	105942446
6252644860	446	15918805684	137218498
6252644860	447	15918805685	130578357
6252644860	448	15918805686	128169096
6252644860	450	15918805688	134129037
6252644860	454	15918805692	134130258
6252644860	456	15918805694	137219463
6252644860	458	15918805696	129791210
6252644860	461	15918805699	133214535
6252644860	463	15918805701	138148498
6252644860	464	15918805702	137219446
6252644860	468	15918805706	134129827
6252644860	469	15918805707	136359178
6252644860	471	15918805709	139165334
6252644860	481	15918805719	127317812
6252644860	483	15918805721	134129252
6252644860	487	15918805725	136358410
6252644860	488	15918805726	139164464
6252644860	491	15918805729	133214584
6252644860	492	15918805730	135452437
6252644860	494	15918805732	125624692
6252644860	495	15918805733	139163935
6252644860	498	15918805736	125624848
6252644860	499	15918805737	131479594
6252644860	500	15918805738	133214136
6252644860	501	15918805739	133213541
6252644860	502	15918805740	128979717
6252644860	506	15918805744	137218012
6252644860	507	15918805745	138146929
6252644860	510	15918805748	124578153
6252644860	511	15918805749	138147612
6252644860	517	15918805755	140125673
6252644860	518	15918805756	122391786
6252644860	519	15918805757	111405385
6252644860	520	15918805758	114145188
6252644860	521	15918805759	105941368
6252644860	522	15918805760	114145682
6252644860	523	15918805761	125623636
6252644860	524	15918805762	115834251
6252644860	525	15918805763	121446786
6252644860	526	15918805764	110583795
6252644860	527	15918805765	127317052
6252644860	528	15918805766	111405253
6252644860	529	15918805767	111405010
6252644860	530	15918805768	125624267
6252644860	531	15918805769	113362432
6252644860	532	15918805770	117643520
6252644860	533	15918805771	110583244
6252644860	534	15918805772	108897574
6252644860	535	15918805773	105940577
6252644860	536	15918805774	110583548
6252644860	537	15918805775	103938289
6252644860	538	15918805776	114145102
6252644860	539	15918805777	128167864
6252644860	540	15918805778	130575751
6252644860	541	15918805779	119596594
6252644860	542	15918805780	112552849
6252644860	543	15918805781	121446723
6252644860	544	15918805782	130574177
6252644860	545	15918805783	106978879
6252644860	546	15918805784	107953760
6252644860	547	15918805785	114145639
6252644860	548	15918805786	105939999
6252644860	549	15918805787	107954521
6252644860	550	15918805788	129789029
6252644860	553	15918805791	130576161
6252644860	554	15918805792	135450957
6252644860	557	15918805795	134126569
6252644860	562	15918805800	139162652
6252644860	563	15918805801	134126459
6252644860	566	15918805804	138145817
6252644860	573	15918805811	134127760
6252644860	577	15918805815	140124466
6252644860	578	15918805816	137215784
6252644860	579	15918805817	138145985
6252644860	580	15918805818	134127386
6252644860	582	15918805820	137216325
6252644860	584	15918805822	136356286
6252644860	587	15918805825	126427066
6252644860	588	15918805826	125622501
6252644860	589	15918805827	139162581
6252644860	596	15918805834	138146250
6252644860	601	15918805839	140123957
6252645712	0	15918805861	169905820
6252645712	1	15918805862	178750510
6252645712	2	15918805863	169906052
6252645712	3	15918805864	168276240
6252645712	4	15918805865	168276593
6252645712	5	15918805866	187241923
6252645712	6	15918805867	187241306
6252645712	7	15918805868	171934966
6252645712	8	15918805869	172736705
6252645712	9	15918805870	167537096
6252645712	10	15918805871	176046138
6252645712	11	15918805872	169905777
6252645712	12	15918805873	171935398
6252645712	13	15918805874	178749897
6252645712	14	15918805875	169905308
6252645712	15	15918805876	191991909
6252645712	16	15918805877	166705554
6252645712	17	15918805878	161084084
6252645712	18	15918805879	172736297
6252645712	19	15918805880	173557469
6252645712	20	15918805881	166704992
6252645712	21	15918805882	169092155
6252645712	22	15918805883	177941237
6252645712	23	15918805884	170755822
6252645712	24	15918805885	177940761
6252645712	26	15918805887	169906054
6252645712	27	15918805888	171934780
6252645712	28	15918805889	170756353
6252645712	29	15918805890	167536712
6252645712	30	15918805891	173556492
6252645712	31	15918805892	161083683
6252645712	32	15918805893	186108286
6252645712	33	15918805894	189299234
6252645712	34	15918805895	181066150
6252645712	35	15918805896	173557196
6252645712	36	15918805897	167536972
6252645712	37	15918805898	166705439
6252645712	38	15918805899	172735473
6252645712	39	15918805900	170756149
6252645712	40	15918805901	169091046
6252645712	41	15918805902	167536727
6252645712	42	15918805903	170756208
6252645712	43	15918805904	169904709
6252645712	44	15918805905	169091502
6252645712	45	15918805906	169091329
6252645712	46	15918805907	168275024
6252645712	47	15918805908	165550769
6252645712	48	15918805909	168275274
6252645712	49	15918805910	165551263
6252645712	50	15918805911	168275008
6252645712	51	15918805912	171933876
6252645712	52	15918805913	194538965
6252645712	54	15918805915	166704921
6252645712	56	15918805917	169905067
6252645712	57	15918805918	174396102
6252645712	58	15918805919	169090635
6252645712	59	15918805920	168275108
6252645712	60	15918805921	163843327
6252645712	61	15918805922	169905438
6252645712	63	15918805924	171934286
6252645712	64	15918805925	173556684
6252645712	65	15918805926	170755490
6252645712	66	15918805927	172735380
6252645712	67	15918805928	169904253
6252645712	68	15918805929	176045714
6252645712	69	15918805930	170754870
6252645712	70	15918805931	167536047
6252645712	72	15918805933	185241093
6252645712	73	15918805934	180300062
6252645712	74	15918805935	171934142
6252645712	75	15918805936	169904563
6252645712	76	15918805937	165550295
6252645712	77	15918805938	165550341
6252645712	78	15918805939	170754179
6252645712	79	15918805940	176863315
6252645712	80	15918805941	169090762
6252645712	81	15918805942	166704279
6252645712	82	15918805943	164676871
6252645712	83	15918805944	189299103
6252645712	84	15918805945	158193298
6252645712	85	15918805946	169091859
6252645712	86	15918805947	172735300
6252645712	87	15918805948	158192944
6252645712	88	15918805949	168275665
6252645712	89	15918805950	170754295
6252645712	90	15918805951	178748391
6252645712	91	15918805952	160114029
6252645712	92	15918805953	167535934
6252645712	93	15918805954	169903792
6252645712	94	15918805955	167535422
6252645712	95	15918805956	166703574
6252645712	96	15918805957	164676757
6252645712	98	15918805959	194537601
6252645712	99	15918805960	170754076
6252645712	100	15918805961	167534841
6252645712	102	15918805963	171933309
6252645712	104	15918805965	169090096
6252645712	105	15918805966	164676787
6252645712	106	15918805967	170753860
6252645712	107	15918805968	171932830
6252645712	110	15918805971	194537581
6252645712	111	15918805972	167534687
6252645712	112	15918805973	168274969
6252645712	114	15918805975	168275254
6252645712	115	15918805976	172734058
6252645712	116	15918805977	169090253
6252645712	117	15918805978	165549204
6252645712	118	15918805979	164675935
6252645712	120	15918805981	169902979
6252645712	121	15918805982	171933112
6252645712	122	15918805983	166704082
6252645712	123	15918805984	194537439
6252645712	124	15918805985	169090523
6252645712	125	15918805986	169904132
6252645712	126	15918805987	167534453
6252645712	127	15918805988	164676110
6252645712	128	15918805989	167535284
6252645712	129	15918805990	172733877
6252645712	130	15918805991	166703453
6252645712	131	15918805992	167534299
6252645712	132	15918805993	169904291
6252645712	133	15918805994	169903727
6252645712	135	15918805996	168273172
6252645712	136	15918805997	171932768
6252645712	137	15918805998	172733459
6252645712	138	15918805999	167533746
6252645712	139	15918806000	165547945
6252645712	142	15918806003	169089633
6252645712	143	15918806004	193729262
6252645712	144	15918806005	165548157
6252645712	145	15918806006	171931863
6252645712	146	15918806007	171932708
6252645712	147	15918806008	165548608
6252645712	148	15918806009	169088843
6252645712	149	15918806010	169088887
6252645712	151	15918806012	165548968
6252645712	152	15918806013	170753642
6252645712	153	15918806014	168274032
6252645712	154	15918806015	168273808
6252645712	155	15918806016	165549141
6252645712	156	15918806017	171932232
6252645712	157	15918806018	169089212
6252645712	158	15918806019	166703274
6252645712	159	15918806020	168272840
6252645712	160	15918806021	166702976
6252645712	161	15918806022	166701800
6252645712	164	15918806025	194536501
6252645712	165	15918806026	169902247
6252645712	167	15918806028	167533092
6252645712	168	15918806029	169088557
6252645712	169	15918806030	164674622
6252645712	170	15918806031	169089485
6252645712	172	15918806033	176861492
6252645712	173	15918806034	168272139
6252645712	176	15918806037	169902516
6252645712	177	15918806038	170753149
6252645712	180	15918806041	171931504
6252645712	182	15918806043	167534146
6252645712	183	15918806044	166701979
6252645712	187	15918806048	165546849
6252645712	188	15918806049	171931004
6252645712	189	15918806050	194536392
6252645712	190	15918806051	164674408
6252645712	192	15918806053	172732032
6252645712	194	15918806055	168273276
6252645712	195	15918806056	170752320
6252645712	196	15918806057	169088110
6252645712	197	15918806058	167532416
6252645712	199	15918806060	167533340
6252645712	201	15918806062	165546264
6252645712	202	15918806063	165546957
6252645712	203	15918806064	170751480
6252645712	204	15918806065	177937283
6252645712	206	15918806067	168272992
6252645712	207	15918806068	168273070
6252645712	209	15918806070	157364305
6252645712	210	15918806071	166702054
6252645712	211	15918806072	169901796
6252645712	212	15918806073	192838862
6252645712	213	15918806074	169901017
6252645712	214	15918806075	189295567
6252645712	215	15918806076	169087441
6252645712	216	15918806077	161877640
6252645712	217	15918806078	166702180
6252645712	218	15918806079	169088366
6252645712	219	15918806080	169088595
6252645712	220	15918806081	165546413
6252645712	221	15918806082	171930397
6252645712	222	15918806083	161079475
6252645712	223	15918806084	166701980
6252645712	224	15918806085	166700446
6252645712	226	15918806087	169087385
6252645712	227	15918806088	165547375
6252645712	228	15918806089	172731971
6252645712	229	15918806090	169901786
6252645712	231	15918806092	173552332
6252645712	232	15918806093	192838402
6252645712	234	15918806095	166701761
6252645712	235	15918806096	164672636
6252645712	236	15918806097	169901014
6252645712	237	15918806098	169901826
6252645712	238	15918806099	167532064
6252645712	239	15918806100	168272234
6252645712	240	15918806101	170752034
6252645712	241	15918806102	167532501
6252645712	242	15918806103	172731938
6252645712	243	15918806104	168271380
6252645712	244	15918806105	165546730
6252645712	245	15918806106	161078172
6252645712	246	15918806107	167532474
6252645712	247	15918806108	169088163
6252645712	248	15918806109	171930656
6252645712	249	15918806110	166700437
6252645712	250	15918806111	171930087
6252645712	251	15918806112	165545691
6252645712	252	15918806113	170750318
6252645712	253	15918806114	171929723
6252645712	255	15918806116	166700095
6252645712	256	15918806117	168272174
6252645712	257	15918806118	166700848
6252645712	258	15918806119	169901677
6252645712	259	15918806120	166700837
6252645712	260	15918806121	171930187
6252645712	263	15918806124	168270749
6252645712	264	15918806125	167532777
6252645712	265	15918806126	166700256
6252645712	267	15918806128	166700084
6252645712	268	15918806129	193725548
6252645712	269	15918806130	172730688
6252645712	270	15918806131	170750708
6252645712	271	15918806132	193726300
6252645712	272	15918806133	172730500
6252645712	274	15918806135	168271137
6252645712	276	15918806137	167531595
6252645712	277	15918806138	166699497
6252645712	278	15918806139	169900179
6252645712	281	15918806142	171929833
6252645712	282	15918806143	171929135
6252645712	284	15918806145	195577722
6252645712	285	15918806146	164672725
6252645712	286	15918806147	167531858
6252645712	290	15918806151	165546104
6252645712	291	15918806152	170749434
6252645712	292	15918806153	169900015
6252645712	293	15918806154	169900436
6252645712	294	15918806155	193725357
6252645712	295	15918806156	194534163
6252645712	297	15918806158	167531367
6252645712	299	15918806160	167530520
6252645712	301	15918806162	169900577
6252645712	302	15918806163	172729847
6252645712	303	15918806164	165544667
6252645712	305	15918806166	169086414
6252645712	306	15918806167	170749111
6252645712	307	15918806168	169899466
6252645712	308	15918806169	165545370
6252645712	309	15918806170	167530954
6252645712	310	15918806171	189293193
6252645712	312	15918806173	170749908
6252645712	313	15918806174	176039582
6252645712	314	15918806175	179529800
6252645712	315	15918806176	165545657
6252645712	316	15918806177	168269910
6252645712	318	15918806179	169085556
6252645712	319	15918806180	172729738
6252645712	320	15918806181	176039662
6252645712	321	15918806182	166698951
6252645712	322	15918806183	165544565
6252645712	324	15918806185	167530917
6252645712	325	15918806186	170749154
6252645712	326	15918806187	157362289
6252645712	327	15918806188	172730007
6252645712	328	15918806189	179529424
6252645712	329	15918806190	167529650
6252645712	330	15918806191	169899806
6252645712	331	15918806192	170748986
6252645712	332	15918806193	168270287
6252645712	333	15918806194	181822188
6252645712	334	15918806195	176039240
6252645712	335	15918806196	179528749
6252645712	336	15918806197	159243392
6252645712	337	15918806198	159244152
6252645712	338	15918806199	167531070
6252645712	339	15918806200	175233258
6252645712	340	15918806201	165544121
6252645712	341	15918806202	166699630
6252645712	343	15918806204	167529630
6252645712	344	15918806205	164671412
6252645712	345	15918806206	167529656
6252645712	346	15918806207	194532946
6252645712	347	15918806208	167529459
6252645712	349	15918806210	164670016
6252645712	350	15918806211	166698664
6252645712	351	15918806212	168269965
6252645712	352	15918806213	166699224
6252645712	353	15918806214	192835625
6252645712	354	15918806215	168269501
6252645712	355	15918806216	166698596
6252645712	356	15918806217	168268285
6252645712	357	15918806218	170749317
6252645712	358	15918806219	170747975
6252645712	359	15918806220	192835515
6252645712	360	15918806221	169898912
6252645712	361	15918806222	168268204
6252645712	362	15918806223	169084996
6252645712	364	15918806225	165542922
6252645712	365	15918806226	168269222
6252645712	366	15918806227	169083987
6252645712	367	15918806228	169084316
6252645712	369	15918806230	168269174
6252645712	370	15918806231	164670311
6252645712	372	15918806233	170748024
6252645712	373	15918806234	169084673
6252645712	375	15918806236	172728436
6252645712	376	15918806237	169083987
6252645712	378	15918806239	166698190
6252645712	379	15918806240	167528874
6252645712	381	15918806242	169083895
6252645712	382	15918806243	170748151
6252645712	383	15918806244	169897086
6252645712	384	15918806245	165543901
6252645712	385	15918806246	169084188
6252645712	386	15918806247	166698063
6252645712	387	15918806248	165543686
6252645712	388	15918806249	166698023
6252645712	389	15918806250	176037992
6252645712	392	15918806253	169896974
6252645712	393	15918806254	169897028
6252645712	394	15918806255	164669919
6252645712	395	15918806256	168268573
6252645712	396	15918806257	170748406
6252645712	398	15918806259	172727903
6252645712	399	15918806260	166697324
6252645712	400	15918806261	170747188
6252645712	401	15918806262	169084183
6252645712	402	15918806263	167527990
6252645712	403	15918806264	166696679
6252645712	404	15918806265	166697372
6252646192	0	15929720946	77417325
6252646210	0	15929725442	44666720
6252646294	0	15929728561	29000359
6252644837	0	15934515306	36448301
6252651609	0	15942012709	35929461
6252608188	0	15949610502	83902374
6252644731	0	15954374062	16819635
6252644841	0	15972938741	29969625
6252652443	0	15979170478	3217677056
6252652497	0	15979174748	216940263
6252652651	0	15992900344	310561692
6252652743	0	15992906635	29021748
6252652694	0	15995413842	294478874
6252652694	1	15995413843	297763195
6252652694	3	15995413845	292690413
6252652694	4	15995413846	282837428
6252652694	5	15995413847	296171412
6252652694	6	15995413848	281274937
6252652694	7	15995413849	286738012
6252652694	8	15995413850	298935333
6252652694	9	15995413851	283571756
6252652694	10	15995413852	283571769
6252652694	11	15995413853	285967932
6252652694	12	15995413854	285218800
6252652694	13	15995413855	284435065
6252652694	14	15995413856	299645572
6252652694	15	15995413857	286737895
6252652694	16	15995413858	286737959
6252652694	17	15995413859	284434727
6252652694	18	15995413860	285219001
6252652694	19	15995413861	284434765
6252652694	20	15995413862	281275291
6252652694	21	15995413863	284434142
6252652694	22	15995413864	298935183
6252652694	23	15995413865	285967683
6252652694	24	15995413866	282836810
6252652694	26	15995413868	287910176
6252652694	27	15995413869	296171768
6252652694	28	15995413870	298934787
6252652694	29	15995413871	283570878
6252652694	30	15995413872	285218277
6252652694	31	15995413873	283571156
6252652694	32	15995413874	294478328
6252652694	33	15995413875	281274209
6252652694	34	15995413876	286737257
6252652694	35	15995413877	285217435
6252652694	36	15995413878	300354699
6252652694	37	15995413879	290880727
6252652694	38	15995413880	286737368
6252652694	39	15995413881	285967612
6252652694	40	15995413882	243349550
6252652694	41	15995413883	298934656
6252652694	42	15995413884	212674384
6252652694	43	15995413885	301140397
6252652694	44	15995413886	286736275
6252652694	45	15995413887	285217227
6252665479	0	16017455412	264951826
6252665715	0	16022210955	356580188
6252665728	0	16023526468	390546089
6252665762	0	16024428174	357832693
6252666391	0	16054616109	20157810
6252666962	0	16061650633	328791475
6252667070	0	16063681695	305602244
6252667072	0	16063701722	326923023
6252667072	1	16063701724	259685635
6252667147	0	16066727158	280439978
6252667150	0	16066732436	255942779
6252667150	1	16066732438	271512323
6252667150	2	16066732440	259655450
6252667150	4	16066732444	268913987
6252667150	5	16066732446	259656022
6252667150	6	16066732448	261608135
6252667150	7	16066732450	261608319
6252667150	8	16066732452	279562361
6252667150	9	16066732454	321612563
6252667150	11	16066732458	263327219
6252667150	12	16066732460	257421446
6252667150	13	16066732462	322387896
6252667150	14	16066732464	278800656
6252667150	15	16066732466	298085187
6252667150	16	16066732468	268913461
6252667150	17	16066732470	286375045
6252667150	18	16066732472	257421037
6252667150	19	16066732474	271511866
6252667150	20	16066732476	265733023
6252667150	22	16066732480	265733634
6252667150	23	16066732482	320136626
6252667150	24	16066732484	322387891
6252667150	25	16066732486	266623471
6252667150	26	16066732488	279562137
6252667150	28	16066732492	267381676
6252667150	29	16066732494	259655430
6252667150	30	16066732496	268913684
6252667150	31	16066732498	266623129
6252667150	32	16066732500	285619157
6252667150	33	16066732502	258968052
6252667150	34	16066732504	258967859
6252667150	35	16066732506	258968203
6252667150	36	16066732508	249119342
6252667150	37	16066732510	259654766
6252667422	0	16068529879	261979518
6252667422	1	16068529881	258701068
6252667422	2	16068529883	268507552
6252667422	3	16068529885	258701578
6252667422	4	16068529887	292857623
6252667422	5	16068529889	262868870
6252667422	6	16068529891	296587347
6252667422	7	16068529893	264396767
6252667422	8	16068529895	263627631
6252667422	9	16068529897	257853795
6252667422	10	16068529899	265159112
6252667422	11	16068529901	270771371
6252667422	12	16068529903	261188545
6252667422	13	16068529905	293607408
6252667422	14	16068529907	280260529
6252667422	15	16068529909	258700786
6252667422	16	16068529911	258701141
6252667422	17	16068529913	297296817
6252667422	18	16068529915	277587631
6252667422	19	16068529917	270048802
6252667422	20	16068529919	262868723
6252667422	21	16068529921	292112569
6252667422	22	16068529923	260353388
6252667422	23	16068529925	262868217
6252667422	24	16068529927	265961921
6252667422	25	16068529929	272643691
6252667422	26	16068529931	267060336
6252667422	27	16068529933	292111917
6252667422	28	16068529935	265158861
6252667422	29	16068529937	262868130
6252667422	30	16068529939	260352471
6252667422	31	16068529941	297296780
6252667422	32	16068529943	296586778
6252667422	33	16068529945	263626887
6252667422	34	16068529947	259572744
6252667422	35	16068529949	263626814
6252667422	36	16068529951	272643591
6252667422	37	16068529953	279343082
6252667770	0	16075883850	291690096
6252667886	0	16077863551	289834012
6252667886	1	16077863553	281818921
6252667217	0	16079723288	3103102007
6252667939	0	16079743860	273351368
6252667939	1	16079743862	265775830
6252667939	2	16079743864	268318253
6252667939	3	16079743866	268318140
6252667939	4	16079743868	267415250
6252667939	5	16079743870	274916936
6252667939	6	16079743872	267415433
6252667939	7	16079743874	260779046
6252667939	8	16079743876	273662386
6252667939	9	16079743878	261502089
6252667939	10	16079743880	278142072
6252667939	11	16079743882	274917860
6252667939	12	16079743884	264162398
6252667939	13	16079743886	276566107
6252667939	14	16079743888	271799961
6252667939	15	16079743890	274159480
6252667939	16	16079743892	277372515
6252667939	17	16079743894	275741442
6252667939	18	16079743896	262234951
6252667939	19	16079743898	263373219
6252667939	20	16079743900	263374131
6252667939	21	16079743902	266536953
6252667939	22	16079743904	279264606
6252667939	23	16079743906	280725187
6252667939	24	16079743908	268317738
6252667939	25	16079743910	264162011
6252667939	26	16079743912	275740046
6252667939	27	16079743914	272594842
6252667939	28	16079743916	256298712
6252667939	29	16079743918	276565710
6252667939	30	16079743920	261501153
6252667939	31	16079743922	265776053
6252667939	32	16079743924	262234612
6252667939	33	16079743926	275741578
6252667939	34	16079743928	275740948
6252667939	35	16079743930	264956743
6252667939	36	16079743932	280724418
6252667939	37	16079743934	266537386
6252667650	2	16081495271	3100472098
6252667650	3	16081495272	3096468664
6252667650	4	16081495273	3097235305
6252667650	8	16081495277	3072322750
6252667650	11	16081495280	3056564697
6252667650	12	16081495281	3073259543
6252667650	13	16081495282	3057872989
6252667650	14	16081495283	3073189043
6252667650	16	16081495285	3072360771
6252667650	18	16081495287	3065052036
6252667650	20	16081495289	3073259487
6252667650	21	16081495290	3073189009
6252667650	22	16081495291	3073188990
6252667650	24	16081495293	3072322722
6252667650	25	16081495294	3072322771
6252667650	26	16081495295	3081321449
6252667650	29	16081495298	3072360759
6252667650	30	16081495299	3082304202
6252667650	31	16081495300	3072322726
6252667801	0	16081495301	1107693809
6252667801	1	16081495302	1067697117
6252667801	2	16081495303	1056612413
6252667801	3	16081495304	1140297683
6252667801	4	16081495305	1157831101
6252667801	5	16081495306	1128172351
6252667801	6	16081495307	1056612583
6252667801	7	16081495308	1128172169
6252667801	8	16081495309	1044327826
6252667801	9	16081495310	1242483057
6252667801	10	16081495311	1064735264
6252667801	11	16081495312	1035725080
6252667801	12	16081495313	1044068134
6252667801	13	16081495314	1050023695
6252667801	14	16081495315	1140179485
6252667801	15	16081495316	1045458924
6252667801	16	16081495317	1071939475
6252667801	17	16081495318	1080107929
6252667801	18	16081495319	1131830575
6252667801	19	16081495320	1038474686
6252667801	20	16081495321	1050194454
6252667801	21	16081495322	1096098512
6252667801	22	16081495323	1084255082
6252667801	23	16081495324	1079273054
6252667801	24	16081495325	1050194132
6252667801	25	16081495326	1095442331
6252667801	26	16081495327	1052560172
6252667801	27	16081495328	1059498383
6252667801	28	16081495329	1065838994
6252667801	29	16081495330	1163107822
6252667801	30	16081495331	1147881015
6252667801	31	16081495332	1042858580
6252667801	32	16081495333	1103690842
6252667801	33	16081495334	1056975175
6252667801	34	16081495335	1088311745
6252667801	35	16081495336	1056460562
6252667801	36	16081495337	1115669966
6252667801	37	16081495338	1049793475
6252667801	38	16081495339	1052379677
6252667801	39	16081495340	1071955186
6252667801	40	16081495341	1085195390
6252667801	41	16081495342	1071089208
6252667801	42	16081495343	1044489914
6252667801	43	16081495344	1113681076
6252667801	44	16081495345	1064644018
6252667801	45	16081495346	1080204265
6252667801	46	16081495347	1044260899
6252667801	47	16081495348	1147839124
6252667801	48	16081495349	1118501212
6252667801	49	16081495350	1056461054
6252667801	50	16081495351	1050182728
6252667801	51	16081495352	1059575963
6252667801	52	16081495353	1086807234
6252667801	53	16081495354	1057005209
6252667801	54	16081495355	1036321875
6252667801	55	16081495356	1095298550
6252667801	56	16081495357	1044129616
6252667801	57	16081495358	1900709257
6252667801	58	16081495359	1059590810
6252667801	59	16081495360	3072322772
6252667801	60	16081495361	1056780414
6252667801	61	16081495362	1111636497
6252667801	62	16081495363	1035771862
6252667801	63	16081495364	1062497110
6251144169	0	16092360833	451873614
6252667910	0	16092414667	173430543
6252667997	0	16094029682	139979328
6252667997	1	16094029683	141495982
6252667997	2	16094029684	142931476
6252667997	3	16094029685	140724136
6252667997	4	16094029686	166861303
6252667997	5	16094029687	160836224
6252667997	6	16094029688	151147600
6252667997	7	16094029689	149505753
6252667997	8	16094029690	142931462
6252667997	9	16094029691	162168832
6252669375	0	16104901353	67600715
6252669556	0	16104908249	331988543
6252669468	0	16106572409	66557799
6252669468	1	16106572410	65858601
6252669468	5	16106572414	65858760
6252670128	0	16117133312	96256318
6252670130	0	16117166159	125571126
6252670170	0	16117176910	35270461
6252671023	0	16142582618	110168693
6252671023	2	16142582622	110839143
6252671023	3	16142582624	102088090
6252671023	4	16142582626	93022748
6252671023	5	16142582628	122743513
6252671023	6	16142582630	94918948
6252671023	7	16142582632	102834204
6252671023	9	16142582636	103607132
6252671023	10	16142582638	101270140
6252651866	0	16161604800	37850073
6252670204	0	16166616890	17178774
6252432565	0	16166620922	777418911
6252432615	0	16166686075	2045460227
6252672731	0	16215128123	1981088554
6252673557	0	16215138414	63335694
6252673561	0	16215150678	82403044
6252673580	0	16215834452	52978595
6252673605	0	16216569856	51016669
6252676076	0	16219239183	32365565
6252676177	0	16227244582	36237133
6252673559	0	16227251260	26119097
6252676074	0	16227262245	24164136
6252676486	0	16232522117	44339348
6252670206	0	16252979108	350293853
6252676752	0	16252994897	45549296
6252676827	0	16252997290	669542557
6252676098	0	16253039079	41034857
6252679600	0	16267451133	240526271
6252676100	0	16295958618	18869099
6252690901	0	16304337722	124350330
6252269416	0	16338182961	80827401
6252694233	0	16340713456	37323142
6252694630	0	16353280486	61165947
6252694679	0	16354821817	60377084
6252694679	2	16354821819	58779599
6252694679	4	16354821821	60376507
6252694679	5	16354821822	58779657
6252694679	7	16354821824	59601433
6252694679	8	16354821825	60376888
6252269416	2	16358011186	81194446
6252694791	0	16365824933	126108599
6252694793	0	16365829242	119150720
6252694823	0	16365831265	37216316
6252695526	0	16378866382	601775899
6252695673	0	16393355613	68303099
6252695685	1	16393355642	189034032
6252695685	4	16393355645	195680005
6252695685	5	16393355646	197172518
6252695685	8	16393355649	191555905
6252695685	10	16393355651	196451567
6252695741	0	16393355652	105616299
6252695741	1	16393355653	151771058
6252695741	2	16393355654	158054575
6252695741	3	16393355655	197172366
6252695741	4	16393355656	85340750
6252695741	5	16393355657	147068715
6252695741	6	16393355658	87589396
6252695741	7	16393355659	86903858
6252695741	8	16393355660	144699167
6252695741	9	16393355661	80303119
6252695741	10	16393355662	78695497
6252695741	11	16393355663	86167004
6252695741	12	16393355664	145514789
6252695741	13	16393355665	79527782
6252694862	0	16415975795	17827014
6252697650	0	16441510397	289133389
6252697648	0	16454681505	1397243106
6252697706	0	16454685958	49701990
6252697947	0	16467257777	27441705
6252698000	0	16467261253	487411825
6252698047	0	16469030790	204211786
6252698047	1	16469030791	204944872
6252698047	2	16469030792	136231603
6252698047	4	16469030794	312695472
6252698047	5	16469030795	203429297
6252698047	6	16469030796	204212177
6252698047	7	16469030797	478436302
6252698047	8	16469030798	231619497
6252698047	9	16469030799	200810093
6252698047	10	16469030800	202653759
6252698047	11	16469030801	437040131
6252698047	12	16469030802	482188383
6252698047	13	16469030803	233132899
6252698047	14	16469030804	204943902
6252698047	15	16469030805	216504091
6252698047	16	16469030806	205813597
6252698047	17	16469030807	201561701
6252698047	18	16469030808	202653628
6252698047	19	16469030809	200001126
6252698047	20	16469030810	206551049
6252698047	21	16469030811	199228043
6252698047	22	16469030812	374830316
6252698047	23	16469030813	202653452
6252698047	24	16469030814	208864216
6252698047	25	16469030815	203428449
6252698047	26	16469030816	226459335
6252698047	27	16469030817	423262313
6252698047	28	16469030818	131382912
6252698047	29	16469030819	201561078
6252698047	30	16469030820	213272047
6252698047	31	16469030821	221094105
6252698047	32	16469030822	200000539
6252698047	33	16469030823	246948698
6252698047	34	16469030824	214199520
6252698047	35	16469030825	227228188
6252698047	36	16469030826	481295282
6252698047	37	16469030827	206550265
6252698047	38	16469030828	245375082
6252698047	39	16469030829	202652182
6252698047	40	16469030830	205812743
6252698047	41	16469030831	204211060
6252698047	42	16469030832	129872286
6252698047	43	16469030833	237532587
6252698047	44	16469030834	203428406
6252698047	45	16469030835	200000799
6252698047	46	16469030836	201560500
6252698047	47	16469030837	202652118
6252698047	48	16469030838	209626067
6252698047	49	16469030839	208863229
6252698047	50	16469030840	227228011
6252698047	51	16469030841	192884532
6252698047	52	16469030842	481294283
6252698047	53	16469030843	202652108
6252698047	54	16469030844	201560477
6252698047	55	16469030845	231617795
6252698047	56	16469030846	327511491
6252698047	57	16469030847	205812330
6252644858	0	16490501722	109196965
6252699214	0	16491990362	189694736
6252699582	0	16501156884	19855033
6252694943	0	16504507770	286316445
6252699264	0	16504520993	177153984
6252699264	1	16504520995	176343799
6252699264	34	16504521061	176343373
6252700021	0	16513327590	209963844
6252700085	0	16515600927	31254502
6252700087	0	16515603295	22591772
6252699959	0	16517799314	1310918958
6252700009	0	16519137769	1310245392
6252700009	1	16519137770	1309434863
6252700009	5	16519137774	1309434869
6252700009	10	16519137779	1308715917
6252700116	0	16530256367	280612959
6252700116	1	16530256369	317902707
6252700116	2	16530256371	268621464
6252700116	3	16530256373	308024100
6252700116	4	16530256375	314787399
6252700116	5	16530256377	307349637
6252700116	6	16530256379	302517889
6252700116	7	16530256381	337408266
6252700116	8	16530256383	323961300
6252700116	9	16530256385	305762834
6252700116	10	16530256387	279809557
6252700116	11	16530256389	311488419
6252700116	12	16530256391	287581736
6252700116	13	16530256393	279809743
6252700116	14	16530256395	303253071
6252700116	15	16530256397	283718765
6252700116	16	16530256399	364181042
6252700116	17	16530256401	364181605
6252700116	18	16530256403	271040542
6252700116	19	16530256405	281390092
6252700116	20	16530256407	290967956
6252700116	21	16530256409	300664685
6252700116	22	16530256411	339713929
6252700116	23	16530256413	383294597
6252700116	24	16530256415	380020987
6252700116	25	16530256417	213244510
6252700116	26	16530256419	299102837
6252700116	27	16530256421	299790089
6252700116	28	16530256423	304175202
6252700116	29	16530256425	296391210
6252700116	30	16530256427	311488433
6252700116	31	16530256429	272537530
6252700116	32	16530256431	321099072
6252700116	33	16530256433	273301572
6252700116	34	16530256435	280612289
6252700116	35	16530256437	348867396
6252700116	36	16530256439	282927811
6252700116	37	16530256441	282143686
6252700116	38	16530256443	278020594
6252700116	39	16530256445	278020427
6252700116	40	16530256447	283718426
6252700116	41	16530256449	277204170
6252700116	42	16530256451	276473351
6252700116	43	16530256453	364180501
6252700116	44	16530256455	299789917
6252700116	45	16530256457	304174429
6252700116	46	16530256459	303252774
6252700116	47	16530256461	321841380
6252700116	48	16530256463	299102608
6252700116	49	16530256465	307348698
6252700116	50	16530256467	280612365
6252700116	51	16530256469	341974177
6252700116	52	16530256471	333378089
6252700116	53	16530256473	279100175
6252700116	54	16530256475	293928213
6252700116	55	16530256477	262250847
6252700116	56	16530256479	314785820
6252700116	57	16530256481	283718403
6252700116	58	16530256483	278020834
6252700116	59	16530256485	282926718
6252700116	60	16530256487	279809113
6252700116	61	16530256489	299789273
6252700116	62	16530256491	282143093
6252700116	63	16530256493	302517086
6252700116	64	16530256495	319470237
6252700116	65	16530256497	301733987
6252700116	66	16530256499	278020501
6252700116	67	16530256501	279099998
6252700116	68	16530256503	279099747
6252700116	69	16530256505	342808494
6252700116	70	16530256507	282143231
6252700116	71	16530256509	324727722
6252700116	72	16530256511	183077890
6252700116	73	16530256513	290967363
6252700116	74	16530256515	281388975
6252700116	75	16530256517	301733879
6252700116	76	16530256519	271039700
6252700116	77	16530256521	282143461
6252700116	78	16530256523	280611436
6252700116	79	16530256525	279808980
6252700116	80	16530256527	282143399
6252700116	81	16530256529	279808476
6252700116	82	16530256531	302517093
6252700116	83	16530256533	338919089
6252700116	84	16530256535	268619999
6252700116	85	16530256537	328456685
6252700116	86	16530256539	283717682
6252700116	87	16530256541	284501652
6252700116	88	16530256543	279099151
6252700116	89	16530256545	340447337
6252700116	90	16530256547	302516758
6252700116	91	16530256549	329202569
6252700116	92	16530256551	311487455
6252700116	93	16530256553	279099558
6252700116	94	16530256555	283717778
6252700116	95	16530256557	341972755
6252700116	96	16530256559	305761586
6252700116	97	16530256561	314785951
6252700116	98	16530256563	380020104
6252700116	99	16530256565	303252182
6252700116	100	16530256567	296390005
6252700116	101	16530256569	271792157
6252700116	102	16530256571	353539157
6252700116	103	16530256573	303252331
6252700116	104	16530256575	283717779
6252700116	105	16530256577	176066654
6252700116	106	16530256579	294869818
6252700116	107	16530256581	274973411
6252700116	108	16530256583	517752407
6252700116	109	16530256585	418997271
6252700116	110	16530256587	279099072
6252700116	111	16530256589	289866573
6252700116	112	16530256591	296389684
6252700116	113	16530256593	277203484
6252700116	114	16530256595	283717385
6252700116	115	16530256597	280610865
6252700116	116	16530256599	289866468
6252700116	117	16530256601	289075988
6252700116	118	16530256603	1297972114
6252700116	119	16530256605	269385374
6252700116	120	16530256607	281388451
6252700116	121	16530256609	282925673
6252700116	122	16530256611	282142236
6252700116	123	16530256613	289866652
6252700116	124	16530256615	289075192
6252700116	125	16530256617	279098564
6252700116	126	16530256619	388075709
6252700116	127	16530256621	175234837
6252700116	128	16530256623	281388189
6252700116	129	16530256625	278019161
6252700116	130	16530256627	295611677
6252700116	131	16530256629	289075603
6252700116	132	16530256631	277203073
6252700116	133	16530256633	293926628
6252700116	134	16530256635	189363208
6252700116	135	16530256637	251482605
6252700116	136	16530256639	286748258
6252700116	137	16530256641	277202563
6252700116	138	16530256643	286748569
6252700116	139	16530256645	294869091
6252700116	140	16530256647	288310480
6252700116	141	16530256649	277202395
6252700116	142	16530256651	288310357
6252700116	143	16530256653	141130394
6252700116	144	16530256655	279098552
6252700116	145	16530256657	278019103
6252700116	146	16530256659	179417242
6252700116	147	16530256661	288310639
6252700116	148	16530256663	280610494
6252700116	149	16530256665	294868776
6252700116	150	16530256667	289866028
6252700116	151	16530256669	295610470
6252700116	152	16530256671	293926002
6252700116	153	16530256673	289075038
6252700116	154	16530256675	286748014
6252700116	155	16530256677	444053142
6252700116	156	16530256679	279097812
6252700116	157	16530256681	289074760
6252700116	158	16530256683	279807093
6252700116	159	16530256685	283716598
6252700116	160	16530256687	410300302
6252700116	161	16530256689	499383961
6252700116	162	16530256691	286748017
6252700116	163	16530256693	250395262
6252700116	164	16530256695	191766109
6252700116	165	16530256697	164160930
6252700116	166	16530256699	289865475
6252700116	167	16530256701	404298838
6252700116	168	16530256703	290965109
6252700116	169	16530256705	283716534
6252700116	170	16530256707	282925144
6252700116	171	16530256709	287579238
6252700116	172	16530256711	289074722
6252700116	173	16530256713	278017943
6252700116	174	16530256715	296388604
6252700116	175	16530256717	293925782
6252700116	176	16530256719	368394219
6252700116	177	16530256721	277201828
6252700116	178	16530256723	419888901
6252700116	179	16530256725	170833045
6252700116	180	16530256727	288309265
6252700116	181	16530256729	369842590
6252700116	182	16530256731	294868329
6252700116	183	16530256733	288309685
6252700116	184	16530256735	289864857
6252700116	185	16530256737	404298556
6252700116	186	16530256739	287579007
6252700116	187	16530256741	237796696
6252700116	188	16530256743	367296559
6252700116	189	16530256745	289864972
6252700116	190	16530256747	290964948
6252700116	191	16530256749	289074356
6252700116	192	16530256751	192586319
6252700116	193	16530256753	272534193
6252700116	194	16530256755	397817621
6252700116	195	16530256757	280609565
6252700116	196	16530256759	288309744
6252700116	197	16530256761	161732463
6252700116	198	16530256763	288309252
6252700116	199	16530256765	289073867
6252700116	200	16530256767	408857102
6252700116	201	16530256769	290964658
6252700116	202	16530256771	279097289
6252700116	203	16530256773	286746611
6252700116	204	16530256775	288309027
6252700116	205	16530256777	293924552
6252700116	206	16530256779	321838223
6252700116	207	16530256781	278017140
6252700116	208	16530256783	458368597
6252700116	209	16530256785	298395453
6252700116	210	16530256787	293925168
6252700116	211	16530256789	273298472
6252700116	212	16530256791	391584680
6252700116	213	16530256793	1295731366
6252700116	214	16530256795	387240637
6252700116	215	16530256797	286747165
6252700116	216	16530256799	123339971
6252700116	217	16530256801	289073422
6252700116	218	16530256803	283714901
6252700116	219	16530256805	280608580
6252700116	220	16530256807	278017375
6252700116	221	16530256809	294867063
6252700116	222	16530256811	158045062
6252700116	223	16530256813	278017363
6252700116	224	16530256815	289863974
6252700116	225	16530256817	374739830
6252700116	226	16530256819	283715118
6252700116	227	16530256821	290963535
6252700116	228	16530256823	294866554
6252700116	229	16530256825	287578292
6252700116	230	16530256827	283715161
6252700116	231	16530256829	288308919
6252700116	232	16530256831	295609387
6252700116	233	16530256833	296387418
6252700116	234	16530256835	322941071
6252700116	235	16530256837	308019857
6252700116	236	16530256839	287577737
6252700116	237	16530256841	266705757
6252700116	238	16530256843	351801516
6252700116	239	16530256845	331956680
6252700116	240	16530256847	281385368
6252700116	241	16530256849	287577313
6252700116	242	16530256851	278017214
6252700116	243	16530256853	280608082
6252700116	244	16530256855	308662621
6252700116	245	16530256857	299098810
6252700116	246	16530256859	374739768
6252700116	247	16530256861	303248939
6252700116	248	16530256863	302513578
6252700116	249	16530256865	278017063
6252700116	250	16530256867	172965958
6252700116	251	16530256869	279804928
6252700116	252	16530256871	300660276
6252700116	253	16530256873	289863923
6252700116	254	16530256875	289073011
6252700116	255	16530256877	277199773
6252700116	256	16530256879	304170345
6252700116	257	16530256881	278016719
6252700116	258	16530256883	313991909
6252700116	259	16530256885	279096124
6252700116	260	16530256887	301730107
6252700116	261	16530256889	281385241
6252700116	262	16530256891	273297420
6252700116	263	16530256893	281385674
6252700116	264	16530256895	299098261
6252700116	265	16530256897	301730112
6252700116	266	16530256899	300660550
6252700116	267	16530256901	279095950
6252700116	268	16530256903	287577191
6252700116	269	16530256905	279096032
6252700116	270	16530256907	279095555
6252700116	271	16530256909	269383088
6252700116	272	16530256911	268616548
6252700116	273	16530256913	282139871
6252700116	274	16530256915	301729497
6252700116	275	16530256917	267444903
6252700116	276	16530256919	343632439
6252700116	277	16530256921	278016505
6252700116	278	16530256923	280607877
6252700116	279	16530256925	303248860
6252700116	280	16530256927	269382654
6252700116	281	16530256929	300660258
6252700116	282	16530256931	333373835
6252700116	283	16530256933	314781661
6252700116	284	16530256935	369841256
6252700116	285	16530256937	290962866
6252700116	286	16530256939	331313950
6252700116	287	16530256941	296386254
6252700116	288	16530256943	295608186
6252700116	289	16530256945	360072277
6252700116	290	16530256947	286745140
6252700116	291	16530256949	294865566
6252700116	292	16530256951	294866273
6252700116	293	16530256953	511963659
6252700116	294	16530256955	302512758
6252700116	295	16530256957	289072366
6252700116	296	16530256959	289072238
6252700116	297	16530256961	404296449
6252700116	298	16530256963	294865629
6252700116	299	16530256965	293922801
6252700116	300	16530256967	283714091
6252700116	301	16530256969	175231353
6252700116	302	16530256971	365739966
6252700116	303	16530256973	388854315
6252700116	304	16530256975	293923093
6252700116	305	16530256977	482346714
6252700116	306	16530256979	176062781
6252700116	307	16530256981	294865417
6252700116	308	16530256983	282139021
6252700116	309	16530256985	281384571
6252700116	310	16530256987	286011237
6252700116	311	16530256989	287576312
6252700116	312	16530256991	289862320
6252700116	313	16530256993	290962689
6252700116	314	16530256995	282922026
6252700116	315	16530256997	295608334
6252700116	316	16530256999	161731637
6252700116	317	16530257001	289071598
6252700116	318	16530257003	271788028
6252700116	319	16530257005	429028859
6252700116	320	16530257007	288306970
6252700116	321	16530257009	212530340
6252700116	322	16530257011	293922509
6252700116	323	16530257013	279094839
6252700116	324	16530257015	276467996
[truncated: 7,357 more rows]
