# Supplementary material for: A static VM placement and hybrid job scheduling model for green data centers
Source: PLoS One. 2020 Aug 13;15(8):e0237238. doi: 10.1371/journal.pone.0237238 (PMC7425884; doi:10.1371/journal.pone.0237238)
Supplement: S1 Data — (ZIP) [file pone.0237238.s001.zip › MyProject/dataset/dataset4.csv]

JobID	TaskIndex	SubmitTime	duration
6252924356	0	20646876180	129414869
6252924415	2	20648680075	126180978
6252924415	4	20648680077	125364451
6252924415	5	20648680078	123776529
6252924415	6	20648680079	126928444
6252924415	7	20648680080	124606544
6252924415	9	20648680082	123777086
6252924415	10	20648680083	126928213
6252924415	13	20648680086	122940157
6252924415	14	20648680087	126180759
6252924772	0	20659164713	1729913770
6252924805	0	20659167243	238782922
6252924964	2	20661341963	253162219
6252924964	3	20661341964	252374060
6252924964	4	20661341965	254124718
6252924964	6	20661341967	253161317
6252924964	8	20661341969	254125380
6252924964	10	20661341971	254124508
6252844064	419	20665589246	632529114
6252844064	373	20665589266	699639282
6252925162	0	20671335836	354701692
6252925418	0	20671340342	385086774
6252925215	0	20673582297	354701686
6252925215	1	20673582298	383985322
6252925215	2	20673582299	380612901
6252925215	3	20673582300	383985184
6252925215	4	20673582301	381983482
6252925215	5	20673582302	380612929
6252925215	8	20673582305	380612949
6252925215	9	20673582306	381287994
6252925215	11	20673582308	381983629
6252925547	0	20684225572	385086779
6252925547	3	20684225578	403768115
6252926822	0	20720848567	25555531
6252926780	0	20720862304	525793731
6252926952	0	20723062657	23014973
6252927101	0	20733461799	99071872
6252927181	0	20747863186	1088684255
6252926973	0	20747866789	36726657
6252932687	0	20761336902	209355696
6252932978	0	20761340740	102169731
6252933226	0	20769694720	67505268
6252933255	0	20770399744	82322047
6252933279	0	20771096080	41227442
6252933283	0	20771107829	68621239
6252933044	0	20773357770	86576193
6252933044	3	20773357776	89395801
6252933044	4	20773357778	90104591
6252933044	8	20773357786	87335925
6252933044	14	20773357798	90104679
6252933356	0	20785697614	450216270
6252926977	0	20786492633	27225280
6252933475	0	20787352756	348460199
6252933475	1	20787352757	342309875
6252933475	5	20787352761	419040076
6252933475	6	20787352762	369699078
6252933475	7	20787352763	403041208
6252933475	8	20787352764	408904373
6252933475	9	20787352765	329610543
6252933475	10	20787352766	382077758
6252933518	0	20787352767	170364956
6252933518	1	20787352768	141395677
6252933518	2	20787352769	146901016
6252933518	3	20787352770	143188556
6252933518	4	20787352771	147652294
6252933518	5	20787352772	159591620
6252933518	6	20787352773	190549290
6252933518	7	20787352774	148397651
6252933518	8	20787352775	91218340
6252933518	9	20787352776	143188636
6252933518	10	20787352777	146900812
6252933518	11	20787352778	86938560
6252933518	12	20787352779	146900745
6252933518	13	20787352780	88537724
6252933518	14	20787352781	126276656
6252933518	15	20787352782	160467081
6252933518	16	20787352783	92006137
6252933518	17	20787352784	139934120
6252933518	19	20787352786	92754944
6252933518	20	20787352787	91217498
6252933518	21	20787352788	130769687
6252933141	0	20797794777	1823325304
6252933994	0	20797809174	412490450
6252934060	6	20800164891	411397419
6252934060	11	20800164896	409889302
6252927124	0	20846910886	364865660
6252935591	0	20846914499	976417020
6252936579	0	20848591565	974794437
6252936579	2	20848591567	656632266
6252936579	4	20848591569	974040057
6252936579	5	20848591570	969729320
6252936579	7	20848591572	974039356
6252936579	8	20848591573	623391260
6252936579	10	20848591575	647181616
6252936579	11	20848591576	600421483
6252936579	12	20848591577	974039661
6252936579	13	20848591578	971887448
6252936579	14	20848591579	971886507
6252936579	15	20848591580	637421759
6252936794	0	20860818048	463489151
6252937137	0	20860824879	89305178
6252936887	0	20862978815	298212930
6252936887	1	20862978816	299981308
6252936887	2	20862978817	298924915
6252936887	4	20862978819	298925160
6252936887	5	20862978820	305262742
6252936887	6	20862978821	312568238
6252936887	7	20862978822	302783010
6252936887	8	20862978823	310232344
6252936887	9	20862978824	300661689
6252936887	10	20862978825	305262262
6252936887	11	20862978826	302782667
6252936887	13	20862978828	303513430
6252936887	14	20862978829	326200043
6252937205	0	20873445420	89305168
6252937205	1	20873445422	97840919
6252937205	2	20873445424	95596899
6252937205	3	20873445426	96325220
6252937205	4	20873445428	98530192
6252937205	6	20873445432	97840640
6252937205	7	20873445434	101290305
6252937205	8	20873445436	96325332
6252937205	9	20873445438	98529915
6252937205	10	20873445440	100533237
6252937243	0	20873470845	71893815
6252937503	0	20873478546	197357434
6252937294	0	20875855204	69567202
6252937427	1	20875855208	68774659
6252937578	0	20875855251	182582507
6252937578	1	20875855252	191053158
6252937578	2	20875855253	190303630
6252937578	3	20875855254	181733928
6252937578	4	20875855255	189614608
6252937578	5	20875855256	177632069
6252937578	6	20875855257	187350420
6252937578	7	20875855258	188896963
6252937578	8	20875855259	189614408
6252937578	9	20875855260	188896217
6252937578	10	20875855261	192475103
6252937578	11	20875855262	177631409
6252937578	12	20875855263	180402661
6252937578	13	20875855264	185910284
6252937578	14	20875855265	175550643
6252937788	0	20886195958	311745507
6252938005	0	20886245039	91780551
6252937957	0	20888424026	305384016
6252937957	1	20888424027	236138141
6252937957	2	20888424028	264746403
6252937957	3	20888424029	87655677
6252937957	4	20888424030	308450557
6252938019	0	20888424031	106930189
6252938019	1	20888424032	102379225
6252938019	2	20888424033	92234212
6252938019	3	20888424034	88494172
6252938019	4	20888424035	98090883
6252938019	5	20888424036	100986867
6252938019	6	20888424037	98845305
6252938019	7	20888424038	107982412
6252938019	8	20888424039	306821017
6252938019	9	20888424040	86898850
6252938019	10	20888424041	88494098
6252938019	11	20888424042	89950263
6252938019	12	20888424043	92977506
6252938019	13	20888424044	91547296
6252938019	14	20888424045	104013685
6252938074	0	20888424087	86898922
6252938074	2	20888424089	83433812
6252938074	3	20888424090	86898128
6252938074	5	20888424092	87654966
6252938074	7	20888424094	85848736
6252938074	8	20888424095	84894992
6252938074	9	20888424096	88493664
6252938074	10	20888424097	85848906
6252938074	11	20888424098	85849299
6252939365	0	20936532172	142541148
6252939425	4	20938705548	140961300
6252939922	0	20950773591	491278410
6252898478	0	20979440877	82278967
6252940369	0	20985750148	213742009
6252940421	3	20987559449	233761042
6252940421	5	20987559451	233760996
6252940421	6	20987559452	235256581
6252940421	9	20987559455	233761060
6252940421	12	20987559458	235257202
6252940421	13	20987559459	235256544
6252940799	0	20998203304	347147985
6252940837	0	20998205925	388293879
6252940883	1	21000272708	403246949
6252940883	11	21000272718	404422278
6252940883	12	21000272719	409771976
6252940952	0	21010535567	292389573
6252941105	0	21012746898	292389579
6252941105	3	21012746901	314855906
6252941105	10	21012746908	314039468
6252941381	0	21012765757	212988801
6252941509	0	21015024511	46129448
6252941539	0	21017992892	417072766
6252941640	0	21021155876	25493266
6252941484	0	21022592579	30246889
6252941617	0	21022595413	28903308
6252941894	0	21035453723	43542870
6252941679	0	21048040924	30891146
6252942450	0	21059226721	1930905843
6252942486	0	21071452336	1717472260
6252942486	1	21071452338	1823599827
6252942486	2	21071452340	1637073998
6252942486	3	21071452342	1638194748
6252942486	4	21071452344	1644082033
6252942486	5	21071452346	1626185193
6252942486	6	21071452348	1613768192
6252942486	7	21071452350	1635396328
6252942486	8	21071452352	1681151269
6252942486	9	21071452354	1610680391
6252942486	10	21071452356	1639294099
6252942486	11	21071452358	1745237879
6252942486	12	21071452360	1613767419
6252942486	13	21071452362	1633884492
6252942486	14	21071452364	1725687598
6252942486	15	21071452366	1782042005
6252942486	16	21071452368	1623943757
6252942486	17	21071452370	1780318282
6252942486	18	21071452372	1718176837
6252942486	19	21071452374	1608321254
6252942486	20	21071452376	1616499753
6252942486	22	21071452380	1684514574
6252942486	23	21071452382	1733402737
6252942486	24	21071452384	1731683664
6252942486	25	21071452386	1624671671
6252942486	26	21071452388	1623161292
6252942486	27	21071452390	1705655962
6252942486	28	21071452392	1715126236
6252942486	30	21071452396	1718858181
6252942486	31	21071452398	1654533455
6252942486	32	21071452400	1685291422
6252942486	33	21071452402	1608321281
6252942486	34	21071452404	1618907827
6252942486	35	21071452406	1636176080
6252942486	36	21071452408	1589602554
6252942486	37	21071452410	1660708879
6252942486	39	21071452414	1657777705
6252942486	41	21071452418	1608320851
6252942486	43	21071452422	1718857991
6252942486	44	21071452424	1711078692
6252942486	45	21071452426	1644081122
6252942486	46	21071452428	1664006163
6252942486	47	21071452430	1644081721
6252942486	48	21071452432	1624671087
6252942486	51	21071452438	1686035202
6252942486	52	21071452440	1607470532
6252942486	53	21071452442	1610679311
6252942486	54	21071452444	1723040760
6252942486	55	21071452446	1627294315
6252942486	56	21071452448	1791510168
6252942486	57	21071452450	1751737293
6252942486	58	21071452452	1764606001
6252942486	59	21071452454	1602915648
6252942486	60	21071452456	1630941951
6252942486	61	21071452458	1676132324
6252942486	62	21071452460	1615367541
6252942486	64	21071452464	1616499172
6252942486	65	21071452466	1613766275
6252942486	66	21071452468	1623160377
6252942486	67	21071452470	1606647892
6252942486	68	21071452472	1647210448
6252942486	69	21071452474	1673888303
6252942486	70	21071452476	1723040202
6252942486	71	21071452478	1618906910
6252942486	72	21071452480	1603774143
6252942486	73	21071452482	1711078404
6252942486	74	21071452484	1596135488
6252942486	75	21071452486	1711077830
6252942486	76	21071452488	1801130812
6252942486	77	21071452490	1610678339
6252942486	78	21071452492	1610678064
6252942486	79	21071452494	1686799822
6252942486	80	21071452496	1711781079
6252942486	81	21071452498	1642520016
6252942486	82	21071452500	1647210493
6252942486	83	21071452502	1666388915
6252942486	84	21071452504	1715928685
6252942486	85	21071452506	1714060876
6252942486	86	21071452508	1749045017
6252942486	87	21071452510	1713233647
6252942486	88	21071452512	1665611479
6252942486	89	21071452514	1596135843
6252942486	90	21071452516	1645622560
6252942486	91	21071452518	1672331116
6252942486	92	21071452520	1810942170
6252942486	93	21071452522	1639291875
6252942486	94	21071452524	1612264837
6252942486	95	21071452526	1645622413
6252942486	96	21071452528	1710331202
6252942486	97	21071452530	1676131641
6252942486	98	21071452532	1746160857
6252942486	99	21071452534	1601171504
6252942833	0	21071456695	642551061
6252941701	0	21080436703	26386931
6252942883	0	21084918716	642551067
6252942883	4	21084918724	659726039
6252942883	5	21084918726	659725793
6252942883	7	21084918730	658535091
6252942883	8	21084918732	658534271
6252942883	13	21084918742	656695199
6252942883	14	21084918744	657507061
6252943470	0	21084921789	326123370
6252898476	0	21085638354	178036828
6252943956	0	21087206729	322166615
6252944014	1	21088747073	315311267
6252944077	1	21090256793	134629683
6252944077	2	21090256795	127699135
6252944077	3	21090256797	96832891
6252944077	4	21090256799	96832558
6252944077	5	21090256801	95301386
6252944077	6	21090256803	118142024
6252944077	7	21090256805	103673624
6252944077	8	21090256807	107559998
6252944077	9	21090256809	92044581
6252944077	10	21090256811	173319282
6252943710	0	21097494303	1832623451
6252943712	0	21097676198	226577277
6252943778	0	21097681255	124157041
6252943855	0	21099890978	1526901022
6252943855	1	21099890979	1486758260
6252943855	2	21099890980	1631940248
6252943855	3	21099890981	1516879563
6252943855	4	21099890982	1451904637
6252943855	5	21099890983	1537177405
6252943855	7	21099890985	1537176779
6252943855	8	21099890986	1462190338
6252943855	9	21099890987	1493285029
6252943855	10	21099890988	1653132400
6252943855	11	21099890989	1475153568
6252943855	12	21099890990	1477097649
6252943855	13	21099890991	1454482197
6252943855	14	21099890992	1497294017
6252943855	15	21099890993	1459665198
6252943855	16	21099890994	1466003964
6252943855	17	21099890995	1519835525
6252943855	18	21099890996	1450124957
6252943855	19	21099890997	1473002911
6252943855	20	21099890998	1646401560
6252943855	21	21099890999	1536116966
6252943855	22	21099891000	1533912729
6252943855	23	21099891001	1490640336
6252943855	24	21099891002	1627891494
6252943855	25	21099891003	1473002474
6252943855	26	21099891004	1463807348
6252943855	27	21099891005	1467563900
6252943855	28	21099891006	1495686774
6252943855	29	21099891007	1470498005
6252943855	30	21099891008	1507019581
6252943855	31	21099891009	1537176719
6252943855	32	21099891010	1443330716
6252943855	34	21099891012	1609535035
6252943855	35	21099891013	1586370115
6252943855	36	21099891014	1517635038
6252943855	37	21099891015	1516130205
6252943855	38	21099891016	1540151977
6252943855	39	21099891017	1516878903
6252943855	40	21099891018	1600652345
6252943855	41	21099891019	1470498689
6252943855	42	21099891020	1515363970
6252943855	43	21099891021	1619763977
6252943855	45	21099891023	1568665735
6252943855	46	21099891024	1465290705
6252943855	47	21099891025	1501692236
6252943855	48	21099891026	1525403244
6252943855	50	21099891028	1478413892
6252943855	51	21099891029	1490639220
6252943855	52	21099891030	1470497615
6252943855	53	21099891031	1621330634
6252943855	54	21099891032	1466003008
6252943855	55	21099891033	1532394514
6252943855	56	21099891034	1537176098
6252943855	57	21099891035	1665182827
6252943855	58	21099891036	1515363375
6252943855	59	21099891037	1467563791
6252943855	60	21099891038	1475783612
6252943855	61	21099891039	1452733523
6252943855	62	21099891040	1476425414
6252943855	63	21099891041	1545497720
6252943855	64	21099891042	1486756196
6252943855	65	21099891043	1490639726
6252943855	66	21099891044	1614248563
6252943855	67	21099891045	1830289398
6252943855	68	21099891046	1546178030
6252943855	69	21099891047	1521289555
6252943855	71	21099891049	1463806412
6252943855	72	21099891050	1469275661
6252943855	73	21099891051	1545496792
6252943855	74	21099891052	1619763147
6252943855	75	21099891053	1457667399
6252943855	77	21099891055	1467562794
6252943855	78	21099891056	1473755346
6252943855	79	21099891057	1463806585
6252943855	80	21099891058	1474475312
6252943855	81	21099891059	1498762607
6252943855	82	21099891060	1483102265
6252943855	83	21099891061	1463806062
6252943855	84	21099891062	1504043312
6252943855	85	21099891063	1598785193
6252943855	86	21099891064	1549392025
6252943855	87	21099891065	1516877941
6252943855	88	21099891066	1558971181
6252943855	89	21099891067	1552770974
6252943855	90	21099891068	1525402462
6252943855	91	21099891069	1473754829
6252943855	92	21099891070	1507764903
6252943855	93	21099891071	1485800750
6252943855	95	21099891073	1534657969
6252943855	96	21099891074	1526899164
6252943855	97	21099891075	1575450575
6252943855	98	21099891076	1521289419
6252943855	99	21099891077	1463043523
6252943808	0	21099891099	210556483
6252943808	1	21099891100	203593060
6252943808	4	21099891103	208868172
6252943808	5	21099891104	194543721
6252943808	6	21099891105	196290919
6252943808	7	21099891106	195444211
6252943808	9	21099891108	219005945
6252943808	10	21099891109	198315583
6252943808	11	21099891110	195444601
6252943808	12	21099891111	193713607
6252943808	13	21099891112	194542809
6252943808	14	21099891113	204472873
6252943808	15	21099891114	215559481
6252943808	16	21099891115	204472807
6252943808	17	21099891116	197118814
6252943808	18	21099891117	208867422
6252943808	19	21099891118	193713929
6252943808	20	21099891119	192674536
6252943808	21	21099891120	219802480
6252943808	22	21099891121	215560023
6252943808	23	21099891122	192674051
6252943808	24	21099891123	219801562
6252943808	25	21099891124	193714242
6252943808	26	21099891125	198315133
6252943808	27	21099891126	198315133
6252943808	28	21099891127	219005357
6252943808	29	21099891128	192674013
6252943808	30	21099891129	164595404
6252943808	31	21099891130	161242760
6252943808	32	21099891131	191902928
6252943808	33	21099891132	191903122
6252943808	34	21099891133	214751139
6252943808	35	21099891134	195443609
6252943808	36	21099891135	199123747
6252943808	37	21099891136	198315378
6252943808	38	21099891137	192673595
6252943808	39	21099891138	194542031
6252943808	40	21099891139	197116893
6252943808	41	21099891140	193713600
6252943808	42	21099891141	198314574
6252943808	43	21099891142	191155454
6252943808	44	21099891143	193712801
6252943808	45	21099891144	219800949
6252944180	0	21099891191	124157035
6252944180	1	21099891192	155390568
6252944180	2	21099891193	149948698
6252944180	3	21099891194	151433061
6252944180	4	21099891195	155390499
6252944180	5	21099891196	153234907
6252944180	6	21099891197	151432960
6252944180	8	21099891199	150700084
6252944180	9	21099891200	152166266
6252944180	11	21099891202	149947953
6252945381	0	21109940551	1404201770
6252944317	0	21109945926	284170532
6252945287	0	21109951595	99390359
6252945175	2	21112427463	308112502
6252945175	3	21112427464	313855401
6252945175	4	21112427465	311930549
6252945175	5	21112427466	313133900
6252945175	6	21112427467	315907518
6252945175	8	21112427469	311930542
6252945175	9	21112427470	315907062
6252945175	10	21112427471	307316755
6252945175	11	21112427472	315907086
6252945175	13	21112427474	313855070
6252945325	3	21121914974	88435043
6252946050	0	21134037798	45343333
6252945878	0	21134040436	2300537330
6252946046	0	21134045725	17201398
6252945912	0	21135456074	2172260064
6252945912	1	21135456075	2128380273
6252945912	2	21135456076	2054673476
6252945912	3	21135456077	2166640006
6252945912	4	21135456078	2175605851
6252945912	5	21135456079	2124826532
6252945912	6	21135456080	2118437036
6252945912	7	21135456081	2107243638
6252945912	8	21135456082	2083300159
6252945912	9	21135456083	2055415427
6252945912	10	21135456084	2147885913
6252945912	11	21135456085	2041502912
6252945912	12	21135456086	2179290697
6252945912	13	21135456087	2154706095
6252945912	14	21135456088	2062379459
6252945912	15	21135456089	2020278475
6252945912	16	21135456090	2161168141
6252945912	17	21135456091	2122903849
6252945912	18	21135456092	2143576955
6252945912	20	21135456094	2157967305
6252945912	22	21135456096	2056094310
6252945912	23	21135456097	2161167639
6252945912	24	21135456098	2159607179
6252945912	25	21135456099	2261978246
6252945912	26	21135456100	2146986306
6252945912	27	21135456101	2170693422
6252945912	28	21135456102	2124825716
6252945912	29	21135456103	2147885499
6252945912	31	21135456105	2146986060
6252945912	32	21135456106	2131931183
6252945912	33	21135456107	2163868688
6252945912	34	21135456108	2173818980
6252945912	35	21135456109	2121839398
6252945912	37	21135456111	2160355092
6252945912	38	21135456112	2057488228
6252945912	39	21135456113	2233650989
6252945912	40	21135456114	2146985353
6252945912	41	21135456115	2121840010
6252945912	42	21135456116	2116479425
6252945912	43	21135456117	2040782420
6252945912	44	21135456118	2046202075
6252945912	45	21135456119	2148721476
6252945912	46	21135456120	2215078679
6252945912	47	21135456121	2279939364
6252945912	48	21135456122	2160355030
6252945912	49	21135456123	2081682506
6252945912	50	21135456124	2156385128
6252945912	51	21135456125	2059002072
6252945912	52	21135456126	2299785741
6252945912	53	21135456127	2146985185
6252945912	54	21135456128	2160354774
6252945912	55	21135456129	2148721928
6252945912	56	21135456130	2159606441
6252945912	57	21135456131	2163868011
6252945912	58	21135456132	2164690528
6252945912	59	21135456133	2061445628
6252945912	60	21135456134	2087584431
6252945912	61	21135456135	2072814456
6252945912	62	21135456136	2132786172
6252945912	63	21135456137	2190202818
6252945912	65	21135456139	2089038752
6252945912	66	21135456140	2122902685
6252945912	67	21135456141	2064431782
6252945912	68	21135456142	2156384705
6252945912	69	21135456143	2159605397
6252945912	70	21135456144	2160354284
6252945912	71	21135456145	2202683006
6252945912	72	21135456146	2131094174
6252945912	73	21135456147	2178414309
6252945912	74	21135456148	258587012
6252945912	75	21135456149	2207954841
6252945912	77	21135456151	136266203
6252945912	78	21135456152	2056768987
6252945912	79	21135456153	2118435082
6252945912	80	21135456154	2157150890
6252945912	81	21135456155	2054671562
6252945912	82	21135456156	1276471931
6252945912	83	21135456157	2161166866
6252945912	84	21135456158	2146117052
6252945912	85	21135456159	2065293800
6252945912	86	21135456160	2157965474
6252945912	87	21135456161	2144342664
6252945912	88	21135456162	2162857951
6252945912	89	21135456163	2129339031
6252945912	90	21135456164	2154704928
6252945912	91	21135456165	2080830088
6252945912	92	21135456166	2161994152
6252945912	93	21135456167	2136085247
6252945912	94	21135456168	2167645906
6252945912	95	21135456169	2152554785
6252945912	96	21135456170	2151566205
6252945912	98	21135456172	2189326579
6252945912	99	21135456173	2168703380
6252946832	0	21159000827	641083954
6252946879	0	21161067998	640391386
6252946879	1	21161067999	638050104
6252946879	2	21161068000	638858454
6252946879	4	21161068002	637273931
6252946879	5	21161068003	636516366
6252946879	6	21161068004	640391263
6252946879	7	21161068005	635758288
6252946879	8	21161068006	634112940
6252946879	9	21161068007	634937902
6252946879	11	21161068009	639569645
6252946879	12	21161068010	638050475
6252946879	13	21161068011	634938389
6252946879	14	21161068012	638049849
6252927144	0	21218022866	754428947
6252948509	0	21220285439	144008056
6252948604	0	21230272585	818711078
6252949084	0	21238489069	2756609926
6252949145	0	21241522664	481577619
6252949145	1	21241522666	445082450
6252949145	3	21241522670	472216496
6252949145	4	21241522672	445823929
6252949145	5	21241522674	445823961
6252949145	6	21241522676	442875371
6252949145	7	21241522678	476807331
6252949145	8	21241522680	441806006
6252949145	9	21241522682	442875745
6252949145	10	21241522684	455772567
6252948758	0	21243077175	123000987
6252948812	1	21245690548	148447886
6252948812	2	21245690549	148447636
6252948812	5	21245690552	145992984
6252948812	7	21245690554	147401966
6252948812	8	21245690555	145992245
6252948812	10	21245690557	145992389
6252948812	11	21245690558	145992427
6252949604	0	21255296984	61753503
6252949619	0	21255990198	57107679
6252949229	0	21256007817	472684196
6252949622	0	21256011925	59461473
6252949646	0	21256805290	51391618
6252949410	0	21258264483	471967267
6252949410	7	21258264490	471163304
6252949648	0	21268090130	686099337
6252949780	0	21268096855	167341123
6252949871	0	21268105286	36609340
6252949871	1	21268105288	35022911
6252949871	2	21268105290	24228949
6252949871	4	21268105294	32453612
6252949871	5	21268105296	29699577
6252949871	6	21268105298	35841250
6252949871	7	21268105300	26804410
6252949871	8	21268105302	55533391
6252949871	9	21268105304	45245714
6252949871	10	21268105306	24228948
6252949871	11	21268105308	29700112
6252949871	12	21268105310	35022337
6252949871	13	21268105312	34159008
6252949871	14	21268105314	35022009
6252949871	15	21268105316	23400071
6252949871	16	21268105318	36608678
6252949871	17	21268105320	32452904
6252949871	18	21268105322	37425627
6252949871	19	21268105324	32453089
6252949871	20	21268105326	23400290
6252949871	21	21268105328	37425011
6252949871	22	21268105330	23399438
6252949871	23	21268105332	36608710
6252949871	24	21268105334	19261822
6252949871	25	21268105336	32453355
6252949871	26	21268105338	24229409
6252949871	27	21268105340	30589079
6252949871	28	21268105342	23400344
6252949871	29	21268105344	35022577
6252949871	30	21268105346	35841122
6252949871	31	21268105348	17643241
6252949871	32	21268105350	22360150
6252949871	34	21268105354	16143427
6252949871	35	21268105356	32452887
6252949871	36	21268105358	66104628
6252949871	37	21268105360	30588642
6252949871	38	21268105362	24229365
6252949871	39	21268105364	35022061
6252949871	40	21268105366	45992589
6252949871	41	21268105368	24228817
6252949871	42	21268105370	24228579
6252949871	43	21268105372	34158839
6252949871	44	21268105374	20078305
6252949871	45	21268105376	36608612
6252949871	46	21268105378	24229478
6252949871	47	21268105380	23399447
6252949871	48	21268105382	25975608
6252949871	49	21268105384	28810301
6252949871	50	21268105386	28000830
6252949871	51	21268105388	23399279
6252949871	52	21268105390	21589245
6252949871	53	21268105392	17642912
6252949871	54	21268105394	36608718
6252949871	55	21268105396	65349003
6252949871	56	21268105398	30588424
6252949871	57	21268105400	36608421
6252949871	58	21268105402	28810226
6252949871	59	21268105404	29700451
6252949871	60	21268105406	22360922
6252949871	61	21268105408	33278190
6252949871	62	21268105410	114119632
6252949871	63	21268105412	43714761
6252949871	64	21268105414	18418055
6252949871	65	21268105416	29699612
6252949871	66	21268105418	36608884
6252949871	67	21268105420	55532970
6252949871	68	21268105422	31629979
6252949871	69	21268105424	34159200
6252949871	70	21268105426	30588731
6252949871	71	21268105428	29700000
6252949871	72	21268105430	26804304
6252949871	73	21268105432	37425170
6252949871	74	21268105434	29700286
6252949871	75	21268105436	35840395
6252949871	76	21268105438	28001500
6252949871	77	21268105440	35840338
6252949871	78	21268105442	35840358
6252949871	79	21268105444	23398866
6252949871	80	21268105446	24228559
6252949871	81	21268105448	20077379
6252949871	82	21268105450	20077492
6252949871	83	21268105452	22360191
6252949871	84	21268105454	29700369
6252949871	85	21268105456	25130324
6252949871	86	21268105458	33278825
6252949871	87	21268105460	35840650
6252949871	88	21268105462	23398478
6252949871	89	21268105464	34158630
6252949871	90	21268105466	37424953
6252949871	91	21268105468	28000621
6252949871	92	21268105470	32452915
6252949871	93	21268105472	37424757
6252949871	94	21268105474	24228165
6252949871	95	21268105476	37424537
6252949871	96	21268105478	42139025
6252949871	97	21268105480	25975913
6252949871	98	21268105482	23398375
6252949871	99	21268105484	25975770
6252949871	100	21268105486	22359517
6252949871	101	21268105488	35840297
6252949871	102	21268105490	25976115
6252949871	103	21268105492	34158794
6252949871	104	21268105494	31629859
6252949871	105	21268105496	35021970
6252949871	106	21268105498	35840416
6252949871	107	21268105500	36607932
6252949871	108	21268105502	22359662
6252949871	109	21268105504	32452809
6252949871	110	21268105506	25130171
6252949871	111	21268105508	35021191
6252949871	112	21268105510	35840702
6252949871	113	21268105512	31629809
6252949871	114	21268105514	32451994
6252949871	115	21268105516	87604471
6252949871	116	21268105518	22360134
6252949871	117	21268105520	20077371
6252949871	118	21268105522	23398743
6252949871	119	21268105524	23398370
6252949871	120	21268105526	32452075
6252949871	121	21268105528	22360480
6252949871	122	21268105530	18417428
6252949871	123	21268105532	31629838
6252949871	124	21268105534	26803404
6252949871	125	21268105536	37424422
6252949871	126	21268105538	30587941
6252949871	127	21268105540	36607766
6252949871	128	21268105542	23398757
6252949871	129	21268105544	33277735
6252949871	130	21268105546	24228221
6252949871	131	21268105548	35021266
6252949871	132	21268105550	20077047
6252949871	133	21268105552	32451538
6252949871	134	21268105554	36607849
6252949871	135	21268105556	34158128
6252949871	136	21268105558	18417743
6252949871	137	21268105560	28000107
6252949871	138	21268105562	37424046
6252949871	139	21268105564	35020974
6252949871	140	21268105566	23398174
6252949871	141	21268105568	34157668
6252949871	142	21268105570	24228157
6252949871	143	21268105572	24228473
6252949871	144	21268105574	26803335
6252949871	145	21268105576	22359679
6252949871	146	21268105578	28000768
6252949871	147	21268105580	19260295
6252949871	148	21268105582	25975086
6252949871	149	21268105584	35840352
6252949871	150	21268105586	23397969
6252949871	151	21268105588	30587830
6252949871	152	21268105590	21588602
6252949871	153	21268105592	28000897
6252949871	154	21268105594	21588519
6252949871	155	21268105596	16826914
6252949871	156	21268105598	26803512
6252949871	157	21268105600	28000587
6252949871	158	21268105602	32451745
6252949871	159	21268105604	37423959
6252949871	160	21268105606	28000822
6252949871	161	21268105608	26802488
6252949871	162	21268105610	25974655
6252949871	163	21268105612	25974627
6252949871	164	21268105614	25974505
6252949871	165	21268105616	33277261
6252949871	166	21268105618	35839668
6252949871	167	21268105620	28809843
6252949871	168	21268105622	25128407
6252949871	169	21268105624	32452223
6252949871	170	21268105626	36607809
6252949871	171	21268105628	28809383
6252949871	172	21268105630	19260120
6252949871	173	21268105632	29699503
6252949871	174	21268105634	31629318
6252949871	175	21268105636	24227813
6252949871	176	21268105638	30587018
6252949871	177	21268105640	28809728
6252949871	178	21268105642	29699431
6252949871	179	21268105644	37423540
6252949871	180	21268105646	25129181
6252949871	181	21268105648	51076533
6252949871	182	21268105650	25128374
6252949871	183	21268105652	23398372
6252949871	184	21268105654	31628950
6252949871	185	21268105656	25128744
6252949871	186	21268105658	35839464
6252949871	187	21268105660	20841231
6252949871	188	21268105662	25128806
6252949871	189	21268105664	34157878
6252949871	190	21268105666	30586913
6252949871	191	21268105668	22359637
6252949871	192	21268105670	28808669
6252949871	193	21268105672	29697916
6252949871	194	21268105674	23398981
6252949871	195	21268105676	36607871
6252949871	196	21268105678	36606914
6252949871	197	21268105680	20841151
6252949871	198	21268105682	33277245
6252949871	199	21268105684	35021054
6252949871	200	21268105686	20076943
6252949871	201	21268105688	23398571
6252949871	202	21268105690	106564578
6252949871	203	21268105692	16141694
6252949871	204	21268105694	22358538
6252949871	205	21268105696	25128048
6252949871	206	21268105698	32451461
6252949871	207	21268105700	22359525
6252949871	208	21268105702	28808828
6252949871	209	21268105704	31628100
6252949871	210	21268105706	28808268
6252949871	211	21268105708	35020866
6252949871	212	21268105710	29699134
6252949871	213	21268105712	30586573
6252949871	214	21268105714	30586983
6252949871	215	21268105716	30586256
6252949871	216	21268105718	23398571
6252949871	217	21268105720	30586653
6252949871	218	21268105722	36606817
6252949871	219	21268105724	26803116
6252949871	220	21268105726	31628781
6252949871	221	21268105728	21588314
6252949871	222	21268105730	21587869
6252949871	223	21268105732	37423145
6252949871	224	21268105734	21587831
6252949871	225	21268105736	26802501
6252949871	226	21268105738	33276931
6252949871	227	21268105740	37423430
6252949871	228	21268105742	24227248
6252949871	229	21268105744	30586574
6252949871	230	21268105746	66885784
6252949871	231	21268105748	32451283
6252949871	232	21268105750	30586965
6252949871	233	21268105752	89975789
6252949871	234	21268105754	22358389
6252949871	235	21268105756	23397376
6252949871	236	21268105758	25128495
6252949871	237	21268105760	32451394
6252949871	238	21268105762	32450629
6252949871	239	21268105764	35020744
6252949871	240	21268105766	23398232
6252949871	241	21268105768	28809394
6252949871	242	21268105770	30586992
6252949871	243	21268105772	18416341
6252949871	244	21268105774	20840024
6252949871	245	21268105776	16825685
6252949871	246	21268105778	34157403
6252949871	247	21268105780	36606750
6252949871	248	21268105782	28808780
6252949871	249	21268105784	22358225
6252949871	250	21268105786	25973655
6252949871	251	21268105788	25127603
6252949871	252	21268105790	34156556
6252949871	253	21268105792	36606833
6252949871	254	21268105794	20840227
6252949871	255	21268105796	25974449
6252949871	256	21268105798	31627923
6252949871	257	21268105800	35020233
6252949871	258	21268105802	23397795
6252949871	259	21268105804	24227242
6252949871	260	21268105806	23397633
6252949871	261	21268105808	33276727
6252949871	262	21268105810	35838718
6252949871	268	21268105822	30586511
6252949871	269	21268105824	22358054
6252949871	270	21268105826	27999897
6252949871	272	21268105830	31628157
6252949871	273	21268105832	35838839
6252949871	274	21268105834	37423007
6252949871	275	21268105836	25973970
6252949871	276	21268105838	31628476
6252949871	277	21268105840	27998487
6252949871	278	21268105842	135430959
6252949871	279	21268105844	130460340
6252949871	280	21268105846	139213525
6252949871	281	21268105848	149527473
6252949871	282	21268105850	107270015
6252949871	283	21268105852	134606250
6252949871	284	21268105854	128930906
6252949871	285	21268105856	136990677
6252949871	286	21268105858	139213290
6252949871	287	21268105860	127497619
6252949871	288	21268105862	134606503
6252949871	289	21268105864	158807880
6252949871	290	21268105866	140802741
6252949871	291	21268105868	139956475
6252949871	292	21268105870	138516201
6252949871	293	21268105872	124816888
6252949871	294	21268105874	137745887
6252949871	295	21268105876	132660770
6252949871	296	21268105878	135430201
6252949871	297	21268105880	69958429
6252949871	298	21268105882	132660887
6252949871	299	21268105884	125876974
6252949871	300	21268105886	84774448
6252949871	301	21268105888	129706774
6252949871	302	21268105890	142399804
6252949871	303	21268105892	129705664
6252949871	304	21268105894	138515675
6252949871	305	21268105896	127497415
6252949871	306	21268105898	110027979
6252949871	307	21268105900	103856176
6252949871	308	21268105902	143863847
6252949871	309	21268105904	117386018
6252949871	310	21268105906	136194016
6252949871	311	21268105908	115833449
6252949871	312	21268105910	72625228
6252949871	313	21268105912	135430518
6252949871	314	21268105914	123092599
6252949871	316	21268105918	131180115
6252949871	317	21268105920	110027342
6252949871	318	21268105922	123092576
6252949871	319	21268105924	146477652
6252949871	320	21268105926	136193848
6252949871	321	21268105928	139212778
6252949871	322	21268105930	136990428
6252949871	324	21268105934	148751002
6252949871	325	21268105936	139213283
6252949871	326	21268105938	148750133
6252949871	327	21268105940	109331536
6252949871	328	21268105942	140802086
6252949871	329	21268105944	135429547
6252949871	330	21268105946	141561386
6252949871	331	21268105948	78070734
6252949871	332	21268105950	137745214
6252949871	333	21268105952	140802370
6252949871	334	21268105954	87601354
6252949871	335	21268105956	162511844
6252949871	336	21268105958	132659806
6252949871	337	21268105960	148022186
6252949871	338	21268105962	139213097
6252949871	339	21268105964	134605669
6252949871	340	21268105966	110026844
6252949871	341	21268105968	123768935
6252949871	342	21268105970	114116944
6252949871	343	21268105972	131179526
6252949871	344	21268105974	123769399
6252949871	345	21268105976	139212589
6252949871	346	21268105978	129705221
6252949871	347	21268105980	131179758
6252949871	348	21268105982	144976214
6252949871	349	21268105984	136989671
6252949871	350	21268105986	129706018
6252949871	351	21268105988	126738664
6252949871	352	21268105990	135429134
6252949871	353	21268105992	124815819
6252949871	354	21268105994	119598061
6252949871	355	21268105996	148750477
6252949871	356	21268105998	143862577
6252949871	357	21268106000	79609647
6252949871	358	21268106002	143122102
6252949871	359	21268106004	117384673
6252949871	360	21268106006	123768961
6252949871	361	21268106008	139955962
6252949871	362	21268106010	136989542
6252949871	363	21268106012	128930232
6252949871	364	21268106014	141560578
6252949871	365	21268106016	138515156
6252949871	366	21268106018	78804986
6252949871	367	21268106020	65345765
6252949871	368	21268106022	119598090
6252949871	369	21268106024	125875731
6252949871	370	21268106026	136989208
6252949871	371	21268106028	130459480
6252949871	372	21268106030	102458272
6252949871	373	21268106032	112976893
6252949871	374	21268106034	84773453
6252949871	375	21268106036	104538284
6252949871	376	21268106038	132659229
6252949871	377	21268106040	134605011
6252949871	378	21268106042	135428943
6252949871	379	21268106044	130459645
6252949871	380	21268106046	138514803
6252949871	381	21268106048	141560406
6252949871	382	21268106050	126738092
6252949871	383	21268106052	142398567
6252949871	384	21268106054	123091112
6252949871	385	21268106056	140801523
6252949871	386	21268106058	134604745
6252949871	387	21268106060	116629780
6252949871	388	21268106062	139955034
6252949871	389	21268106064	76481901
6252949871	390	21268106066	124814972
6252949871	391	21268106068	130458786
6252949871	392	21268106070	150322866
6252949871	393	21268106072	147230928
6252949871	394	21268106074	144975927
6252949871	395	21268106076	137744577
6252949871	396	21268106078	117383868
6252949871	397	21268106080	123768664
6252949871	398	21268106082	131178835
6252949871	399	21268106084	126737534
6252949871	400	21268106086	128224603
6252949871	401	21268106088	147230886
6252949871	402	21268106090	128224757
6252949871	403	21268106092	139954510
6252949871	404	21268106094	136192464
6252949871	405	21268106096	122358987
6252949871	406	21268106098	124815122
6252949871	407	21268106100	139211696
6252949871	413	21268106112	139211825
6252949871	419	21268106124	141559757
6252949871	420	21268106126	145773686
6252949871	421	21268106128	117384282
6252949871	422	21268106130	158806463
6252949871	423	21268106132	154140069
6252949871	424	21268106134	119596928
6252949871	425	21268106136	115832336
6252949871	426	21268106138	118871328
6252949871	428	21268106142	141559791
6252949871	429	21268106144	131178906
6252949871	430	21268106146	133428981
6252949871	431	21268106148	135428112
6252949871	432	21268106150	146476457
6252949871	433	21268106152	129704353
6252949871	434	21268106154	143120783
6252949871	435	21268106156	150321467
6252949871	436	21268106158	81064638
6252949871	438	21268106162	149525452
6252949871	439	21268106164	69956090
6252949871	440	21268106166	132658875
6252949871	441	21268106168	139954631
6252949871	442	21268106170	147229628
6252949871	443	21268106172	131177887
6252949871	444	21268106174	143861879
6252949871	445	21268106176	146475837
6252949871	446	21268106178	138513885
6252949871	447	21268106180	137743658
6252949871	448	21268106182	132658318
6252949871	449	21268106184	126737396
6252949871	450	21268106186	125874334
6252949871	451	21268106188	136191448
6252949871	452	21268106190	118870593
6252949871	454	21268106194	136191388
6252949871	455	21268106196	143120046
6252949871	456	21268106198	103854009
6252949871	457	21268106200	125874570
6252949871	458	21268106202	74881904
6252949871	459	21268106204	136191644
6252949871	460	21268106206	147229979
6252949871	461	21268106208	151922459
6252949871	462	21268106210	138513432
6252949871	463	21268106212	145773137
6252949871	464	21268106214	144974656
6252949871	465	21268106216	72622845
6252949871	466	21268106218	95522915
6252949871	467	21268106220	127495040
6252949871	468	21268106222	139953715
6252949871	469	21268106224	136191886
6252949871	470	21268106226	143120002
6252949871	471	21268106228	135428071
6252949871	472	21268106230	129703996
6252949871	473	21268106232	140800108
6252949871	474	21268106234	110024719
6252949871	475	21268106236	143120341
6252949871	476	21268106238	132657802
6252949871	477	21268106240	148020234
6252949871	478	21268106242	138512872
6252949871	479	21268106244	146476144
6252949871	480	21268106246	142397010
6252949871	481	21268106248	126736363
6252949871	482	21268106250	90891761
6252949871	483	21268106252	156063322
6252949871	484	21268106254	136987736
6252949871	485	21268106256	149524611
6252949871	486	21268106258	134603094
6252949871	487	21268106260	154139187
6252949871	488	21268106262	83364482
6252949871	489	21268106264	123766940
6252949871	490	21268106266	136190741
6252949871	491	21268106268	123089422
6252949871	492	21268106270	147229130
6252949871	493	21268106272	136987611
6252949871	494	21268106274	145772450
6252949871	495	21268106276	122357996
6252949871	496	21268106278	141558982
6252949871	497	21268106280	142397048
6252949871	498	21268106282	112204610
6252949871	499	21268106284	110024517
6252949871	500	21268106286	92651986
6252949871	501	21268106288	122358180
6252949871	502	21268106290	140799634
6252949871	503	21268106292	136191119
6252949871	504	21268106294	139953344
6252949871	505	21268106296	135427161
6252949871	506	21268106298	123089241
6252949871	507	21268106300	129702887
6252949871	508	21268106302	128927208
6252949871	509	21268106304	145772360
6252949871	510	21268106306	112974517
6252949871	511	21268106308	132657204
6252949871	512	21268106310	136986901
6252949871	513	21268106312	136986852
6252949871	514	21268106314	157435064
6252949871	515	21268106316	128927291
6252949871	516	21268106318	134602761
6252949871	517	21268106320	142396661
6252949871	518	21268106322	124813230
6252949871	519	21268106324	128222631
6252949871	520	21268106326	129702950
6252949871	521	21268106328	134603249
6252949871	522	21268106330	148747824
6252949871	523	21268106332	158115701
6252949871	524	21268106334	117382735
6252949871	525	21268106336	140799512
6252949871	526	21268106338	111466158
6252949871	527	21268106340	118869414
6252949871	528	21268106342	139952997
6252949871	529	21268106344	131177112
6252949871	530	21268106346	132657589
6252949871	531	21268106348	170348742
6252949871	532	21268106350	127493979
6252949871	533	21268106352	67662784
6252949871	534	21268106354	103164935
6252949871	535	21268106356	117382019
6252949871	536	21268106358	135426610
6252949871	537	21268106360	124813146
6252949871	538	21268106362	136189956
6252949871	539	21268106364	148019267
6252949871	540	21268106366	140799479
6252949871	541	21268106368	142396730
6252949871	542	21268106370	119595637
6252949871	543	21268106372	84078409
6252949871	544	21268106374	130456699
6252949871	545	21268106376	130457037
6252949871	546	21268106378	149523570
6252949871	547	21268106380	91925662
6252949871	548	21268106382	133427044
6252949871	549	21268106384	140798868
6252949871	550	21268106386	136986710
6252949871	551	21268106388	134602281
6252949871	552	21268106390	136986636
6252949871	553	21268106392	136190040
6252949871	554	21268106394	126735512
6252949871	555	21268106396	133426678
6252949871	556	21268106398	129702677
6252949871	557	21268106400	134602586
6252949871	558	21268106402	135426533
6252949871	559	21268106404	148018423
6252949871	560	21268106406	145771380
6252949871	561	21268106408	143118838
6252949871	562	21268106410	130456175
6252949871	563	21268106412	141557627
6252949871	564	21268106414	124812319
6252949871	565	21268106416	136986398
6252949871	566	21268106418	128927244
6252949871	567	21268106420	134602081
6252949871	568	21268106422	139952104
6252949871	569	21268106424	135426187
6252949871	570	21268106426	133426815
6252949871	571	21268106428	148018560
6252949871	572	21268106430	136986409
6252949871	573	21268106432	131176132
6252949871	574	21268106434	31002685
6252949871	575	21268106436	15635413
6252949871	576	21268106438	31398848
6252949871	577	21268106440	33830392
6252949871	578	21268106442	33256863
6252949871	579	21268106444	15545610
6252949871	580	21268106446	30647383
6252949871	581	21268106448	15835543
6252949871	582	21268106450	33830339
6252949871	583	21268106452	15083014
6252949871	584	21268106454	16193018
6252949871	585	21268106456	33257079
6252949871	586	21268106458	15713979
6252949871	587	21268106460	15329176
6252949871	588	21268106462	33830431
6252949871	589	21268106464	16038609
6252949871	590	21268106466	23370717
6252949871	591	21268106468	33830292
6252949871	592	21268106470	15954007
6252949871	593	21268106472	15953806
6252949871	594	21268106474	16192730
6252949871	595	21268106476	15635559
6252949871	596	21268106478	15404576
6252949871	597	21268106480	33256771
6252949871	598	21268106482	31469914
6252949871	599	21268106484	31032744
6252949871	600	21268106486	16012951
6252949871	601	21268106488	30647358
6252949871	602	21268106490	15953647
6252949871	603	21268106492	33531382
6252949871	604	21268106494	16163477
6252949871	605	21268106496	33256684
6252949871	606	21268106498	40365498
6252949871	607	21268106500	15760940
6252949871	608	21268106502	15766590
6252949871	609	21268106504	16193062
6252949871	610	21268106506	31398767
6252949871	611	21268106508	15713630
6252949871	612	21268106510	31017013
6252949871	613	21268106512	33530873
6252949871	614	21268106514	15953683
6252949871	615	21268106516	15635446
6252949871	616	21268106518	16192684
6252949871	617	21268106520	41188675
6252949871	618	21268106522	16039061
6252949871	619	21268106524	33387281
6252949871	620	21268106526	15627065
6252949871	621	21268106528	33386818
6252949871	622	21268106530	15412446
6252949871	623	21268106532	33530999
6252949871	624	21268106534	31047928
6252949871	625	21268106536	15545568
6252949871	626	21268106538	33387221
6252949871	627	21268106540	31069734
6252949871	628	21268106542	30708324
6252949871	629	21268106544	36981199
6252949871	630	21268106546	31047709
6252949871	631	21268106548	33531244
6252949871	632	21268106550	31399392
6252949871	633	21268106552	33257087
6252949871	634	21268106554	33387152
6252949871	635	21268106556	33531196
6252949871	636	21268106558	23632329
6252949871	637	21268106560	31047755
6252949871	638	21268106562	15740532
6252949871	639	21268106564	33531280
6252949871	640	21268106566	30999344
6252949871	641	21268106568	31598774
6252949871	642	21268106570	31069661
6252949871	643	21268106572	16118717
6252949871	644	21268106574	31399128
6252949871	645	21268106576	16163433
6252949871	646	21268106578	40365816
6252949871	647	21268106580	33531579
6252949871	648	21268106582	23632354
6252949871	649	21268106584	31470259
6252949871	650	21268106586	16038917
6252949871	653	21268106592	33531435
6252949871	654	21268106594	31598617
6252949871	655	21268106596	30708235
6252949871	656	21268106598	33386960
6252949871	657	21268106600	31069641
6252949871	658	21268106602	33190085
6252949871	659	21268106604	16012830
6252949871	660	21268106606	16192852
6252949871	661	21268106608	31598800
6252949871	662	21268106610	30647380
6252949871	663	21268106612	15762820
6252949871	664	21268106614	33830384
6252949871	665	21268106616	31598289
6252949871	666	21268106618	23168577
6252949871	667	21268106620	31047952
6252949871	668	21268106622	33256669
6252949871	669	21268106624	21823434
6252949871	671	21268106628	16038858
6252949871	673	21268106632	15953878
6252949871	674	21268106634	31440095
6252949871	675	21268106636	16193075
6252949871	676	21268106638	33387053
6252949871	677	21268106640	33387289
6252949871	678	21268106642	33256978
6252949871	679	21268106644	16118320
6252949871	680	21268106646	15714039
6252949871	681	21268106648	30647420
6252949871	682	21268106650	33387423
6252949871	683	21268106652	18194203
6252949871	684	21268106654	31399212
6252949871	685	21268106656	31598353
6252949871	686	21268106658	33531510
6252949871	687	21268106660	16012952
6252949871	688	21268106662	30647397
6252949871	689	21268106664	30647420
6252949871	690	21268106666	16039108
6252949871	691	21268106668	33256979
6252949871	692	21268106670	33256519
6252949871	693	21268106672	32728265
6252949871	694	21268106674	31304387
6252949871	695	21268106676	33256822
6252949871	696	21268106678	63812115
6252949871	697	21268106680	23075991
6252949871	698	21268106682	32896316
6252949871	699	21268106684	33257007
6252949871	700	21268106686	33387355
6252949871	701	21268106688	31598489
6252949871	702	21268106690	33530806
6252949871	703	21268106692	15766603
6252949871	704	21268106694	61765149
6252949871	705	21268106696	15625388
6252949871	706	21268106698	15953736
6252949871	707	21268106700	16163462
6252949871	708	21268106702	16013019
6252949871	709	21268106704	33190035
6252949871	710	21268106706	47875290
6252949871	712	21268106710	15953887
6252949871	713	21268106712	30708274
6252949871	714	21268106714	33387265
6252949871	715	21268106716	40261377
6252949871	716	21268106718	31016967
6252949871	717	21268106720	32957955
6252949871	718	21268106722	15766589
6252949871	719	21268106724	15713569
6252949871	720	21268106726	33386783
6252949871	721	21268106728	33387390
6252949871	722	21268106730	16163433
6252949871	723	21268106732	31304386
6252949871	724	21268106734	15545801
6252949871	725	21268106736	33256636
6252949871	726	21268106738	22922100
6252949871	727	21268106740	31598719
6252949871	728	21268106742	15546129
6252949871	729	21268106744	15953940
6252949871	730	21268106746	41417945
6252949871	731	21268106748	15760906
6252949871	732	21268106750	31439960
6252949871	734	21268106754	33256873
6252949871	735	21268106756	31469918
6252949871	736	21268106758	16118287
6252949871	737	21268106760	40608235
6252949871	738	21268106762	31047861
6252949871	739	21268106764	33830302
6252949871	740	21268106766	15835567
6252949871	741	21268106768	33387169
6252949871	742	21268106770	31002737
6252949871	743	21268106772	15766588
6252949871	744	21268106774	33387064
6252949871	745	21268106776	31439769
6252949871	746	21268106778	31069673
6252949871	747	21268106780	33386790
6252949871	748	21268106782	23661235
6252949871	749	21268106784	33190051
6252949871	750	21268106786	41417949
6252949871	751	21268106788	56099494
6252949871	752	21268106790	32957927
6252949871	753	21268106792	31032782
6252949871	754	21268106794	33256508
6252949871	755	21268106796	31598707
6252949871	756	21268106798	40450800
6252949871	757	21268106800	16038903
6252949871	758	21268106802	31598277
6252949871	759	21268106804	31017102
6252949871	760	21268106806	15713866
6252949871	761	21268106808	41120363
6252949871	762	21268106810	16038655
6252949871	763	21268106812	31069665
6252949871	764	21268106814	48479590
6252949871	765	21268106816	33830481
6252949871	766	21268106818	45338447
6252949871	767	21268106820	31002759
6252949871	768	21268106822	16038664
6252949871	769	21268106824	42129781
6252949871	770	21268106826	32957997
6252949871	771	21268106828	30708346
6252949871	772	21268106830	33531372
6252949871	773	21268106832	26660601
6252949871	774	21268106834	33531074
6252949871	775	21268106836	31440035
6252949871	777	21268106840	15626915
6252949871	778	21268106842	33386930
6252949871	779	21268106844	31047766
6252949871	780	21268106846	31598588
6252949871	781	21268106848	30999399
6252949871	782	21268106850	40864927
6252949871	783	21268106852	16163600
6252949871	784	21268106854	107385884
6252949871	785	21268106856	31032765
6252949871	786	21268106858	33256910
6252949871	787	21268106860	16192633
6252949871	788	21268106862	15740610
6252949871	789	21268106864	16038997
6252949871	790	21268106866	15713658
6252949871	791	21268106868	33531596
6252949871	792	21268106870	31469895
6252949871	793	21268106872	33190140
6252949871	794	21268106874	30708256
6252949871	795	21268106876	31470031
6252949871	796	21268106878	33830561
6252949871	797	21268106880	15766665
6252949871	798	21268106882	31470193
6252949871	799	21268106884	32896209
6252949871	800	21268106886	16012854
6252949871	801	21268106888	31069725
6252949871	802	21268106890	16012829
6252949871	803	21268106892	16038668
6252949871	804	21268106894	31598672
6252949871	805	21268106896	31598378
6252949871	806	21268106898	15627074
6252949871	807	21268106900	15160750
6252949871	808	21268106902	16163479
6252949871	809	21268106904	15713648
6252949871	810	21268106906	33386919
6252949871	811	21268106908	31399080
6252949871	812	21268106910	32896241
6252949871	813	21268106912	63173838
6252949871	814	21268106914	23511926
6252949871	815	21268106916	15953713
6252949871	816	21268106918	15545745
6252949871	817	21268106920	31439755
6252949871	818	21268106922	33531031
6252949871	819	21268106924	31598341
6252949871	820	21268106926	15835516
6252949871	821	21268106928	33830489
6252949871	822	21268106930	23474280
6252949871	823	21268106932	15627154
6252949871	824	21268106934	23561035
6252949871	825	21268106936	42271718
6252949871	826	21268106938	30647412
6252949871	827	21268106940	16038797
6252949871	828	21268106942	25180628
6252949871	829	21268106944	15412465
6252949871	830	21268106946	33830192
6252949871	831	21268106948	32646973
6252949871	832	21268106950	33830245
6252949871	833	21268106952	22922531
6252949871	834	21268106954	33830374
6252949871	835	21268106956	31069740
6252949871	836	21268106958	23306678
6252949808	2	21270934316	560928754
6252949808	4	21270934318	542383992
6252949808	5	21270934319	583114763
6252949808	6	21270934320	542384366
6252949808	7	21270934321	559999097
6252949808	9	21270934323	546467227
6252949808	10	21270934324	564974488
6252949808	12	21270934326	577345018
6252952514	0	21275207277	78043959
6252952282	0	21280600437	133736287
6252952433	0	21283049097	157631788
6252952433	1	21283049098	158946987
6252952433	2	21283049099	159686924
6252952433	4	21283049101	158946884
6252952433	5	21283049102	157632055
6252952433	9	21283049106	158268583
6252952433	10	21283049107	158268196
6252952433	12	21283049109	160589334
6252952433	14	21283049111	157631725
6252954212	0	21301512198	22387895
6252953200	0	21305083997	837645786
6252953355	0	21307519101	847961085
6252953355	3	21307519104	851269898
6252953355	4	21307519105	846327729
6252953355	5	21307519106	846328184
6252953355	6	21307519107	849611653
6252953355	7	21307519108	849611180
6252953355	10	21307519111	851268749
6252953355	11	21307519112	847183213
6252953355	13	21307519114	847960333
6252953355	14	21307519115	851269423
6252954722	0	21312013350	23213828
6252954752	0	21317705259	65804422
6252954804	0	21317709814	26570996
6252954758	0	21317712183	56924687
6252954760	0	21317717142	45779650
6252954875	5	21318464531	246939151
6252954875	8	21318464537	247698210
6252955020	0	21331232262	88918137
6252955064	0	21333117014	88165056
6252955064	1	21333117015	85089850
6252955064	3	21333117017	87390728
6252955064	4	21333117018	86594674
6252955064	5	21333117019	84299454
6252955064	9	21333117023	86594350
6252954750	0	21337039827	33738383
6252955397	0	21344272296	348077074
6252955483	1	21357099018	353355379
6252955483	3	21357099022	355026092
6252955483	5	21357099026	352553680
6252955483	6	21357099028	351193467
6252955483	8	21357099032	356715587
6252955483	9	21357099034	353355685
6252955483	11	21357099038	356715345
6252955483	12	21357099040	352553175
6252955582	0	21357102203	124092214
6252956300	0	21370051959	2160059110
6252954754	0	21372321199	25779985
6252956560	0	21381698324	78640916
6252957121	0	21416705220	398444589
6252957189	3	21418940053	394323834
6252957189	4	21418940054	395055429
6252957189	7	21418940057	397727335
6252957189	8	21418940058	394323816
6252957189	14	21418940064	396965874
6252957536	0	21429036028	161360915
6252957579	0	21430612724	156661463
6252957579	1	21430612725	153235803
6252957579	2	21430612726	155876349
6252957579	3	21430612727	152482826
6252957579	4	21430612728	154004922
6252957579	5	21430612729	151600351
6252957579	6	21430612730	156661489
6252957579	8	21430612732	150923153
6252957579	9	21430612733	151600691
6252957579	10	21430612734	158187076
6252957579	11	21430612735	154004487
6252957579	12	21430612736	157414512
6252957579	13	21430612737	157414402
6252957579	14	21430612738	155096195
6252957872	0	21441946955	126219689
6252957944	0	21441950536	259573932
6252958003	0	21443993527	257308252
6252958003	1	21443993528	256506779
6252958003	2	21443993529	258017557
6252958003	3	21443993530	258017368
6252958003	4	21443993531	255840068
6252958003	5	21443993532	256506267
6252958003	7	21443993534	256507366
6252958003	11	21443993538	258017257
6252958003	13	21443993540	255838846
6252958003	14	21443993541	256506142
6252958281	0	21446509107	3713977135
6252958450	5	21455575438	126944829
6252958450	6	21455575440	123942441
6252958240	0	21455584533	157968152
6252958398	0	21455589829	201617314
6252958336	0	21457611580	142794546
6252958336	1	21457611581	142794630
6252958336	2	21457611582	142794937
6252958336	3	21457611583	148898059
6252958336	4	21457611584	146214568
6252958336	5	21457611585	141924732
6252958336	6	21457611586	145434478
6252958336	7	21457611587	141190833
6252958336	9	21457611589	148151029
6252958336	10	21457611590	145434171
6252958336	11	21457611591	148150281
6252958336	12	21457611592	156348513
6252958336	13	21457611593	153895823
6252959050	0	21468108547	305248565
6252959264	0	21472149785	243384916
6252959457	0	21480628480	78973663
6252959457	1	21480628482	78973705
6252959457	3	21480628486	79658448
6252959457	6	21480628492	79658200
6252959100	0	21480633904	293816956
6252959100	1	21480633906	289225413
6252959100	2	21480633908	292180303
6252959100	3	21480633910	288400206
6252959100	4	21480633912	293003286
6252959100	5	21480633914	287664161
6252959100	7	21480633918	292180137
6252959100	9	21480633922	290101542
6252959100	10	21480633924	288399853
6252959100	11	21480633926	291235742
6252959100	12	21480633928	286857613
6252959100	13	21480633930	287663291
6252959100	14	21480633932	283967955
6252959903	0	21505039465	48660276
6252960117	0	21518350108	119590343
6252960674	0	21518361417	266444432
6252960161	0	21520536843	101130648
6252960161	1	21520536844	115610574
6252960161	2	21520536845	101130463
6252960161	3	21520536846	117243192
6252960161	4	21520536847	118074725
6252960161	7	21520536850	106988079
6252960161	8	21520536851	100337735
6252960161	10	21520536853	92679382
6252960199	1	21520536855	62504765
6252960199	2	21520536856	62504215
6252960199	3	21520536857	63273234
6252960199	5	21520536859	81765782
6252960199	6	21520536860	66683320
6252960199	7	21520536861	72950932
6252960199	8	21520536862	51189565
6252960199	9	21520536863	61751497
6252960199	10	21520536864	55264680
6252960199	11	21520536865	63273335
6252960199	12	21520536866	63273446
6252960199	13	21520536867	53680741
6252960199	14	21520536868	76824151
6252960199	15	21520536869	61750811
6252960199	17	21520536871	72249580
6252960199	18	21520536872	64364551
6252960199	19	21520536873	63273575
6252960199	20	21520536874	86376939
6252960199	22	21520536876	85229433
6252960199	23	21520536877	76051659
6252960199	24	21520536878	51889503
6252960199	26	21520536880	51890031
6252960199	27	21520536881	69921400
6252960199	28	21520536882	92679535
6252960199	29	21520536883	49695361
6252960199	30	21520536884	67455390
6252960199	31	21520536885	66683441
6252960199	32	21520536886	51889358
6252960199	33	21520536887	84481257
6252960199	34	21520536888	68206610
6252960199	35	21520536889	65144047
6252960199	36	21520536890	75344981
6252960199	37	21520536891	76051800
6252960199	38	21520536892	73666370
6252960199	39	21520536893	48948081
6252960199	40	21520536894	73666658
6252960199	41	21520536895	69006875
6252960199	42	21520536896	68207294
6252960199	43	21520536897	67455341
6252960199	44	21520536898	53680560
6252960199	45	21520536899	65144100
6252960199	46	21520536900	54565531
6252960199	47	21520536901	64363580
6252960199	48	21520536902	62504156
6252960199	49	21520536903	66682545
6252960199	50	21520536904	64363728
6252960199	51	21520536905	85228300
6252960199	52	21520536906	68206810
6252960199	53	21520536907	76050936
6252960199	54	21520536908	81764509
6252960199	55	21520536909	64363831
6252960199	56	21520536910	72950160
6252960199	57	21520536911	52640293
6252960199	58	21520536912	65928990
6252960199	59	21520536913	72949918
6252960199	60	21520536914	72249240
6252960199	62	21520536916	76051523
6252960199	64	21520536918	76050747
6252960199	65	21520536919	64364074
6252960199	66	21520536920	72949996
6252960199	67	21520536921	63272635
6252960199	68	21520536922	53679897
6252960199	69	21520536923	73666158
6252960199	70	21520536924	65143657
6252960199	71	21520536925	81764886
6252960199	72	21520536926	84480828
6252960199	74	21520536928	64363552
6252960199	75	21520536929	54564208
6252960199	76	21520536930	67454143
6252960199	77	21520536931	49694379
6252960199	78	21520536932	68206595
6252960199	80	21520536934	73666333
6252960199	81	21520536935	65927969
6252960199	82	21520536936	73666237
6252960199	83	21520536937	49694227
6252960199	84	21520536938	117242369
6252960199	85	21520536939	64363372
6252960199	86	21520536940	79933997
6252960199	87	21520536941	65928741
6252960199	88	21520536942	55263527
6252960199	89	21520536943	66682281
6252960199	90	21520536944	76822541
6252960199	91	21520536945	69006060
6252960199	92	21520536946	65143013
6252960199	93	21520536947	51888886
6252960199	95	21520536949	89488429
6252960199	96	21520536950	53678861
6252960199	97	21520536951	52639124
6252960199	98	21520536952	69920473
6252960199	99	21520536953	65143047
6252960199	101	21520536955	64362822
6252960199	102	21520536956	67454161
6252960199	103	21520536957	55263692
6252960199	104	21520536958	65142820
6252960199	105	21520536959	74321985
6252960199	107	21520536961	60868080
6252960199	108	21520536962	64363644
6252960199	109	21520536963	83279772
6252960199	110	21520536964	61749491
6252960199	111	21520536965	75344143
6252960199	112	21520536966	69919688
6252960199	113	21520536967	74321278
6252960199	114	21520536968	72949443
6252960199	115	21520536969	68205771
6252960199	116	21520536970	61749555
6252960199	117	21520536971	64363465
6252960199	118	21520536972	66681621
6252960199	119	21520536973	72949272
6252960199	120	21520536974	66681632
6252960199	121	21520536975	61749898
6252960199	122	21520536976	66681773
6252960199	123	21520536977	64362913
6252960199	124	21520536978	95353051
6252960199	125	21520536979	68205509
6252960199	126	21520536980	72948787
6252960199	127	21520536981	69005274
6252960199	130	21520536984	64363223
6252960199	131	21520536985	51888523
6252960199	132	21520536986	55262984
6252960199	133	21520536987	81014992
6252960199	134	21520536988	65927923
6252960199	135	21520536989	65143289
6252960199	136	21520536990	75343085
6252960199	137	21520536991	73665132
6252960199	138	21520536992	72948567
6252960199	140	21520536994	75343205
6252960199	141	21520536995	61749090
6252960199	142	21520536996	61749765
6252960199	143	21520536997	60867464
6252960199	144	21520536998	73665339
6252960199	145	21520536999	76821934
6252960199	146	21520537000	72948743
6252960199	147	21520537001	63271714
6252960199	148	21520537002	53678637
6252960199	149	21520537003	51186915
6252960199	150	21520537004	72948696
6252960199	151	21520537005	72247891
6252960199	152	21520537006	51888627
6252960199	153	21520537007	67453434
6252960199	154	21520537008	69004760
6252960199	155	21520537009	66681174
6252960199	156	21520537010	74321172
6252960199	157	21520537011	85227161
6252960199	158	21520537012	74320770
6252960199	159	21520537013	76049965
6252960199	160	21520537014	86374738
6252960199	161	21520537015	52638019
6252960199	162	21520537016	49694034
6252960199	163	21520537017	69919243
6252960199	164	21520537018	65142610
6252960199	165	21520537019	65141805
6252960199	167	21520537021	48945823
6252960199	169	21520537023	65142382
6252960199	171	21520537025	65926638
6252960199	172	21520537026	49693682
6252960199	173	21520537027	64362456
6252960199	174	21520537028	49693860
6252960199	175	21520537029	62502511
6252960199	177	21520537031	62502153
6252960199	179	21520537033	65926847
6252960199	180	21520537034	65926635
6252960199	181	21520537035	65141962
6252960199	182	21520537036	66681036
6252960199	184	21520537038	51186317
6252960199	185	21520537039	49693590
6252960199	186	21520537040	60866685
6252960199	188	21520537042	66680321
6252960199	189	21520537043	65142155
6252960199	190	21520537044	65142206
6252960199	192	21520537046	65926486
6252960199	193	21520537047	65141603
6252960199	194	21520537048	60866612
6252960199	195	21520537049	66680932
6252960199	196	21520537050	64361544
6252960199	198	21520537052	67452909
6252960199	199	21520537053	67452225
6252960199	200	21520537054	68204139
6252960199	201	21520537055	60866528
6252960199	203	21520537057	50451452
6252960199	204	21520537058	66680248
6252960199	205	21520537059	62501292
6252960199	207	21520537061	67452525
6252960199	208	21520537062	67452441
6252960199	210	21520537064	61748053
6252960199	212	21520537066	50451734
6252960199	213	21520537067	66679735
6252960199	214	21520537068	117239126
6252960199	216	21520537070	62501736
6252960199	217	21520537071	61748456
6252960199	218	21520537072	49692303
6252960199	219	21520537073	75341631
6252960199	220	21520537074	68204162
6252960199	223	21520537077	58146962
6252960199	225	21520537079	67452114
6252960199	226	21520537080	66679845
6252960199	228	21520537082	63269717
6252960199	229	21520537083	76820080
6252960199	230	21520537084	63269910
6252960199	231	21520537085	76820545
6252960199	232	21520537086	64361563
6252960199	233	21520537087	81013017
6252960199	234	21520537088	50451242
6252960199	235	21520537089	74319983
6252960199	236	21520537090	58146737
6252960199	237	21520537091	65925868
6252960199	238	21520537092	65140797
6252960199	239	21520537093	118070805
6252960199	240	21520537094	101126633
6252960199	241	21520537095	52636879
6252960199	242	21520537096	67451933
6252960199	243	21520537097	97279755
6252960199	244	21520537098	72946950
6252960199	245	21520537099	67451808
6252960199	246	21520537100	51886009
6252960199	247	21520537101	67451449
6252960199	248	21520537102	76048226
6252960199	249	21520537103	54561895
6252960199	250	21520537104	61747774
6252960199	251	21520537105	118070920
6252960199	252	21520537106	74319115
6252960199	253	21520537107	68203297
6252960199	254	21520537108	50450814
6252960199	255	21520537109	74319494
6252960199	256	21520537110	66679389
6252960199	257	21520537111	76048251
6252960199	258	21520537112	76047533
6252960199	259	21520537113	48944530
6252960199	260	21520537114	76819846
6252960199	261	21520537115	69917014
6252960199	262	21520537116	101832150
6252960199	265	21520537119	62500759
6252960199	266	21520537120	68202980
6252960199	267	21520537121	75341501
6252960199	268	21520537122	63269482
6252960199	269	21520537123	69916992
6252960199	270	21520537124	69917106
6252960199	271	21520537125	66679731
6252960199	272	21520537126	72245888
6252960199	273	21520537127	68203292
6252960199	274	21520537128	97278906
6252960199	275	21520537129	62500432
6252960199	276	21520537130	101125748
6252960199	277	21520537131	72946436
6252960199	278	21520537132	66678778
6252960199	279	21520537133	75341297
6252960199	280	21520537134	53676488
6252960199	281	21520537135	51184841
6252960199	282	21520537136	76047280
6252960199	283	21520537137	69002393
6252960199	284	21520537138	67451484
6252960199	285	21520537139	55260481
6252960199	286	21520537140	84477792
6252960199	287	21520537141	50450679
6252960199	288	21520537142	72946044
6252960199	289	21520537143	76047529
6252960199	290	21520537144	62499777
6252960199	291	21520537145	72946305
6252960199	292	21520537146	55260783
6252960199	293	21520537147	50449908
6252960199	294	21520537148	62500567
6252960199	295	21520537149	70752042
6252960199	296	21520537150	51885492
6252960199	297	21520537151	85224197
6252960199	298	21520537152	76046932
6252960199	299	21520537153	64359685
6252960199	300	21520537154	82541546
6252960199	302	21520537156	116409091
6252960199	303	21520537157	97278554
6252960199	304	21520537158	64360402
6252960199	306	21520537160	49690459
6252960199	307	21520537161	68202632
6252960199	308	21520537162	65139964
6252960199	309	21520537163	65139833
6252960199	310	21520537164	61746411
6252960199	311	21520537165	61746212
6252960199	312	21520537166	66678767
6252960199	313	21520537167	61746325
6252960199	314	21520537168	49691227
6252960199	315	21520537169	60863801
6252960199	316	21520537170	67450144
6252960199	317	21520537171	113374390
6252960199	318	21520537172	65924423
6252960199	319	21520537173	66678580
6252960199	320	21520537174	58145290
6252960199	323	21520537177	60864394
6252960199	324	21520537178	65924243
6252960199	325	21520537179	51183619
6252960199	329	21520537183	51183828
6252960199	330	21520537184	61745737
6252960199	331	21520537185	61746276
6252960199	333	21520537187	64359146
6252960199	334	21520537188	63267443
6252960199	335	21520537189	65924543
6252960199	336	21520537190	65924081
6252960199	338	21520537192	69001401
6252960199	340	21520537194	116408131
6252960199	341	21520537195	65139594
6252960199	342	21520537196	66677975
6252960199	343	21520537197	62498475
6252960199	344	21520537198	48942748
6252960199	345	21520537199	61746191
6252960199	346	21520537200	62498502
6252960199	347	21520537201	67450315
6252960199	349	21520537203	113373851
6252960199	350	21520537204	66677625
6252960199	351	21520537205	65923624
6252960199	352	21520537206	62498579
6252960199	353	21520537207	49690104
6252960199	355	21520537209	65924000
6252960199	356	21520537210	66678203
6252960199	357	21520537211	65139070
6252962308	0	21527305131	406322103
6252962308	1	21527305133	405419215
6252962308	4	21527305139	410796612
6252962308	5	21527305141	405420169
6252962308	6	21527305143	425463042
6252962308	7	21527305145	409121114
6252962308	8	21527305147	425463538
6252962308	10	21527305151	403781315
6252962586	0	21531979305	729890800
6252962586	1	21531979307	718367342
6252962586	2	21531979309	717582463
6252962586	3	21531979311	726287371
6252962586	6	21531979317	705012918
6252962586	7	21531979319	735936787
6252962586	9	21531979323	729891009
6252962586	10	21531979325	724759044
6252962780	0	21538727044	155618541
6252962810	2	21540222827	137118208
6252962810	3	21540222829	144191373
6252963705	0	21588729877	94623652
6252963790	1	21591053667	91139630
6252963790	2	21591053669	91139563
6252963790	8	21591053681	90423046
6252964089	0	21601980621	198371132
6252964089	1	21601980623	196837274
6252964258	0	21608064207	28568461
6252964294	0	21609919055	83125627
6252965157	0	21615575857	39770684
6252964169	0	21618997881	475681160
6252964292	0	21619002675	217529240
6252965155	0	21619006453	35454887
6252964214	0	21621673897	472016828
6252964214	3	21621673900	472824556
6252964214	6	21621673903	470395701
6252964214	7	21621673904	471148509
6252964214	8	21621673905	469622135
6252964214	9	21621673906	472824583
6252964214	11	21621673908	470396007
6252964214	12	21621673909	472823779
6252964214	14	21621673911	471148369
6252964354	0	21621673938	216079552
6252964354	2	21621673940	213555760
6252964354	4	21621673942	214546749
6252964354	5	21621673943	215326424
6252964354	6	21621673944	212797415
6252964354	8	21621673946	214547128
6252964354	11	21621673949	215326870
6252964354	14	21621673952	214547781
6252964354	16	21621673954	214546738
6252964354	24	21621673962	213555334
6252964354	39	21621673977	214547224
6252964354	41	21621673979	215326320
6252964354	43	21621673981	213555830
6252964354	47	21621673985	215326064
6252965348	0	21621698350	30132421
6252965267	0	21631733480	34165509
6252965263	0	21631740211	34988018
6252965800	0	21631743948	443355620
6252965838	0	21644423621	445221249
6252965838	1	21644423623	443023305
6252965838	2	21644423625	450723973
6252965838	3	21644423627	442195318
6252965838	4	21644423629	442194735
6252965838	5	21644423631	445976981
6252965838	6	21644423633	445220848
6252965838	9	21644423639	450723519
6252965838	11	21644423643	443795156
6252965838	12	21644423645	441130387
6252965838	13	21644423647	442194245
6252965838	14	21644423649	444477998
6252966060	0	21644426863	398188251
6252965350	0	21653999779	29369336
6252652893	1474	21658517008	1208672870
6252966724	0	21668973287	439385426
6252966726	0	21668977361	1252164604
6252965372	0	21684860958	35320868
6252967154	0	21693191461	1607442903
6252971864	0	21700449979	99393227
6252971864	2	21700449983	99393140
6252968407	0	21706472601	385763087
6252971810	0	21708509091	384956756
6252971810	1	21708509092	342667557
6252971810	2	21708509093	332274845
6252971810	3	21708509094	382617511
6252971810	5	21708509096	380435187
6252971810	6	21708509097	355009430
6252971810	7	21708509098	380435189
6252971810	9	21708509100	384203715
6252971810	10	21708509101	318888905
6252971876	0	21708509102	172086854
6252971876	1	21708509103	178615059
6252971876	2	21708509104	88961717
6252971876	3	21708509105	182391999
6252971876	4	21708509106	151224181
6252971876	5	21708509107	204178639
6252971876	6	21708509108	166395005
6252971876	7	21708509109	189420459
6252971876	8	21708509110	275596619
6252971876	9	21708509111	187781490
6252971876	10	21708509112	272950241
6252971876	11	21708509113	162758489
6252971876	12	21708509114	224138346
6252971876	13	21708509115	129887357
6252971876	14	21708509116	188579323
6252971876	15	21708509117	185402985
6252971876	16	21708509118	170277601
6252971876	17	21708509119	383429572
6252971876	18	21708509120	171345956
6252971876	19	21708509121	197803951
6252971876	20	21708509122	204178565
6252971876	21	21708509123	172086570
6252971876	22	21708509124	206468898
6252971876	23	21708509125	152690061
6252971876	24	21708509126	175903299
6252971876	25	21708509127	196114335
6252971876	26	21708509128	202016521
6252971876	27	21708509129	189419735
6252971876	28	21708509130	185402943
6252971876	29	21708509131	207248272
[truncated: 9,891 more rows]
