# Supplementary material for: A static VM placement and hybrid job scheduling model for green data centers
Source: PLoS One. 2020 Aug 13;15(8):e0237238. doi: 10.1371/journal.pone.0237238 (PMC7425884; doi:10.1371/journal.pone.0237238)
Supplement: S1 Data — (ZIP) [file pone.0237238.s001.zip › MyProject/dataset/dataset5.csv]

JobID	TaskIndex	SubmitTime	duration
6253232523	0	25660493482	180336006
6253232686	5	25666326669	172337646
6253232686	11	25666326681	172337236
6253232686	13	25666326685	169214061
6253232686	24	25666326707	173844536
6253232686	25	25666326709	170715628
6253232686	27	25666326713	171512585
6253232686	28	25666326715	171511446
6253232686	29	25666326717	168445326
6253232686	30	25666326719	170714799
6253232686	31	25666326721	169212917
6253232686	32	25666326723	172336609
6253232686	33	25666326725	173142317
6253232686	34	25666326727	173142215
6253232686	35	25666326729	169937066
6253232686	36	25666326731	170714933
6253232686	38	25666326735	169937205
6253232686	40	25666326739	169213456
6253232686	41	25666326741	169937542
6253232686	42	25666326743	169937602
6253232686	44	25666326747	172336901
6253232686	45	25666326749	169937207
6253232686	48	25666326755	169937707
6253232686	50	25666326759	173142217
6253232686	55	25666326769	169212347
6253232686	59	25666326777	174665835
6253232686	61	25666326781	173141396
6253232686	64	25666326787	169937119
6253232686	66	25666326791	169212894
6253232686	69	25666326797	171510625
6253232686	70	25666326799	169212774
6253232686	72	25666326803	171511013
6253232686	73	25666326805	169212196
6253232686	74	25666326807	172336463
6253232686	75	25666326809	169937226
6253232686	77	25666326813	173141276
6253232686	79	25666326817	168444907
6253232686	82	25666326823	173141475
6253232686	87	25666326833	168444198
6253232686	96	25666326851	168444801
6253232686	98	25666326855	170714171
6253232686	99	25666326857	169936565
6253232686	104	25666326867	171510318
6253232686	109	25666326877	171510579
6253232686	110	25666326879	172336088
6253232686	111	25666326881	169936265
6253232686	116	25666326891	169936382
6253232686	117	25666326893	171510162
6253232686	118	25666326895	173140704
6253232686	119	25666326897	173140459
6253232686	120	25666326899	170712891
6253232686	121	25666326901	173842529
6253232686	123	25666326905	173842954
6253232686	124	25666326907	169936490
6253232686	125	25666326909	171509723
6253232686	127	25666326913	171510120
6253232686	130	25666326919	169211916
6253232686	132	25666326923	165232239
6253232686	133	25666326925	173842108
6253232686	134	25666326927	171510016
6253232686	135	25666326929	169935220
6253232686	139	25666326937	172335315
6253232686	141	25666326941	171509240
6253232686	145	25666326949	170712338
6253232686	147	25666326953	173841795
6253232686	148	25666326955	172335304
6253232686	149	25666326957	171510148
6253232686	154	25666326967	171509124
6253232686	157	25666326973	169210376
6253232686	158	25666326975	170712876
6253232686	166	25666326991	172334959
6253232686	167	25666326993	171508924
6253232686	169	25666326997	172334012
6253232686	172	25666327003	171509638
6253232686	173	25666327005	173841498
6253232686	174	25666327007	172334030
6253232686	175	25666327009	169935134
6253232686	177	25666327013	171508562
6253232686	179	25666327017	173139552
6253232686	180	25666327019	173841517
6253232686	181	25666327021	171509349
6253232686	182	25666327023	172333934
6253232686	184	25666327027	168442559
6253232686	186	25666327031	173139100
6253232686	187	25666327033	170711455
6253232686	189	25666327037	169934262
6253232686	190	25666327039	169210802
6253232686	191	25666327041	169934040
6253232686	192	25666327043	173841219
6253232686	195	25666327049	169210705
6253232686	197	25666327053	172334002
6253231326	0	25667013210	194153004
6253231326	1	25667013212	168361496
6253231326	2	25667013214	193445150
6253231326	3	25667013216	175512525
6253231326	4	25667013218	174622604
6253231326	5	25667013220	225609671
6253231326	6	25667013222	189629639
6253231326	7	25667013224	595746279
6253231326	8	25667013226	775024696
6253231326	9	25667013228	169935667
6253231326	10	25667013230	159681524
6253231326	11	25667013232	156407566
6253231326	12	25667013234	153354452
6253231326	13	25667013236	170760788
6253231326	14	25667013238	153354180
6253231326	15	25667013240	181121697
6253231326	16	25667013242	159681871
6253231326	17	25667013244	181121776
6253231326	18	25667013246	169936273
6253231326	19	25667013248	154858040
6253231326	20	25667013250	166868939
6253231326	21	25667013252	181121790
6253231326	22	25667013254	166869598
6253231326	23	25667013256	257825183
6253231326	24	25667013258	154087033
6253231326	25	25667013260	156408338
6253231326	26	25667013262	154087039
6253231326	27	25667013264	158907897
6253231326	28	25667013266	160491904
6253231326	29	25667013268	181121573
6253231326	30	25667013270	168361627
6253231326	31	25667013272	169935488
6253231326	32	25667013274	174621258
6253231326	33	25667013276	160492030
6253231326	34	25667013278	169935680
6253231326	35	25667013280	168361114
6253231326	36	25667013282	161377867
6253231326	37	25667013284	181953570
6253231326	38	25667013286	154086973
6253231326	39	25667013288	183528495
6253231326	40	25667013290	154857529
6253231326	41	25667013292	152201697
6253231326	42	25667013294	160491833
6253231326	43	25667013296	169934626
6253231326	44	25667013298	189628980
6253231326	45	25667013300	181121724
6253231326	46	25667013302	295255074
6253231326	47	25667013304	182776176
6253231326	48	25667013306	775024753
6253231326	49	25667013308	169934682
6253231326	50	25667013310	154086660
6253231326	51	25667013312	158907302
6253231326	52	25667013314	257079935
6253231326	53	25667013316	158907916
6253231326	54	25667013318	181121092
6253231326	55	25667013320	168360900
6253231326	56	25667013322	170760305
6253231326	57	25667013324	169935538
6253231326	58	25667013326	277969412
6253231326	59	25667013328	199027315
6253231326	60	25667013330	154858724
6253231326	61	25667013332	154857362
6253231326	62	25667013334	175510820
6253231326	63	25667013336	221694678
6253231326	64	25667013338	176318380
6253231326	65	25667013340	170760186
6253231326	66	25667013342	194151506
6253231326	68	25667013346	181952780
6253231326	69	25667013348	154858456
6253231326	70	25667013350	153353349
6253231326	71	25667013352	154857363
6253231326	72	25667013354	170760265
6253231326	73	25667013356	160490791
6253231326	74	25667013358	169137892
6253231326	75	25667013360	166868364
6253231326	76	25667013362	160491011
6253231326	77	25667013364	281020809
6253231326	78	25667013366	166868627
6253231326	79	25667013368	169933903
6253231326	80	25667013370	159679645
6253231326	81	25667013372	169137025
6253231326	82	25667013374	237144449
6253231326	83	25667013376	177113317
6253231326	84	25667013378	169934685
6253231326	85	25667013380	169137728
6253231326	86	25667013382	162113683
6253231326	87	25667013384	156406679
6253231326	88	25667013386	170758959
6253231326	89	25667013388	158168590
6253231326	90	25667013390	168359676
6253231326	91	25667013392	225607860
6253231326	92	25667013394	168359947
6253231326	93	25667013396	186726476
6253231326	94	25667013398	185976240
6253231326	95	25667013400	160490352
6253231326	96	25667013402	158167768
6253231326	97	25667013404	267434291
6253231326	98	25667013406	175510384
6253231326	100	25667013410	196471728
6253231326	101	25667013412	169934330
6253231326	102	25667013414	178035842
6253231326	103	25667013416	772517226
6253231326	104	25667013418	170758975
6253231326	105	25667013420	182775089
6253231326	106	25667013422	195593854
6253231326	107	25667013424	158906353
6253231326	108	25667013426	154856716
6253231326	109	25667013428	153352550
6253231326	110	25667013430	159679915
6253231326	111	25667013432	171563901
6253231326	112	25667013434	182774411
6253231326	113	25667013436	181952144
6253231326	114	25667013438	210094754
6253231326	115	25667013440	156406199
6253231326	116	25667013442	154857122
6253231326	117	25667013444	172266225
6253231326	118	25667013446	179594683
6253231326	119	25667013448	169137223
6253231326	120	25667013450	158905377
6253231326	121	25667013452	154085001
6253231326	122	25667013454	171564030
6253231326	123	25667013456	172265612
6253231326	124	25667013458	167635421
6253231326	125	25667013460	771759701
6253231326	126	25667013462	187407112
6253231326	127	25667013464	156405255
6253231326	128	25667013466	154856925
6253231326	129	25667013468	179594411
6253231326	131	25667013472	154085209
6253231326	132	25667013474	154856086
6253231326	133	25667013476	163655074
6253231326	134	25667013478	160490027
6253231326	135	25667013480	163655176
6253231326	136	25667013482	167634926
6253231326	138	25667013486	158905583
6253231326	139	25667013488	154856221
6253231326	140	25667013490	171563598
6253231326	141	25667013492	154855373
6253231326	142	25667013494	158166448
6253231326	143	25667013496	263137228
6253231326	144	25667013498	166867114
6253231326	145	25667013500	171563248
6253231326	146	25667013502	182774192
6253231326	147	25667013504	173087756
6253231326	148	25667013506	191211656
6253231326	149	25667013508	168358852
6253231326	150	25667013510	169933549
6253231326	152	25667013514	154855577
6253231326	153	25667013516	244695588
6253231326	154	25667013518	154084442
6253231326	155	25667013520	158166920
6253231326	156	25667013522	152198876
6253231326	157	25667013524	174618368
6253231326	158	25667013526	166866695
6253231326	159	25667013528	240337970
6253231326	160	25667013530	174618391
6253231326	161	25667013532	163654322
6253231326	162	25667013534	161374668
6253231326	163	25667013536	181951162
6253231326	164	25667013538	169136384
6253231326	165	25667013540	158904505
6253231326	166	25667013542	154083960
6253231326	168	25667013546	166866509
6253231326	169	25667013548	158905354
6253231326	170	25667013550	159677665
6253231326	171	25667013552	178881472
6253231326	172	25667013554	179593169
6253231326	173	25667013556	160488989
6253231326	174	25667013558	158165916
6253231326	175	25667013560	265203818
6253231326	176	25667013562	170758252
6253231326	177	25667013564	181950652
6253231326	178	25667013566	200574618
6253231326	179	25667013568	170757467
6253231326	180	25667013570	171562421
6253231326	181	25667013572	154855372
6253231326	182	25667013574	154855869
6253231326	183	25667013576	775802686
6253231326	184	25667013578	170757168
6253231326	185	25667013580	157379561
6253231326	186	25667013582	168358550
6253231326	187	25667013584	185974066
6253231326	188	25667013586	154855949
6253231326	189	25667013588	161374574
6253231326	190	25667013590	160488580
6253231326	191	25667013592	168358372
6253231326	192	25667013594	157379950
6253231326	193	25667013596	162111881
6253231326	194	25667013598	173088177
6253231326	195	25667013600	181950813
6253231326	196	25667013602	173088282
6253231326	197	25667013604	154083680
6253231326	198	25667013606	169135516
6253231326	199	25667013608	156404232
6253231326	200	25667013610	161373628
6253231326	201	25667013612	153349981
6253231326	203	25667013616	162878725
6253231326	204	25667013618	217615923
6253231326	205	25667013620	181118232
6253231326	206	25667013622	158904283
6253231326	207	25667013624	215052422
6253231326	208	25667013626	169135234
6253231326	209	25667013628	181950347
6253231326	210	25667013630	156403353
6253231326	211	25667013632	775802191
6253231326	212	25667013634	280207616
6253231326	213	25667013636	173087646
6253231326	214	25667013638	168357442
6253231326	215	25667013640	153350465
6253231326	216	25667013642	169931989
6253231326	217	25667013644	268900453
6253231326	218	25667013646	198247165
6253231326	219	25667013648	215051801
6253231326	220	25667013650	167633049
6253231326	221	25667013652	185973797
6253231326	222	25667013654	158165067
6253231326	223	25667013656	154854032
6253231326	224	25667013658	158166146
6253231326	225	25667013660	170756735
6253231326	226	25667013662	154854859
6253231326	227	25667013664	158165472
6253231326	228	25667013666	160488022
6253231326	229	25667013668	156403550
6253231326	230	25667013670	158903977
6253231326	231	25667013672	359894275
6253231326	232	25667013674	154082732
6253231326	233	25667013676	171562061
6253231326	234	25667013678	156402906
6253231326	235	25667013680	169931036
6253231326	236	25667013682	159677132
6253231326	237	25667013684	265896861
6253231326	238	25667013686	153349352
6253231326	239	25667013688	184237821
6253231326	240	25667013690	154082781
6253231326	241	25667013692	160487397
6253231326	242	25667013694	173085682
6253231326	243	25667013696	160487298
6253231326	244	25667013698	163652817
6253231326	245	25667013700	167632681
6253231326	246	25667013702	276331902
6253231326	247	25667013704	160487233
6253231326	248	25667013706	159677150
6253231326	249	25667013708	157378693
6253231326	250	25667013710	173087105
6253231326	251	25667013712	171561064
6253231326	252	25667013714	184237321
6253231326	253	25667013716	168356805
6253231326	254	25667013718	225604377
6253231326	255	25667013720	153348765
6253231326	256	25667013722	156403382
6253231326	257	25667013724	772513581
6253231326	258	25667013726	182771563
6253231326	259	25667013728	156403356
6253231326	260	25667013730	249743570
6253231326	261	25667013732	168355977
6253231326	262	25667013734	154854441
6253231326	263	25667013736	156403305
6253231326	264	25667013738	166864331
6253231326	265	25667013740	194884656
6253231326	266	25667013742	158902859
6253231326	267	25667013744	169133707
6253231326	268	25667013746	298754115
6253231326	269	25667013748	171560697
6253231326	270	25667013750	174616051
6253231326	271	25667013752	163652730
6253231326	272	25667013754	771757203
6253231326	273	25667013756	170755431
6253231326	274	25667013758	152196448
6253231326	275	25667013760	181116283
6253231326	277	25667013764	152196515
6253231326	278	25667013766	194884209
6253231326	279	25667013768	152196390
6253231326	280	25667013770	156401788
6253231326	281	25667013772	158163871
6253231326	282	25667013774	157377488
6253231326	283	25667013776	169930663
6253231326	284	25667013778	217614127
6253231326	285	25667013780	158902729
6253231326	286	25667013782	181948791
6253231326	287	25667013784	154081780
6253231326	288	25667013786	169133051
6253231326	289	25667013788	154081467
6253231326	290	25667013790	188866815
6253231326	291	25667013792	156402104
6253231326	292	25667013794	154853280
6253231326	293	25667013796	178878703
6253231326	294	25667013798	174616380
6253231326	295	25667013800	152196090
6253231326	296	25667013802	172262435
6253231326	297	25667013804	184236449
6253231326	298	25667013806	153348414
6253231326	299	25667013808	170755521
6253231326	300	25667013810	181116198
6253231326	301	25667013812	169133236
6253231326	302	25667013814	296713543
6253231326	303	25667013816	193438646
6253231326	304	25667013818	154081267
6253231326	306	25667013822	181948459
6253231326	307	25667013824	154851852
6253231326	308	25667013826	167630606
6253231326	309	25667013828	156402186
6253231326	310	25667013830	286976046
6253231326	311	25667013832	175506216
6253231326	312	25667013834	263133922
6253231326	313	25667013836	158901502
6253231326	314	25667013838	169132933
6253231326	315	25667013840	158162955
6253231326	316	25667013842	171560009
6253231326	317	25667013844	207802490
6253231326	318	25667013846	196468333
6253231326	319	25667013848	175505953
6253231326	320	25667013850	156402853
6253231326	321	25667013852	152195541
6253231326	322	25667013854	169132717
6253231326	323	25667013856	154852921
6253231326	324	25667013858	167631409
6253231326	325	25667013860	169132173
6253231326	326	25667013862	154081406
6253231326	327	25667013864	159675233
6253231326	328	25667013866	171559537
6253231326	329	25667013868	156401444
6253231326	330	25667013870	177107939
6253231326	331	25667013872	160485805
6253231326	332	25667013874	183522654
6253231326	333	25667013876	166863422
6253231326	334	25667013878	158900923
6253231326	335	25667013880	156402305
6253231326	336	25667013882	159674810
6253231326	337	25667013884	243276026
6253231326	338	25667013886	167630455
6253231326	340	25667013890	157377465
6253231326	341	25667013892	169928912
6253231326	342	25667013894	255480157
6253231326	343	25667013896	159675162
6253231326	345	25667013900	154080781
6253231326	346	25667013902	157376994
6253231326	347	25667013904	167630730
6253231326	348	25667013906	185971191
6253231326	349	25667013908	774223117
6253231326	350	25667013910	772511813
6253231326	351	25667013912	152195413
6253231326	352	25667013914	156400420
6253231326	353	25667013916	181115228
6253231326	354	25667013918	219491124
6253231326	355	25667013920	254732919
6253231326	356	25667013922	171559596
6253231326	357	25667013924	154852070
6253231326	358	25667013926	156401878
6253231326	359	25667013928	154851972
6253231326	360	25667013930	181114983
6253231326	361	25667013932	171559311
6253231326	362	25667013934	159674101
6253231326	363	25667013936	230952777
6253231326	364	25667013938	152195009
6253231326	365	25667013940	153346699
6253231326	366	25667013942	773252303
6253231326	367	25667013944	168354142
6253231326	368	25667013946	174614118
6253231326	369	25667013948	173084502
6253231326	370	25667013950	153346955
6253231326	371	25667013952	158162461
6253231326	372	25667013954	167629870
6253231326	373	25667013956	157376046
6253231326	374	25667013958	183522302
6253231326	375	25667013960	177107153
6253231326	376	25667013962	179589420
6253231326	377	25667013964	774222727
6253231326	378	25667013966	168354438
6253231326	379	25667013968	316922130
6253231326	380	25667013970	173082992
6253231326	381	25667013972	154851516
6253231326	382	25667013974	173084468
6253231326	383	25667013976	158162410
6253231326	384	25667013978	156400709
6253231326	385	25667013980	170753702
6253231326	386	25667013982	220206195
6253231326	387	25667013984	174614385
6253231326	388	25667013986	160483877
6253231326	389	25667013988	193436934
6253231326	390	25667013990	170752924
6253231326	391	25667013992	158162904
6253231326	392	25667013994	158900692
6253231326	393	25667013996	195587968
6253231326	394	25667013998	185969801
6253231326	395	25667014000	771754245
6253231326	396	25667014002	173084105
6253231326	397	25667014004	192688287
6253231326	398	25667014006	181946514
6253231326	399	25667014008	158900723
6253231326	400	25667014010	159673668
6253231326	401	25667014012	170753363
6253231326	402	25667014014	152194144
6253231326	403	25667014016	284200028
6253231326	404	25667014018	158161741
6253231326	405	25667014020	154850654
6253231326	406	25667014022	771754313
6253231326	408	25667014026	194144363
6253231326	410	25667014030	157376045
6253231326	411	25667014032	257817620
6253231326	412	25667014034	159673290
6253231326	413	25667014036	154079297
6253231326	414	25667014038	226387679
6253231326	415	25667014040	171557672
6253231326	416	25667014042	775017094
6253231326	417	25667014044	158160887
6253231326	418	25667014046	208528956
6253231326	419	25667014048	160484158
6253231326	420	25667014050	172259956
6253231326	421	25667014052	185969907
6253231326	422	25667014054	185969682
6253231326	423	25667014056	154079038
6253231326	424	25667014058	183521128
6253231326	425	25667014060	157374683
6253231326	426	25667014062	203710329
6253231326	427	25667014064	158161470
6253231326	428	25667014066	188864035
6253231326	429	25667014068	284907169
6253231326	430	25667014070	158899783
6253231326	431	25667014072	174613443
6253231326	432	25667014074	154079264
6253231326	433	25667014076	208528551
6253231326	434	25667014078	169130395
6253231326	435	25667014080	159673168
6253231326	436	25667014082	152193497
6253231326	437	25667014084	268895733
6253231326	438	25667014086	167628037
6253231326	439	25667014088	178028580
6253231326	440	25667014090	169927403
6253231326	441	25667014092	160483515
6253231326	443	25667014096	169130506
6253231326	444	25667014098	184233866
6253231326	445	25667014100	153345734
6253231326	446	25667014102	157375065
6253231326	447	25667014104	154078196
6253231326	448	25667014106	158898800
6253231326	449	25667014108	277961791
6253231326	450	25667014110	154078144
6253231326	451	25667014112	154078036
6253231326	452	25667014114	231693719
6253231326	453	25667014116	180330371
6253231326	454	25667014118	177105688
6253231326	455	25667014120	169130449
6253231326	456	25667014122	169130265
6253231326	457	25667014124	166860893
6253231326	458	25667014126	158161506
6253231326	459	25667014128	180330498
6253231326	460	25667014130	156398797
6253231326	461	25667014132	154849165
6253231326	462	25667014134	158160958
6253231326	463	25667014136	157374129
6253231326	464	25667014138	166860555
6253231326	465	25667014140	169130074
6253231326	466	25667014142	256280075
6253231326	467	25667014144	166859960
6253231326	468	25667014146	169129886
6253231326	469	25667014148	163648567
6253231326	470	25667014150	168352824
6253231326	471	25667014152	207799019
6253231326	472	25667014154	158899252
6253231326	473	25667014156	166860424
6253231326	474	25667014158	172259070
6253231326	475	25667014160	166860408
6253231326	476	25667014162	178874989
6253231326	477	25667014164	195585838
6253231326	478	25667014166	249020992
6253231326	479	25667014168	156398732
6253231326	480	25667014170	158898641
6253231326	481	25667014172	172259075
6253231326	482	25667014174	168352229
6253231326	483	25667014176	158898656
6253231326	484	25667014178	771020958
6253231326	485	25667014180	167627755
6253231326	486	25667014182	229189752
6253231326	487	25667014184	172258703
6253231326	488	25667014186	170750899
6253231326	489	25667014188	161368111
6253231326	490	25667014190	159671366
6253231326	491	25667014192	182767272
6253231326	492	25667014194	169925839
6253231326	493	25667014196	159670988
6253231326	494	25667014198	152192203
6253231326	495	25667014200	153343975
6253231326	496	25667014202	160482005
6253231326	497	25667014204	154849944
6253231326	498	25667014206	174611747
6253231326	499	25667014208	167627380
6253231326	500	25667014210	158160340
6253231326	501	25667014212	175501875
6253231326	502	25667014214	153343727
6253231326	503	25667014216	159671410
6253231326	504	25667014218	171556105
6253231326	505	25667014220	169925368
6253231326	506	25667014222	181944616
6253231326	507	25667014224	187398879
6253231326	508	25667014226	172257807
6253231326	509	25667014228	158898005
6253231326	510	25667014230	154849639
6253231326	511	25667014232	156397805
6253231326	512	25667014234	154849531
6253231326	513	25667014236	153343996
6253231326	514	25667014238	157374096
6253231326	515	25667014240	152192162
6253231326	516	25667014242	167627115
6253231326	517	25667014244	179586528
6253231326	518	25667014246	156397280
6253231326	519	25667014248	159671520
6253231326	520	25667014250	183519110
6253231326	521	25667014252	775014882
6253231326	522	25667014254	157373476
6253231326	523	25667014256	154848875
6253231326	524	25667014258	154847661
6253231326	525	25667014260	217609451
6253231326	526	25667014262	158159407
6253231326	527	25667014264	154848654
6253231326	528	25667014266	154848569
6253231326	529	25667014268	157372912
6253231326	530	25667014270	154848030
6253231326	532	25667014274	252292713
6253231326	533	25667014276	157372827
6253231326	534	25667014278	156396812
6253231326	535	25667014280	156398062
6253231326	536	25667014282	172257868
6253231326	537	25667014284	157373703
6253231326	538	25667014286	154076487
6253231326	539	25667014288	160480472
6253231326	540	25667014290	172257648
6253231326	541	25667014292	169128585
6253231326	542	25667014294	167626787
6253231326	543	25667014296	162104886
6253231326	545	25667014300	174610780
6253231326	546	25667014302	173079516
6253231326	547	25667014304	161366831
6253231326	548	25667014306	243271960
6253231326	549	25667014308	154076250
6253231326	550	25667014310	154848923
6253231326	551	25667014312	159670782
6253231326	552	25667014314	171555532
6253231326	553	25667014316	157371940
6253231326	554	25667014318	157372250
6253231326	555	25667014320	241515531
6253231326	556	25667014322	156398071
6253231326	558	25667014326	173080895
6253231326	559	25667014328	160480148
6253231326	560	25667014330	152191266
6253231326	561	25667014332	166858043
6253231326	562	25667014334	176308785
6253231326	563	25667014336	158158677
6253231326	564	25667014338	158897244
6253231326	565	25667014340	172257091
6253231326	566	25667014342	170749661
6253231326	567	25667014344	152190860
6253231326	568	25667014346	191966356
6253231326	569	25667014348	182765509
6253231326	570	25667014350	233155182
6253231326	571	25667014352	161367031
6253231326	572	25667014354	158158315
6253231326	573	25667014356	158896652
6253231326	574	25667014358	159670488
6253231326	575	25667014360	772507350
6253231326	576	25667014362	159669653
6253231326	577	25667014364	159669168
6253231326	578	25667014366	154846608
6253231326	579	25667014368	182765091
6253231326	580	25667014370	158896760
6253231326	581	25667014372	219486747
6253231326	582	25667014374	153342457
6253231326	583	25667014376	168349583
6253231326	584	25667014378	160480418
6253231326	585	25667014380	154075609
6253231326	586	25667014382	174610310
6253231326	587	25667014384	153342692
6253231326	588	25667014386	172256936
6253231326	589	25667014388	158157374
6253231326	590	25667014390	772507058
6253231326	591	25667014392	158895990
6253231326	592	25667014394	156396179
6253231326	593	25667014396	166857387
6253231326	594	25667014398	297399738
6253231326	595	25667014400	156395803
6253231326	596	25667014402	154846730
6253231326	597	25667014404	169924200
6253231326	598	25667014406	153342119
6253231326	599	25667014408	167624863
6253231326	600	25667014410	158157841
6253231326	601	25667014412	219485917
6253231326	602	25667014414	168349103
6253231326	603	25667014416	163645381
6253231326	604	25667014418	169126794
6253231326	605	25667014420	159668857
6253231326	606	25667014422	170748903
6253231326	607	25667014424	168349156
6253231326	608	25667014426	166857744
6253231326	609	25667014428	192683989
6253231326	610	25667014430	157371519
6253231326	611	25667014432	187397229
6253231326	612	25667014434	159669072
6253231326	613	25667014436	158895692
6253231326	614	25667014438	169126930
6253231326	615	25667014440	169126457
6253231326	616	25667014442	162102337
6253231326	617	25667014444	170748409
6253231326	618	25667014446	166856689
6253231326	619	25667014448	173079700
6253231326	620	25667014450	160478898
6253231326	621	25667014452	154074536
6253231326	622	25667014454	156395379
6253231326	623	25667014456	243952080
6253231326	624	25667014458	168349049
6253231326	625	25667014460	162102730
6253231326	626	25667014462	169126963
6253231326	627	25667014464	156395935
6253231326	628	25667014466	158896220
6253231326	629	25667014468	187396482
6253231326	630	25667014470	158895004
6253231326	631	25667014472	167624150
6253231326	632	25667014474	259282681
6253231326	633	25667014476	159668325
6253231326	634	25667014478	255473529
6253231326	635	25667014480	193432377
6253231326	636	25667014482	157370530
6253231326	637	25667014484	157371443
6253231326	638	25667014486	169922958
6253231326	640	25667014490	153341187
6253231326	641	25667014492	168348362
6253231326	642	25667014494	152189539
6253231326	643	25667014496	152189366
6253231326	644	25667014498	775012547
6253231326	645	25667014500	153340856
6253231326	646	25667014502	158894816
6253231326	647	25667014504	159668884
6253231326	648	25667014506	158156967
6253231326	649	25667014508	174608806
6253231326	650	25667014510	215043810
6253231326	651	25667014512	775793281
6253231326	652	25667014514	160478612
6253231326	653	25667014516	159668123
6253231326	654	25667014518	166856362
6253231326	655	25667014520	171552975
6253231326	656	25667014522	156395863
6253231326	657	25667014524	156395146
6253231326	658	25667014526	157370360
6253231326	659	25667014528	158156904
6253231326	660	25667014530	162869965
6253231326	661	25667014532	154845185
6253231326	662	25667014534	153341114
6253231326	663	25667014536	194876851
6253231326	664	25667014538	209300888
6253231326	665	25667014540	170747979
6253231326	666	25667014542	152188940
6253231326	667	25667014544	181108398
6253231326	668	25667014546	160479033
6253231326	669	25667014548	163644596
6253231326	670	25667014550	153341108
6253231326	671	25667014552	152188964
6253231326	672	25667014554	167624039
6253231326	673	25667014556	298746635
6253231326	674	25667014558	169125913
6253231326	675	25667014560	162101654
6253231326	676	25667014562	773246257
6253231326	677	25667014564	153340483
6253231326	678	25667014566	192682177
6253231326	679	25667014568	157370311
6253231326	680	25667014570	156394787
6253231326	681	25667014572	159668114
6253231326	682	25667014574	156394604
6253231326	683	25667014576	169922769
6253231326	684	25667014578	168347445
6253231326	685	25667014580	154073457
6253231326	686	25667014582	154073917
6253231326	688	25667014586	158156306
6253231326	689	25667014588	156394995
6253231326	690	25667014590	154074109
6253231326	691	25667014592	153340237
6253231326	692	25667014594	207794319
6253231326	693	25667014596	156393688
6253231326	694	25667014598	229185004
6253231326	695	25667014600	246282738
6253231326	696	25667014602	262115141
6253231326	697	25667014604	171552339
6253231326	698	25667014606	154073442
6253231326	699	25667014608	159668077
6253231326	700	25667014610	158155756
6253231326	701	25667014612	154846107
6253231326	702	25667014614	157369624
6253231326	703	25667014616	159667347
6253231326	704	25667014618	241512058
6253231326	705	25667014620	169125227
6253231326	706	25667014622	154844254
6253231326	707	25667014624	159667643
6253231326	708	25667014626	169124968
6253231326	709	25667014628	191963801
6253231326	710	25667014630	173077941
6253231326	711	25667014632	156393926
6253231326	712	25667014634	179582645
6253231326	713	25667014636	771747678
6253231326	715	25667014640	157369976
6253231326	716	25667014642	159666531
6253231326	717	25667014644	153339481
6253231326	718	25667014646	159667270
6253231326	719	25667014648	160477679
6253231326	720	25667014650	154845320
6253231326	721	25667014652	169124728
6253231326	722	25667014654	154073047
6253231326	723	25667014656	158154912
6253231326	724	25667014658	154844995
6253231326	725	25667014660	170746203
6253231326	726	25667014662	173077603
6253231326	727	25667014664	194138188
6253231326	728	25667014666	163643646
6253231326	729	25667014668	244684383
6253231326	730	25667014670	169920991
6253231326	731	25667014672	159667045
6253231326	732	25667014674	154845370
6253231326	733	25667014676	205180321
6253231326	734	25667014678	170746425
6253231326	735	25667014680	174606930
6253231326	736	25667014682	161363555
6253231326	737	25667014684	156393068
6253231326	738	25667014686	170746043
6253231326	739	25667014688	158893108
6253231326	740	25667014690	243949879
6253231326	741	25667014692	295240556
6253231326	742	25667014694	153339842
6253231326	743	25667014696	178022627
6253231326	744	25667014698	162100191
6253231326	745	25667014700	154072755
6253231326	746	25667014702	168346588
6253231326	747	25667014704	174607466
6253231326	748	25667014706	159667161
6253231326	749	25667014708	159667014
6253231326	750	25667014710	152187420
6253231326	751	25667014712	158892878
6253231326	752	25667014714	159665877
6253231326	753	25667014716	160477393
6253231326	754	25667014718	157368056
6253231326	755	25667014720	152186875
6253231326	756	25667014722	169123741
6253231326	757	25667014724	170746520
6253231326	758	25667014726	174606399
6253231326	759	25667014728	160477026
6253231326	760	25667014730	160477201
6253231326	761	25667014732	159666889
6253231326	762	25667014734	156392423
6253231326	763	25667014736	154844852
6253231326	764	25667014738	281729438
6253231326	765	25667014740	159665994
6253231326	766	25667014742	238737001
6253231326	767	25667014744	178021978
6253231326	768	25667014746	154844022
6253231326	769	25667014748	157367924
6253231326	770	25667014750	226380145
6253231326	771	25667014752	178869388
6253231326	772	25667014754	173076447
6253231326	773	25667014756	154072038
6253231326	774	25667014758	156393364
6253231326	775	25667014760	166853739
6253231326	776	25667014762	158893445
6253231326	777	25667014764	163642474
6253231326	778	25667014766	272798343
6253231326	779	25667014768	210908703
6253231326	780	25667014770	241510183
6253231326	781	25667014772	156392450
6253231326	782	25667014774	215041319
6253231326	783	25667014776	237130562
6253231326	784	25667014778	245377732
6253231326	785	25667014780	167622090
6253231326	786	25667014782	772503147
6253231326	787	25667014784	171551042
6253231326	788	25667014786	169123006
6253231326	789	25667014788	167621173
6253231326	790	25667014790	257064722
6253231326	791	25667014792	169920156
6253231326	792	25667014794	158892217
6253231326	793	25667014796	152186272
6253231326	794	25667014798	194873916
6253231326	795	25667014800	154071950
6253231326	796	25667014802	160476653
6253231326	797	25667014804	160475465
6253231326	798	25667014806	157368543
6253231326	799	25667014808	160476389
6253231326	800	25667014810	161361713
6253231326	801	25667014812	152186315
6253231326	802	25667014814	157367173
6253231326	803	25667014816	168345641
6253231326	804	25667014818	157367324
6253231326	805	25667014820	162098936
6253231326	806	25667014822	284192165
6253231326	807	25667014824	154842769
6253231326	808	25667014826	153338527
6253231326	809	25667014828	159665407
6253231326	810	25667014830	208520973
6253231326	811	25667014832	153337613
6253231326	812	25667014834	159664581
6253231326	813	25667014836	158154389
6253231326	814	25667014838	159665339
6253231326	815	25667014840	158154227
6253231326	816	25667014842	157367433
6253231326	817	25667014844	158892572
6253231326	818	25667014846	154071118
6253231326	819	25667014848	169122644
6253231326	820	25667014850	169122282
6253231326	821	25667014852	156392110
6253231326	822	25667014854	199748655
6253231326	823	25667014856	189612811
6253231326	824	25667014858	170744542
6253231326	825	25667014860	208520632
6253231326	827	25667014864	159664832
6253231326	828	25667014866	158892212
6253231326	829	25667014868	172251450
6253231326	830	25667014870	160475705
6253231326	831	25667014872	160474735
6253231326	832	25667014874	173075468
6253231326	833	25667014876	167620301
6253231326	834	25667014878	154070751
6253231326	835	25667014880	153337187
6253231326	836	25667014882	172251370
6253231326	837	25667014884	256273129
6253231326	838	25667014886	154070679
6253231326	839	25667014888	232415269
6253231326	840	25667014890	167620219
6253231326	841	25667014892	170744227
6253231326	842	25667014894	216846339
6253231326	843	25667014896	169122537
6253231326	844	25667014898	169121839
6253231326	845	25667014900	238735753
6253231326	846	25667014902	158891609
6253231326	847	25667014904	169122571
6253231326	848	25667014906	178867236
6253231326	849	25667014908	174604716
6253231326	850	25667014910	158891592
6253231326	851	25667014912	771013716
6253231326	852	25667014914	158891185
6253231326	853	25667014916	157366011
6253231326	854	25667014918	288313910
6253231326	855	25667014920	158891079
6253231326	856	25667014922	168344312
6253231326	857	25667014924	158152362
6253231326	858	25667014926	158891279
6253231326	859	25667014928	205178268
6253231326	860	25667014930	156390425
6253231326	861	25667014932	153337257
6253231326	862	25667014934	159664749
6253231326	863	25667014936	182759891
6253231326	864	25667014938	154841250
6253231326	865	25667014940	152184822
6253231326	866	25667014942	154841974
6253231326	867	25667014944	180322805
6253231326	868	25667014946	169918689
6253231326	869	25667014948	156391255
6253231326	870	25667014950	160474294
6253231326	871	25667014952	154842705
6253231326	872	25667014954	161360568
6253231326	873	25667014956	166851727
6253231326	874	25667014958	159664290
6253231326	875	25667014960	158890641
6253231326	876	25667014962	158890580
6253231326	877	25667014964	159663917
6253231326	878	25667014966	161360673
6253231326	879	25667014968	174604523
6253231326	880	25667014970	194872203
6253231326	882	25667014974	171549126
6253231326	883	25667014976	241508985
6253231326	884	25667014978	157365915
6253231326	885	25667014980	196456807
6253231326	886	25667014982	156390627
6253231326	887	25667014984	152184476
6253231326	888	25667014986	159664040
6253231326	889	25667014988	199747872
6253231326	890	25667014990	158889793
6253231326	891	25667014992	160473633
6253231326	892	25667014994	153336460
6253231326	893	25667014996	159663470
6253231326	894	25667014998	177096552
6253231326	895	25667015000	154069819
6253231326	896	25667015002	152184109
6253231326	897	25667015004	158891018
6253231326	898	25667015006	154069871
6253231326	899	25667015008	152184201
6253231326	900	25667015010	169120949
6253231326	901	25667015012	159663098
6253231326	902	25667015014	159664129
6253231326	903	25667015016	172250003
6253231326	904	25667015018	167619806
6253231326	905	25667015020	207790362
6253231326	906	25667015022	158890519
6253231326	907	25667015024	154069636
6253231326	908	25667015026	159663782
6253231326	909	25667015028	207789908
6253231326	910	25667015030	156390940
6253231326	911	25667015032	154839748
6253231326	912	25667015034	154069619
6253231326	913	25667015036	154069139
6253231326	914	25667015038	160474274
6253231326	915	25667015040	158152055
6253231326	916	25667015042	172250515
6253231326	917	25667015044	229181191
6253231326	918	25667015046	162096802
6253231326	919	25667015048	178019390
6253239328	0	25696590494	513962367
6253240368	0	25711922706	75376403
6253240368	1	25711922708	76250189
6253240368	2	25711922710	74456078
6253240368	3	25711922712	77129305
6253240368	4	25711922714	118010918
6253240368	5	25711922716	86822720
6253240368	6	25711922718	88008215
6253240368	7	25711922720	78914959
6253240368	8	25711922722	57556336
6253240368	9	25711922724	200594900
6253240368	10	25711922726	112304546
6253240368	11	25711922728	78915453
6253240368	12	25711922730	109983216
6253240368	13	25711922732	82930619
6253240368	14	25711922734	72784029
6253240368	15	25711922736	95556937
6253240368	16	25711922738	85265503
6253240368	17	25711922740	95556680
6253240368	18	25711922742	75376261
6253240368	19	25711922744	73598618
6253240368	20	25711922746	82930100
6253240368	21	25711922748	82929805
6253240368	22	25711922750	83688053
6253240368	23	25711922752	82930522
6253240368	25	25711922756	86822161
6253240368	26	25711922758	86045826
6253240368	27	25711922760	86822254
6253240368	28	25711922762	86045487
6253240368	29	25711922764	86822115
6253240368	30	25711922766	82241946
6253240368	31	25711922768	104496914
6253240368	32	25711922770	73598948
6253240368	33	25711922772	75376121
6253240368	34	25711922774	76249140
6253240368	35	25711922776	68615874
6253240368	36	25711922778	86821787
6253240368	37	25711922780	88007046
6253240368	38	25711922782	86045687
6253240368	39	25711922784	82241829
6253240368	40	25711922786	82241469
6253240368	41	25711922788	86045075
6253240368	42	25711922790	82241119
6253240368	43	25711922792	93238669
6253240368	44	25711922794	81561327
6253240368	46	25711922798	91650644
6253240368	47	25711922800	78180853
6253240368	48	25711922802	75374916
6253240368	49	25711922804	114065508
6253240368	50	25711922806	82929818
6253240368	51	25711922808	72784498
6253240368	52	25711922810	76248788
6253240368	53	25711922812	77128119
6253240368	54	25711922814	77128549
6253240368	55	25711922816	88007653
6253240368	56	25711922818	58762738
6253240368	57	25711922820	83687495
6253240368	58	25711922822	83687515
6253240368	59	25711922824	83688192
6253240368	60	25711922826	81560608
6253240368	61	25711922828	74455478
6253240368	62	25711922830	92471563
6253240368	63	25711922832	130517148
6253240368	64	25711922834	96252467
6253240368	65	25711922836	110753432
6253240989	0	25728132547	115218579
6253241281	0	25740849918	2539272820
6253241281	1	25740849920	1915404521
6253241281	2	25740849922	2495157715
6253241281	3	25740849924	2507659887
6253241281	4	25740849926	2509105667
6253241281	5	25740849928	2403071135
6253241281	6	25740849930	4314497526
6253241281	7	25740849932	2598240835
6253241281	8	25740849934	2422260481
6253241281	9	25740849936	3897589843
6253241281	10	25740849938	4000240494
6253241281	11	25740849940	2702208066
6253241281	12	25740849942	1936338043
6253241281	13	25740849944	2577109601
6253241281	14	25740849946	2527190779
6253241281	15	25740849948	2632549801
6253241281	16	25740849950	2661447002
6253241281	17	25740849952	2601533286
6253241281	18	25740849954	2634836128
6253241281	19	25740849956	2717662450
6253241281	20	25740849958	2788398530
6253241281	21	25740849960	1758637371
6253241281	22	25740849962	3613454559
6253241281	23	25740849964	2592908742
6253241281	24	25740849966	1923305161
6253241281	25	25740849968	4294358159
6253241281	26	25740849970	1804684160
6253241281	27	25740849972	2634012465
6253241281	28	25740849974	2243761580
6253241281	29	25740849976	2563477155
6253241281	30	25740849978	2415249942
6253241281	31	25740849980	3998350217
6253241281	32	25740849982	2698501361
6253241281	33	25740849984	1906917043
6253241281	34	25740849986	2445353783
6253241281	35	25740849988	2532031591
6253241281	36	25740849990	1936337800
6253241281	37	25740849992	4016556654
6253241281	38	25740849994	2045188001
6253241281	39	25740849996	2622889395
6253241281	40	25740849998	2691802491
6253241281	41	25740850000	1786771224
6253241281	42	25740850002	2598971695
6253241281	43	25740850004	2527948695
6253241281	44	25740850006	2597223780
6253241281	45	25740850008	2417582413
6253241281	46	25740850010	2564192626
6253241281	47	25740850012	2390232411
6253241281	48	25740850014	2599633326
6253241281	49	25740850016	2697072629
6253241281	50	25740850018	2539271839
6253241281	51	25740850020	2706993522
6253241281	52	25740850022	2555774005
6253241281	53	25740850024	2702961056
6253241281	54	25740850026	2715814694
6253241281	55	25740850028	2338440319
6253241281	56	25740850030	2556525781
6253241281	57	25740850032	2507658825
6253241281	58	25740850034	2295128099
6253241281	59	25740850036	1970067735
6253241281	60	25740850038	2264567113
6253241281	61	25740850040	1933853049
6253241281	62	25740850042	2688212124
6253241281	63	25740850044	2374582105
6253241281	64	25740850046	3751856994
6253241281	65	25740850048	2396795543
6253241281	66	25740850050	2136947890
6253241281	67	25740850052	2303787471
6253241281	68	25740850054	2297439783
6253241281	69	25740850056	2705142686
6253241281	70	25740850058	1937071070
6253241281	71	25740850060	2506176595
6253241281	72	25740850062	2685311022
6253241281	73	25740850064	2676528080
6253241281	74	25740850066	2524875043
6253241281	75	25740850068	2683584999
6253241281	76	25740850070	2655503882
6253241281	77	25740850072	2669791818
6253241281	78	25740850074	2472154082
6253241281	79	25740850076	2583196443
6253241281	80	25740850078	2478138499
6253241281	81	25740850080	2589354352
6253241281	82	25740850082	2564372006
6253241281	83	25740850084	2684395035
6253241281	84	25740850086	2573646213
6253241281	85	25740850088	2572712995
6253241281	86	25740850090	2092646293
6253241281	87	25740850092	2565627678
6253241281	88	25740850094	2603890794
6253241281	89	25740850096	2400727832
6253241281	90	25740850098	2565308853
6253241281	91	25740850100	1773516046
6253241281	92	25740850102	2633038563
6253241281	93	25740850104	2450622445
6253241281	94	25740850106	2515246766
6253241281	95	25740850108	2478806710
6253241281	96	25740850110	2282359851
6253241281	97	25740850112	2653045301
6253241281	98	25740850114	2604401035
6253241281	99	25740850116	1972797080
6253241281	100	25740850118	2508192333
6253241281	101	25740850120	2275121834
6253241281	102	25740850122	2677920231
6253241281	103	25740850124	1815984211
6253241281	104	25740850126	2479242310
6253241281	105	25740850128	2537043564
6253241281	106	25740850130	2392947915
6253241281	107	25740850132	3718933892
6253241281	108	25740850134	2168307707
6253241281	109	25740850136	1808025902
6253241281	110	25740850138	2281439723
6253241281	111	25740850140	2390282826
6253241281	112	25740850142	2566641685
6253241281	113	25740850144	2221721954
6253241281	114	25740850146	3921987151
6253241281	115	25740850148	2018795016
6253241281	116	25740850150	2507062714
6253241281	117	25740850152	2677654957
6253241281	118	25740850154	2390318422
6253241281	119	25740850156	2690381032
6253241281	120	25740850158	3158725644
6253241281	121	25740850160	2670876128
6253241281	122	25740850162	2361690847
6253241281	123	25740850164	1755545158
6253241281	124	25740850166	1779801087
6253241281	125	25740850168	2590712142
6253241281	126	25740850170	3470419156
6253241281	127	25740850172	2608284489
6253241281	128	25740850174	1984768698
6253241281	129	25740850176	2575099369
6253241281	130	25740850178	2671054637
6253241281	131	25740850180	2311819027
6253241281	132	25740850182	2536912761
6253241281	133	25740850184	1972317129
6253241281	134	25740850186	2097023160
6253241281	135	25740850188	3514973524
6253241281	136	25740850190	2604321802
6253241281	137	25740850192	2625873087
6253241281	138	25740850194	2661955614
6253241281	139	25740850196	1950218981
6253241281	140	25740850198	2597373677
6253241281	141	25740850200	2565627204
6253241281	142	25740850202	2507200603
6253241281	143	25740850204	2934987291
6253241281	144	25740850206	2660349919
6253241281	145	25740850208	2573527689
6253241281	146	25740850210	3969342313
6253241281	147	25740850212	2486270186
6253241281	148	25740850214	1779787251
6253241281	149	25740850216	2670268491
6253241281	150	25740850218	3193970403
6253241281	151	25740850220	3438258283
6253241281	152	25740850222	4005974447
6253241281	153	25740850224	2667463634
6253241281	154	25740850226	3478678169
6253241281	155	25740850228	2234975474
6253241281	156	25740850230	2699371230
6253241281	157	25740850232	1682314692
6253241281	158	25740850234	2229985549
6253241281	159	25740850236	2010960765
6253241281	160	25740850238	3686946199
6253241281	161	25740850240	2583156542
6253241281	162	25740850242	2663490280
6253241281	163	25740850244	2663777198
6253241281	164	25740850246	2399764681
6253241281	165	25740850248	2690503854
6253241281	166	25740850250	2391967031
6253241281	167	25740850252	3317748510
6253241281	168	25740850254	2663639330
6253241281	169	25740850256	2461708538
6253241281	170	25740850258	2198108832
6253241281	171	25740850260	4295011737
6253241281	172	25740850262	1738700817
6253241281	173	25740850264	2677673383
6253241281	174	25740850266	1920760763
6253241281	175	25740850268	2375789285
6253241281	176	25740850270	2471549529
6253241281	177	25740850272	2082335617
6253241281	178	25740850274	2667273040
6253241281	179	25740850276	2389641162
6253241281	180	25740850278	2670875327
6253241281	181	25740850280	2575289214
6253241281	182	25740850282	2475723900
6253241281	183	25740850284	2264595348
6253241281	184	25740850286	2551424389
6253241281	185	25740850288	2471928460
6253241281	186	25740850290	2573646417
6253241281	187	25740850292	2563363437
6253241281	188	25740850294	4325855600
6253241281	189	25740850296	2677955245
6253241281	190	25740850298	2275188812
6253241281	191	25740850300	2508192377
6253241281	192	25740850302	2252007863
6253241281	193	25740850304	2362029412
6253241281	194	25740850306	1652101357
6253241281	195	25740850308	1807064859
6253241281	196	25740850310	2508192452
6253241281	197	25740850312	2021505126
6253241281	198	25740850314	2558459017
6253241281	199	25740850316	2656340752
6253241281	200	25740850318	3858367221
6253241281	201	25740850320	2662485745
6253241281	202	25740850322	2362128026
6253241281	203	25740850324	2565627217
6253241281	204	25740850326	2633094876
6253241281	205	25740850328	2663539336
6253241281	206	25740850330	2655503893
6253241281	207	25740850332	2478807476
6253241281	208	25740850334	2563362725
6253241281	209	25740850336	2604360490
6253241281	210	25740850338	2663687384
6253241281	211	25740850340	2282494515
6253241281	212	25740850342	2499107702
6253241281	213	25740850344	3880794958
6253241281	214	25740850346	2475517608
6253241281	215	25740850348	3040075746
6253241281	216	25740850350	2611608427
6253241281	217	25740850352	2662664729
6253241281	218	25740850354	2610672031
6253241281	219	25740850356	2906764681
6253241281	220	25740850358	2204752679
6253241281	221	25740850360	2013109973
6253241281	222	25740850362	2526210281
6253241281	223	25740850364	1832010842
6253241281	224	25740850366	2455417209
6253241281	225	25740850368	2898949619
6253241281	226	25740850370	2669884294
6253241281	227	25740850372	1906295036
6253241281	228	25740850374	2499107755
6253241281	229	25740850376	2392033803
6253241281	230	25740850378	1906767237
6253241281	231	25740850380	2212660366
6253241281	232	25740850382	2470989568
6253241281	233	25740850384	1941945888
6253241281	234	25740850386	1718398728
6253241281	235	25740850388	2660571156
6253241281	236	25740850390	2565627828
6253241281	237	25740850392	2673832433
6253241281	238	25740850394	2204751959
6253241281	239	25740850396	2400099157
6253241281	240	25740850398	2684675631
6253241281	241	25740850400	2556090158
6253241281	242	25740850402	2160320996
6253241281	243	25740850404	2264788891
6253241281	244	25740850406	2160404783
6253241281	245	25740850408	2565693677
6253241281	246	25740850410	2666344329
6253241281	247	25740850412	2669768594
6253241281	248	25740850414	1899377999
6253241281	249	25740850416	2914792725
6253241281	250	25740850418	2707353599
6253241281	251	25740850420	2051417432
6253241281	252	25740850422	2667463319
6253241281	253	25740850424	2582660652
6253241281	254	25740850426	3984639660
6253241281	255	25740850428	3871325778
6253241281	256	25740850430	2152607373
6253241281	257	25740850432	2648722878
6253241281	258	25740850434	2530414567
6253241281	259	25740850436	2264787985
6253241281	260	25740850438	1896448591
6253241281	261	25740850440	1972317138
6253241281	262	25740850442	2676528240
6253241281	263	25740850444	2670875970
6253241281	264	25740850446	2530002683
6253241281	265	25740850448	2500337752
6253241281	266	25740850450	2516187580
6253241281	267	25740850452	2519548981
6253241281	268	25740850454	2361235241
6253241281	269	25740850456	2551424522
6253241281	270	25740850458	2580325289
6253241281	271	25740850460	2274803583
6253241281	272	25740850462	2327229398
6253241281	273	25740850464	2358999610
6253241281	274	25740850466	2468596359
6253241281	275	25740850468	2565805816
6253241281	276	25740850470	2594081871
6253241281	277	25740850472	3643762326
6253241281	278	25740850474	2669769280
6253241281	279	25740850476	2662486890
6253241281	280	25740850478	2092300933
6253241281	281	25740850480	2691212100
6253241281	282	25740850482	2407935016
6253241281	284	25740850486	2382548196
6253241281	285	25740850488	2289029625
6253241281	286	25740850490	1808229074
6253241281	287	25740850492	1765338420
6253241281	288	25740850494	2275188807
6253241281	289	25740850496	2684395021
6253241281	290	25740850498	2534616385
6253241281	291	25740850500	2575270791
6253241281	292	25740850502	2662663643
6253241281	293	25740850504	2248765082
6253241281	294	25740850506	2529341445
6253241281	295	25740850508	2406264303
6253241281	296	25740850510	1738857769
6253241281	297	25740850512	2660349324
6253241281	298	25740850514	2499107968
6253241281	299	25740850516	2610767209
6253241281	300	25740850518	2565693391
6253241281	301	25740850520	2558459622
6253241281	302	25740850522	3914772843
6253241281	303	25740850524	2660570910
6253241281	304	25740850526	2583196468
6253241281	305	25740850528	2545163221
6253241281	306	25740850530	3431869345
6253241281	307	25740850532	2391966211
6253241281	308	25740850534	35508099
6253241281	309	25740850536	2361275341
6253241281	310	25740850538	2610767393
6253241281	311	25740850540	2406295222
6253241281	312	25740850542	2684310742
6253241281	313	25740850544	2655503444
6253241281	314	25740850546	2196865349
6253241281	315	25740850548	3509839155
6253241281	316	25740850550	3227157282
6253241281	317	25740850552	2271852225
6253241281	318	25740850554	2611211057
6253241281	319	25740850556	3657704929
6253241281	320	25740850558	2660570694
6253241281	321	25740850560	2670268309
6253241281	323	25740850564	2499732042
6253241281	324	25740850566	1786638249
6253241281	325	25740850568	2536912262
6253241281	326	25740850570	2461377189
6253241281	327	25740850572	2604360557
6253241281	328	25740850574	2392475417
6253241281	329	25740850576	2667463203
6253241281	330	25740850578	1920506127
6253241281	331	25740850580	2674149082
6253241281	332	25740850582	2506481992
6253241281	333	25740850584	2369816098
6253241281	334	25740850586	2565288694
6253241281	335	25740850588	2667463601
6253241281	336	25740850590	2580267008
6253241281	337	25740850592	1866464661
6253241281	338	25740850594	2091703627
6253241281	339	25740850596	2791499469
6253241281	340	25740850598	2099328242
6253241281	341	25740850600	2516164979
6253241281	342	25740850602	3277777020
6253241281	343	25740850604	1710314302
6253241281	344	25740850606	2790512119
6253241281	345	25740850608	2544768663
6253241281	346	25740850610	1906732078
6253241281	347	25740850612	2343507540
6253241281	348	25740850614	2672546645
6253241281	349	25740850616	4248404460
6253241281	350	25740850618	2260239745
6253241281	351	25740850620	2530413331
6253241281	352	25740850622	2222470757
6253241281	353	25740850624	2267414553
6253241281	354	25740850626	2669792508
6253241281	355	25740850628	2248591026
6253241281	356	25740850630	2359038750
6253241281	357	25740850632	2190068394
6253241281	358	25740850634	2632882989
6253241281	359	25740850636	2392993359
6253241281	360	25740850638	2428032105
6253241281	361	25740850640	2690503463
6253241281	362	25740850642	2516044630
6253241281	364	25740850646	2482410082
6253241281	365	25740850648	3643800350
6253241281	366	25740850650	1755762863
6253241281	367	25740850652	2631414715
6253241281	368	25740850654	2338030721
6253241281	369	25740850656	2475724064
6253241281	370	25740850658	2667463474
6253241281	371	25740850660	1780705560
6253241281	372	25740850662	2385373035
6253241281	373	25740850664	2961977846
6253241281	374	25740850666	2552094443
6253241281	375	25740850668	3741188932
6253241281	376	25740850670	2665737328
6253241281	377	25740850672	1898960717
6253241281	378	25740850674	2653181050
6253241281	379	25740850676	3679686958
6253241281	380	25740850678	2770275066
6253241281	381	25740850680	2345630453
6253241281	382	25740850682	2565627543
6253241281	383	25740850684	2670505074
6253241281	384	25740850686	2346284609
6253241281	385	25740850688	3741840335
6253241281	386	25740850690	2610671482
6253241281	387	25740850692	2471000891
6253241281	388	25740850694	2107310290
6253241281	389	25740850696	2655455902
6253241281	390	25740850698	2622504172
6253241281	391	25740850700	2366457410
6253241281	392	25740850702	3070577721
6253241281	393	25740850704	2663490764
6253241281	394	25740850706	2669792582
6253241281	395	25740850708	2660350008
6253241281	396	25740850710	2369080335
6253241281	397	25740850712	2677639243
6253241281	398	25740850714	2670267808
6253241281	399	25740850716	2058134417
6253241281	400	25740850718	2727435937
6253241281	401	25740850720	2604243777
6253241281	402	25740850722	2670875960
6253241281	403	25740850724	3643829039
6253241281	404	25740850726	2092568717
6253241281	405	25740850728	2461874977
6253241281	406	25740850730	3368610173
6253241281	407	25740850732	2085304971
6253241281	408	25740850734	1979736249
6253241281	409	25740850736	2610767646
6253241281	410	25740850738	2260065105
6253241281	411	25740850740	2471549660
6253241281	412	25740850742	2677654990
6253241281	413	25740850744	1800454568
6253241281	414	25740850746	2215088341
6253241281	415	25740850748	2021505131
6253241281	416	25740850750	2275188782
6253241281	417	25740850752	2684076373
6253241281	418	25740850754	2618706591
6253241281	419	25740850756	2486229637
6253241281	420	25740850758	2252122484
6253241281	421	25740850760	2677752807
6253241281	422	25740850762	2707415678
6253241281	423	25740850764	3294069326
6253241281	424	25740850766	2931973794
6253241281	425	25740850768	2500428879
6253241281	426	25740850770	2534616734
6253241281	427	25740850772	2676527912
6253241281	428	25740850774	2368773211
6253241281	429	25740850776	2044849304
6253241281	430	25740850778	2207323282
6253241281	431	25740850780	2671054583
6253241281	432	25740850782	4270013523
6253241281	433	25740850784	2618444250
6253241281	434	25740850786	1941945969
6253241281	435	25740850788	2311425376
6253241281	436	25740850790	2135829382
6253241281	437	25740850792	2516187830
6253241281	438	25740850794	2260064967
6253241281	439	25740850796	1920769594
6253241281	440	25740850798	2610671279
6253241281	441	25740850800	4024297414
6253241281	442	25740850802	2330556892
6253241281	443	25740850804	2610670998
6253241281	444	25740850806	2684675587
6253241281	445	25740850808	2746508622
6253241281	446	25740850810	2835238964
6253241281	447	25740850812	2677657348
6253241281	448	25740850814	2252308248
6253241281	449	25740850816	1884551065
6253241281	450	25740850818	2617988447
6253241281	451	25740850820	2492795079
6253241281	452	25740850822	1763201436
6253241281	453	25740850824	2684675289
6253241281	454	25740850826	2297053143
6253241281	455	25740850828	1862412745
6253241281	456	25740850830	2551869482
6253241281	457	25740850832	2677955189
6253241281	458	25740850834	1765272392
6253241281	459	25740850836	3571301700
6253241281	460	25740850838	2222965592
6253241281	461	25740850840	2437147938
6253241281	462	25740850842	2267862583
6253241281	463	25740850844	2670547761
6253241281	464	25740850846	2684544765
6253241281	465	25740850848	1800454462
6253241281	466	25740850850	2091849930
6253241281	467	25740850852	3969163195
6253241281	468	25740850854	2801930854
6253241281	469	25740850856	4310035397
6253241281	470	25740850858	2312658581
6253241281	471	25740850860	2590705098
6253241281	472	25740850862	2312054536
6253241281	473	25740850864	2676528537
6253241281	474	25740850866	2221783335
6253241281	475	25740850868	2537332116
6253241281	476	25740850870	2670971652
6253241281	477	25740850872	2608247859
6253241281	478	25740850874	2618600415
6253241281	479	25740850876	2257495392
6253241281	480	25740850878	2267093854
6253241281	481	25740850880	2608240160
6253241281	482	25740850882	2808451854
6253241281	483	25740850884	1725516009
6253241281	484	25740850886	2267093752
6253241281	485	25740850888	2573821291
6253241281	486	25740850890	2655455685
6253241281	487	25740850892	2565693956
6253241281	488	25740850894	2407427861
6253241281	489	25740850896	2266965660
6253241281	490	25740850898	2676658755
6253241281	491	25740850900	2565627318
6253241281	492	25740850902	2575288286
6253241281	493	25740850904	2854905954
6253241281	494	25740850906	2707443143
6253241281	495	25740850908	2486043662
6253241281	496	25740850910	2200787831
6253241281	497	25740850912	1762513421
6253241281	498	25740850914	2167847563
6253241281	499	25740850916	1854507647
6253241281	500	25740850918	1899501496
6253241281	501	25740850920	2575744466
6253241281	502	25740850922	2530305806
6253241281	503	25740850924	1861444226
6253241281	504	25740850926	2575270851
6253241281	505	25740850928	2707415437
6253241281	506	25740850930	2575744238
6253241281	507	25740850932	1920733034
6253241281	508	25740850934	1987031480
6253241281	509	25740850936	2261416322
6253241281	510	25740850938	2021960145
6253241281	511	25740850940	2565805980
6253222080	0	25754047289	60855370
6253245276	0	25755593648	731121449
6252521393	1065	25759680256	133171554
6252521393	1100	25764860339	107241114
6252521393	55	25765647339	133719870
6252521393	1044	25767339412	151267820
6252521393	1793	25767339733	173950370
6252521393	1031	25767340615	114762836
6252521393	31	25768456288	115684208
6252521393	973	25769661349	164622010
6252521393	800	25770546157	129821082
6252521393	503	25771393768	110968608
6252521393	72	25771393779	149592574
6252521393	388	25774450553	168747906
6252521393	1605	25774451048	180742625
6252521393	1178	25776047781	186709904
6252521393	925	25776047952	117064717
6252521393	82	25776957128	132150624
6252521393	1372	25785255504	146805610
6252521393	1131	25786189209	106282675
6252521393	1501	25789655074	92827689
6253250460	0	25821487807	22254234
6253250205	0	25826657054	31452551
6253250508	0	25826677144	109272011
6253250953	0	25836910963	95398921
6253250953	2	25836910967	108046585
6253250953	3	25836910969	96120925
6253250953	4	25836910971	117207137
6253250953	5	25836910973	130378074
6253250953	6	25836910975	99818663
6253250953	7	25836910977	102037192
6253250953	8	25836910979	161593028
6253250953	9	25836910981	96121180
6253250953	10	25836910983	124196453
6253250953	11	25836910985	98349519
6253250953	12	25836910987	118619143
6253250953	13	25836910989	132465181
6253250953	14	25836910991	100597554
6253250953	15	25836910993	96120932
6253250953	16	25836910995	118619134
6253250953	17	25836910997	112658484
6253250953	18	25836910999	102036672
6253250953	19	25836911001	133299665
6253250953	20	25836911003	101332295
6253250953	21	25836911005	160770331
6253250953	22	25836911007	110360325
6253250953	23	25836911009	95398548
6253250953	24	25836911011	180490396
6253250953	25	25836911013	114416072
6253250953	26	25836911015	99062610
6253250953	27	25836911017	114415686
6253250953	28	25836911019	109614053
6253250953	29	25836911021	101332055
6253250953	30	25836911023	99818385
6253250953	31	25836911025	96120577
6253250953	32	25836911027	117895808
6253250953	33	25836911029	114415787
6253250953	34	25836911031	96120766
6253250953	35	25836911033	101332445
6253250953	36	25836911035	101332036
6253250953	38	25836911039	108884355
6253250953	39	25836911041	111935270
6253250953	40	25836911043	109613657
6253250953	41	25836911045	101332152
6253250953	42	25836911047	97590103
6253250953	43	25836911049	108884059
6253250953	44	25836911051	106531264
6253250953	45	25836911053	99062061
6253250953	46	25836911055	105157033
6253250953	47	25836911057	101332259
6253250953	48	25836911059	116497138
6253250953	49	25836911061	111125770
6253250953	50	25836911063	96814812
6253250953	51	25836911065	97590231
6253250953	52	25836911067	111125752
6253250953	53	25836911069	113361210
6253250953	54	25836911071	98348930
6253250953	55	25836911073	117206188
6253250953	56	25836911075	108046611
6253250953	57	25836911077	106530282
6253250953	58	25836911079	112657629
6253250953	59	25836911081	99062005
6253250953	60	25836911083	96814452
6253250953	61	25836911085	119244182
6253250953	62	25836911087	96120673
6253250953	63	25836911089	95397928
6253250953	64	25836911091	97589712
6253250953	65	25836911093	119948872
6253250941	0	25840861755	38699864
6253250491	0	25845620605	146357802
6253251334	0	25852810999	64482560
6253252110	0	25865765936	37491247
6253252037	0	25878607589	265212889
6253252108	0	25878609632	779316214
6253252245	0	25878611823	36719681
6253197321	2	25888048230	126697225
6253252577	0	25890992290	381753354
6253252579	0	25890994449	43545568
6253253216	0	25907211861	242814944
6253254617	0	25966013572	41002031
6253250493	0	25993652217	35571057
6253256980	0	26043526588	60999513
6253256982	0	26043560196	125566441
6253256998	0	26044283713	61853900
6253257000	0	26044307508	58768865
6253257074	0	26050514366	29495323
6253257121	0	26063038654	445161931
6253257142	0	26063042897	225490396
6253206005	0	26072115230	171955805
6253261305	0	26094326658	146441296
6253261358	0	26095724844	107062662
6253261358	1	26095724846	118737563
6253261358	2	26095724848	139329716
6253261358	3	26095724850	139329504
6253261358	4	26095724852	136316660
6253261358	5	26095724854	137043346
6253261358	6	26095724856	117186372
6253261358	7	26095724858	137799305
6253261358	8	26095724860	129891961
6253261358	9	26095724862	140142727
6253261358	10	26095724864	140142594
6253261358	11	26095724866	140142741
6253261358	13	26095724870	133969072
6253261358	15	26095724874	120786646
6253261358	17	26095724878	124971490
6253261358	18	26095724880	142395616
6253261358	19	26095724882	138537377
6253261358	20	26095724884	118736451
6253261358	22	26095724888	116401622
6253261358	23	26095724890	130644420
6253261358	25	26095724894	141642175
6253261358	26	26095724896	139329447
6253261358	28	26095724900	134736604
6253261358	29	26095724902	132482493
6253261109	0	26098808183	393356106
6253261200	0	26100317181	392532736
6253261200	1	26100317182	391856094
6253261307	0	26100317183	391856077
6253261307	1	26100317184	392532697
6253261307	7	26100317190	391170555
6253261307	8	26100317191	390522554
6253261307	9	26100317192	390522341
6253261307	10	26100317193	390522472
6253261307	11	26100317194	390522122
6253261307	12	26100317195	391170636
6253261777	0	26102260973	26833670
6253261796	0	26103015715	25327486
6253261863	0	26111458073	39124629
6253261794	0	26111484656	66485029
6253261865	0	26111490296	1521009404
6253262393	0	26120086299	688378508
6253262605	0	26122267203	685115711
6253262605	9	26122267221	685117174
6253262605	12	26122267227	685116972
6253262605	13	26122267229	683397420
6253262026	0	26123961252	1507946250
6253262026	1	26123961254	1508711108
6253262026	2	26123961256	462256965
6253262026	3	26123961258	1503985680
6253262026	5	26123961262	580202373
6253262026	6	26123961264	599267467
6253262026	7	26123961266	533862719
6253262026	8	26123961268	1508710886
6253262026	9	26123961270	511953314
6253262026	10	26123961272	474573778
6253262026	11	26123961274	500038919
6253262026	12	26123961276	559895236
6253262026	13	26123961278	1507145451
6253262026	14	26123961280	494830306
6253262026	15	26123961282	1505473864
6253262026	16	26123961284	532241423
6253262026	18	26123961288	491995309
6253262026	21	26123961294	542291988
6253262026	22	26123961296	491251478
6253262026	23	26123961298	538528418
6253262026	24	26123961300	470929859
6253262026	25	26123961302	1506346588
6253262026	27	26123961306	470196332
6253262026	28	26123961308	480787918
6253262026	29	26123961310	503571810
6253262026	30	26123961312	610280865
6253262026	31	26123961314	463230115
6253262026	32	26123961316	477250046
6253262026	33	26123961318	491251553
6253262026	34	26123961320	485764918
6253262026	35	26123961322	480787133
6253262026	36	26123961324	470196603
6253262026	37	26123961326	1507944969
6253262026	38	26123961328	511952956
6253262026	39	26123961330	550978290
6253262026	42	26123961336	525532878
6253262026	44	26123961340	1506346182
6253262026	45	26123961342	1507144397
6253262026	46	26123961344	1504710197
6253262026	47	26123961346	487038869
6253262026	48	26123961348	480787258
6253262026	49	26123961350	620130843
6253262026	50	26123961352	644474133
6253262026	51	26123961354	499330728
6253262026	52	26123961356	1508710421
6253262026	53	26123961358	600224967
6253262026	54	26123961360	574562361
6253262026	55	26123961362	627606954
6253262026	56	26123961364	519228712
6253262026	58	26123961368	511242074
6253261815	0	26129854341	34674873
6253263443	0	26136232477	36986022
6253263443	1	26136232479	25595554
6253263443	2	26136232481	29652438
6253263443	3	26136232483	37812908
6253263443	4	26136232485	24764983
6253263443	5	26136232487	36985720
6253263443	6	26136232489	53579369
6253263443	7	26136232491	28154318
6253263443	8	26136232493	29651816
6253263443	9	26136232495	30416601
6253263443	10	26136232497	24765501
6253263443	11	26136232499	28917567
6253263443	12	26136232501	34593984
6253263443	13	26136232503	20686380
6253263443	14	26136232505	41270197
6253263443	15	26136232507	35368514
6253263443	16	26136232509	29652273
6253263443	17	26136232511	48997491
6253263443	19	26136232515	36138473
6253263443	20	26136232517	32057669
6253263443	21	26136232519	34594293
6253263443	22	26136232521	32814121
6253263443	23	26136232523	35368796
6253263443	24	26136232525	25595553
6253263443	25	26136232527	37813131
6253263443	26	26136232529	28153925
6253263443	27	26136232531	37813741
6253263443	28	26136232533	27448127
6253263443	29	26136232535	34593954
6253263443	30	26136232537	33794898
6253263443	31	26136232539	36984648
6253263443	32	26136232541	20686905
6253263443	33	26136232543	27447855
6253263443	34	26136232545	26318494
6253263443	35	26136232547	36138005
6253263443	36	26136232549	38942182
6253263443	37	26136232551	33795992
6253263443	38	26136232553	37813520
6253263443	39	26136232555	24765600
6253263443	40	26136232557	24764706
6253263443	41	26136232559	30416447
6253263443	42	26136232561	42286071
6253263443	43	26136232563	30415604
6253263443	44	26136232565	35368292
6253263443	45	26136232567	18304834
6253263443	46	26136232569	36139184
6253263443	47	26136232571	28153865
6253263443	48	26136232573	40503209
6253263443	49	26136232575	28154234
6253263443	50	26136232577	27447781
6253263443	51	26136232579	18304422
6253263443	52	26136232581	34593304
6253263443	53	26136232583	24018127
6253263443	54	26136232585	38942858
6253263443	55	26136232587	23136125
6253263443	56	26136232589	34592899
6253263443	57	26136232591	75122049
6253263443	58	26136232593	27447999
6253263443	59	26136232595	36985611
6253263443	60	26136232597	26318010
6253263443	61	26136232599	28917425
6253263443	62	26136232601	22344525
6253263443	63	26136232603	19895857
6253263443	64	26136232605	40503341
6253263443	65	26136232607	37812374
6253263443	66	26136232609	42286267
6253263443	67	26136232611	40502966
6253263443	68	26136232613	25594252
6253263443	69	26136232615	37813272
6253263443	70	26136232617	35367642
6253263443	71	26136232619	34593669
6253263443	72	26136232621	36985357
6253263443	73	26136232623	45369454
6253263443	74	26136232625	38941992
6253263443	75	26136232627	32813745
6253263443	76	26136232629	26317794
6253263443	77	26136232631	38942124
6253263443	78	26136232633	37812542
6253263443	79	26136232635	34593850
6253263443	81	26136232639	32057022
6253263443	82	26136232641	20686415
6253263443	83	26136232643	22344975
6253263443	84	26136232645	25594947
6253263443	85	26136232647	37812819
6253263443	86	26136232649	18304039
6253263443	87	26136232651	32812035
6253263443	88	26136232653	34592695
6253263443	89	26136232655	33794980
6253263443	90	26136232657	35368457
6253263443	91	26136232659	36984997
6253263443	92	26136232661	37812405
6253263443	93	26136232663	34593665
6253263443	94	26136232665	24764992
6253263443	95	26136232667	18303665
6253263443	96	26136232669	29651157
6253263443	97	26136232671	26317336
6253263443	98	26136232673	24017714
6253263443	99	26136232675	27447190
6253263443	100	26136232677	36984541
6253263443	101	26136232679	37812975
6253263443	102	26136232681	18303918
6253263443	103	26136232683	33794935
6253263443	104	26136232685	35367045
6253263443	105	26136232687	35367631
6253263443	106	26136232689	32056674
6253263443	107	26136232691	24764576
6253263443	108	26136232693	35367202
6253263443	109	26136232695	37812107
6253263443	110	26136232697	24764736
6253263443	111	26136232699	32056686
6253263443	112	26136232701	24765082
6253263443	113	26136232703	36984885
6253263443	114	26136232705	33794100
6253263443	115	26136232707	26317919
6253263443	116	26136232709	35366992
6253263443	117	26136232711	28916619
6253263443	118	26136232713	36137653
6253263443	119	26136232715	30415808
6253263443	120	26136232717	33795429
6253263443	121	26136232719	32813345
6253263443	122	26136232721	32812905
6253263443	123	26136232723	32056681
6253263443	124	26136232725	28916952
6253263443	125	26136232727	34592626
6253263443	126	26136232729	43010627
6253263443	127	26136232731	24017788
6253263443	128	26136232733	34593091
6253263443	129	26136232735	24764461
6253263443	130	26136232737	35367875
6253263443	131	26136232739	35368108
6253263443	132	26136232741	19895604
6253263443	133	26136232743	45368288
6253263443	134	26136232745	36137259
6253263443	135	26136232747	28916540
6253263443	136	26136232749	32812839
6253263443	137	26136232751	38941639
6253263443	138	26136232753	29650673
6253263443	139	26136232755	30414781
6253263443	140	26136232757	37811958
6253263443	141	26136232759	19069060
6253263443	142	26136232761	32811528
6253263443	143	26136232763	42285142
6253263443	144	26136232765	37811747
6253263443	145	26136232767	28917148
6253263443	146	26136232769	34592181
6253263443	147	26136232771	37812517
6253263443	148	26136232773	21558145
6253263443	149	26136232775	36984524
6253263443	150	26136232777	36983642
6253263443	160	26136232797	36137944
6253263443	161	26136232799	32811296
6253263443	162	26136232801	32812290
6253263443	163	26136232803	30415339
6253263443	164	26136232805	33794869
6253263443	165	26136232807	28916960
6253263443	166	26136232809	24764438
6253263443	167	26136232811	19895949
6253263443	168	26136232813	32812356
6253263443	169	26136232815	30415592
6253263443	170	26136232817	36137134
6253263443	171	26136232819	28152941
6253263443	172	26136232821	18302734
6253263443	173	26136232823	35366685
6253263443	174	26136232825	36137119
6253263443	175	26136232827	38941116
6253263443	177	26136232831	38940873
6253263443	179	26136232835	38940775
6253263443	180	26136232837	24764181
6253263443	182	26136232841	26317060
6253263443	183	26136232843	24016988
6253263443	184	26136232845	20685086
6253263443	185	26136232847	36136678
6253263443	186	26136232849	23134219
6253263443	187	26136232851	29650565
6253263443	188	26136232853	28916208
6253263443	189	26136232855	24764520
6253263443	190	26136232857	27446209
6253263443	191	26136232859	23134293
6253263443	192	26136232861	27446585
6253263443	193	26136232863	18303090
6253263443	194	26136232865	18302729
6253263443	195	26136232867	35367367
6253263443	196	26136232869	53577300
6253263443	197	26136232871	20684800
6253263443	198	26136232873	18303302
6253263443	199	26136232875	25593819
6253263443	200	26136232877	32812019
6253263443	201	26136232879	34592138
6253263443	202	26136232881	28915799
6253263443	203	26136232883	28916003
6253263443	204	26136232885	38941217
6253263443	205	26136232887	35367099
6253263443	206	26136232889	27446833
6253263443	207	26136232891	35367295
6253263443	208	26136232893	38940799
6253263443	209	26136232895	31254571
6253263443	210	26136232897	25593076
6253263443	211	26136232899	31255339
6253263443	212	26136232901	30413792
6253263443	213	26136232903	31255110
6253263443	214	26136232905	37811403
6253263443	215	26136232907	28152246
6253263443	216	26136232909	30415061
6253263443	217	26136232911	36983001
6253263443	218	26136232913	38941041
6253263443	219	26136232915	36137472
6253263443	220	26136232917	29650084
6253263443	221	26136232919	38940763
6253263443	222	26136232921	33794139
6253263443	223	26136232923	23134400
6253263443	224	26136232925	38940561
6253263443	225	26136232927	28152530
6253263443	226	26136232929	36137079
6253263443	227	26136232931	28915896
6253263443	228	26136232933	36983294
6253263443	229	26136232935	28152624
6253263443	230	26136232937	33794311
6253263443	231	26136232939	27446380
6253263443	232	26136232941	24764007
6253263443	233	26136232943	28915694
6253263443	234	26136232945	38941315
6253263443	235	26136232947	36136869
6253263443	236	26136232949	36983727
6253263443	237	26136232951	32055206
6253263443	238	26136232953	33793800
6253263443	239	26136232955	31255168
6253263443	240	26136232957	38940316
6253263443	241	26136232959	36982702
6253263443	242	26136232961	30414176
[truncated: 7,354 more rows]
