# Supplementary material for: A static VM placement and hybrid job scheduling model for green data centers
Source: PLoS One. 2020 Aug 13;15(8):e0237238. doi: 10.1371/journal.pone.0237238 (PMC7425884; doi:10.1371/journal.pone.0237238)
Supplement: S1 Data — (ZIP) [file pone.0237238.s001.zip › MyProject/dataset/task_events-part-00000-of-00500.csv]

0	2	3418309	0	4155527081	0	70s3v5qRyCO/1PCdI6fVXnrW8FU/w+5CKRSa72xgcIo=	3	9
0	2	3418309	1	329150663	0	70s3v5qRyCO/1PCdI6fVXnrW8FU/w+5CKRSa72xgcIo=	3	9
0		3418314	0	3938719206	0	70s3v5qRyCO/1PCdI6fVXnrW8FU/w+5CKRSa72xgcIo=	3	9	0.125	0.07446	0.0004244	0
0		3418314	1	351618647	0	70s3v5qRyCO/1PCdI6fVXnrW8FU/w+5CKRSa72xgcIo=	3	9	0.125	0.07446	0.0004244	0
0	2	3418319	0	431052910	0	70s3v5qRyCO/1PCdI6fVXnrW8FU/w+5CKRSa72xgcIo=	3	9
0	2	3418319	1	257348783	0	70s3v5qRyCO/1PCdI6fVXnrW8FU/w+5CKRSa72xgcIo=	3	9
0	2	3418324	0	5655258253	0	70s3v5qRyCO/1PCdI6fVXnrW8FU/w+5CKRSa72xgcIo=	3	9
0	2	3418324	1	3550322224	0	70s3v5qRyCO/1PCdI6fVXnrW8FU/w+5CKRSa72xgcIo=	3	9
0	2	3418329	0	1303745	0	70s3v5qRyCO/1PCdI6fVXnrW8FU/w+5CKRSa72xgcIo=	3	9
0	2	3418329	1	3894543095	0	70s3v5qRyCO/1PCdI6fVXnrW8FU/w+5CKRSa72xgcIo=	3	9
0	2	3418329	2	336025676	0	70s3v5qRyCO/1PCdI6fVXnrW8FU/w+5CKRSa72xgcIo=	3	9
0	2	3418334	0	3405236527	0	70s3v5qRyCO/1PCdI6fVXnrW8FU/w+5CKRSa72xgcIo=	3	9
0	2	3418334	1	431081448	0	70s3v5qRyCO/1PCdI6fVXnrW8FU/w+5CKRSa72xgcIo=	3	9
0	2	3418339	0	84899647	0	70s3v5qRyCO/1PCdI6fVXnrW8FU/w+5CKRSa72xgcIo=	3	9
0	2	3418339	1	1268205	0	70s3v5qRyCO/1PCdI6fVXnrW8FU/w+5CKRSa72xgcIo=	3	9
0	2	3418339	2	7753127	0	70s3v5qRyCO/1PCdI6fVXnrW8FU/w+5CKRSa72xgcIo=	3	9
0	2	3418339	3	351621284	0	70s3v5qRyCO/1PCdI6fVXnrW8FU/w+5CKRSa72xgcIo=	3	9
0	2	3418339	4	317488701	0	70s3v5qRyCO/1PCdI6fVXnrW8FU/w+5CKRSa72xgcIo=	3	9
0	2	3418339	5	2595183881	0	70s3v5qRyCO/1PCdI6fVXnrW8FU/w+5CKRSa72xgcIo=	3	9
0	2	3418339	6	621588868	0	70s3v5qRyCO/1PCdI6fVXnrW8FU/w+5CKRSa72xgcIo=	3	9
0	2	3418339	7	4304743890	0	70s3v5qRyCO/1PCdI6fVXnrW8FU/w+5CKRSa72xgcIo=	3	9
0	2	3418339	8	3938826162	0	70s3v5qRyCO/1PCdI6fVXnrW8FU/w+5CKRSa72xgcIo=	3	9
0	2	3418339	9	351635981	0	70s3v5qRyCO/1PCdI6fVXnrW8FU/w+5CKRSa72xgcIo=	3	9
0	2	3418339	10	5656207113	0	70s3v5qRyCO/1PCdI6fVXnrW8FU/w+5CKRSa72xgcIo=	3	9
0	2	3418339	11	2055737168	0	70s3v5qRyCO/1PCdI6fVXnrW8FU/w+5CKRSa72xgcIo=	3	9
0	2	3418339	12	317499484	0	70s3v5qRyCO/1PCdI6fVXnrW8FU/w+5CKRSa72xgcIo=	3	9
0	2	3418339	13	2055507446	0	70s3v5qRyCO/1PCdI6fVXnrW8FU/w+5CKRSa72xgcIo=	3	9
0	2	3418339	14	1335648	0	70s3v5qRyCO/1PCdI6fVXnrW8FU/w+5CKRSa72xgcIo=	3	9
0	2	3418339	15	662205	0	70s3v5qRyCO/1PCdI6fVXnrW8FU/w+5CKRSa72xgcIo=	3	9
0	2	3418339	16	1436348411	0	70s3v5qRyCO/1PCdI6fVXnrW8FU/w+5CKRSa72xgcIo=	3	9
0	2	3418339	17	717319	0	70s3v5qRyCO/1PCdI6fVXnrW8FU/w+5CKRSa72xgcIo=	3	9
0	2	3418339	18	1301871	0	70s3v5qRyCO/1PCdI6fVXnrW8FU/w+5CKRSa72xgcIo=	3	9
0	2	3418339	19	124596184	0	70s3v5qRyCO/1PCdI6fVXnrW8FU/w+5CKRSa72xgcIo=	3	9
0	2	3418339	20	2274895763	0	70s3v5qRyCO/1PCdI6fVXnrW8FU/w+5CKRSa72xgcIo=	3	9
0	2	3418339	21	4469213375	0	70s3v5qRyCO/1PCdI6fVXnrW8FU/w+5CKRSa72xgcIo=	3	9
0	2	3418339	22	336055347	0	70s3v5qRyCO/1PCdI6fVXnrW8FU/w+5CKRSa72xgcIo=	3	9
0	2	3418339	23	5796442	0	70s3v5qRyCO/1PCdI6fVXnrW8FU/w+5CKRSa72xgcIo=	3	9
0	2	3418339	24	6567274	0	70s3v5qRyCO/1PCdI6fVXnrW8FU/w+5CKRSa72xgcIo=	3	9
0	2	3418356	0	294771706	0	70s3v5qRyCO/1PCdI6fVXnrW8FU/w+5CKRSa72xgcIo=	3	9
0	2	3418356	1	336030391	0	70s3v5qRyCO/1PCdI6fVXnrW8FU/w+5CKRSa72xgcIo=	3	9
0	2	3418356	2	778602858	0	70s3v5qRyCO/1PCdI6fVXnrW8FU/w+5CKRSa72xgcIo=	3	9
0	2	3418356	3	336045945	0	70s3v5qRyCO/1PCdI6fVXnrW8FU/w+5CKRSa72xgcIo=	3	9
0	2	3418356	4	6955600	0	70s3v5qRyCO/1PCdI6fVXnrW8FU/w+5CKRSa72xgcIo=	3	9
0	2	3418363	0	866746667	0	70s3v5qRyCO/1PCdI6fVXnrW8FU/w+5CKRSa72xgcIo=	3	9
0	2	3418363	1	1442486585	0	70s3v5qRyCO/1PCdI6fVXnrW8FU/w+5CKRSa72xgcIo=	3	9
0		3418368	0	376211539	0	70s3v5qRyCO/1PCdI6fVXnrW8FU/w+5CKRSa72xgcIo=	3	9	0.03125	0.08691	0.0004549	0
0		3418368	1	5782232	0	70s3v5qRyCO/1PCdI6fVXnrW8FU/w+5CKRSa72xgcIo=	3	9	0.03125	0.08691	0.0004549	0
0		3418368	2	5781488	0	70s3v5qRyCO/1PCdI6fVXnrW8FU/w+5CKRSa72xgcIo=	3	9	0.03125	0.08691	0.0004549	0
0		3418375	0		0	70s3v5qRyCO/1PCdI6fVXnrW8FU/w+5CKRSa72xgcIo=	3	9	0.0625	0.09277	0.000494	0
0	2	3418375	1	227414872	0	70s3v5qRyCO/1PCdI6fVXnrW8FU/w+5CKRSa72xgcIo=	3	9
0		3418380	0	6608763	0	70s3v5qRyCO/1PCdI6fVXnrW8FU/w+5CKRSa72xgcIo=	3	9	0.1875	0.09839	0.0008612	0
0		3418380	1	3233542229	0	70s3v5qRyCO/1PCdI6fVXnrW8FU/w+5CKRSa72xgcIo=	3	9	0.1875	0.09839	0.0008612	0
0	2	3418385	0	672515	0	70s3v5qRyCO/1PCdI6fVXnrW8FU/w+5CKRSa72xgcIo=	3	9
0	2	3418385	1	336021545	0	70s3v5qRyCO/1PCdI6fVXnrW8FU/w+5CKRSa72xgcIo=	3	9
0	2	3418390	0	564444639	0	70s3v5qRyCO/1PCdI6fVXnrW8FU/w+5CKRSa72xgcIo=	3	9
0	2	3418390	1	6640648	0	70s3v5qRyCO/1PCdI6fVXnrW8FU/w+5CKRSa72xgcIo=	3	9
0	2	3418390	2	1338948	0	70s3v5qRyCO/1PCdI6fVXnrW8FU/w+5CKRSa72xgcIo=	3	9
0	2	3418390	3	1437072475	0	70s3v5qRyCO/1PCdI6fVXnrW8FU/w+5CKRSa72xgcIo=	3	9
0	2	3418390	4	294973335	0	70s3v5qRyCO/1PCdI6fVXnrW8FU/w+5CKRSa72xgcIo=	3	9
0	2	3418395	0	1331706	0	70s3v5qRyCO/1PCdI6fVXnrW8FU/w+5CKRSa72xgcIo=	3	9
0	2	3418395	1	336036882	0	70s3v5qRyCO/1PCdI6fVXnrW8FU/w+5CKRSa72xgcIo=	3	9
0		3418400	0	294887209	0	70s3v5qRyCO/1PCdI6fVXnrW8FU/w+5CKRSa72xgcIo=	3	9	0.125	0.09082	0.0004702	0
0		3418400	1	1335782	0	70s3v5qRyCO/1PCdI6fVXnrW8FU/w+5CKRSa72xgcIo=	3	9	0.125	0.09082	0.0004702	0
0		3418405	0	6567284	0	70s3v5qRyCO/1PCdI6fVXnrW8FU/w+5CKRSa72xgcIo=	3	9	0.0625	0.09277	0.000494	0
0		3418405	1	410058079	0	70s3v5qRyCO/1PCdI6fVXnrW8FU/w+5CKRSa72xgcIo=	3	9	0.0625	0.09277	0.000494	0
0		3418405	2	155313295	0	70s3v5qRyCO/1PCdI6fVXnrW8FU/w+5CKRSa72xgcIo=	3	9	0.0625	0.09277	0.000494	0
0		3418405	3	4802475358	0	70s3v5qRyCO/1PCdI6fVXnrW8FU/w+5CKRSa72xgcIo=	3	9	0.0625	0.09277	0.000494	0
0		3418412	0	431038861	0	70s3v5qRyCO/1PCdI6fVXnrW8FU/w+5CKRSa72xgcIo=	3	9	0.125	0.09021	0.0008211	0
0		3418412	1	907812	0	70s3v5qRyCO/1PCdI6fVXnrW8FU/w+5CKRSa72xgcIo=	3	9	0.125	0.09021	0.0008211	0
0		3418417	0	82732361	0	70s3v5qRyCO/1PCdI6fVXnrW8FU/w+5CKRSa72xgcIo=	3	9	0.1875	0.09106	0.0008287	0
0		3418417	1	2912464652	0	70s3v5qRyCO/1PCdI6fVXnrW8FU/w+5CKRSa72xgcIo=	3	9	0.1875	0.09106	0.0008287	0
0	2	3418422	0	4820238819	0	70s3v5qRyCO/1PCdI6fVXnrW8FU/w+5CKRSa72xgcIo=	3	9
0	2	3418422	1	905814	0	70s3v5qRyCO/1PCdI6fVXnrW8FU/w+5CKRSa72xgcIo=	3	9
0		3418427	0	1439356567	0	70s3v5qRyCO/1PCdI6fVXnrW8FU/w+5CKRSa72xgcIo=	3	9	0.125	0.08691	0.0004702	0
0		3418427	1	84847796	0	70s3v5qRyCO/1PCdI6fVXnrW8FU/w+5CKRSa72xgcIo=	3	9	0.125	0.08691	0.0004702	0
0		3418432	0	329144835	0	70s3v5qRyCO/1PCdI6fVXnrW8FU/w+5CKRSa72xgcIo=	3	9	0.0625	0.09473	0.0004702	0
0		3418432	1	1269048	0	70s3v5qRyCO/1PCdI6fVXnrW8FU/w+5CKRSa72xgcIo=	3	9	0.0625	0.09473	0.0004702	0
0		3418437	0	348769060	0	70s3v5qRyCO/1PCdI6fVXnrW8FU/w+5CKRSa72xgcIo=	3	9	0.0625	0.09485	0.000494	0
0		3418437	1	904514	0	70s3v5qRyCO/1PCdI6fVXnrW8FU/w+5CKRSa72xgcIo=	3	9	0.0625	0.09485	0.000494	0
0	2	3418442	0	318418982	0	70s3v5qRyCO/1PCdI6fVXnrW8FU/w+5CKRSa72xgcIo=	3	9
0	2	3418442	1	38655581	0	70s3v5qRyCO/1PCdI6fVXnrW8FU/w+5CKRSa72xgcIo=	3	9
0	2	3418442	2	344595418	0	70s3v5qRyCO/1PCdI6fVXnrW8FU/w+5CKRSa72xgcIo=	3	9
0	2	3418442	3	4217136868	0	70s3v5qRyCO/1PCdI6fVXnrW8FU/w+5CKRSa72xgcIo=	3	9
0	2	3418442	4	4469371300	0	70s3v5qRyCO/1PCdI6fVXnrW8FU/w+5CKRSa72xgcIo=	3	9
0	2	3418442	5	1095481	0	70s3v5qRyCO/1PCdI6fVXnrW8FU/w+5CKRSa72xgcIo=	3	9
0	2	3418442	6	167553463	0	70s3v5qRyCO/1PCdI6fVXnrW8FU/w+5CKRSa72xgcIo=	3	9
0	2	3418442	7	7753127	0	70s3v5qRyCO/1PCdI6fVXnrW8FU/w+5CKRSa72xgcIo=	3	9
0		6590371	0	376751173	0	70s3v5qRyCO/1PCdI6fVXnrW8FU/w+5CKRSa72xgcIo=	3	9	0.1875	0.0159	7.057e-05	0
0		6590371	1	16915982	0	70s3v5qRyCO/1PCdI6fVXnrW8FU/w+5CKRSa72xgcIo=	3	9	0.1875	0.0159	7.057e-05	0
0		6590376	0	1664088958	0	70s3v5qRyCO/1PCdI6fVXnrW8FU/w+5CKRSa72xgcIo=	3	9	0.0625	0.124	0.0005445	0
0		6590376	1	905062	0	70s3v5qRyCO/1PCdI6fVXnrW8FU/w+5CKRSa72xgcIo=	3	9	0.0625	0.124	0.0005445	0
0	2	6590381	0	2549393774	0	70s3v5qRyCO/1PCdI6fVXnrW8FU/w+5CKRSa72xgcIo=	3	9
0	2	6590381	1	660404	0	70s3v5qRyCO/1PCdI6fVXnrW8FU/w+5CKRSa72xgcIo=	3	9
0	2	6590386	0	3349189108	0	70s3v5qRyCO/1PCdI6fVXnrW8FU/w+5CKRSa72xgcIo=	3	9
0	2	6590386	1	711355	0	70s3v5qRyCO/1PCdI6fVXnrW8FU/w+5CKRSa72xgcIo=	3	9
0		6590391	0	257395954	0	70s3v5qRyCO/1PCdI6fVXnrW8FU/w+5CKRSa72xgcIo=	3	9	0.03125	0.08765	0.0004702	0
0		6590391	1	323143631	0	70s3v5qRyCO/1PCdI6fVXnrW8FU/w+5CKRSa72xgcIo=	3	9	0.03125	0.08765	0.0004702	0
0	2	6724944	0	6640087	0	70s3v5qRyCO/1PCdI6fVXnrW8FU/w+5CKRSa72xgcIo=	3	9
0	2	6724944	1	1695367	0	70s3v5qRyCO/1PCdI6fVXnrW8FU/w+5CKRSa72xgcIo=	3	9
0		6724949	0	4303324432	0	70s3v5qRyCO/1PCdI6fVXnrW8FU/w+5CKRSa72xgcIo=	3	9	0.03125	0.08472	0.0004625	0
0		6724949	1	6566431	0	70s3v5qRyCO/1PCdI6fVXnrW8FU/w+5CKRSa72xgcIo=	3	9	0.03125	0.08472	0.0004625	0
0		6933047	0	3002041692	0	y1zb4shvaJurgBq+U8Ba9lm6r6qffGJOHPOT+2c7Zzo=	3	10	0.0625	0.02545	0.0002317	0
0		6933059	0	1429206364	0	y1zb4shvaJurgBq+U8Ba9lm6r6qffGJOHPOT+2c7Zzo=	2	10	0.06873	0.04706	0.0001545	0
0		7053513	0	63625892	0	iV68dcBG/5coLZyooOnXWm9MpRg+xiBqLp2MVgNJ8B4=	3	9	0.03125	0.003109	3.815e-05	0
0		7053513	1	418572	0	iV68dcBG/5coLZyooOnXWm9MpRg+xiBqLp2MVgNJ8B4=	3	9	0.03125	0.003109	3.815e-05	0
0		7053513	2	6567849	0	iV68dcBG/5coLZyooOnXWm9MpRg+xiBqLp2MVgNJ8B4=	3	9	0.03125	0.003109	3.815e-05	0
0		15705910	0	6566577	0	WVtO5qw3sNnP4MeiRUnqr07CekrYMU12Mc7GbsgnjhQ=	2	10	0.1382	0.1041	0.0001926	0
0		17109330	0	766861936	0	WVtO5qw3sNnP4MeiRUnqr07CekrYMU12Mc7GbsgnjhQ=	3	9	0.0625	0.09778	0.0005016	0
0		17109330	1	376751173	0	WVtO5qw3sNnP4MeiRUnqr07CekrYMU12Mc7GbsgnjhQ=	3	9	0.0625	0.09778	0.0005016	0
0		17109330	2	225796507	0	WVtO5qw3sNnP4MeiRUnqr07CekrYMU12Mc7GbsgnjhQ=	3	9	0.0625	0.09778	0.0005016	0
0		17109330	3	682371	0	WVtO5qw3sNnP4MeiRUnqr07CekrYMU12Mc7GbsgnjhQ=	3	9	0.0625	0.09778	0.0005016	0
0		17109330	4	2274790591	0	WVtO5qw3sNnP4MeiRUnqr07CekrYMU12Mc7GbsgnjhQ=	3	9	0.0625	0.09778	0.0005016	0
0		17109330	5	696935762	0	WVtO5qw3sNnP4MeiRUnqr07CekrYMU12Mc7GbsgnjhQ=	3	9	0.0625	0.09778	0.0005016	0
0		17109330	6	854831961	0	WVtO5qw3sNnP4MeiRUnqr07CekrYMU12Mc7GbsgnjhQ=	3	9	0.0625	0.09778	0.0005016	0
0		17109330	7	1340414	0	WVtO5qw3sNnP4MeiRUnqr07CekrYMU12Mc7GbsgnjhQ=	3	9	0.0625	0.09778	0.0005016	0
0		17109330	8	2538311	0	WVtO5qw3sNnP4MeiRUnqr07CekrYMU12Mc7GbsgnjhQ=	3	9	0.0625	0.09778	0.0005016	0
0		17109330	9	766053	0	WVtO5qw3sNnP4MeiRUnqr07CekrYMU12Mc7GbsgnjhQ=	3	9	0.0625	0.09778	0.0005016	0
0		17109330	10	1094506	0	WVtO5qw3sNnP4MeiRUnqr07CekrYMU12Mc7GbsgnjhQ=	3	9	0.0625	0.09778	0.0005016	0
0		17109330	11	336052738	0	WVtO5qw3sNnP4MeiRUnqr07CekrYMU12Mc7GbsgnjhQ=	3	9	0.0625	0.09778	0.0005016	0
0		17109330	12	294847236	0	WVtO5qw3sNnP4MeiRUnqr07CekrYMU12Mc7GbsgnjhQ=	3	9	0.0625	0.09778	0.0005016	0
0		17109330	13	3384384006	0	WVtO5qw3sNnP4MeiRUnqr07CekrYMU12Mc7GbsgnjhQ=	3	9	0.0625	0.09778	0.0005016	0
0		17109330	14	1436333485	0	WVtO5qw3sNnP4MeiRUnqr07CekrYMU12Mc7GbsgnjhQ=	3	9	0.0625	0.09778	0.0005016	0
0		17109330	15	1199483113	0	WVtO5qw3sNnP4MeiRUnqr07CekrYMU12Mc7GbsgnjhQ=	3	9	0.0625	0.09778	0.0005016	0
0		17109330	16	1096465	0	WVtO5qw3sNnP4MeiRUnqr07CekrYMU12Mc7GbsgnjhQ=	3	9	0.0625	0.09778	0.0005016	0
0		17109330	17	329248550	0	WVtO5qw3sNnP4MeiRUnqr07CekrYMU12Mc7GbsgnjhQ=	3	9	0.0625	0.09778	0.0005016	0
0		17109330	18	711681	0	WVtO5qw3sNnP4MeiRUnqr07CekrYMU12Mc7GbsgnjhQ=	3	9	0.0625	0.09778	0.0005016	0
0		17109330	19	2851852	0	WVtO5qw3sNnP4MeiRUnqr07CekrYMU12Mc7GbsgnjhQ=	3	9	0.0625	0.09778	0.0005016	0
0		17109330	20	1301832	0	WVtO5qw3sNnP4MeiRUnqr07CekrYMU12Mc7GbsgnjhQ=	3	9	0.0625	0.09778	0.0005016	0
0		17109330	21	706377	0	WVtO5qw3sNnP4MeiRUnqr07CekrYMU12Mc7GbsgnjhQ=	3	9	0.0625	0.09778	0.0005016	0
0		17109330	22	1437091934	0	WVtO5qw3sNnP4MeiRUnqr07CekrYMU12Mc7GbsgnjhQ=	3	9	0.0625	0.09778	0.0005016	0
0		17109330	23	7776840	0	WVtO5qw3sNnP4MeiRUnqr07CekrYMU12Mc7GbsgnjhQ=	3	9	0.0625	0.09778	0.0005016	0
0		17109330	24	318350764	0	WVtO5qw3sNnP4MeiRUnqr07CekrYMU12Mc7GbsgnjhQ=	3	9	0.0625	0.09778	0.0005016	0
0		17109330	25	1271376	0	WVtO5qw3sNnP4MeiRUnqr07CekrYMU12Mc7GbsgnjhQ=	3	9	0.0625	0.09778	0.0005016	0
0		17109330	26	16908993	0	WVtO5qw3sNnP4MeiRUnqr07CekrYMU12Mc7GbsgnjhQ=	3	9	0.0625	0.09778	0.0005016	0
0		17109330	27	1221110463	0	WVtO5qw3sNnP4MeiRUnqr07CekrYMU12Mc7GbsgnjhQ=	3	9	0.0625	0.09778	0.0005016	0
0		17109330	28	1697416	0	WVtO5qw3sNnP4MeiRUnqr07CekrYMU12Mc7GbsgnjhQ=	3	9	0.0625	0.09778	0.0005016	0
0		17109330	29	640736354	0	WVtO5qw3sNnP4MeiRUnqr07CekrYMU12Mc7GbsgnjhQ=	3	9	0.0625	0.09778	0.0005016	0
0		17109330	30	1436350589	0	WVtO5qw3sNnP4MeiRUnqr07CekrYMU12Mc7GbsgnjhQ=	3	9	0.0625	0.09778	0.0005016	0
0		17109330	31	336030260	0	WVtO5qw3sNnP4MeiRUnqr07CekrYMU12Mc7GbsgnjhQ=	3	9	0.0625	0.09778	0.0005016	0
0		17109330	32	257340125	0	WVtO5qw3sNnP4MeiRUnqr07CekrYMU12Mc7GbsgnjhQ=	3	9	0.0625	0.09778	0.0005016	0
0		17109330	33	317808265	0	WVtO5qw3sNnP4MeiRUnqr07CekrYMU12Mc7GbsgnjhQ=	3	9	0.0625	0.09778	0.0005016	0
0		17109330	34	4478521935	0	WVtO5qw3sNnP4MeiRUnqr07CekrYMU12Mc7GbsgnjhQ=	3	9	0.0625	0.09778	0.0005016	0
0		17109330	35	595677	0	WVtO5qw3sNnP4MeiRUnqr07CekrYMU12Mc7GbsgnjhQ=	3	9	0.0625	0.09778	0.0005016	0
0		17109330	36	351640936	0	WVtO5qw3sNnP4MeiRUnqr07CekrYMU12Mc7GbsgnjhQ=	3	9	0.0625	0.09778	0.0005016	0
0		17109330	37	340153818	0	WVtO5qw3sNnP4MeiRUnqr07CekrYMU12Mc7GbsgnjhQ=	3	9	0.0625	0.09778	0.0005016	0
0		17109330	38	1759410941	0	WVtO5qw3sNnP4MeiRUnqr07CekrYMU12Mc7GbsgnjhQ=	3	9	0.0625	0.09778	0.0005016	0
0		17109330	39	1436350303	0	WVtO5qw3sNnP4MeiRUnqr07CekrYMU12Mc7GbsgnjhQ=	3	9	0.0625	0.09778	0.0005016	0
0		17109330	40	5782488	0	WVtO5qw3sNnP4MeiRUnqr07CekrYMU12Mc7GbsgnjhQ=	3	9	0.0625	0.09778	0.0005016	0
0		17109330	41	2275635043	0	WVtO5qw3sNnP4MeiRUnqr07CekrYMU12Mc7GbsgnjhQ=	3	9	0.0625	0.09778	0.0005016	0
0		17109330	42	1333841	0	WVtO5qw3sNnP4MeiRUnqr07CekrYMU12Mc7GbsgnjhQ=	3	9	0.0625	0.09778	0.0005016	0
0		17109330	43	336025726	0	WVtO5qw3sNnP4MeiRUnqr07CekrYMU12Mc7GbsgnjhQ=	3	9	0.0625	0.09778	0.0005016	0
0		17109330	44	32087074	0	WVtO5qw3sNnP4MeiRUnqr07CekrYMU12Mc7GbsgnjhQ=	3	9	0.0625	0.09778	0.0005016	0
0		17109330	45	431788183	0	WVtO5qw3sNnP4MeiRUnqr07CekrYMU12Mc7GbsgnjhQ=	3	9	0.0625	0.09778	0.0005016	0
0		17109330	46	38653355	0	WVtO5qw3sNnP4MeiRUnqr07CekrYMU12Mc7GbsgnjhQ=	3	9	0.0625	0.09778	0.0005016	0
0		17109330	47	2006362021	0	WVtO5qw3sNnP4MeiRUnqr07CekrYMU12Mc7GbsgnjhQ=	3	9	0.0625	0.09778	0.0005016	0
0		17109330	48	317489995	0	WVtO5qw3sNnP4MeiRUnqr07CekrYMU12Mc7GbsgnjhQ=	3	9	0.0625	0.09778	0.0005016	0
0		17109330	49	2851636	0	WVtO5qw3sNnP4MeiRUnqr07CekrYMU12Mc7GbsgnjhQ=	3	9	0.0625	0.09778	0.0005016	0
0		17109330	50	1269585	0	WVtO5qw3sNnP4MeiRUnqr07CekrYMU12Mc7GbsgnjhQ=	3	9	0.0625	0.09778	0.0005016	0
0		17109330	51	5771811	0	WVtO5qw3sNnP4MeiRUnqr07CekrYMU12Mc7GbsgnjhQ=	3	9	0.0625	0.09778	0.0005016	0
0		17109330	52	6608784	0	WVtO5qw3sNnP4MeiRUnqr07CekrYMU12Mc7GbsgnjhQ=	3	9	0.0625	0.09778	0.0005016	0
0		17109330	53	345294278	0	WVtO5qw3sNnP4MeiRUnqr07CekrYMU12Mc7GbsgnjhQ=	3	9	0.0625	0.09778	0.0005016	0
0		17109330	54	13010155	0	WVtO5qw3sNnP4MeiRUnqr07CekrYMU12Mc7GbsgnjhQ=	3	9	0.0625	0.09778	0.0005016	0
0		17109330	55	63625914	0	WVtO5qw3sNnP4MeiRUnqr07CekrYMU12Mc7GbsgnjhQ=	3	9	0.0625	0.09778	0.0005016	0
0		17109330	56	711527	0	WVtO5qw3sNnP4MeiRUnqr07CekrYMU12Mc7GbsgnjhQ=	3	9	0.0625	0.09778	0.0005016	0
0		17109330	57	1335834	0	WVtO5qw3sNnP4MeiRUnqr07CekrYMU12Mc7GbsgnjhQ=	3	9	0.0625	0.09778	0.0005016	0
0		17109330	58	5781906	0	WVtO5qw3sNnP4MeiRUnqr07CekrYMU12Mc7GbsgnjhQ=	3	9	0.0625	0.09778	0.0005016	0
0		17109330	59	759590120	0	WVtO5qw3sNnP4MeiRUnqr07CekrYMU12Mc7GbsgnjhQ=	3	9	0.0625	0.09778	0.0005016	0
0		17109330	60	1807103	0	WVtO5qw3sNnP4MeiRUnqr07CekrYMU12Mc7GbsgnjhQ=	3	9	0.0625	0.09778	0.0005016	0
0		17109330	61	182814928	0	WVtO5qw3sNnP4MeiRUnqr07CekrYMU12Mc7GbsgnjhQ=	3	9	0.0625	0.09778	0.0005016	0
0		17109330	62	277433550	0	WVtO5qw3sNnP4MeiRUnqr07CekrYMU12Mc7GbsgnjhQ=	3	9	0.0625	0.09778	0.0005016	0
0		17109330	63	6607753	0	WVtO5qw3sNnP4MeiRUnqr07CekrYMU12Mc7GbsgnjhQ=	3	9	0.0625	0.09778	0.0005016	0
0		17109330	64	3324440159	0	WVtO5qw3sNnP4MeiRUnqr07CekrYMU12Mc7GbsgnjhQ=	3	9	0.0625	0.09778	0.0005016	0
0		17109330	65	1436350862	0	WVtO5qw3sNnP4MeiRUnqr07CekrYMU12Mc7GbsgnjhQ=	3	9	0.0625	0.09778	0.0005016	0
0		17109330	66	38713354	0	WVtO5qw3sNnP4MeiRUnqr07CekrYMU12Mc7GbsgnjhQ=	3	9	0.0625	0.09778	0.0005016	0
0		17109330	67	487535	0	WVtO5qw3sNnP4MeiRUnqr07CekrYMU12Mc7GbsgnjhQ=	3	9	0.0625	0.09778	0.0005016	0
0		17109330	68	2275246689	0	WVtO5qw3sNnP4MeiRUnqr07CekrYMU12Mc7GbsgnjhQ=	3	9	0.0625	0.09778	0.0005016	0
0		17109330	69	336061941	0	WVtO5qw3sNnP4MeiRUnqr07CekrYMU12Mc7GbsgnjhQ=	3	9	0.0625	0.09778	0.0005016	0
0		17109330	70	564483506	0	WVtO5qw3sNnP4MeiRUnqr07CekrYMU12Mc7GbsgnjhQ=	3	9	0.0625	0.09778	0.0005016	0
0		17109330	71	336061825	0	WVtO5qw3sNnP4MeiRUnqr07CekrYMU12Mc7GbsgnjhQ=	3	9	0.0625	0.09778	0.0005016	0
0		17109330	72	903474	0	WVtO5qw3sNnP4MeiRUnqr07CekrYMU12Mc7GbsgnjhQ=	3	9	0.0625	0.09778	0.0005016	0
0		17109330	73	294849420	0	WVtO5qw3sNnP4MeiRUnqr07CekrYMU12Mc7GbsgnjhQ=	3	9	0.0625	0.09778	0.0005016	0
0		17109330	74	2851659	0	WVtO5qw3sNnP4MeiRUnqr07CekrYMU12Mc7GbsgnjhQ=	3	9	0.0625	0.09778	0.0005016	0
0		17109330	75	294847196	0	WVtO5qw3sNnP4MeiRUnqr07CekrYMU12Mc7GbsgnjhQ=	3	9	0.0625	0.09778	0.0005016	0
0		17109330	76	431053017	0	WVtO5qw3sNnP4MeiRUnqr07CekrYMU12Mc7GbsgnjhQ=	3	9	0.0625	0.09778	0.0005016	0
0		17109330	77	4232802794	0	WVtO5qw3sNnP4MeiRUnqr07CekrYMU12Mc7GbsgnjhQ=	3	9	0.0625	0.09778	0.0005016	0
0		17109330	78	4478536580	0	WVtO5qw3sNnP4MeiRUnqr07CekrYMU12Mc7GbsgnjhQ=	3	9	0.0625	0.09778	0.0005016	0
0		17109330	79	336037219	0	WVtO5qw3sNnP4MeiRUnqr07CekrYMU12Mc7GbsgnjhQ=	3	9	0.0625	0.09778	0.0005016	0
0		17109330	80	930733447	0	WVtO5qw3sNnP4MeiRUnqr07CekrYMU12Mc7GbsgnjhQ=	3	9	0.0625	0.09778	0.0005016	0
0		17109330	81	6640644	0	WVtO5qw3sNnP4MeiRUnqr07CekrYMU12Mc7GbsgnjhQ=	3	9	0.0625	0.09778	0.0005016	0
0		17109330	82	2851293	0	WVtO5qw3sNnP4MeiRUnqr07CekrYMU12Mc7GbsgnjhQ=	3	9	0.0625	0.09778	0.0005016	0
0		17109330	83	336021390	0	WVtO5qw3sNnP4MeiRUnqr07CekrYMU12Mc7GbsgnjhQ=	3	9	0.0625	0.09778	0.0005016	0
0		17109330	84	227426607	0	WVtO5qw3sNnP4MeiRUnqr07CekrYMU12Mc7GbsgnjhQ=	3	9	0.0625	0.09778	0.0005016	0
0		17109330	85	4164472776	0	WVtO5qw3sNnP4MeiRUnqr07CekrYMU12Mc7GbsgnjhQ=	3	9	0.0625	0.09778	0.0005016	0
0		17109330	86	766032	0	WVtO5qw3sNnP4MeiRUnqr07CekrYMU12Mc7GbsgnjhQ=	3	9	0.0625	0.09778	0.0005016	0
0		17109330	87	4303322111	0	WVtO5qw3sNnP4MeiRUnqr07CekrYMU12Mc7GbsgnjhQ=	3	9	0.0625	0.09778	0.0005016	0
0		17109330	88	6566431	0	WVtO5qw3sNnP4MeiRUnqr07CekrYMU12Mc7GbsgnjhQ=	3	9	0.0625	0.09778	0.0005016	0
0		17109330	89	336038558	0	WVtO5qw3sNnP4MeiRUnqr07CekrYMU12Mc7GbsgnjhQ=	3	9	0.0625	0.09778	0.0005016	0
0		17109330	90	2107213808	0	WVtO5qw3sNnP4MeiRUnqr07CekrYMU12Mc7GbsgnjhQ=	3	9	0.0625	0.09778	0.0005016	0
0		17109330	91	317495555	0	WVtO5qw3sNnP4MeiRUnqr07CekrYMU12Mc7GbsgnjhQ=	3	9	0.0625	0.09778	0.0005016	0
0		17109330	92	4725782108	0	WVtO5qw3sNnP4MeiRUnqr07CekrYMU12Mc7GbsgnjhQ=	3	9	0.0625	0.09778	0.0005016	0
0		17109330	93	854729761	0	WVtO5qw3sNnP4MeiRUnqr07CekrYMU12Mc7GbsgnjhQ=	3	9	0.0625	0.09778	0.0005016	0
0		17109330	94	257409864	0	WVtO5qw3sNnP4MeiRUnqr07CekrYMU12Mc7GbsgnjhQ=	3	9	0.0625	0.09778	0.0005016	0
0		17109330	95	38742358	0	WVtO5qw3sNnP4MeiRUnqr07CekrYMU12Mc7GbsgnjhQ=	3	9	0.0625	0.09778	0.0005016	0
0		17109330	96	2852418	0	WVtO5qw3sNnP4MeiRUnqr07CekrYMU12Mc7GbsgnjhQ=	3	9	0.0625	0.09778	0.0005016	0
0		17109330	97	376293505	0	WVtO5qw3sNnP4MeiRUnqr07CekrYMU12Mc7GbsgnjhQ=	3	9	0.0625	0.09778	0.0005016	0
0		17109330	98	711588	0	WVtO5qw3sNnP4MeiRUnqr07CekrYMU12Mc7GbsgnjhQ=	3	9	0.0625	0.09778	0.0005016	0
0		17109330	99	294963309	0	WVtO5qw3sNnP4MeiRUnqr07CekrYMU12Mc7GbsgnjhQ=	3	9	0.0625	0.09778	0.0005016	0
0		17109330	100	318360092	0	WVtO5qw3sNnP4MeiRUnqr07CekrYMU12Mc7GbsgnjhQ=	3	9	0.0625	0.09778	0.0005016	0
0		17109330	101	5773921	0	WVtO5qw3sNnP4MeiRUnqr07CekrYMU12Mc7GbsgnjhQ=	3	9	0.0625	0.09778	0.0005016	0
0		17109330	102	4304844663	0	WVtO5qw3sNnP4MeiRUnqr07CekrYMU12Mc7GbsgnjhQ=	3	9	0.0625	0.09778	0.0005016	0
0		17109330	103	1436379073	0	WVtO5qw3sNnP4MeiRUnqr07CekrYMU12Mc7GbsgnjhQ=	3	9	0.0625	0.09778	0.0005016	0
0		17109330	104	2344000522	0	WVtO5qw3sNnP4MeiRUnqr07CekrYMU12Mc7GbsgnjhQ=	3	9	0.0625	0.09778	0.0005016	0
0		17109330	105	336058783	0	WVtO5qw3sNnP4MeiRUnqr07CekrYMU12Mc7GbsgnjhQ=	3	9	0.0625	0.09778	0.0005016	0
0		17109330	106	7195364	0	WVtO5qw3sNnP4MeiRUnqr07CekrYMU12Mc7GbsgnjhQ=	3	9	0.0625	0.09778	0.0005016	0
0		17109330	107	6566950	0	WVtO5qw3sNnP4MeiRUnqr07CekrYMU12Mc7GbsgnjhQ=	3	9	0.0625	0.09778	0.0005016	0
0		17109330	108	82789744	0	WVtO5qw3sNnP4MeiRUnqr07CekrYMU12Mc7GbsgnjhQ=	3	9	0.0625	0.09778	0.0005016	0
0		17109330	109	336074059	0	WVtO5qw3sNnP4MeiRUnqr07CekrYMU12Mc7GbsgnjhQ=	3	9	0.0625	0.09778	0.0005016	0
0		17109330	110	336051848	0	WVtO5qw3sNnP4MeiRUnqr07CekrYMU12Mc7GbsgnjhQ=	3	9	0.0625	0.09778	0.0005016	0
0		17109330	111	967306076	0	WVtO5qw3sNnP4MeiRUnqr07CekrYMU12Mc7GbsgnjhQ=	3	9	0.0625	0.09778	0.0005016	0
0		17109330	112	381126	0	WVtO5qw3sNnP4MeiRUnqr07CekrYMU12Mc7GbsgnjhQ=	3	9	0.0625	0.09778	0.0005016	0
0		17109330	113	21	0	WVtO5qw3sNnP4MeiRUnqr07CekrYMU12Mc7GbsgnjhQ=	3	9	0.0625	0.09778	0.0005016	0
0		17109330	114	336041052	0	WVtO5qw3sNnP4MeiRUnqr07CekrYMU12Mc7GbsgnjhQ=	3	9	0.0625	0.09778	0.0005016	0
0		17109330	115	38684717	0	WVtO5qw3sNnP4MeiRUnqr07CekrYMU12Mc7GbsgnjhQ=	3	9	0.0625	0.09778	0.0005016	0
0		17109330	116	294933861	0	WVtO5qw3sNnP4MeiRUnqr07CekrYMU12Mc7GbsgnjhQ=	3	9	0.0625	0.09778	0.0005016	0
0		17109330	117	3514428408	0	WVtO5qw3sNnP4MeiRUnqr07CekrYMU12Mc7GbsgnjhQ=	3	9	0.0625	0.09778	0.0005016	0
0		17109330	118	6564891	0	WVtO5qw3sNnP4MeiRUnqr07CekrYMU12Mc7GbsgnjhQ=	3	9	0.0625	0.09778	0.0005016	0
0		17109330	119	317302890	0	WVtO5qw3sNnP4MeiRUnqr07CekrYMU12Mc7GbsgnjhQ=	3	9	0.0625	0.09778	0.0005016	0
0		17109330	120	1271783	0	WVtO5qw3sNnP4MeiRUnqr07CekrYMU12Mc7GbsgnjhQ=	3	9	0.0625	0.09778	0.0005016	0
0		17109330	121	711635	0	WVtO5qw3sNnP4MeiRUnqr07CekrYMU12Mc7GbsgnjhQ=	3	9	0.0625	0.09778	0.0005016	0
0		17109330	122	351638035	0	WVtO5qw3sNnP4MeiRUnqr07CekrYMU12Mc7GbsgnjhQ=	3	9	0.0625	0.09778	0.0005016	0
0		17109330	123	2157964271	0	WVtO5qw3sNnP4MeiRUnqr07CekrYMU12Mc7GbsgnjhQ=	3	9	0.0625	0.09778	0.0005016	0
0		17109330	124	367886060	0	WVtO5qw3sNnP4MeiRUnqr07CekrYMU12Mc7GbsgnjhQ=	3	9	0.0625	0.09778	0.0005016	0
0		17109330	125	336061913	0	WVtO5qw3sNnP4MeiRUnqr07CekrYMU12Mc7GbsgnjhQ=	3	9	0.0625	0.09778	0.0005016	0
0		17109330	126	294887259	0	WVtO5qw3sNnP4MeiRUnqr07CekrYMU12Mc7GbsgnjhQ=	3	9	0.0625	0.09778	0.0005016	0
0		17109330	127	32097191	0	WVtO5qw3sNnP4MeiRUnqr07CekrYMU12Mc7GbsgnjhQ=	3	9	0.0625	0.09778	0.0005016	0
0		17109330	128	1320016	0	WVtO5qw3sNnP4MeiRUnqr07CekrYMU12Mc7GbsgnjhQ=	3	9	0.0625	0.09778	0.0005016	0
0		17109330	129	6571124	0	WVtO5qw3sNnP4MeiRUnqr07CekrYMU12Mc7GbsgnjhQ=	3	9	0.0625	0.09778	0.0005016	0
0		17109330	130	226823026	0	WVtO5qw3sNnP4MeiRUnqr07CekrYMU12Mc7GbsgnjhQ=	3	9	0.0625	0.09778	0.0005016	0
0		17109330	131	1436373687	0	WVtO5qw3sNnP4MeiRUnqr07CekrYMU12Mc7GbsgnjhQ=	3	9	0.0625	0.09778	0.0005016	0
0		17109330	132	554448185	0	WVtO5qw3sNnP4MeiRUnqr07CekrYMU12Mc7GbsgnjhQ=	3	9	0.0625	0.09778	0.0005016	0
0		17109330	133	1275158	0	WVtO5qw3sNnP4MeiRUnqr07CekrYMU12Mc7GbsgnjhQ=	3	9	0.0625	0.09778	0.0005016	0
0		17109330	134	277453811	0	WVtO5qw3sNnP4MeiRUnqr07CekrYMU12Mc7GbsgnjhQ=	3	9	0.0625	0.09778	0.0005016	0
0		17109330	135		0	WVtO5qw3sNnP4MeiRUnqr07CekrYMU12Mc7GbsgnjhQ=	3	9	0.0625	0.01398	0.0006723	0
0		17109330	136	448781616	0	WVtO5qw3sNnP4MeiRUnqr07CekrYMU12Mc7GbsgnjhQ=	3	9	0.0625	0.09778	0.0005016	0
0		17109330	137	16915975	0	WVtO5qw3sNnP4MeiRUnqr07CekrYMU12Mc7GbsgnjhQ=	3	9	0.0625	0.09778	0.0005016	0
0		17109330	138	63	0	WVtO5qw3sNnP4MeiRUnqr07CekrYMU12Mc7GbsgnjhQ=	3	9	0.0625	0.09778	0.0005016	0
0		17109330	139	351604304	0	WVtO5qw3sNnP4MeiRUnqr07CekrYMU12Mc7GbsgnjhQ=	3	9	0.0625	0.09778	0.0005016	0
0		17109330	140	1695481	0	WVtO5qw3sNnP4MeiRUnqr07CekrYMU12Mc7GbsgnjhQ=	3	9	0.0625	0.09778	0.0005016	0
0		17109330	141	788651691	0	WVtO5qw3sNnP4MeiRUnqr07CekrYMU12Mc7GbsgnjhQ=	3	9	0.0625	0.09778	0.0005016	0
0		17109330	142	381384	0	WVtO5qw3sNnP4MeiRUnqr07CekrYMU12Mc7GbsgnjhQ=	3	9	0.0625	0.09778	0.0005016	0
0		17109330	143	372629480	0	WVtO5qw3sNnP4MeiRUnqr07CekrYMU12Mc7GbsgnjhQ=	3	9	0.0625	0.09778	0.0005016	0
0		17109330	144	97960088	0	WVtO5qw3sNnP4MeiRUnqr07CekrYMU12Mc7GbsgnjhQ=	3	9	0.0625	0.09778	0.0005016	0
0		17109330	145	610492276	0	WVtO5qw3sNnP4MeiRUnqr07CekrYMU12Mc7GbsgnjhQ=	3	9	0.0625	0.09778	0.0005016	0
0		17109330	146	1273131	0	WVtO5qw3sNnP4MeiRUnqr07CekrYMU12Mc7GbsgnjhQ=	3	9	0.0625	0.09778	0.0005016	0
0		17109330	147	85352385	0	WVtO5qw3sNnP4MeiRUnqr07CekrYMU12Mc7GbsgnjhQ=	3	9	0.0625	0.09778	0.0005016	0
0		17109330	148	3136599470	0	WVtO5qw3sNnP4MeiRUnqr07CekrYMU12Mc7GbsgnjhQ=	3	9	0.0625	0.09778	0.0005016	0
0		17109330	149	400426643	0	WVtO5qw3sNnP4MeiRUnqr07CekrYMU12Mc7GbsgnjhQ=	3	9	0.0625	0.09778	0.0005016	0
0		17109330	150	7776610	0	WVtO5qw3sNnP4MeiRUnqr07CekrYMU12Mc7GbsgnjhQ=	3	9	0.0625	0.09778	0.0005016	0
0		17109330	151	38686555	0	WVtO5qw3sNnP4MeiRUnqr07CekrYMU12Mc7GbsgnjhQ=	3	9	0.0625	0.09778	0.0005016	0
0		17109330	152	1726343274	0	WVtO5qw3sNnP4MeiRUnqr07CekrYMU12Mc7GbsgnjhQ=	3	9	0.0625	0.09778	0.0005016	0
0		17109330	153	336055875	0	WVtO5qw3sNnP4MeiRUnqr07CekrYMU12Mc7GbsgnjhQ=	3	9	0.0625	0.09778	0.0005016	0
0		17109330	154	6568018	0	WVtO5qw3sNnP4MeiRUnqr07CekrYMU12Mc7GbsgnjhQ=	3	9	0.0625	0.09778	0.0005016	0
0		17109330	155	257337632	0	WVtO5qw3sNnP4MeiRUnqr07CekrYMU12Mc7GbsgnjhQ=	3	9	0.0625	0.09778	0.0005016	0
0		17109330	156	6226704737	0	WVtO5qw3sNnP4MeiRUnqr07CekrYMU12Mc7GbsgnjhQ=	3	9	0.0625	0.09778	0.0005016	0
0		17109330	157	257340274	0	WVtO5qw3sNnP4MeiRUnqr07CekrYMU12Mc7GbsgnjhQ=	3	9	0.0625	0.09778	0.0005016	0
0		17109330	158	82771227	0	WVtO5qw3sNnP4MeiRUnqr07CekrYMU12Mc7GbsgnjhQ=	3	9	0.0625	0.09778	0.0005016	0
0		17109330	159	317808371	0	WVtO5qw3sNnP4MeiRUnqr07CekrYMU12Mc7GbsgnjhQ=	3	9	0.0625	0.09778	0.0005016	0
0		17109330	160	1441418781	0	WVtO5qw3sNnP4MeiRUnqr07CekrYMU12Mc7GbsgnjhQ=	3	9	0.0625	0.09778	0.0005016	0
0		17109330	161	6571217	0	WVtO5qw3sNnP4MeiRUnqr07CekrYMU12Mc7GbsgnjhQ=	3	9	0.0625	0.09778	0.0005016	0
0		17109330	162	317471620	0	WVtO5qw3sNnP4MeiRUnqr07CekrYMU12Mc7GbsgnjhQ=	3	9	0.0625	0.09778	0.0005016	0
0		17109330	163	1273307	0	WVtO5qw3sNnP4MeiRUnqr07CekrYMU12Mc7GbsgnjhQ=	3	9	0.0625	0.09778	0.0005016	0
0		17109330	164	6566940	0	WVtO5qw3sNnP4MeiRUnqr07CekrYMU12Mc7GbsgnjhQ=	3	9	0.0625	0.09778	0.0005016	0
0		17109330	165	326053736	0	WVtO5qw3sNnP4MeiRUnqr07CekrYMU12Mc7GbsgnjhQ=	3	9	0.0625	0.09778	0.0005016	0
0		17109330	166	765838	0	WVtO5qw3sNnP4MeiRUnqr07CekrYMU12Mc7GbsgnjhQ=	3	9	0.0625	0.09778	0.0005016	0
0		17109330	167	4245942189	0	WVtO5qw3sNnP4MeiRUnqr07CekrYMU12Mc7GbsgnjhQ=	3	9	0.0625	0.09778	0.0005016	0
0		17109330	168	317489987	0	WVtO5qw3sNnP4MeiRUnqr07CekrYMU12Mc7GbsgnjhQ=	3	9	0.0625	0.09778	0.0005016	0
0		17109330	169	294934177	0	WVtO5qw3sNnP4MeiRUnqr07CekrYMU12Mc7GbsgnjhQ=	3	9	0.0625	0.09778	0.0005016	0
0		17109330	170	2357190483	0	WVtO5qw3sNnP4MeiRUnqr07CekrYMU12Mc7GbsgnjhQ=	3	9	0.0625	0.09778	0.0005016	0
0		17109330	171	294953534	0	WVtO5qw3sNnP4MeiRUnqr07CekrYMU12Mc7GbsgnjhQ=	3	9	0.0625	0.09778	0.0005016	0
0		28185708	0	1515392980	0	WVtO5qw3sNnP4MeiRUnqr07CekrYMU12Mc7GbsgnjhQ=	2	1	0.01562	0.00795	1.144e-05	1
0		28185708	1	1093339	0	WVtO5qw3sNnP4MeiRUnqr07CekrYMU12Mc7GbsgnjhQ=	2	1	0.01562	0.00795	1.144e-05	1
0		28185708	2	305387614	0	WVtO5qw3sNnP4MeiRUnqr07CekrYMU12Mc7GbsgnjhQ=	2	1	0.01562	0.00795	1.144e-05	1
0		28185708	3	351642852	0	WVtO5qw3sNnP4MeiRUnqr07CekrYMU12Mc7GbsgnjhQ=	2	1	0.01562	0.00795	1.144e-05	1
0		28185708	4		0	WVtO5qw3sNnP4MeiRUnqr07CekrYMU12Mc7GbsgnjhQ=	2	1	0.01562	0.00795	1.144e-05	1
0		28185708	5	294980400	0	WVtO5qw3sNnP4MeiRUnqr07CekrYMU12Mc7GbsgnjhQ=	2	1	0.01562	0.00795	1.144e-05	1
0		28185708	6	38700108	0	WVtO5qw3sNnP4MeiRUnqr07CekrYMU12Mc7GbsgnjhQ=	2	1	0.01562	0.00795	1.144e-05	1
0		28185708	7	288806451	0	WVtO5qw3sNnP4MeiRUnqr07CekrYMU12Mc7GbsgnjhQ=	2	1	0.01562	0.00795	1.144e-05	1
0		28185708	8		0	WVtO5qw3sNnP4MeiRUnqr07CekrYMU12Mc7GbsgnjhQ=	2	1	0.01562	0.00795	1.144e-05	1
0		28185708	9	336037245	0	WVtO5qw3sNnP4MeiRUnqr07CekrYMU12Mc7GbsgnjhQ=	2	1	0.01562	0.00795	1.144e-05	1
0		28185708	10	336045695	0	WVtO5qw3sNnP4MeiRUnqr07CekrYMU12Mc7GbsgnjhQ=	2	1	0.01562	0.00795	1.144e-05	1
0	2	35229152	0	1319472894	0	WVtO5qw3sNnP4MeiRUnqr07CekrYMU12Mc7GbsgnjhQ=	2	9
0	2	35229152	1	1271934	0	WVtO5qw3sNnP4MeiRUnqr07CekrYMU12Mc7GbsgnjhQ=	2	9
0	2	35229152	2	288787213	0	WVtO5qw3sNnP4MeiRUnqr07CekrYMU12Mc7GbsgnjhQ=	2	9
0		39308684	0	1761001936	0	70s3v5qRyCO/1PCdI6fVXnrW8FU/w+5CKRSa72xgcIo=	3	9	0.0625	0.08618	0.0004702	0
0		39308684	1	13009126	0	70s3v5qRyCO/1PCdI6fVXnrW8FU/w+5CKRSa72xgcIo=	3	9	0.0625	0.08618	0.0004702	0
0	2	39308688	0	97957309	0	70s3v5qRyCO/1PCdI6fVXnrW8FU/w+5CKRSa72xgcIo=	3	9
0	2	39308688	1	1099042	0	70s3v5qRyCO/1PCdI6fVXnrW8FU/w+5CKRSa72xgcIo=	3	9
0		39308692	0	336047708	0	70s3v5qRyCO/1PCdI6fVXnrW8FU/w+5CKRSa72xgcIo=	3	9	0.0625	0.09155	0.0004702	0
0		39308692	1	336055582	0	70s3v5qRyCO/1PCdI6fVXnrW8FU/w+5CKRSa72xgcIo=	3	9	0.0625	0.09155	0.0004702	0
0		46542951	0	336048559	0	gUvfmF1WIPzN8t8PAyLthnzpOSxOaYcRSjTVvmShd4o=	3	9	0.03125	0.07764	0.000432	0
0		46542951	1	336069364	0	gUvfmF1WIPzN8t8PAyLthnzpOSxOaYcRSjTVvmShd4o=	3	9	0.03125	0.07764	0.000432	0
0		86753913	0	906287	0	iV68dcBG/5coLZyooOnXWm9MpRg+xiBqLp2MVgNJ8B4=	3	9	0.0625	0.01553	3.815e-05	0
0		86753913	1	294880136	0	iV68dcBG/5coLZyooOnXWm9MpRg+xiBqLp2MVgNJ8B4=	3	9	0.0625	0.01553	3.815e-05	0
0		86753913	2	317346629	0	iV68dcBG/5coLZyooOnXWm9MpRg+xiBqLp2MVgNJ8B4=	3	9	0.0625	0.01553	3.815e-05	0
0	2	98680993	0	501421958	0	70s3v5qRyCO/1PCdI6fVXnrW8FU/w+5CKRSa72xgcIo=	3	9
0	2	98680993	1	3810807041	0	70s3v5qRyCO/1PCdI6fVXnrW8FU/w+5CKRSa72xgcIo=	3	9
0		105360316	0	926258178	0	rNyxTd1B3RnDJBIofzoVksjnmaJEN+hW5W+yRHo2xsM=	3	10	0.01874	0.04193	3.815e-05	0
0	2	106664144	0	2343482865	0	70s3v5qRyCO/1PCdI6fVXnrW8FU/w+5CKRSa72xgcIo=	3	9
0	2	106664144	1	491785654	0	70s3v5qRyCO/1PCdI6fVXnrW8FU/w+5CKRSa72xgcIo=	3	9
0		109341524	0	2697940353	0	70s3v5qRyCO/1PCdI6fVXnrW8FU/w+5CKRSa72xgcIo=	3	9	0.125	0.09924	0.001049	0
0		109341524	1	336038561	0	70s3v5qRyCO/1PCdI6fVXnrW8FU/w+5CKRSa72xgcIo=	3	9	0.125	0.09924	0.001049	0
0		109344935	0	478288620	0	70s3v5qRyCO/1PCdI6fVXnrW8FU/w+5CKRSa72xgcIo=	3	9	0.0625	0.01398	0.0006723	0
0		109344935	1	961216589	0	70s3v5qRyCO/1PCdI6fVXnrW8FU/w+5CKRSa72xgcIo=	3	9	0.0625	0.01398	0.0006723	0
0		124371644	0	3198220573	0	70s3v5qRyCO/1PCdI6fVXnrW8FU/w+5CKRSa72xgcIo=	3	9	0.0625	0.09058	0.0008211	0
0		124371644	1	38690597	0	70s3v5qRyCO/1PCdI6fVXnrW8FU/w+5CKRSa72xgcIo=	3	9	0.0625	0.09058	0.0008211	0
0		154376113	0	38646843	0	WVtO5qw3sNnP4MeiRUnqr07CekrYMU12Mc7GbsgnjhQ=	2	10	0.01562	0.01088	3.815e-05	0
0		155171765	0	3865219503	0	70s3v5qRyCO/1PCdI6fVXnrW8FU/w+5CKRSa72xgcIo=	3	9	0.0625	0.08813	0.0004702	0
0		155171765	1	7311325	0	70s3v5qRyCO/1PCdI6fVXnrW8FU/w+5CKRSa72xgcIo=	3	9	0.0625	0.08813	0.0004702	0
0		182939990	0	4469828987	0	XAk+iT/NLGe4Ow+7ARniw9vei1mUmLS0U2w0PFWXEwk=	3	9	0.0625	0.06049	0.0001926	1
0		182939990	1	317488460	0	XAk+iT/NLGe4Ow+7ARniw9vei1mUmLS0U2w0PFWXEwk=	3	9	0.0625	0.06049	0.0001926	1
0		182939990	2	6568111	0	XAk+iT/NLGe4Ow+7ARniw9vei1mUmLS0U2w0PFWXEwk=	3	9	0.0625	0.06049	0.0001926	1
0		192299653	0	82754513	0	XAk+iT/NLGe4Ow+7ARniw9vei1mUmLS0U2w0PFWXEwk=	3	9	0.0625	0.02863	0.000309	1
0		192299653	1	5772164	0	XAk+iT/NLGe4Ow+7ARniw9vei1mUmLS0U2w0PFWXEwk=	3	9	0.0625	0.02863	0.000309	1
0		192299653	2	257500381	0	XAk+iT/NLGe4Ow+7ARniw9vei1mUmLS0U2w0PFWXEwk=	3	9	0.0625	0.02863	0.000309	1
0		192299653	3	1315252	0	XAk+iT/NLGe4Ow+7ARniw9vei1mUmLS0U2w0PFWXEwk=	3	9	0.0625	0.02863	0.000309	1
0		192299653	4	1093559	0	XAk+iT/NLGe4Ow+7ARniw9vei1mUmLS0U2w0PFWXEwk=	3	9	0.0625	0.02863	0.000309	1
0		192299653	5	711581	0	XAk+iT/NLGe4Ow+7ARniw9vei1mUmLS0U2w0PFWXEwk=	3	9	0.0625	0.02863	0.000309	1
0		192299653	6	340897416	0	XAk+iT/NLGe4Ow+7ARniw9vei1mUmLS0U2w0PFWXEwk=	3	9	0.0625	0.02863	0.000309	1
0		192299653	7	4820096477	0	XAk+iT/NLGe4Ow+7ARniw9vei1mUmLS0U2w0PFWXEwk=	3	9	0.0625	0.02863	0.000309	1
0		192299653	8	12933671	0	XAk+iT/NLGe4Ow+7ARniw9vei1mUmLS0U2w0PFWXEwk=	3	9	0.0625	0.02863	0.000309	1
0		192299653	9	6567643	0	XAk+iT/NLGe4Ow+7ARniw9vei1mUmLS0U2w0PFWXEwk=	3	9	0.0625	0.02863	0.000309	1
0		192299653	10	7781386	0	XAk+iT/NLGe4Ow+7ARniw9vei1mUmLS0U2w0PFWXEwk=	3	9	0.0625	0.02863	0.000309	1
0		192299653	11	1436495192	0	XAk+iT/NLGe4Ow+7ARniw9vei1mUmLS0U2w0PFWXEwk=	3	9	0.0625	0.02863	0.000309	1
0		192299653	12	2150406816	0	XAk+iT/NLGe4Ow+7ARniw9vei1mUmLS0U2w0PFWXEwk=	3	9	0.0625	0.02863	0.000309	1
0		192299653	13	1436325693	0	XAk+iT/NLGe4Ow+7ARniw9vei1mUmLS0U2w0PFWXEwk=	3	9	0.0625	0.02863	0.000309	1
0		192299653	14	87264102	0	XAk+iT/NLGe4Ow+7ARniw9vei1mUmLS0U2w0PFWXEwk=	3	9	0.0625	0.02863	0.000309	1
0		192299653	15	4820133029	0	XAk+iT/NLGe4Ow+7ARniw9vei1mUmLS0U2w0PFWXEwk=	3	9	0.0625	0.02863	0.000309	1
0		192299653	16	284755576	0	XAk+iT/NLGe4Ow+7ARniw9vei1mUmLS0U2w0PFWXEwk=	3	9	0.0625	0.02863	0.000309	1
0		192299653	17	1436369336	0	XAk+iT/NLGe4Ow+7ARniw9vei1mUmLS0U2w0PFWXEwk=	3	9	0.0625	0.02863	0.000309	1
0		192299653	18	351626708	0	XAk+iT/NLGe4Ow+7ARniw9vei1mUmLS0U2w0PFWXEwk=	3	9	0.0625	0.02863	0.000309	1
0		192299653	19	3242456446	0	XAk+iT/NLGe4Ow+7ARniw9vei1mUmLS0U2w0PFWXEwk=	3	9	0.0625	0.02863	0.000309	1
0		192299653	20	4820429618	0	XAk+iT/NLGe4Ow+7ARniw9vei1mUmLS0U2w0PFWXEwk=	3	9	0.0625	0.02863	0.000309	1
0		192299653	21	4820031883	0	XAk+iT/NLGe4Ow+7ARniw9vei1mUmLS0U2w0PFWXEwk=	3	9	0.0625	0.02863	0.000309	1
0		192299653	22	4815459946	0	XAk+iT/NLGe4Ow+7ARniw9vei1mUmLS0U2w0PFWXEwk=	3	9	0.0625	0.02863	0.000309	1
0		192299653	23	4820391160	0	XAk+iT/NLGe4Ow+7ARniw9vei1mUmLS0U2w0PFWXEwk=	3	9	0.0625	0.02863	0.000309	1
0		192299653	24		0	XAk+iT/NLGe4Ow+7ARniw9vei1mUmLS0U2w0PFWXEwk=	3	9	0.0625	0.02863	0.000309	1
0		192299653	25	294894819	0	XAk+iT/NLGe4Ow+7ARniw9vei1mUmLS0U2w0PFWXEwk=	3	9	0.0625	0.02863	0.000309	1
0		192299653	26	351634839	0	XAk+iT/NLGe4Ow+7ARniw9vei1mUmLS0U2w0PFWXEwk=	3	9	0.0625	0.02863	0.000309	1
0		192299653	27	1271892	0	XAk+iT/NLGe4Ow+7ARniw9vei1mUmLS0U2w0PFWXEwk=	3	9	0.0625	0.02863	0.000309	1
0		192299653	28	705724	0	XAk+iT/NLGe4Ow+7ARniw9vei1mUmLS0U2w0PFWXEwk=	3	9	0.0625	0.02863	0.000309	1
0		192299653	29	207833103	0	XAk+iT/NLGe4Ow+7ARniw9vei1mUmLS0U2w0PFWXEwk=	3	9	0.0625	0.02863	0.000309	1
0		192299653	30	904770	0	XAk+iT/NLGe4Ow+7ARniw9vei1mUmLS0U2w0PFWXEwk=	3	9	0.0625	0.02863	0.000309	1
0		192299653	31	4239638414	0	XAk+iT/NLGe4Ow+7ARniw9vei1mUmLS0U2w0PFWXEwk=	3	9	0.0625	0.02863	0.000309	1
0		192299653	32	3858945898	0	XAk+iT/NLGe4Ow+7ARniw9vei1mUmLS0U2w0PFWXEwk=	3	9	0.0625	0.02863	0.000309	1
0		192299653	33	351701561	0	XAk+iT/NLGe4Ow+7ARniw9vei1mUmLS0U2w0PFWXEwk=	3	9	0.0625	0.02863	0.000309	1
0		192299653	34	317470589	0	XAk+iT/NLGe4Ow+7ARniw9vei1mUmLS0U2w0PFWXEwk=	3	9	0.0625	0.02863	0.000309	1
0		192299653	35	38736850	0	XAk+iT/NLGe4Ow+7ARniw9vei1mUmLS0U2w0PFWXEwk=	3	9	0.0625	0.02863	0.000309	1
0		192299653	36	257346177	0	XAk+iT/NLGe4Ow+7ARniw9vei1mUmLS0U2w0PFWXEwk=	3	9	0.0625	0.02863	0.000309	1
0		192299653	37	2107206511	0	XAk+iT/NLGe4Ow+7ARniw9vei1mUmLS0U2w0PFWXEwk=	3	9	0.0625	0.02863	0.000309	1
0		192299653	38	903235	0	XAk+iT/NLGe4Ow+7ARniw9vei1mUmLS0U2w0PFWXEwk=	3	9	0.0625	0.02863	0.000309	1
0		192299653	39	318411570	0	XAk+iT/NLGe4Ow+7ARniw9vei1mUmLS0U2w0PFWXEwk=	3	9	0.0625	0.02863	0.000309	1
0		192299653	40	927860065	0	XAk+iT/NLGe4Ow+7ARniw9vei1mUmLS0U2w0PFWXEwk=	3	9	0.0625	0.02863	0.000309	1
0		192299653	41	317477855	0	XAk+iT/NLGe4Ow+7ARniw9vei1mUmLS0U2w0PFWXEwk=	3	9	0.0625	0.02863	0.000309	1
0		192299653	42	3463939774	0	XAk+iT/NLGe4Ow+7ARniw9vei1mUmLS0U2w0PFWXEwk=	3	9	0.0625	0.02863	0.000309	1
0		192299653	43	708535613	0	XAk+iT/NLGe4Ow+7ARniw9vei1mUmLS0U2w0PFWXEwk=	3	9	0.0625	0.02863	0.000309	1
0		192299653	44	4868193536	0	XAk+iT/NLGe4Ow+7ARniw9vei1mUmLS0U2w0PFWXEwk=	3	9	0.0625	0.02863	0.000309	1
0		192299653	45	336023614	0	XAk+iT/NLGe4Ow+7ARniw9vei1mUmLS0U2w0PFWXEwk=	3	9	0.0625	0.02863	0.000309	1
0		192299653	46	3890244170	0	XAk+iT/NLGe4Ow+7ARniw9vei1mUmLS0U2w0PFWXEwk=	3	9	0.0625	0.02863	0.000309	1
0		192299653	47	336021540	0	XAk+iT/NLGe4Ow+7ARniw9vei1mUmLS0U2w0PFWXEwk=	3	9	0.0625	0.02863	0.000309	1
0		192299653	48	1272215	0	XAk+iT/NLGe4Ow+7ARniw9vei1mUmLS0U2w0PFWXEwk=	3	9	0.0625	0.02863	0.000309	1
0		192299653	49	711251	0	XAk+iT/NLGe4Ow+7ARniw9vei1mUmLS0U2w0PFWXEwk=	3	9	0.0625	0.02863	0.000309	1
0		192299653	50	3867931922	0	XAk+iT/NLGe4Ow+7ARniw9vei1mUmLS0U2w0PFWXEwk=	3	9	0.0625	0.02863	0.000309	1
0		192299653	51	1515392980	0	XAk+iT/NLGe4Ow+7ARniw9vei1mUmLS0U2w0PFWXEwk=	3	9	0.0625	0.02863	0.000309	1
0		192299653	52	2893790008	0	XAk+iT/NLGe4Ow+7ARniw9vei1mUmLS0U2w0PFWXEwk=	3	9	0.0625	0.02863	0.000309	1
0		192299653	53	4820110704	0	XAk+iT/NLGe4Ow+7ARniw9vei1mUmLS0U2w0PFWXEwk=	3	9	0.0625	0.02863	0.000309	1
0		192299653	54	351607162	0	XAk+iT/NLGe4Ow+7ARniw9vei1mUmLS0U2w0PFWXEwk=	3	9	0.0625	0.02863	0.000309	1
0		192299653	55	1331993	0	XAk+iT/NLGe4Ow+7ARniw9vei1mUmLS0U2w0PFWXEwk=	3	9	0.0625	0.02863	0.000309	1
0		192299653	56	381368	0	XAk+iT/NLGe4Ow+7ARniw9vei1mUmLS0U2w0PFWXEwk=	3	9	0.0625	0.02863	0.000309	1
0		192299653	57	3938910974	0	XAk+iT/NLGe4Ow+7ARniw9vei1mUmLS0U2w0PFWXEwk=	3	9	0.0625	0.02863	0.000309	1
0		192299653	58	3545697508	0	XAk+iT/NLGe4Ow+7ARniw9vei1mUmLS0U2w0PFWXEwk=	3	9	0.0625	0.02863	0.000309	1
0		192299653	59	902886	0	XAk+iT/NLGe4Ow+7ARniw9vei1mUmLS0U2w0PFWXEwk=	3	9	0.0625	0.02863	0.000309	1
0		192299653	60	294935062	0	XAk+iT/NLGe4Ow+7ARniw9vei1mUmLS0U2w0PFWXEwk=	3	9	0.0625	0.02863	0.000309	1
0		192299653	61	539356093	0	XAk+iT/NLGe4Ow+7ARniw9vei1mUmLS0U2w0PFWXEwk=	3	9	0.0625	0.02863	0.000309	1
0		192299653	62	616478886	0	XAk+iT/NLGe4Ow+7ARniw9vei1mUmLS0U2w0PFWXEwk=	3	9	0.0625	0.02863	0.000309	1
0		192299653	63	38738181	0	XAk+iT/NLGe4Ow+7ARniw9vei1mUmLS0U2w0PFWXEwk=	3	9	0.0625	0.02863	0.000309	1
0		192299653	64	329055032	0	XAk+iT/NLGe4Ow+7ARniw9vei1mUmLS0U2w0PFWXEwk=	3	9	0.0625	0.02863	0.000309	1
0		192299653	65	3689260641	0	XAk+iT/NLGe4Ow+7ARniw9vei1mUmLS0U2w0PFWXEwk=	3	9	0.0625	0.02863	0.000309	1
0		192299653	66	611259118	0	XAk+iT/NLGe4Ow+7ARniw9vei1mUmLS0U2w0PFWXEwk=	3	9	0.0625	0.02863	0.000309	1
0		192299653	67	1093204	0	XAk+iT/NLGe4Ow+7ARniw9vei1mUmLS0U2w0PFWXEwk=	3	9	0.0625	0.02863	0.000309	1
0		192299653	68	4820250647	0	XAk+iT/NLGe4Ow+7ARniw9vei1mUmLS0U2w0PFWXEwk=	3	9	0.0625	0.02863	0.000309	1
0		192299653	69	3676415236	0	XAk+iT/NLGe4Ow+7ARniw9vei1mUmLS0U2w0PFWXEwk=	3	9	0.0625	0.02863	0.000309	1
0		192299653	70	486699	0	XAk+iT/NLGe4Ow+7ARniw9vei1mUmLS0U2w0PFWXEwk=	3	9	0.0625	0.02863	0.000309	1
0		192299653	71	4081219342	0	XAk+iT/NLGe4Ow+7ARniw9vei1mUmLS0U2w0PFWXEwk=	3	9	0.0625	0.02863	0.000309	1
0		192299653	72	902367	0	XAk+iT/NLGe4Ow+7ARniw9vei1mUmLS0U2w0PFWXEwk=	3	9	0.0625	0.02863	0.000309	1
0		192299653	73	30789398	0	XAk+iT/NLGe4Ow+7ARniw9vei1mUmLS0U2w0PFWXEwk=	3	9	0.0625	0.02863	0.000309	1
0		192299653	74	1269761	0	XAk+iT/NLGe4Ow+7ARniw9vei1mUmLS0U2w0PFWXEwk=	3	9	0.0625	0.02863	0.000309	1
0		192299653	75	4820453791	0	XAk+iT/NLGe4Ow+7ARniw9vei1mUmLS0U2w0PFWXEwk=	3	9	0.0625	0.02863	0.000309	1
0		192299653	76	351655236	0	XAk+iT/NLGe4Ow+7ARniw9vei1mUmLS0U2w0PFWXEwk=	3	9	0.0625	0.02863	0.000309	1
0		192299653	77	449612510	0	XAk+iT/NLGe4Ow+7ARniw9vei1mUmLS0U2w0PFWXEwk=	3	9	0.0625	0.02863	0.000309	1
0		192299653	78	272868975	0	XAk+iT/NLGe4Ow+7ARniw9vei1mUmLS0U2w0PFWXEwk=	3	9	0.0625	0.02863	0.000309	1
0		192299653	79	372620492	0	XAk+iT/NLGe4Ow+7ARniw9vei1mUmLS0U2w0PFWXEwk=	3	9	0.0625	0.02863	0.000309	1
0		192299653	80	295001076	0	XAk+iT/NLGe4Ow+7ARniw9vei1mUmLS0U2w0PFWXEwk=	3	9	0.0625	0.02863	0.000309	1
0		192299653	81	5489339178	0	XAk+iT/NLGe4Ow+7ARniw9vei1mUmLS0U2w0PFWXEwk=	3	9	0.0625	0.02863	0.000309	1
0		192299653	82	4820279445	0	XAk+iT/NLGe4Ow+7ARniw9vei1mUmLS0U2w0PFWXEwk=	3	9	0.0625	0.02863	0.000309	1
0		192299653	83	5655258253	0	XAk+iT/NLGe4Ow+7ARniw9vei1mUmLS0U2w0PFWXEwk=	3	9	0.0625	0.02863	0.000309	1
0		192299653	84	6566421	0	XAk+iT/NLGe4Ow+7ARniw9vei1mUmLS0U2w0PFWXEwk=	3	9	0.0625	0.02863	0.000309	1
0		192299653	85	1270933	0	XAk+iT/NLGe4Ow+7ARniw9vei1mUmLS0U2w0PFWXEwk=	3	9	0.0625	0.02863	0.000309	1
0		192299653	86	16915974	0	XAk+iT/NLGe4Ow+7ARniw9vei1mUmLS0U2w0PFWXEwk=	3	9	0.0625	0.02863	0.000309	1
0		192299653	87	9786982	0	XAk+iT/NLGe4Ow+7ARniw9vei1mUmLS0U2w0PFWXEwk=	3	9	0.0625	0.02863	0.000309	1
0		192299653	88	1269058	0	XAk+iT/NLGe4Ow+7ARniw9vei1mUmLS0U2w0PFWXEwk=	3	9	0.0625	0.02863	0.000309	1
0		192299653	89	2055351239	0	XAk+iT/NLGe4Ow+7ARniw9vei1mUmLS0U2w0PFWXEwk=	3	9	0.0625	0.02863	0.000309	1
0		192299653	90	257408789	0	XAk+iT/NLGe4Ow+7ARniw9vei1mUmLS0U2w0PFWXEwk=	3	9	0.0625	0.02863	0.000309	1
0		192299653	91	257407461	0	XAk+iT/NLGe4Ow+7ARniw9vei1mUmLS0U2w0PFWXEwk=	3	9	0.0625	0.02863	0.000309	1
0		192299653	92	351612837	0	XAk+iT/NLGe4Ow+7ARniw9vei1mUmLS0U2w0PFWXEwk=	3	9	0.0625	0.02863	0.000309	1
0		192299653	93	63619231	0	XAk+iT/NLGe4Ow+7ARniw9vei1mUmLS0U2w0PFWXEwk=	3	9	0.0625	0.02863	0.000309	1
0		192299653	94	257337213	0	XAk+iT/NLGe4Ow+7ARniw9vei1mUmLS0U2w0PFWXEwk=	3	9	0.0625	0.02863	0.000309	1
0		192299653	95	376263236	0	XAk+iT/NLGe4Ow+7ARniw9vei1mUmLS0U2w0PFWXEwk=	3	9	0.0625	0.02863	0.000309	1
0		192299653	96	3583149260	0	XAk+iT/NLGe4Ow+7ARniw9vei1mUmLS0U2w0PFWXEwk=	3	9	0.0625	0.02863	0.000309	1
0		192299653	97	317488461	0	XAk+iT/NLGe4Ow+7ARniw9vei1mUmLS0U2w0PFWXEwk=	3	9	0.0625	0.02863	0.000309	1
0		192299653	98	376288168	0	XAk+iT/NLGe4Ow+7ARniw9vei1mUmLS0U2w0PFWXEwk=	3	9	0.0625	0.02863	0.000309	1
0		192299653	99	3915235287	0	XAk+iT/NLGe4Ow+7ARniw9vei1mUmLS0U2w0PFWXEwk=	3	9	0.0625	0.02863	0.000309	1
0		192299653	100	1338920	0	XAk+iT/NLGe4Ow+7ARniw9vei1mUmLS0U2w0PFWXEwk=	3	9	0.0625	0.02863	0.000309	1
0		192299653	101	317302940	0	XAk+iT/NLGe4Ow+7ARniw9vei1mUmLS0U2w0PFWXEwk=	3	9	0.0625	0.02863	0.000309	1
0		192299653	102	6566940	0	XAk+iT/NLGe4Ow+7ARniw9vei1mUmLS0U2w0PFWXEwk=	3	9	0.0625	0.02863	0.000309	1
0		192299653	103	351641902	0	XAk+iT/NLGe4Ow+7ARniw9vei1mUmLS0U2w0PFWXEwk=	3	9	0.0625	0.02863	0.000309	1
0		192299653	104	1093516	0	XAk+iT/NLGe4Ow+7ARniw9vei1mUmLS0U2w0PFWXEwk=	3	9	0.0625	0.02863	0.000309	1
0		192299653	105	317497247	0	XAk+iT/NLGe4Ow+7ARniw9vei1mUmLS0U2w0PFWXEwk=	3	9	0.0625	0.02863	0.000309	1
0		192299653	106	463289792	0	XAk+iT/NLGe4Ow+7ARniw9vei1mUmLS0U2w0PFWXEwk=	3	9	0.0625	0.02863	0.000309	1
0		192299653	107	2496984564	0	XAk+iT/NLGe4Ow+7ARniw9vei1mUmLS0U2w0PFWXEwk=	3	9	0.0625	0.02863	0.000309	1
0		192299653	108	336053720	0	XAk+iT/NLGe4Ow+7ARniw9vei1mUmLS0U2w0PFWXEwk=	3	9	0.0625	0.02863	0.000309	1
0		192299653	109	351604753	0	XAk+iT/NLGe4Ow+7ARniw9vei1mUmLS0U2w0PFWXEwk=	3	9	0.0625	0.02863	0.000309	1
0		192299653	110	351701759	0	XAk+iT/NLGe4Ow+7ARniw9vei1mUmLS0U2w0PFWXEwk=	3	9	0.0625	0.02863	0.000309	1
0		192299653	111	2886921013	0	XAk+iT/NLGe4Ow+7ARniw9vei1mUmLS0U2w0PFWXEwk=	3	9	0.0625	0.02863	0.000309	1
0		192299653	112	554324303	0	XAk+iT/NLGe4Ow+7ARniw9vei1mUmLS0U2w0PFWXEwk=	3	9	0.0625	0.02863	0.000309	1
0		192299653	113	257502318	0	XAk+iT/NLGe4Ow+7ARniw9vei1mUmLS0U2w0PFWXEwk=	3	9	0.0625	0.02863	0.000309	1
0		192299653	114	3974635171	0	XAk+iT/NLGe4Ow+7ARniw9vei1mUmLS0U2w0PFWXEwk=	3	9	0.0625	0.02863	0.000309	1
0		192299653	115	351634517	0	XAk+iT/NLGe4Ow+7ARniw9vei1mUmLS0U2w0PFWXEwk=	3	9	0.0625	0.02863	0.000309	1
0		192299653	116	4155527081	0	XAk+iT/NLGe4Ow+7ARniw9vei1mUmLS0U2w0PFWXEwk=	3	9	0.0625	0.02863	0.000309	1
0		192299653	117	3231094147	0	XAk+iT/NLGe4Ow+7ARniw9vei1mUmLS0U2w0PFWXEwk=	3	9	0.0625	0.02863	0.000309	1
0		192299653	118	97958435	0	XAk+iT/NLGe4Ow+7ARniw9vei1mUmLS0U2w0PFWXEwk=	3	9	0.0625	0.02863	0.000309	1
0		192299653	119	421574	0	XAk+iT/NLGe4Ow+7ARniw9vei1mUmLS0U2w0PFWXEwk=	3	9	0.0625	0.02863	0.000309	1
0		192299653	120	418564	0	XAk+iT/NLGe4Ow+7ARniw9vei1mUmLS0U2w0PFWXEwk=	3	9	0.0625	0.02863	0.000309	1
0		192299653	121	590638613	0	XAk+iT/NLGe4Ow+7ARniw9vei1mUmLS0U2w0PFWXEwk=	3	9	0.0625	0.02863	0.000309	1
0		192299653	122	1335148	0	XAk+iT/NLGe4Ow+7ARniw9vei1mUmLS0U2w0PFWXEwk=	3	9	0.0625	0.02863	0.000309	1
0		192299653	123	4469209777	0	XAk+iT/NLGe4Ow+7ARniw9vei1mUmLS0U2w0PFWXEwk=	3	9	0.0625	0.02863	0.000309	1
0		192299653	124	609947221	0	XAk+iT/NLGe4Ow+7ARniw9vei1mUmLS0U2w0PFWXEwk=	3	9	0.0625	0.02863	0.000309	1
0		192299653	125	336039641	0	XAk+iT/NLGe4Ow+7ARniw9vei1mUmLS0U2w0PFWXEwk=	3	9	0.0625	0.02863	0.000309	1
0		192299653	126	6571231	0	XAk+iT/NLGe4Ow+7ARniw9vei1mUmLS0U2w0PFWXEwk=	3	9	0.0625	0.02863	0.000309	1
0		192299653	127	257348892	0	XAk+iT/NLGe4Ow+7ARniw9vei1mUmLS0U2w0PFWXEwk=	3	9	0.0625	0.02863	0.000309	1
0		192299653	128	3584882003	0	XAk+iT/NLGe4Ow+7ARniw9vei1mUmLS0U2w0PFWXEwk=	3	9	0.0625	0.02863	0.000309	1
0		192299653	129	1436350719	0	XAk+iT/NLGe4Ow+7ARniw9vei1mUmLS0U2w0PFWXEwk=	3	9	0.0625	0.02863	0.000309	1
0		192299653	130	336041158	0	XAk+iT/NLGe4Ow+7ARniw9vei1mUmLS0U2w0PFWXEwk=	3	9	0.0625	0.02863	0.000309	1
0		192299653	131	317486501	0	XAk+iT/NLGe4Ow+7ARniw9vei1mUmLS0U2w0PFWXEwk=	3	9	0.0625	0.02863	0.000309	1
0		192299653	132	227323298	0	XAk+iT/NLGe4Ow+7ARniw9vei1mUmLS0U2w0PFWXEwk=	3	9	0.0625	0.02863	0.000309	1
0		192299653	133	317495588	0	XAk+iT/NLGe4Ow+7ARniw9vei1mUmLS0U2w0PFWXEwk=	3	9	0.0625	0.02863	0.000309	1
0		192299653	134	3689296354	0	XAk+iT/NLGe4Ow+7ARniw9vei1mUmLS0U2w0PFWXEwk=	3	9	0.0625	0.02863	0.000309	1
0		192299653	135	5532418087	0	XAk+iT/NLGe4Ow+7ARniw9vei1mUmLS0U2w0PFWXEwk=	3	9	0.0625	0.02863	0.000309	1
0		192299653	136	3550423374	0	XAk+iT/NLGe4Ow+7ARniw9vei1mUmLS0U2w0PFWXEwk=	3	9	0.0625	0.02863	0.000309	1
0		192299653	137	854675755	0	XAk+iT/NLGe4Ow+7ARniw9vei1mUmLS0U2w0PFWXEwk=	3	9	0.0625	0.02863	0.000309	1
0		192299653	138	6640623	0	XAk+iT/NLGe4Ow+7ARniw9vei1mUmLS0U2w0PFWXEwk=	3	9	0.0625	0.02863	0.000309	1
0		192299653	139	3936487777	0	XAk+iT/NLGe4Ow+7ARniw9vei1mUmLS0U2w0PFWXEwk=	3	9	0.0625	0.02863	0.000309	1
0		192299653	140	257502010	0	XAk+iT/NLGe4Ow+7ARniw9vei1mUmLS0U2w0PFWXEwk=	3	9	0.0625	0.02863	0.000309	1
0		192299653	141	63690188	0	XAk+iT/NLGe4Ow+7ARniw9vei1mUmLS0U2w0PFWXEwk=	3	9	0.0625	0.02863	0.000309	1
0		192299653	142	1436488903	0	XAk+iT/NLGe4Ow+7ARniw9vei1mUmLS0U2w0PFWXEwk=	3	9	0.0625	0.02863	0.000309	1
0		192299653	143	6564891	0	XAk+iT/NLGe4Ow+7ARniw9vei1mUmLS0U2w0PFWXEwk=	3	9	0.0625	0.02863	0.000309	1
0		192299653	144	602980	0	XAk+iT/NLGe4Ow+7ARniw9vei1mUmLS0U2w0PFWXEwk=	3	9	0.0625	0.02863	0.000309	1
0		192299653	145	340153832	0	XAk+iT/NLGe4Ow+7ARniw9vei1mUmLS0U2w0PFWXEwk=	3	9	0.0625	0.02863	0.000309	1
0		192299653	146	351640884	0	XAk+iT/NLGe4Ow+7ARniw9vei1mUmLS0U2w0PFWXEwk=	3	9	0.0625	0.02863	0.000309	1
0		192299653	147	294924089	0	XAk+iT/NLGe4Ow+7ARniw9vei1mUmLS0U2w0PFWXEwk=	3	9	0.0625	0.02863	0.000309	1
0		192299653	148	1095053	0	XAk+iT/NLGe4Ow+7ARniw9vei1mUmLS0U2w0PFWXEwk=	3	9	0.0625	0.02863	0.000309	1
0		192299653	149	368771442	0	XAk+iT/NLGe4Ow+7ARniw9vei1mUmLS0U2w0PFWXEwk=	3	9	0.0625	0.02863	0.000309	1
0		192299653	150	1436491870	0	XAk+iT/NLGe4Ow+7ARniw9vei1mUmLS0U2w0PFWXEwk=	3	9	0.0625	0.02863	0.000309	1
0		192299653	151	257495888	0	XAk+iT/NLGe4Ow+7ARniw9vei1mUmLS0U2w0PFWXEwk=	3	9	0.0625	0.02863	0.000309	1
0		192299653	152		0	XAk+iT/NLGe4Ow+7ARniw9vei1mUmLS0U2w0PFWXEwk=	3	9	0.0625	0.02863	0.000309	1
0		192299653	153	255718233	0	XAk+iT/NLGe4Ow+7ARniw9vei1mUmLS0U2w0PFWXEwk=	3	9	0.0625	0.02863	0.000309	1
0		192299653	154	4820102717	0	XAk+iT/NLGe4Ow+7ARniw9vei1mUmLS0U2w0PFWXEwk=	3	9	0.0625	0.02863	0.000309	1
0		192299653	155	2108188960	0	XAk+iT/NLGe4Ow+7ARniw9vei1mUmLS0U2w0PFWXEwk=	3	9	0.0625	0.02863	0.000309	1
0		192299653	156	317496418	0	XAk+iT/NLGe4Ow+7ARniw9vei1mUmLS0U2w0PFWXEwk=	3	9	0.0625	0.02863	0.000309	1
0		192299653	157	628339360	0	XAk+iT/NLGe4Ow+7ARniw9vei1mUmLS0U2w0PFWXEwk=	3	9	0.0625	0.02863	0.000309	1
0		192299653	158	3829166	0	XAk+iT/NLGe4Ow+7ARniw9vei1mUmLS0U2w0PFWXEwk=	3	9	0.0625	0.02863	0.000309	1
0		192299653	159	257408514	0	XAk+iT/NLGe4Ow+7ARniw9vei1mUmLS0U2w0PFWXEwk=	3	9	0.0625	0.02863	0.000309	1
0		192299653	160	317468384	0	XAk+iT/NLGe4Ow+7ARniw9vei1mUmLS0U2w0PFWXEwk=	3	9	0.0625	0.02863	0.000309	1
0		192299653	161	317470591	0	XAk+iT/NLGe4Ow+7ARniw9vei1mUmLS0U2w0PFWXEwk=	3	9	0.0625	0.02863	0.000309	1
0		192299653	162	759653171	0	XAk+iT/NLGe4Ow+7ARniw9vei1mUmLS0U2w0PFWXEwk=	3	9	0.0625	0.02863	0.000309	1
0		192299653	163	1271590	0	XAk+iT/NLGe4Ow+7ARniw9vei1mUmLS0U2w0PFWXEwk=	3	9	0.0625	0.02863	0.000309	1
0		192299653	164	6566735	0	XAk+iT/NLGe4Ow+7ARniw9vei1mUmLS0U2w0PFWXEwk=	3	9	0.0625	0.02863	0.000309	1
0		192299653	165	257500453	0	XAk+iT/NLGe4Ow+7ARniw9vei1mUmLS0U2w0PFWXEwk=	3	9	0.0625	0.02863	0.000309	1
0		192299653	166	329248452	0	XAk+iT/NLGe4Ow+7ARniw9vei1mUmLS0U2w0PFWXEwk=	3	9	0.0625	0.02863	0.000309	1
0		192299653	167	3417000070	0	XAk+iT/NLGe4Ow+7ARniw9vei1mUmLS0U2w0PFWXEwk=	3	9	0.0625	0.02863	0.000309	1
0		192299653	168	2787065065	0	XAk+iT/NLGe4Ow+7ARniw9vei1mUmLS0U2w0PFWXEwk=	3	9	0.0625	0.02863	0.000309	1
0		192299653	169	1271016	0	XAk+iT/NLGe4Ow+7ARniw9vei1mUmLS0U2w0PFWXEwk=	3	9	0.0625	0.02863	0.000309	1
0		192299653	170	8055083	0	XAk+iT/NLGe4Ow+7ARniw9vei1mUmLS0U2w0PFWXEwk=	3	9	0.0625	0.02863	0.000309	1
0		192299653	171	30788623	0	XAk+iT/NLGe4Ow+7ARniw9vei1mUmLS0U2w0PFWXEwk=	3	9	0.0625	0.02863	0.000309	1
0		192299653	172	766861936	0	XAk+iT/NLGe4Ow+7ARniw9vei1mUmLS0U2w0PFWXEwk=	3	9	0.0625	0.02863	0.000309	1
0		192299653	173	38647037	0	XAk+iT/NLGe4Ow+7ARniw9vei1mUmLS0U2w0PFWXEwk=	3	9	0.0625	0.02863	0.000309	1
0		192299653	174	82738035	0	XAk+iT/NLGe4Ow+7ARniw9vei1mUmLS0U2w0PFWXEwk=	3	9	0.0625	0.02863	0.000309	1
0		192299653	175	1150028497	0	XAk+iT/NLGe4Ow+7ARniw9vei1mUmLS0U2w0PFWXEwk=	3	9	0.0625	0.02863	0.000309	1
0		192299653	176	30789456	0	XAk+iT/NLGe4Ow+7ARniw9vei1mUmLS0U2w0PFWXEwk=	3	9	0.0625	0.02863	0.000309	1
0		192299653	177	3349108012	0	XAk+iT/NLGe4Ow+7ARniw9vei1mUmLS0U2w0PFWXEwk=	3	9	0.0625	0.02863	0.000309	1
0		192299653	178	7777244	0	XAk+iT/NLGe4Ow+7ARniw9vei1mUmLS0U2w0PFWXEwk=	3	9	0.0625	0.02863	0.000309	1
0		192299653	179	294772556	0	XAk+iT/NLGe4Ow+7ARniw9vei1mUmLS0U2w0PFWXEwk=	3	9	0.0625	0.02863	0.000309	1
0		192299653	180	351604319	0	XAk+iT/NLGe4Ow+7ARniw9vei1mUmLS0U2w0PFWXEwk=	3	9	0.0625	0.02863	0.000309	1
0		192299653	181	5140209560	0	XAk+iT/NLGe4Ow+7ARniw9vei1mUmLS0U2w0PFWXEwk=	3	9	0.0625	0.02863	0.000309	1
0		192299653	182	4469913217	0	XAk+iT/NLGe4Ow+7ARniw9vei1mUmLS0U2w0PFWXEwk=	3	9	0.0625	0.02863	0.000309	1
0		192299653	183	351647935	0	XAk+iT/NLGe4Ow+7ARniw9vei1mUmLS0U2w0PFWXEwk=	3	9	0.0625	0.02863	0.000309	1
0		192299653	184	317486392	0	XAk+iT/NLGe4Ow+7ARniw9vei1mUmLS0U2w0PFWXEwk=	3	9	0.0625	0.02863	0.000309	1
0		192299653	185	295005077	0	XAk+iT/NLGe4Ow+7ARniw9vei1mUmLS0U2w0PFWXEwk=	3	9	0.0625	0.02863	0.000309	1
0		192299653	186	351607178	0	XAk+iT/NLGe4Ow+7ARniw9vei1mUmLS0U2w0PFWXEwk=	3	9	0.0625	0.02863	0.000309	1
0		192299653	187	351660533	0	XAk+iT/NLGe4Ow+7ARniw9vei1mUmLS0U2w0PFWXEwk=	3	9	0.0625	0.02863	0.000309	1
0		192299653	188	4245992245	0	XAk+iT/NLGe4Ow+7ARniw9vei1mUmLS0U2w0PFWXEwk=	3	9	0.0625	0.02863	0.000309	1
0		192299653	189	2851265	0	XAk+iT/NLGe4Ow+7ARniw9vei1mUmLS0U2w0PFWXEwk=	3	9	0.0625	0.02863	0.000309	1
0		192299653	190	782232980	0	XAk+iT/NLGe4Ow+7ARniw9vei1mUmLS0U2w0PFWXEwk=	3	9	0.0625	0.02863	0.000309	1
0		192299653	191	317487213	0	XAk+iT/NLGe4Ow+7ARniw9vei1mUmLS0U2w0PFWXEwk=	3	9	0.0625	0.02863	0.000309	1
0		192299653	192	155313295	0	XAk+iT/NLGe4Ow+7ARniw9vei1mUmLS0U2w0PFWXEwk=	3	9	0.0625	0.02863	0.000309	1
0		192299653	193	4820156550	0	XAk+iT/NLGe4Ow+7ARniw9vei1mUmLS0U2w0PFWXEwk=	3	9	0.0625	0.02863	0.000309	1
0		192299653	194	257501970	0	XAk+iT/NLGe4Ow+7ARniw9vei1mUmLS0U2w0PFWXEwk=	3	9	0.0625	0.02863	0.000309	1
0		192299653	195	376229316	0	XAk+iT/NLGe4Ow+7ARniw9vei1mUmLS0U2w0PFWXEwk=	3	9	0.0625	0.02863	0.000309	1
0		192299653	196	1273445	0	XAk+iT/NLGe4Ow+7ARniw9vei1mUmLS0U2w0PFWXEwk=	3	9	0.0625	0.02863	0.000309	1
0		192299653	197	7778342	0	XAk+iT/NLGe4Ow+7ARniw9vei1mUmLS0U2w0PFWXEwk=	3	9	0.0625	0.02863	0.000309	1
0		192299653	198	4302623190	0	XAk+iT/NLGe4Ow+7ARniw9vei1mUmLS0U2w0PFWXEwk=	3	9	0.0625	0.02863	0.000309	1
0		192299653	199	2097465628	0	XAk+iT/NLGe4Ow+7ARniw9vei1mUmLS0U2w0PFWXEwk=	3	9	0.0625	0.02863	0.000309	1
0		192299653	200	2440840453	0	XAk+iT/NLGe4Ow+7ARniw9vei1mUmLS0U2w0PFWXEwk=	3	9	0.0625	0.02863	0.000309	1
0		192299653	201	484017770	0	XAk+iT/NLGe4Ow+7ARniw9vei1mUmLS0U2w0PFWXEwk=	3	9	0.0625	0.02863	0.000309	1
0		192299653	202	4820365692	0	XAk+iT/NLGe4Ow+7ARniw9vei1mUmLS0U2w0PFWXEwk=	3	9	0.0625	0.02863	0.000309	1
0		192299653	203	4820022347	0	XAk+iT/NLGe4Ow+7ARniw9vei1mUmLS0U2w0PFWXEwk=	3	9	0.0625	0.02863	0.000309	1
0		192299653	204	766857101	0	XAk+iT/NLGe4Ow+7ARniw9vei1mUmLS0U2w0PFWXEwk=	3	9	0.0625	0.02863	0.000309	1
0		192299653	205	7777243	0	XAk+iT/NLGe4Ow+7ARniw9vei1mUmLS0U2w0PFWXEwk=	3	9	0.0625	0.02863	0.000309	1
0		192299653	206	1423369981	0	XAk+iT/NLGe4Ow+7ARniw9vei1mUmLS0U2w0PFWXEwk=	3	9	0.0625	0.02863	0.000309	1
0		192299653	207	182814928	0	XAk+iT/NLGe4Ow+7ARniw9vei1mUmLS0U2w0PFWXEwk=	3	9	0.0625	0.02863	0.000309	1
0		192299653	208	603111	0	XAk+iT/NLGe4Ow+7ARniw9vei1mUmLS0U2w0PFWXEwk=	3	9	0.0625	0.02863	0.000309	1
0		192299653	209	1436303047	0	XAk+iT/NLGe4Ow+7ARniw9vei1mUmLS0U2w0PFWXEwk=	3	9	0.0625	0.02863	0.000309	1
0		192299653	210	2831140072	0	XAk+iT/NLGe4Ow+7ARniw9vei1mUmLS0U2w0PFWXEwk=	3	9	0.0625	0.02863	0.000309	1
0		192299653	211	227419455	0	XAk+iT/NLGe4Ow+7ARniw9vei1mUmLS0U2w0PFWXEwk=	3	9	0.0625	0.02863	0.000309	1
0		192299653	212	1271956	0	XAk+iT/NLGe4Ow+7ARniw9vei1mUmLS0U2w0PFWXEwk=	3	9	0.0625	0.02863	0.000309	1
0		192299653	213	351664163	0	XAk+iT/NLGe4Ow+7ARniw9vei1mUmLS0U2w0PFWXEwk=	3	9	0.0625	0.02863	0.000309	1
0		192299653	214	38759121	0	XAk+iT/NLGe4Ow+7ARniw9vei1mUmLS0U2w0PFWXEwk=	3	9	0.0625	0.02863	0.000309	1
0		192299653	215	734320642	0	XAk+iT/NLGe4Ow+7ARniw9vei1mUmLS0U2w0PFWXEwk=	3	9	0.0625	0.02863	0.000309	1
0		192299653	216	682465	0	XAk+iT/NLGe4Ow+7ARniw9vei1mUmLS0U2w0PFWXEwk=	3	9	0.0625	0.02863	0.000309	1
0		192299653	217	38670060	0	XAk+iT/NLGe4Ow+7ARniw9vei1mUmLS0U2w0PFWXEwk=	3	9	0.0625	0.02863	0.000309	1
0		192299653	218	2421068435	0	XAk+iT/NLGe4Ow+7ARniw9vei1mUmLS0U2w0PFWXEwk=	3	9	0.0625	0.02863	0.000309	1
0		192299653	219	317495555	0	XAk+iT/NLGe4Ow+7ARniw9vei1mUmLS0U2w0PFWXEwk=	3	9	0.0625	0.02863	0.000309	1
0		192299653	220	905650	0	XAk+iT/NLGe4Ow+7ARniw9vei1mUmLS0U2w0PFWXEwk=	3	9	0.0625	0.02863	0.000309	1
0		192299653	221	6565186	0	XAk+iT/NLGe4Ow+7ARniw9vei1mUmLS0U2w0PFWXEwk=	3	9	0.0625	0.02863	0.000309	1
0		192299653	222	704520992	0	XAk+iT/NLGe4Ow+7ARniw9vei1mUmLS0U2w0PFWXEwk=	3	9	0.0625	0.02863	0.000309	1
0		192299653	223	904773	0	XAk+iT/NLGe4Ow+7ARniw9vei1mUmLS0U2w0PFWXEwk=	3	9	0.0625	0.02863	0.000309	1
0		192299653	224	1271175	0	XAk+iT/NLGe4Ow+7ARniw9vei1mUmLS0U2w0PFWXEwk=	3	9	0.0625	0.02863	0.000309	1
0		192299653	225	1094640	0	XAk+iT/NLGe4Ow+7ARniw9vei1mUmLS0U2w0PFWXEwk=	3	9	0.0625	0.02863	0.000309	1
0		192299653	226	1094687	0	XAk+iT/NLGe4Ow+7ARniw9vei1mUmLS0U2w0PFWXEwk=	3	9	0.0625	0.02863	0.000309	1
0		192299653	227	1273180	0	XAk+iT/NLGe4Ow+7ARniw9vei1mUmLS0U2w0PFWXEwk=	3	9	0.0625	0.02863	0.000309	1
0		192299653	228	6571120	0	XAk+iT/NLGe4Ow+7ARniw9vei1mUmLS0U2w0PFWXEwk=	3	9	0.0625	0.02863	0.000309	1
0		192299653	229	351650130	0	XAk+iT/NLGe4Ow+7ARniw9vei1mUmLS0U2w0PFWXEwk=	3	9	0.0625	0.02863	0.000309	1
0		192299653	230	372630443	0	XAk+iT/NLGe4Ow+7ARniw9vei1mUmLS0U2w0PFWXEwk=	3	9	0.0625	0.02863	0.000309	1
0		192299653	231	6641400	0	XAk+iT/NLGe4Ow+7ARniw9vei1mUmLS0U2w0PFWXEwk=	3	9	0.0625	0.02863	0.000309	1
0		192299653	232	4514771831	0	XAk+iT/NLGe4Ow+7ARniw9vei1mUmLS0U2w0PFWXEwk=	3	9	0.0625	0.02863	0.000309	1
0		192299653	233	351652777	0	XAk+iT/NLGe4Ow+7ARniw9vei1mUmLS0U2w0PFWXEwk=	3	9	0.0625	0.02863	0.000309	1
0		192299653	234	317468391	0	XAk+iT/NLGe4Ow+7ARniw9vei1mUmLS0U2w0PFWXEwk=	3	9	0.0625	0.02863	0.000309	1
0		192299653	235	351622730	0	XAk+iT/NLGe4Ow+7ARniw9vei1mUmLS0U2w0PFWXEwk=	3	9	0.0625	0.02863	0.000309	1
0		192299653	236	257340272	0	XAk+iT/NLGe4Ow+7ARniw9vei1mUmLS0U2w0PFWXEwk=	3	9	0.0625	0.02863	0.000309	1
0		192299653	237	1339082	0	XAk+iT/NLGe4Ow+7ARniw9vei1mUmLS0U2w0PFWXEwk=	3	9	0.0625	0.02863	0.000309	1
0		192299653	238	602978	0	XAk+iT/NLGe4Ow+7ARniw9vei1mUmLS0U2w0PFWXEwk=	3	9	0.0625	0.02863	0.000309	1
0		192299653	239	5788916	0	XAk+iT/NLGe4Ow+7ARniw9vei1mUmLS0U2w0PFWXEwk=	3	9	0.0625	0.02863	0.000309	1
0		192299653	240	567345	0	XAk+iT/NLGe4Ow+7ARniw9vei1mUmLS0U2w0PFWXEwk=	3	9	0.0625	0.02863	0.000309	1
0		192299653	241	4820005509	0	XAk+iT/NLGe4Ow+7ARniw9vei1mUmLS0U2w0PFWXEwk=	3	9	0.0625	0.02863	0.000309	1
0		192299653	242	711308	0	XAk+iT/NLGe4Ow+7ARniw9vei1mUmLS0U2w0PFWXEwk=	3	9	0.0625	0.02863	0.000309	1
0		192299653	243	907792	0	XAk+iT/NLGe4Ow+7ARniw9vei1mUmLS0U2w0PFWXEwk=	3	9	0.0625	0.02863	0.000309	1
0		192299653	244	4194489699	0	XAk+iT/NLGe4Ow+7ARniw9vei1mUmLS0U2w0PFWXEwk=	3	9	0.0625	0.02863	0.000309	1
0		192299653	245	336048559	0	XAk+iT/NLGe4Ow+7ARniw9vei1mUmLS0U2w0PFWXEwk=	3	9	0.0625	0.02863	0.000309	1
0		192299653	246	1650130756	0	XAk+iT/NLGe4Ow+7ARniw9vei1mUmLS0U2w0PFWXEwk=	3	9	0.0625	0.02863	0.000309	1
0		192299653	247	487390	0	XAk+iT/NLGe4Ow+7ARniw9vei1mUmLS0U2w0PFWXEwk=	3	9	0.0625	0.02863	0.000309	1
0		192299653	248	4304156939	0	XAk+iT/NLGe4Ow+7ARniw9vei1mUmLS0U2w0PFWXEwk=	3	9	0.0625	0.02863	0.000309	1
0		192299653	249	351650772	0	XAk+iT/NLGe4Ow+7ARniw9vei1mUmLS0U2w0PFWXEwk=	3	9	0.0625	0.02863	0.000309	1
0		192299653	250	1338901	0	XAk+iT/NLGe4Ow+7ARniw9vei1mUmLS0U2w0PFWXEwk=	3	9	0.0625	0.02863	0.000309	1
0		192299653	251	1335562	0	XAk+iT/NLGe4Ow+7ARniw9vei1mUmLS0U2w0PFWXEwk=	3	9	0.0625	0.02863	0.000309	1
0		192299653	252	711247	0	XAk+iT/NLGe4Ow+7ARniw9vei1mUmLS0U2w0PFWXEwk=	3	9	0.0625	0.02863	0.000309	1
0		192299653	253	2106998233	0	XAk+iT/NLGe4Ow+7ARniw9vei1mUmLS0U2w0PFWXEwk=	3	9	0.0625	0.02863	0.000309	1
0		192299653	254	2197473538	0	XAk+iT/NLGe4Ow+7ARniw9vei1mUmLS0U2w0PFWXEwk=	3	9	0.0625	0.02863	0.000309	1
0		192299653	255	317508382	0	XAk+iT/NLGe4Ow+7ARniw9vei1mUmLS0U2w0PFWXEwk=	3	9	0.0625	0.02863	0.000309	1
0		192299653	256	257388708	0	XAk+iT/NLGe4Ow+7ARniw9vei1mUmLS0U2w0PFWXEwk=	3	9	0.0625	0.02863	0.000309	1
0		192299653	257	3453254128	0	XAk+iT/NLGe4Ow+7ARniw9vei1mUmLS0U2w0PFWXEwk=	3	9	0.0625	0.02863	0.000309	1
0		192299653	258	3488049975	0	XAk+iT/NLGe4Ow+7ARniw9vei1mUmLS0U2w0PFWXEwk=	3	9	0.0625	0.02863	0.000309	1
0		192299653	259	704517007	0	XAk+iT/NLGe4Ow+7ARniw9vei1mUmLS0U2w0PFWXEwk=	3	9	0.0625	0.02863	0.000309	1
0		192299653	260	618821851	0	XAk+iT/NLGe4Ow+7ARniw9vei1mUmLS0U2w0PFWXEwk=	3	9	0.0625	0.02863	0.000309	1
0		192299653	261	182863211	0	XAk+iT/NLGe4Ow+7ARniw9vei1mUmLS0U2w0PFWXEwk=	3	9	0.0625	0.02863	0.000309	1
0		192299653	262	63653007	0	XAk+iT/NLGe4Ow+7ARniw9vei1mUmLS0U2w0PFWXEwk=	3	9	0.0625	0.02863	0.000309	1
0		192299653	263	376240400	0	XAk+iT/NLGe4Ow+7ARniw9vei1mUmLS0U2w0PFWXEwk=	3	9	0.0625	0.02863	0.000309	1
0		192299653	264	1437846758	0	XAk+iT/NLGe4Ow+7ARniw9vei1mUmLS0U2w0PFWXEwk=	3	9	0.0625	0.02863	0.000309	1
0		192299653	265	7627181	0	XAk+iT/NLGe4Ow+7ARniw9vei1mUmLS0U2w0PFWXEwk=	3	9	0.0625	0.02863	0.000309	1
0		192299653	266	336053503	0	XAk+iT/NLGe4Ow+7ARniw9vei1mUmLS0U2w0PFWXEwk=	3	9	0.0625	0.02863	0.000309	1
0		192299653	267	437176891	0	XAk+iT/NLGe4Ow+7ARniw9vei1mUmLS0U2w0PFWXEwk=	3	9	0.0625	0.02863	0.000309	1
0		192299653	268	4135362335	0	XAk+iT/NLGe4Ow+7ARniw9vei1mUmLS0U2w0PFWXEwk=	3	9	0.0625	0.02863	0.000309	1
0		192299653	269	1093604	0	XAk+iT/NLGe4Ow+7ARniw9vei1mUmLS0U2w0PFWXEwk=	3	9	0.0625	0.02863	0.000309	1
0		192299653	270	766857118	0	XAk+iT/NLGe4Ow+7ARniw9vei1mUmLS0U2w0PFWXEwk=	3	9	0.0625	0.02863	0.000309	1
0		192299653	271	1438531849	0	XAk+iT/NLGe4Ow+7ARniw9vei1mUmLS0U2w0PFWXEwk=	3	9	0.0625	0.02863	0.000309	1
0		192299653	272	207836433	0	XAk+iT/NLGe4Ow+7ARniw9vei1mUmLS0U2w0PFWXEwk=	3	9	0.0625	0.02863	0.000309	1
0		192299653	273	1272042	0	XAk+iT/NLGe4Ow+7ARniw9vei1mUmLS0U2w0PFWXEwk=	3	9	0.0625	0.02863	0.000309	1
0		192299653	274	3181310997	0	XAk+iT/NLGe4Ow+7ARniw9vei1mUmLS0U2w0PFWXEwk=	3	9	0.0625	0.02863	0.000309	1
0		192299653	275	288943795	0	XAk+iT/NLGe4Ow+7ARniw9vei1mUmLS0U2w0PFWXEwk=	3	9	0.0625	0.02863	0.000309	1
0		192299653	276	766861982	0	XAk+iT/NLGe4Ow+7ARniw9vei1mUmLS0U2w0PFWXEwk=	3	9	0.0625	0.02863	0.000309	1
0		192299653	277	1436350303	0	XAk+iT/NLGe4Ow+7ARniw9vei1mUmLS0U2w0PFWXEwk=	3	9	0.0625	0.02863	0.000309	1
0		192299653	278	336045614	0	XAk+iT/NLGe4Ow+7ARniw9vei1mUmLS0U2w0PFWXEwk=	3	9	0.0625	0.02863	0.000309	1
0		192299653	279	431072912	0	XAk+iT/NLGe4Ow+7ARniw9vei1mUmLS0U2w0PFWXEwk=	3	9	0.0625	0.02863	0.000309	1
0		192299653	280	3231043909	0	XAk+iT/NLGe4Ow+7ARniw9vei1mUmLS0U2w0PFWXEwk=	3	9	0.0625	0.02863	0.000309	1
0		192299653	281	317488611	0	XAk+iT/NLGe4Ow+7ARniw9vei1mUmLS0U2w0PFWXEwk=	3	9	0.0625	0.02863	0.000309	1
0		192299653	282	8055709	0	XAk+iT/NLGe4Ow+7ARniw9vei1mUmLS0U2w0PFWXEwk=	3	9	0.0625	0.02863	0.000309	1
0		192299653	283	990695003	0	XAk+iT/NLGe4Ow+7ARniw9vei1mUmLS0U2w0PFWXEwk=	3	9	0.0625	0.02863	0.000309	1
0		192299653	284	317484292	0	XAk+iT/NLGe4Ow+7ARniw9vei1mUmLS0U2w0PFWXEwk=	3	9	0.0625	0.02863	0.000309	1
0		192299653	285	660917	0	XAk+iT/NLGe4Ow+7ARniw9vei1mUmLS0U2w0PFWXEwk=	3	9	0.0625	0.02863	0.000309	1
0		192299653	286	490761020	0	XAk+iT/NLGe4Ow+7ARniw9vei1mUmLS0U2w0PFWXEwk=	3	9	0.0625	0.02863	0.000309	1
0		192299653	287	5111809840	0	XAk+iT/NLGe4Ow+7ARniw9vei1mUmLS0U2w0PFWXEwk=	3	9	0.0625	0.02863	0.000309	1
0		192299653	288	1272216	0	XAk+iT/NLGe4Ow+7ARniw9vei1mUmLS0U2w0PFWXEwk=	3	9	0.0625	0.02863	0.000309	1
0		192299653	289	3231154757	0	XAk+iT/NLGe4Ow+7ARniw9vei1mUmLS0U2w0PFWXEwk=	3	9	0.0625	0.02863	0.000309	1
0		192299653	290	227387051	0	XAk+iT/NLGe4Ow+7ARniw9vei1mUmLS0U2w0PFWXEwk=	3	9	0.0625	0.02863	0.000309	1
0		192299653	291	1094229	0	XAk+iT/NLGe4Ow+7ARniw9vei1mUmLS0U2w0PFWXEwk=	3	9	0.0625	0.02863	0.000309	1
0		192299653	292	318359916	0	XAk+iT/NLGe4Ow+7ARniw9vei1mUmLS0U2w0PFWXEwk=	3	9	0.0625	0.02863	0.000309	1
0		192299653	293	97957843	0	XAk+iT/NLGe4Ow+7ARniw9vei1mUmLS0U2w0PFWXEwk=	3	9	0.0625	0.02863	0.000309	1
0		192299653	294	4631874509	0	XAk+iT/NLGe4Ow+7ARniw9vei1mUmLS0U2w0PFWXEwk=	3	9	0.0625	0.02863	0.000309	1
0		192299653	295	3349183882	0	XAk+iT/NLGe4Ow+7ARniw9vei1mUmLS0U2w0PFWXEwk=	3	9	0.0625	0.02863	0.000309	1
0		192299653	296	400494755	0	XAk+iT/NLGe4Ow+7ARniw9vei1mUmLS0U2w0PFWXEwk=	3	9	0.0625	0.02863	0.000309	1
0		192299653	297	1221270123	0	XAk+iT/NLGe4Ow+7ARniw9vei1mUmLS0U2w0PFWXEwk=	3	9	0.0625	0.02863	0.000309	1
0		192299653	298	3820867554	0	XAk+iT/NLGe4Ow+7ARniw9vei1mUmLS0U2w0PFWXEwk=	3	9	0.0625	0.02863	0.000309	1
0		192299653	299	1335582	0	XAk+iT/NLGe4Ow+7ARniw9vei1mUmLS0U2w0PFWXEwk=	3	9	0.0625	0.02863	0.000309	1
0		192299653	300	294772488	0	XAk+iT/NLGe4Ow+7ARniw9vei1mUmLS0U2w0PFWXEwk=	3	9	0.0625	0.02863	0.000309	1
0		192299653	301	4246114313	0	XAk+iT/NLGe4Ow+7ARniw9vei1mUmLS0U2w0PFWXEwk=	3	9	0.0625	0.02863	0.000309	1
0		192299653	302	351642813	0	XAk+iT/NLGe4Ow+7ARniw9vei1mUmLS0U2w0PFWXEwk=	3	9	0.0625	0.02863	0.000309	1
0		192299653	303	3602570805	0	XAk+iT/NLGe4Ow+7ARniw9vei1mUmLS0U2w0PFWXEwk=	3	9	0.0625	0.02863	0.000309	1
0		192299653	304	318350722	0	XAk+iT/NLGe4Ow+7ARniw9vei1mUmLS0U2w0PFWXEwk=	3	9	0.0625	0.02863	0.000309	1
0		192299653	305	17504585	0	XAk+iT/NLGe4Ow+7ARniw9vei1mUmLS0U2w0PFWXEwk=	3	9	0.0625	0.02863	0.000309	1
0		192299653	306	3583723625	0	XAk+iT/NLGe4Ow+7ARniw9vei1mUmLS0U2w0PFWXEwk=	3	9	0.0625	0.02863	0.000309	1
0		192299653	307	6565169	0	XAk+iT/NLGe4Ow+7ARniw9vei1mUmLS0U2w0PFWXEwk=	3	9	0.0625	0.02863	0.000309	1
0		192299653	308	1390936667	0	XAk+iT/NLGe4Ow+7ARniw9vei1mUmLS0U2w0PFWXEwk=	3	9	0.0625	0.02863	0.000309	1
0		192299653	309	30789495	0	XAk+iT/NLGe4Ow+7ARniw9vei1mUmLS0U2w0PFWXEwk=	3	9	0.0625	0.02863	0.000309	1
0		192299653	310	317495581	0	XAk+iT/NLGe4Ow+7ARniw9vei1mUmLS0U2w0PFWXEwk=	3	9	0.0625	0.02863	0.000309	1
0		192299653	311	38748978	0	XAk+iT/NLGe4Ow+7ARniw9vei1mUmLS0U2w0PFWXEwk=	3	9	0.0625	0.02863	0.000309	1
0		192299653	312	227323213	0	XAk+iT/NLGe4Ow+7ARniw9vei1mUmLS0U2w0PFWXEwk=	3	9	0.0625	0.02863	0.000309	1
0		192299653	313	38749758	0	XAk+iT/NLGe4Ow+7ARniw9vei1mUmLS0U2w0PFWXEwk=	3	9	0.0625	0.02863	0.000309	1
0		194963094	0	257502011	0	XAk+iT/NLGe4Ow+7ARniw9vei1mUmLS0U2w0PFWXEwk=	3	1	0.0625	0.02332	0.0001926	0
0		209193844	0	567917	0	70s3v5qRyCO/1PCdI6fVXnrW8FU/w+5CKRSa72xgcIo=	3	9	0.125	0.08923	0.0004702	0
0		209193844	1	1706180935	0	70s3v5qRyCO/1PCdI6fVXnrW8FU/w+5CKRSa72xgcIo=	3	9	0.125	0.08923	0.0004702	0
0		212499161	0	1651219664	0	dTBkGCvrIzbJpD3rFqjUp7wz1+pLdgL7xCt64xcZN0o=	3	9	0.0006247	0.003181	1.907e-06	1
0		212499161	1	351650179	0	dTBkGCvrIzbJpD3rFqjUp7wz1+pLdgL7xCt64xcZN0o=	3	9	0.0006247	0.003181	1.907e-06	1
0		212499161	2	13009313	0	dTBkGCvrIzbJpD3rFqjUp7wz1+pLdgL7xCt64xcZN0o=	3	9	0.0006247	0.003181	1.907e-06	1
0		212499161	3	4428349584	0	dTBkGCvrIzbJpD3rFqjUp7wz1+pLdgL7xCt64xcZN0o=	3	9	0.0006247	0.003181	1.907e-06	1
0		215723520	0	672303	0	+O9sEnpjz/OC05OonUa1cOTSzxVtjMyN6sbMnsTMGzc=	2	10	0.0625	0.09546	0.0001926	0
0		232736649	0		0	o52i0r1lc0YLJeuQDOy3+gymJ4VbzGMzz+kv+q+HJY4=	3	9	0.03125	0.01321	9.918e-05	0
0		232736649	1	6570691	0	o52i0r1lc0YLJeuQDOy3+gymJ4VbzGMzz+kv+q+HJY4=	3	9	0.0625	0.01709	2.289e-05	0
0		232736649	2	280277422	0	o52i0r1lc0YLJeuQDOy3+gymJ4VbzGMzz+kv+q+HJY4=	3	9	0.0625	0.01709	2.289e-05	0
0		246757899	0	31104427	0	AL1ptJgzhEaoLf97k5xU6Uc2VO0yUaPQd/feJ5LMWhA=	1	10	0.03125	0.01244	3.815e-05	0
0		259235987	0	4802905484	0	8qRmTJas/6XEBaA0l4Wt1+/qSLgc6p7u7JzoMSuT/M8=	2	10	0.1875	0.5088	0.0003862	1
0		259659137	0	336025846	0	Y0jrTdJ1iP+8E0hoeVayVhn/i8WEueNRcS3ILvMGNBE=	3	9	0.03125	0.08691	0.0004702	0
0		259659137	1	3457601278	0	Y0jrTdJ1iP+8E0hoeVayVhn/i8WEueNRcS3ILvMGNBE=	3	9	0.03125	0.08691	0.0004702	0
0		259659137	2	1436529951	0	Y0jrTdJ1iP+8E0hoeVayVhn/i8WEueNRcS3ILvMGNBE=	3	9	0.03125	0.08691	0.0004702	0
0		260194510	0	8055708	0	70s3v5qRyCO/1PCdI6fVXnrW8FU/w+5CKRSa72xgcIo=	2	10	0.0625	0.04773	0.0001926	0
0		261357632	0		0	8qRmTJas/6XEBaA0l4Wt1+/qSLgc6p7u7JzoMSuT/M8=	2	9	0.0625	0.0199	0.0001926	0
0		261595273	0	1272891	0	y1zb4shvaJurgBq+U8Ba9lm6r6qffGJOHPOT+2c7Zzo=	2	10	0.125	0.09741	0.0001545	0
0		287653404	0	3811710145	0	FCzUi+/S/zP1yUYAAqGXpKj003Lhc5HyZ20QIe49cYk=	3	10	0.125	0.04773	0.0001926	0
0		292046988	0	372629480	0	o52i0r1lc0YLJeuQDOy3+gymJ4VbzGMzz+kv+q+HJY4=	2	10	0.03125	0.02332	0.0001926	0
0		296756903	0		0	MAt1lmwJ7mxr941fXwLFPput67jqOs3nLvnA1n+U5+g=	2	1	0.03125	0.02332	0.0001926	0
0		307306810	0	318388086	0	Kcqq+6Mjtrkx3RMkre9YU1JZm/KAiqGFh8/0tS6/tnc=	2	10	0.04376	0.0101	1.907e-05	0
0		307306810	1	32054729	0	Kcqq+6Mjtrkx3RMkre9YU1JZm/KAiqGFh8/0tS6/tnc=	2	10	0.04376	0.0101	1.907e-05	0
0		307306810	2	336051750	0	Kcqq+6Mjtrkx3RMkre9YU1JZm/KAiqGFh8/0tS6/tnc=	2	10	0.04376	0.0101	1.907e-05	0
0		307306810	3	257500428	0	Kcqq+6Mjtrkx3RMkre9YU1JZm/KAiqGFh8/0tS6/tnc=	2	10	0.04376	0.0101	1.907e-05	0
0		315551614	0	1304240	0	70s3v5qRyCO/1PCdI6fVXnrW8FU/w+5CKRSa72xgcIo=	3	9	0.03125	0.0498	0.0003166	0
0		315551614	1	257409273	0	70s3v5qRyCO/1PCdI6fVXnrW8FU/w+5CKRSa72xgcIo=	3	9	0.03125	0.0498	0.0003166	0
0		318504156	0	1226248621	0	umuiyDV251RU1gCtj0oiXF6cDB6o6s+vKZmTM78o8Q4=	2	10	0.0625	0.04663	7.725e-05	0
0		331416465	0	539158843	0	X1lfQH40IsOBIZKZcc3oourOrsvg/qzZLzBaGgD6iKg=	3	9	0.1875	0.08948	0.0008287	0
0		331416465	1	38700337	0	X1lfQH40IsOBIZKZcc3oourOrsvg/qzZLzBaGgD6iKg=	3	9	0.1875	0.08948	0.0008287	0
0		331416465	2	38643394	0	X1lfQH40IsOBIZKZcc3oourOrsvg/qzZLzBaGgD6iKg=	3	9	0.1875	0.08948	0.0008287	0
0		331416465	3	336021546	0	X1lfQH40IsOBIZKZcc3oourOrsvg/qzZLzBaGgD6iKg=	3	9	0.1875	0.08948	0.0008287	0
0		331416465	4	431038858	0	X1lfQH40IsOBIZKZcc3oourOrsvg/qzZLzBaGgD6iKg=	3	9	0.1875	0.08948	0.0008287	0
0		331416465	5	2275067178	0	X1lfQH40IsOBIZKZcc3oourOrsvg/qzZLzBaGgD6iKg=	3	9	0.1875	0.08948	0.0008287	0
0		331416465	6	1697577	0	X1lfQH40IsOBIZKZcc3oourOrsvg/qzZLzBaGgD6iKg=	3	9	0.1875	0.08948	0.0008287	0
0		331416465	7	294854416	0	X1lfQH40IsOBIZKZcc3oourOrsvg/qzZLzBaGgD6iKg=	3	9	0.1875	0.08948	0.0008287	0
0		331416465	8	4303269425	0	X1lfQH40IsOBIZKZcc3oourOrsvg/qzZLzBaGgD6iKg=	3	9	0.1875	0.08948	0.0008287	0
0		331416465	9	927770497	0	X1lfQH40IsOBIZKZcc3oourOrsvg/qzZLzBaGgD6iKg=	3	9	0.1875	0.08948	0.0008287	0
0		331416465	10	257498617	0	X1lfQH40IsOBIZKZcc3oourOrsvg/qzZLzBaGgD6iKg=	3	9	0.1875	0.08948	0.0008287	0
0		331416465	11	351638111	0	X1lfQH40IsOBIZKZcc3oourOrsvg/qzZLzBaGgD6iKg=	3	9	0.1875	0.08948	0.0008287	0
0		331416465	12	84891045	0	X1lfQH40IsOBIZKZcc3oourOrsvg/qzZLzBaGgD6iKg=	3	9	0.1875	0.08948	0.0008287	0
0		331416465	13	682456	0	X1lfQH40IsOBIZKZcc3oourOrsvg/qzZLzBaGgD6iKg=	3	9	0.1875	0.08948	0.0008287	0
0		331416465	14	4469209777	0	X1lfQH40IsOBIZKZcc3oourOrsvg/qzZLzBaGgD6iKg=	3	9	0.1875	0.08948	0.0008287	0
0		331416465	15	1094412	0	X1lfQH40IsOBIZKZcc3oourOrsvg/qzZLzBaGgD6iKg=	3	9	0.1875	0.08948	0.0008287	0
0		331416465	16	2849804	0	X1lfQH40IsOBIZKZcc3oourOrsvg/qzZLzBaGgD6iKg=	3	9	0.1875	0.08948	0.0008287	0
0		331416465	17	906648	0	X1lfQH40IsOBIZKZcc3oourOrsvg/qzZLzBaGgD6iKg=	3	9	0.1875	0.08948	0.0008287	0
0		331416465	18	288908994	0	X1lfQH40IsOBIZKZcc3oourOrsvg/qzZLzBaGgD6iKg=	3	9	0.1875	0.08948	0.0008287	0
0		331416465	19	903755	0	X1lfQH40IsOBIZKZcc3oourOrsvg/qzZLzBaGgD6iKg=	3	9	0.1875	0.08948	0.0008287	0
0		331416465	20	3829041	0	X1lfQH40IsOBIZKZcc3oourOrsvg/qzZLzBaGgD6iKg=	3	9	0.1875	0.08948	0.0008287	0
0		331416465	21	38670388	0	X1lfQH40IsOBIZKZcc3oourOrsvg/qzZLzBaGgD6iKg=	3	9	0.1875	0.08948	0.0008287	0
0		331416465	22	5782509	0	X1lfQH40IsOBIZKZcc3oourOrsvg/qzZLzBaGgD6iKg=	3	9	0.1875	0.08948	0.0008287	0
0		331416465	23	567383	0	X1lfQH40IsOBIZKZcc3oourOrsvg/qzZLzBaGgD6iKg=	3	9	0.1875	0.08948	0.0008287	0
0		331416465	24	1436807532	0	X1lfQH40IsOBIZKZcc3oourOrsvg/qzZLzBaGgD6iKg=	3	9	0.1875	0.08948	0.0008287	0
0		331416465	25	2274273590	0	X1lfQH40IsOBIZKZcc3oourOrsvg/qzZLzBaGgD6iKg=	3	9	0.1875	0.08948	0.0008287	0
0		331416465	26	431039579	0	X1lfQH40IsOBIZKZcc3oourOrsvg/qzZLzBaGgD6iKg=	3	9	0.1875	0.08948	0.0008287	0
0		331416465	27	431045916	0	X1lfQH40IsOBIZKZcc3oourOrsvg/qzZLzBaGgD6iKg=	3	9	0.1875	0.08948	0.0008287	0
0		331416465	28	4795997176	0	X1lfQH40IsOBIZKZcc3oourOrsvg/qzZLzBaGgD6iKg=	3	9	0.1875	0.08948	0.0008287	0
0		331416465	29	1438166498	0	X1lfQH40IsOBIZKZcc3oourOrsvg/qzZLzBaGgD6iKg=	3	9	0.1875	0.08948	0.0008287	0
0		331416465	30	1436369336	0	X1lfQH40IsOBIZKZcc3oourOrsvg/qzZLzBaGgD6iKg=	3	9	0.1875	0.08948	0.0008287	0
0		331416465	31	317486392	0	X1lfQH40IsOBIZKZcc3oourOrsvg/qzZLzBaGgD6iKg=	3	9	0.1875	0.08948	0.0008287	0
0		331416465	32	1429179595	0	X1lfQH40IsOBIZKZcc3oourOrsvg/qzZLzBaGgD6iKg=	3	9	0.1875	0.08948	0.0008287	0
0		331416465	33	257406772	0	X1lfQH40IsOBIZKZcc3oourOrsvg/qzZLzBaGgD6iKg=	3	9	0.1875	0.08948	0.0008287	0
0		331416465	34	1094506	0	X1lfQH40IsOBIZKZcc3oourOrsvg/qzZLzBaGgD6iKg=	3	9	0.1875	0.08948	0.0008287	0
0		331416465	35	431081961	0	X1lfQH40IsOBIZKZcc3oourOrsvg/qzZLzBaGgD6iKg=	3	9	0.1875	0.08948	0.0008287	0
0		331416465	36	257329848	0	X1lfQH40IsOBIZKZcc3oourOrsvg/qzZLzBaGgD6iKg=	3	9	0.1875	0.08948	0.0008287	0
0		331416465	37	1199304895	0	X1lfQH40IsOBIZKZcc3oourOrsvg/qzZLzBaGgD6iKg=	3	9	0.1875	0.08948	0.0008287	0
0		331416465	38	2851866	0	X1lfQH40IsOBIZKZcc3oourOrsvg/qzZLzBaGgD6iKg=	3	9	0.1875	0.08948	0.0008287	0
0		331416465	39	38650982	0	X1lfQH40IsOBIZKZcc3oourOrsvg/qzZLzBaGgD6iKg=	3	9	0.1875	0.08948	0.0008287	0
0		331416465	40	2197057358	0	X1lfQH40IsOBIZKZcc3oourOrsvg/qzZLzBaGgD6iKg=	3	9	0.1875	0.08948	0.0008287	0
0		331416465	41	38673978	0	X1lfQH40IsOBIZKZcc3oourOrsvg/qzZLzBaGgD6iKg=	3	9	0.1875	0.08948	0.0008287	0
0		331416465	42	257413113	0	X1lfQH40IsOBIZKZcc3oourOrsvg/qzZLzBaGgD6iKg=	3	9	0.1875	0.08948	0.0008287	0
0		331416465	43	2596362793	0	X1lfQH40IsOBIZKZcc3oourOrsvg/qzZLzBaGgD6iKg=	3	9	0.1875	0.08948	0.0008287	0
0		331416465	44	5297295004	0	X1lfQH40IsOBIZKZcc3oourOrsvg/qzZLzBaGgD6iKg=	3	9	0.1875	0.08948	0.0008287	0
0		331416465	45	431035687	0	X1lfQH40IsOBIZKZcc3oourOrsvg/qzZLzBaGgD6iKg=	3	9	0.1875	0.08948	0.0008287	0
0		331416465	46	336058605	0	X1lfQH40IsOBIZKZcc3oourOrsvg/qzZLzBaGgD6iKg=	3	9	0.1875	0.08948	0.0008287	0
0		331416465	47	317484286	0	X1lfQH40IsOBIZKZcc3oourOrsvg/qzZLzBaGgD6iKg=	3	9	0.1875	0.08948	0.0008287	0
0		331416465	48	38673131	0	X1lfQH40IsOBIZKZcc3oourOrsvg/qzZLzBaGgD6iKg=	3	9	0.1875	0.08948	0.0008287	0
0		331416465	49	32064700	0	X1lfQH40IsOBIZKZcc3oourOrsvg/qzZLzBaGgD6iKg=	3	9	0.1875	0.08948	0.0008287	0
0		331416465	50	336055582	0	X1lfQH40IsOBIZKZcc3oourOrsvg/qzZLzBaGgD6iKg=	3	9	0.1875	0.08948	0.0008287	0
0		331416465	51	942458166	0	X1lfQH40IsOBIZKZcc3oourOrsvg/qzZLzBaGgD6iKg=	3	9	0.1875	0.08948	0.0008287	0
0		331416465	52	294849420	0	X1lfQH40IsOBIZKZcc3oourOrsvg/qzZLzBaGgD6iKg=	3	9	0.1875	0.08948	0.0008287	0
0		331416465	53	336023613	0	X1lfQH40IsOBIZKZcc3oourOrsvg/qzZLzBaGgD6iKg=	3	9	0.1875	0.08948	0.0008287	0
0		331416465	54	1439356567	0	X1lfQH40IsOBIZKZcc3oourOrsvg/qzZLzBaGgD6iKg=	3	9	0.1875	0.08948	0.0008287	0
0		331416465	55	317495558	0	X1lfQH40IsOBIZKZcc3oourOrsvg/qzZLzBaGgD6iKg=	3	9	0.1875	0.08948	0.0008287	0
0		331416465	56	38735208	0	X1lfQH40IsOBIZKZcc3oourOrsvg/qzZLzBaGgD6iKg=	3	9	0.1875	0.08948	0.0008287	0
0		331416465	57	1335587	0	X1lfQH40IsOBIZKZcc3oourOrsvg/qzZLzBaGgD6iKg=	3	9	0.1875	0.08948	0.0008287	0
0		331416465	58		0	X1lfQH40IsOBIZKZcc3oourOrsvg/qzZLzBaGgD6iKg=	3	9	0.1313	0.02057	0.0001392	0
0		331416465	59	1436487910	0	X1lfQH40IsOBIZKZcc3oourOrsvg/qzZLzBaGgD6iKg=	3	9	0.1875	0.08948	0.0008287	0
0		331416465	60	1335133	0	X1lfQH40IsOBIZKZcc3oourOrsvg/qzZLzBaGgD6iKg=	3	9	0.1875	0.08948	0.0008287	0
0		331416465	61		0	X1lfQH40IsOBIZKZcc3oourOrsvg/qzZLzBaGgD6iKg=	3	9	0.1313	0.02057	0.0001392	0
0		331416465	62	4134153688	0	X1lfQH40IsOBIZKZcc3oourOrsvg/qzZLzBaGgD6iKg=	3	9	0.1875	0.08948	0.0008287	0
0		331416465	63	2062873875	0	X1lfQH40IsOBIZKZcc3oourOrsvg/qzZLzBaGgD6iKg=	3	9	0.1875	0.08948	0.0008287	0
0		331416465	64	1268903	0	X1lfQH40IsOBIZKZcc3oourOrsvg/qzZLzBaGgD6iKg=	3	9	0.1875	0.08948	0.0008287	0
0		331416465	65	351612840	0	X1lfQH40IsOBIZKZcc3oourOrsvg/qzZLzBaGgD6iKg=	3	9	0.1875	0.08948	0.0008287	0
0		331416465	66	1343503	0	X1lfQH40IsOBIZKZcc3oourOrsvg/qzZLzBaGgD6iKg=	3	9	0.1875	0.08948	0.0008287	0
0		331416465	67	317808267	0	X1lfQH40IsOBIZKZcc3oourOrsvg/qzZLzBaGgD6iKg=	3	9	0.1875	0.08948	0.0008287	0
0		331416465	68	717260	0	X1lfQH40IsOBIZKZcc3oourOrsvg/qzZLzBaGgD6iKg=	3	9	0.1875	0.08948	0.0008287	0
0		331416465	69	336038930	0	X1lfQH40IsOBIZKZcc3oourOrsvg/qzZLzBaGgD6iKg=	3	9	0.1875	0.08948	0.0008287	0
0		331416465	70	3464188088	0	X1lfQH40IsOBIZKZcc3oourOrsvg/qzZLzBaGgD6iKg=	3	9	0.1875	0.08948	0.0008287	0
0		331416465	71	351641566	0	X1lfQH40IsOBIZKZcc3oourOrsvg/qzZLzBaGgD6iKg=	3	9	0.1875	0.08948	0.0008287	0
0		341499666	0	38683512	0	Kcqq+6Mjtrkx3RMkre9YU1JZm/KAiqGFh8/0tS6/tnc=	2	10	0.04376	0.006218	1.907e-05	0
0		350775748	0	1270443	0	viCx0ZmiAVWKWgy6ITKluhAY6FD/ixTvNBecVRKBp0U=	3	9	0.0625	0.007767	3.815e-05	1
0		350775748	1	4022907564	0	viCx0ZmiAVWKWgy6ITKluhAY6FD/ixTvNBecVRKBp0U=	3	9	0.0625	0.007767	3.815e-05	1
0		350775748	2	6657827	0	viCx0ZmiAVWKWgy6ITKluhAY6FD/ixTvNBecVRKBp0U=	3	9	0.0625	0.007767	3.815e-05	1
0		350775748	3	1271216	0	viCx0ZmiAVWKWgy6ITKluhAY6FD/ixTvNBecVRKBp0U=	3	9	0.0625	0.007767	3.815e-05	1
0		358933853	0	4302192409	0	BwwuqcrpQx+rXiqck3LcjW4p23aKbXr/wko089Zn2HU=	2	1	0.0125	0.02332	0.0001926	0
0		358933855	0	280018658	0	BwwuqcrpQx+rXiqck3LcjW4p23aKbXr/wko089Zn2HU=	2	1	0.0125	0.01553	3.815e-05	0
0		370237482	0	766861937	0	PcQl6eCx40ZmNFcynRhT76hv1Q0bXihz0C5N0DxKq4A=	3	10	0.0625	0.0636	0.0001545	0
0		384861629	0	294994014	0	umuiyDV251RU1gCtj0oiXF6cDB6o6s+vKZmTM78o8Q4=	2	10	0.006248	0.0009327	1.907e-06	0
0		384861629	1	3772780696	0	umuiyDV251RU1gCtj0oiXF6cDB6o6s+vKZmTM78o8Q4=	2	10	0.006248	0.0009327	1.907e-06	0
0		384861629	2	227410339	0	umuiyDV251RU1gCtj0oiXF6cDB6o6s+vKZmTM78o8Q4=	2	10	0.006248	0.0009327	1.907e-06	0
0		384861629	3	1343811	0	umuiyDV251RU1gCtj0oiXF6cDB6o6s+vKZmTM78o8Q4=	2	10	0.006248	0.0009327	1.907e-06	0
0		384861629	4	63619234	0	umuiyDV251RU1gCtj0oiXF6cDB6o6s+vKZmTM78o8Q4=	2	10	0.006248	0.0009327	1.907e-06	0
0		411248937	0	905775	0	umuiyDV251RU1gCtj0oiXF6cDB6o6s+vKZmTM78o8Q4=	2	10	0.1244	0.1113	7.725e-05	0
0		430861762	0	3858903110	0	rNyxTd1B3RnDJBIofzoVksjnmaJEN+hW5W+yRHo2xsM=	3	10	0.001875	0.01244	3.815e-05	0
0		437863928	0	336030356	0	j6RaIcPIrs5ic5o0GdUXyGd5pnApZJgOANPCcjBjS/c=	2	9	0.006248	0.001554	0.0003862	1
0		437863928	1	4820034742	0	j6RaIcPIrs5ic5o0GdUXyGd5pnApZJgOANPCcjBjS/c=	2	9	0.006248	0.001554	0.0003862	1
0		437863928	2	2823481911	0	j6RaIcPIrs5ic5o0GdUXyGd5pnApZJgOANPCcjBjS/c=	2	9	0.006248	0.001554	0.0003862	1
0		437863935	0	336068551	0	j6RaIcPIrs5ic5o0GdUXyGd5pnApZJgOANPCcjBjS/c=	2	9	0.006248	0.001554	0.0003862	0
0		437863935	1	336062213	0	j6RaIcPIrs5ic5o0GdUXyGd5pnApZJgOANPCcjBjS/c=	2	9	0.006248	0.001554	0.0003862	0
0		437863935	2	905775	0	j6RaIcPIrs5ic5o0GdUXyGd5pnApZJgOANPCcjBjS/c=	2	9	0.006248	0.001554	0.0003862	0
0		437863939	0	1189733520	0	j6RaIcPIrs5ic5o0GdUXyGd5pnApZJgOANPCcjBjS/c=	2	9	0.0125	0.002331	0.0003862	1
0		437863939	1	370137759	0	j6RaIcPIrs5ic5o0GdUXyGd5pnApZJgOANPCcjBjS/c=	2	9	0.0125	0.002331	0.0003862	1
0		437863939	2	449612510	0	j6RaIcPIrs5ic5o0GdUXyGd5pnApZJgOANPCcjBjS/c=	2	9	0.0125	0.002331	0.0003862	1
0		447689838	0	1274951	0	rNyxTd1B3RnDJBIofzoVksjnmaJEN+hW5W+yRHo2xsM=	3	10	0.001875	0.0159	3.815e-05	0
0		447971550	0		0	XAk+iT/NLGe4Ow+7ARniw9vei1mUmLS0U2w0PFWXEwk=	3	1	0.0625	0.0159	0.0001926	1
0		447971550	1	318363896	0	XAk+iT/NLGe4Ow+7ARniw9vei1mUmLS0U2w0PFWXEwk=	3	1	0.0625	0.0159	0.0001926	1
0		494787089	0	334158378	0	AL1ptJgzhEaoLf97k5xU6Uc2VO0yUaPQd/feJ5LMWhA=	3	9	0.0625	0.02643	4.196e-05	0
0		494787089	1	38700100	0	AL1ptJgzhEaoLf97k5xU6Uc2VO0yUaPQd/feJ5LMWhA=	3	9	0.0625	0.02643	4.196e-05	0
0		494787089	2	294924601	0	AL1ptJgzhEaoLf97k5xU6Uc2VO0yUaPQd/feJ5LMWhA=	3	9	0.0625	0.02643	4.196e-05	0
0		494787089	3	1330028736	0	AL1ptJgzhEaoLf97k5xU6Uc2VO0yUaPQd/feJ5LMWhA=	3	9	0.0625	0.02643	4.196e-05	0
0		494787089	4	6608817	0	AL1ptJgzhEaoLf97k5xU6Uc2VO0yUaPQd/feJ5LMWhA=	3	9	0.0625	0.02643	4.196e-05	0
0		494787089	5	603131	0	AL1ptJgzhEaoLf97k5xU6Uc2VO0yUaPQd/feJ5LMWhA=	3	9	0.0625	0.02643	4.196e-05	0
0		494787089	6	4469331154	0	AL1ptJgzhEaoLf97k5xU6Uc2VO0yUaPQd/feJ5LMWhA=	3	9	0.0625	0.02643	4.196e-05	0
0		494787089	7	711665	0	AL1ptJgzhEaoLf97k5xU6Uc2VO0yUaPQd/feJ5LMWhA=	3	9	0.0625	0.02643	4.196e-05	0
0		494787089	8	5781536	0	AL1ptJgzhEaoLf97k5xU6Uc2VO0yUaPQd/feJ5LMWhA=	3	9	0.0625	0.02643	4.196e-05	0
0		494787089	9	1471498491	0	AL1ptJgzhEaoLf97k5xU6Uc2VO0yUaPQd/feJ5LMWhA=	3	9	0.0625	0.02643	4.196e-05	0
0		494787097	0	318349991	0	AL1ptJgzhEaoLf97k5xU6Uc2VO0yUaPQd/feJ5LMWhA=	3	9	0.0125	0.007767	3.242e-05	0
0		494787097	1	4820251732	0	AL1ptJgzhEaoLf97k5xU6Uc2VO0yUaPQd/feJ5LMWhA=	3	9	0.0125	0.007767	3.242e-05	0
0		494787097	2	904252	0	AL1ptJgzhEaoLf97k5xU6Uc2VO0yUaPQd/feJ5LMWhA=	3	9	0.0125	0.007767	3.242e-05	0
0		494787097	3	8055719	0	AL1ptJgzhEaoLf97k5xU6Uc2VO0yUaPQd/feJ5LMWhA=	3	9	0.0125	0.007767	3.242e-05	0
0		494787097	4	4820025418	0	AL1ptJgzhEaoLf97k5xU6Uc2VO0yUaPQd/feJ5LMWhA=	3	9	0.0125	0.007767	3.242e-05	0
0		494787097	5	697394769	0	AL1ptJgzhEaoLf97k5xU6Uc2VO0yUaPQd/feJ5LMWhA=	3	9	0.0125	0.007767	3.242e-05	0
0		498778363	0	11614142	0	MAt1lmwJ7mxr941fXwLFPput67jqOs3nLvnA1n+U5+g=	2	1	0.03748	0.03265	2.67e-05	0
0		501114088	0		0	jWIsqrjTWzmOBlm1mmGRz6DcxPGwwxh832jOwL7GTjI=	0	0	0.03125	0.004349	3.815e-06	0
0		501114088	1	6641714	0	jWIsqrjTWzmOBlm1mmGRz6DcxPGwwxh832jOwL7GTjI=	0	0	0.03125	0.004349	3.815e-06	0
0		501114088	2		0	jWIsqrjTWzmOBlm1mmGRz6DcxPGwwxh832jOwL7GTjI=	0	0	0.03125	0.004349	3.815e-06	0
0		501114088	3	708758004	0	jWIsqrjTWzmOBlm1mmGRz6DcxPGwwxh832jOwL7GTjI=	0	0	0.03125	0.004349	3.815e-06	0
0		501114088	4	1340153	0	jWIsqrjTWzmOBlm1mmGRz6DcxPGwwxh832jOwL7GTjI=	0	0	0.03125	0.004349	3.815e-06	0
0		501114088	5	38735208	0	jWIsqrjTWzmOBlm1mmGRz6DcxPGwwxh832jOwL7GTjI=	0	0	0.03125	0.004349	3.815e-06	0
0		501114088	6	30788848	0	jWIsqrjTWzmOBlm1mmGRz6DcxPGwwxh832jOwL7GTjI=	0	0	0.03125	0.004349	3.815e-06	0
0		501114088	7	8055063	0	jWIsqrjTWzmOBlm1mmGRz6DcxPGwwxh832jOwL7GTjI=	0	0	0.03125	0.004349	3.815e-06	0
0		501114088	8		0	jWIsqrjTWzmOBlm1mmGRz6DcxPGwwxh832jOwL7GTjI=	0	0	0.03125	0.004349	3.815e-06	0
0		501114088	9		0	jWIsqrjTWzmOBlm1mmGRz6DcxPGwwxh832jOwL7GTjI=	0	0	0.03125	0.004349	3.815e-06	0
0		515042954	0		0	/fk1fVcVxZ6iM6gHZzqbIyq56m5zrmHfpdcZ/zzkq4c=	2	0	0.2219	0.02097	0.0001059	0
0		515042954	1		0	/fk1fVcVxZ6iM6gHZzqbIyq56m5zrmHfpdcZ/zzkq4c=	2	0	0.1594	0.02097	0.0001059	0
0		515042954	2		0	/fk1fVcVxZ6iM6gHZzqbIyq56m5zrmHfpdcZ/zzkq4c=	2	0	0.1594	0.02097	0.0001059	0
0		515042954	3		0	/fk1fVcVxZ6iM6gHZzqbIyq56m5zrmHfpdcZ/zzkq4c=	2	0	0.1594	0.02097	0.0001059	0
0		515042954	4		0	/fk1fVcVxZ6iM6gHZzqbIyq56m5zrmHfpdcZ/zzkq4c=	2	0	0.1156	0.02097	0.0001059	0
0		515042954	5		0	/fk1fVcVxZ6iM6gHZzqbIyq56m5zrmHfpdcZ/zzkq4c=	2	0	0.1156	0.02097	0.0001059	0
0		515042954	6		0	/fk1fVcVxZ6iM6gHZzqbIyq56m5zrmHfpdcZ/zzkq4c=	2	0	0.1156	0.02097	0.0001059	0
0		515042954	7		0	/fk1fVcVxZ6iM6gHZzqbIyq56m5zrmHfpdcZ/zzkq4c=	2	0	0.1156	0.02097	0.0001059	0
0		515042954	8		0	/fk1fVcVxZ6iM6gHZzqbIyq56m5zrmHfpdcZ/zzkq4c=	2	0	0.1156	0.02097	0.0001059	0
0		515042954	9		0	/fk1fVcVxZ6iM6gHZzqbIyq56m5zrmHfpdcZ/zzkq4c=	2	0	0.1156	0.02097	0.0001059	0
0		515042954	10		0	/fk1fVcVxZ6iM6gHZzqbIyq56m5zrmHfpdcZ/zzkq4c=	2	0	0.1156	0.02097	0.0001059	0
0		515042954	11		0	/fk1fVcVxZ6iM6gHZzqbIyq56m5zrmHfpdcZ/zzkq4c=	2	0	0.1156	0.02097	0.0001059	0
0		515042954	12		0	/fk1fVcVxZ6iM6gHZzqbIyq56m5zrmHfpdcZ/zzkq4c=	2	0	0.1156	0.02097	0.0001059	0
0		515042969	0		0	/fk1fVcVxZ6iM6gHZzqbIyq56m5zrmHfpdcZ/zzkq4c=	2	0	0.01562	0.01553	0.0002155	0
0		515042969	1		0	/fk1fVcVxZ6iM6gHZzqbIyq56m5zrmHfpdcZ/zzkq4c=	2	0	0.01562	0.01553	0.0002155	0
0		515042969	2		0	/fk1fVcVxZ6iM6gHZzqbIyq56m5zrmHfpdcZ/zzkq4c=	2	0	0.01562	0.01553	0.0002155	0
0		515042969	3		0	/fk1fVcVxZ6iM6gHZzqbIyq56m5zrmHfpdcZ/zzkq4c=	2	0	0.01562	0.01553	0.0002155	0
0		515042969	4		0	/fk1fVcVxZ6iM6gHZzqbIyq56m5zrmHfpdcZ/zzkq4c=	2	0	0.01562	0.01553	0.0002155	0
0		515042969	5		0	/fk1fVcVxZ6iM6gHZzqbIyq56m5zrmHfpdcZ/zzkq4c=	2	0	0.01562	0.01553	0.0002155	0
0		515042969	6		0	/fk1fVcVxZ6iM6gHZzqbIyq56m5zrmHfpdcZ/zzkq4c=	2	0	0.01562	0.01553	0.0002155	0
0		515042969	7		0	/fk1fVcVxZ6iM6gHZzqbIyq56m5zrmHfpdcZ/zzkq4c=	2	0	0.01562	0.01553	0.0002155	0
0		515042969	8		0	/fk1fVcVxZ6iM6gHZzqbIyq56m5zrmHfpdcZ/zzkq4c=	2	0	0.01562	0.01553	0.0002155	0
0		515042969	9		0	/fk1fVcVxZ6iM6gHZzqbIyq56m5zrmHfpdcZ/zzkq4c=	2	0	0.01562	0.01553	0.0002155	0
0		515042969	10		0	/fk1fVcVxZ6iM6gHZzqbIyq56m5zrmHfpdcZ/zzkq4c=	2	0	0.01562	0.01553	0.0002155	0
0		515042969	11		0	/fk1fVcVxZ6iM6gHZzqbIyq56m5zrmHfpdcZ/zzkq4c=	2	0	0.01562	0.01553	0.0002155	0
0		515042969	12		0	/fk1fVcVxZ6iM6gHZzqbIyq56m5zrmHfpdcZ/zzkq4c=	2	0	0.01562	0.01553	0.0002155	0
0		515042969	13		0	/fk1fVcVxZ6iM6gHZzqbIyq56m5zrmHfpdcZ/zzkq4c=	2	0	0.01562	0.01553	0.0002155	0
0		515042969	14		0	/fk1fVcVxZ6iM6gHZzqbIyq56m5zrmHfpdcZ/zzkq4c=	2	0	0.01562	0.01553	0.0002155	0
0		515042969	15		0	/fk1fVcVxZ6iM6gHZzqbIyq56m5zrmHfpdcZ/zzkq4c=	2	0	0.01562	0.01553	0.0002155	0
0		515042969	16		0	/fk1fVcVxZ6iM6gHZzqbIyq56m5zrmHfpdcZ/zzkq4c=	2	0	0.01562	0.01553	0.0002155	0
0		515042969	17		0	/fk1fVcVxZ6iM6gHZzqbIyq56m5zrmHfpdcZ/zzkq4c=	2	0	0.01562	0.01553	0.0002155	0
0		515042969	18		0	/fk1fVcVxZ6iM6gHZzqbIyq56m5zrmHfpdcZ/zzkq4c=	2	0	0.01562	0.01553	0.0002155	0
0		515042969	19		0	/fk1fVcVxZ6iM6gHZzqbIyq56m5zrmHfpdcZ/zzkq4c=	2	0	0.01562	0.01553	0.0002155	0
0		515042969	20		0	/fk1fVcVxZ6iM6gHZzqbIyq56m5zrmHfpdcZ/zzkq4c=	2	0	0.01562	0.01553	0.0002155	0
0		515042969	21		0	/fk1fVcVxZ6iM6gHZzqbIyq56m5zrmHfpdcZ/zzkq4c=	2	0	0.01562	0.01553	0.0002155	0
0		515042969	22		0	/fk1fVcVxZ6iM6gHZzqbIyq56m5zrmHfpdcZ/zzkq4c=	2	0	0.01562	0.01553	0.0002155	0
0		515042969	23		0	/fk1fVcVxZ6iM6gHZzqbIyq56m5zrmHfpdcZ/zzkq4c=	2	0	0.01562	0.01553	0.0002155	0
0		515042969	24		0	/fk1fVcVxZ6iM6gHZzqbIyq56m5zrmHfpdcZ/zzkq4c=	2	0	0.01562	0.01553	0.0002155	0
0		515042969	25		0	/fk1fVcVxZ6iM6gHZzqbIyq56m5zrmHfpdcZ/zzkq4c=	2	0	0.01562	0.01553	0.0002155	0
0		515042969	26		0	/fk1fVcVxZ6iM6gHZzqbIyq56m5zrmHfpdcZ/zzkq4c=	2	0	0.01562	0.01553	0.0002155	0
0		516580766	0	6565055	0	+3Or0zjiTkLBDAV7IVth75JTKUOVJKvvxQQSWQc/5hw=	3	9	0.1772	0.02332	8.202e-05	0
0		516580766	1	317330973	0	+3Or0zjiTkLBDAV7IVth75JTKUOVJKvvxQQSWQc/5hw=	3	9	0.1772	0.02332	8.202e-05	0
0		516580766	2	2787003307	0	+3Or0zjiTkLBDAV7IVth75JTKUOVJKvvxQQSWQc/5hw=	3	9	0.1772	0.02332	8.202e-05	0
0		516580766	3	227428503	0	+3Or0zjiTkLBDAV7IVth75JTKUOVJKvvxQQSWQc/5hw=	3	9	0.1772	0.02332	8.202e-05	0
0		516580766	4	277452057	0	+3Or0zjiTkLBDAV7IVth75JTKUOVJKvvxQQSWQc/5hw=	3	9	0.1772	0.02332	8.202e-05	0
0		516580766	5	1270173	0	+3Or0zjiTkLBDAV7IVth75JTKUOVJKvvxQQSWQc/5hw=	3	9	0.1772	0.02332	8.202e-05	0
0		516580766	6	4304726804	0	+3Or0zjiTkLBDAV7IVth75JTKUOVJKvvxQQSWQc/5hw=	3	9	0.1772	0.02332	8.202e-05	0
0		516580766	7	1331904	0	+3Or0zjiTkLBDAV7IVth75JTKUOVJKvvxQQSWQc/5hw=	3	9	0.1772	0.02332	8.202e-05	0
0		516580766	8	4802130219	0	+3Or0zjiTkLBDAV7IVth75JTKUOVJKvvxQQSWQc/5hw=	3	9	0.1772	0.02332	8.202e-05	0
0		516580766	9	1711747605	0	+3Or0zjiTkLBDAV7IVth75JTKUOVJKvvxQQSWQc/5hw=	3	9	0.1772	0.02332	8.202e-05	0
0		516580766	10	2196941080	0	+3Or0zjiTkLBDAV7IVth75JTKUOVJKvvxQQSWQc/5hw=	3	9	0.1772	0.02332	8.202e-05	0
0		516580766	11	4478594448	0	+3Or0zjiTkLBDAV7IVth75JTKUOVJKvvxQQSWQc/5hw=	3	9	0.1772	0.02332	8.202e-05	0
0		516580766	12	318359914	0	+3Or0zjiTkLBDAV7IVth75JTKUOVJKvvxQQSWQc/5hw=	3	9	0.1772	0.02332	8.202e-05	0
0		516580766	13	6608776	0	+3Or0zjiTkLBDAV7IVth75JTKUOVJKvvxQQSWQc/5hw=	3	9	0.1772	0.02332	8.202e-05	0
0		516580766	14	908187	0	+3Or0zjiTkLBDAV7IVth75JTKUOVJKvvxQQSWQc/5hw=	3	9	0.1772	0.02332	8.202e-05	0
0		516580966	0	104726186	0	+3Or0zjiTkLBDAV7IVth75JTKUOVJKvvxQQSWQc/5hw=	2	10	0.0625	0.0159	3.815e-05	0
0		519524647	0	317496401	0	AL1ptJgzhEaoLf97k5xU6Uc2VO0yUaPQd/feJ5LMWhA=	2	10	0.0625	0.02332	3.815e-05	0
0		519524649	0	336033887	0	AL1ptJgzhEaoLf97k5xU6Uc2VO0yUaPQd/feJ5LMWhA=	2	10	0.0625	0.007767	9.537e-06	0
0		532613684	0	6570691	0	cOlUHnJFsYhlCvSHwfN6RRkHNl74/L1+g5/FqRE58/w=	0	0	0.0006247	0.001554	1.144e-05	0
0		595842024	0	4478615529	0	ZUNwIYC0XEQe353zPNrBI/+i8m+m7KnqQTNEBhAL7dY=	0	1	0.03125	0.02332	0.0001926	0
0		609252510	0		0	5vPHh8lVMgN6Bzkhe69G0RgnMRWbFSBd9PBrK5S7cg4=	2	1	0.006248	0.002548	3.815e-05	1
0		609252512	0		0	5vPHh8lVMgN6Bzkhe69G0RgnMRWbFSBd9PBrK5S7cg4=	2	1	0.006248	0.002548	3.815e-05	1
0		609252514	0		0	5vPHh8lVMgN6Bzkhe69G0RgnMRWbFSBd9PBrK5S7cg4=	2	1	0.006248	0.002548	3.815e-05	1
0		609252516	0		0	5vPHh8lVMgN6Bzkhe69G0RgnMRWbFSBd9PBrK5S7cg4=	2	1	0.006248	0.002548	3.815e-05	1
0		609260421	0		0	5vPHh8lVMgN6Bzkhe69G0RgnMRWbFSBd9PBrK5S7cg4=	2	9	0.006248	0.002548	3.815e-05	1
0		611190167	0	4304735376	0	rNyxTd1B3RnDJBIofzoVksjnmaJEN+hW5W+yRHo2xsM=	3	10	0.04688	0.01398	3.815e-05	0
0		612573927	0	4802889491	0	zw1n/yVS+nVzkMJvYOR68YEiqR0e1O3TVLh6u84gaQE=	2	8	0.03125	0.03021	0.000247	0
0	2	616437105	0	1268612	0	anXVp+pkoUreEzVWqa54MI9QjAlQaH2dHd5bNJpNQ8k=	3	10
0		616437107	0	309375234	0	anXVp+pkoUreEzVWqa54MI9QjAlQaH2dHd5bNJpNQ8k=	3	10	0.03125	0.03717	0.0002394	0
0		616437107	1	1268612	0	anXVp+pkoUreEzVWqa54MI9QjAlQaH2dHd5bNJpNQ8k=	3	10	0.03125	0.03717	0.0002394	0
0		616437107	2	284739135	0	anXVp+pkoUreEzVWqa54MI9QjAlQaH2dHd5bNJpNQ8k=	3	10	0.03125	0.03717	0.0002394	0
0		616564438	0	1274707	0	XAk+iT/NLGe4Ow+7ARniw9vei1mUmLS0U2w0PFWXEwk=	3	10	0.1875	0.0708	0.0001926	0
0		620363598	0	351638110	0	U5m98gdrT4ezs0I5eIqx5guOSgdwBJy1kvH35RY/r4k=	2	10	0.03125	0.0159	0.0001926	0
0		643855116	0	765978	0	Kcqq+6Mjtrkx3RMkre9YU1JZm/KAiqGFh8/0tS6/tnc=	2	10	0.0625	0.04663	0.0002699	0
0		643856032	0		0	Kcqq+6Mjtrkx3RMkre9YU1JZm/KAiqGFh8/0tS6/tnc=	2	10	0.09375	0.1034	0.0002317	0
0		683388149	0	400611616	0	XzZHJR6eXZamIB7lSFTc/NXTbAKtt3SoOI8Fp/RtnwU=	3	9	0.01562	0.007767	3.815e-05	0
0		683388149	1	400639466	0	XzZHJR6eXZamIB7lSFTc/NXTbAKtt3SoOI8Fp/RtnwU=	3	9	0.01562	0.007767	3.815e-05	0
0		683388149	2	906387	0	XzZHJR6eXZamIB7lSFTc/NXTbAKtt3SoOI8Fp/RtnwU=	3	9	0.01562	0.007767	3.815e-05	0
0		685455037	0	1340530	0	9bg757+k8xeWFApxOzOS5nnVAHYpBBQ+Pf1mEnsTZsQ=	2	10	0.0125	0.01244	3.815e-05	0
0		685461029	0	82792165	0	9bg757+k8xeWFApxOzOS5nnVAHYpBBQ+Pf1mEnsTZsQ=	2	10	0.0125	0.04663	0.0001926	0
0		685758680	0	2850410	0	dTBkGCvrIzbJpD3rFqjUp7wz1+pLdgL7xCt64xcZN0o=	3	9	0.0006247	0.003181	1.907e-06	1
0		685758680	1	451311257	0	dTBkGCvrIzbJpD3rFqjUp7wz1+pLdgL7xCt64xcZN0o=	3	9	0.0006247	0.003181	1.907e-06	1
0		685758680	2	336052738	0	dTBkGCvrIzbJpD3rFqjUp7wz1+pLdgL7xCt64xcZN0o=	3	9	0.0006247	0.003181	1.907e-06	1
0		685758680	3	336038608	0	dTBkGCvrIzbJpD3rFqjUp7wz1+pLdgL7xCt64xcZN0o=	3	9	0.0006247	0.003181	1.907e-06	1
0		685758751	0	905550	0	dTBkGCvrIzbJpD3rFqjUp7wz1+pLdgL7xCt64xcZN0o=	1	9	0.01874	0.0636	3.815e-05	1
0		685758751	1	4820157076	0	dTBkGCvrIzbJpD3rFqjUp7wz1+pLdgL7xCt64xcZN0o=	1	9	0.01874	0.0636	3.815e-05	1
0		685758751	2	1306107	0	dTBkGCvrIzbJpD3rFqjUp7wz1+pLdgL7xCt64xcZN0o=	1	9	0.01874	0.0636	3.815e-05	1
0		685758751	3	294894051	0	dTBkGCvrIzbJpD3rFqjUp7wz1+pLdgL7xCt64xcZN0o=	1	9	0.01874	0.0636	3.815e-05	1
0		685758751	4	1271116	0	dTBkGCvrIzbJpD3rFqjUp7wz1+pLdgL7xCt64xcZN0o=	1	9	0.01874	0.0636	3.815e-05	1
0		686717012	1	340897416	0	VKmwSJS9DAS+J/beYyBoF1sTcJi7Z8Qm0VYlh18em8w=	2	1	0.006248	0.002174	2.003e-05	0
0		686717012	3	2712885703	0	VKmwSJS9DAS+J/beYyBoF1sTcJi7Z8Qm0VYlh18em8w=	2	1	0.006248	0.002174	2.003e-05	0
0		686717012	4		0	VKmwSJS9DAS+J/beYyBoF1sTcJi7Z8Qm0VYlh18em8w=	2	1	0.006248	0.002174	2.003e-05	0
0		686717176	0	38666327	0	VKmwSJS9DAS+J/beYyBoF1sTcJi7Z8Qm0VYlh18em8w=	2	1	0.006248	0.001554	2.098e-05	0
0		686717176	1	38663831	0	VKmwSJS9DAS+J/beYyBoF1sTcJi7Z8Qm0VYlh18em8w=	2	1	0.006248	0.001554	2.098e-05	0
0		686717176	2	38748978	0	VKmwSJS9DAS+J/beYyBoF1sTcJi7Z8Qm0VYlh18em8w=	2	1	0.006248	0.001554	2.098e-05	0
0		686717176	3	4820093536	0	VKmwSJS9DAS+J/beYyBoF1sTcJi7Z8Qm0VYlh18em8w=	2	1	0.006248	0.001554	2.098e-05	0
0		686717176	4	905604	0	VKmwSJS9DAS+J/beYyBoF1sTcJi7Z8Qm0VYlh18em8w=	2	1	0.006248	0.001554	2.098e-05	0
0		686717176	5	38673904	0	VKmwSJS9DAS+J/beYyBoF1sTcJi7Z8Qm0VYlh18em8w=	2	1	0.006248	0.001554	2.098e-05	0
0		686717176	6	908189	0	VKmwSJS9DAS+J/beYyBoF1sTcJi7Z8Qm0VYlh18em8w=	2	1	0.006248	0.001554	2.098e-05	0
0		686717176	7	431039621	0	VKmwSJS9DAS+J/beYyBoF1sTcJi7Z8Qm0VYlh18em8w=	2	1	0.006248	0.001554	2.098e-05	0
0		686717176	8	38737461	0	VKmwSJS9DAS+J/beYyBoF1sTcJi7Z8Qm0VYlh18em8w=	2	1	0.006248	0.001554	2.098e-05	0
0		686717176	9	82795413	0	VKmwSJS9DAS+J/beYyBoF1sTcJi7Z8Qm0VYlh18em8w=	2	1	0.006248	0.001554	2.098e-05	0
0		686717176	10	294492126	0	VKmwSJS9DAS+J/beYyBoF1sTcJi7Z8Qm0VYlh18em8w=	2	1	0.006248	0.001554	2.098e-05	0
0		686717176	11	284738086	0	VKmwSJS9DAS+J/beYyBoF1sTcJi7Z8Qm0VYlh18em8w=	2	1	0.006248	0.001554	2.098e-05	0
0		686717176	12	3231164142	0	VKmwSJS9DAS+J/beYyBoF1sTcJi7Z8Qm0VYlh18em8w=	2	1	0.006248	0.001554	2.098e-05	0
0		686717176	13	642353262	0	VKmwSJS9DAS+J/beYyBoF1sTcJi7Z8Qm0VYlh18em8w=	2	1	0.006248	0.001554	2.098e-05	0
0		686717176	14	38644180	0	VKmwSJS9DAS+J/beYyBoF1sTcJi7Z8Qm0VYlh18em8w=	2	1	0.006248	0.001554	2.098e-05	0
0		686717176	15	336037217	0	VKmwSJS9DAS+J/beYyBoF1sTcJi7Z8Qm0VYlh18em8w=	2	1	0.006248	0.001554	2.098e-05	0
0		686717176	16	38647037	0	VKmwSJS9DAS+J/beYyBoF1sTcJi7Z8Qm0VYlh18em8w=	2	1	0.006248	0.001554	2.098e-05	0
0		686717176	17	400423992	0	VKmwSJS9DAS+J/beYyBoF1sTcJi7Z8Qm0VYlh18em8w=	2	1	0.006248	0.001554	2.098e-05	0
0		686717176	18	1340682	0	VKmwSJS9DAS+J/beYyBoF1sTcJi7Z8Qm0VYlh18em8w=	2	1	0.006248	0.001554	2.098e-05	0
0		686717176	19	3829942	0	VKmwSJS9DAS+J/beYyBoF1sTcJi7Z8Qm0VYlh18em8w=	2	1	0.006248	0.001554	2.098e-05	0
0		693486635	0	2275215348	0	1yz7jCInn0L3rjrXnHi6LG8jjgl73Xluanu0nnNRlIA=	2	9	0.006248	0.01553	1.907e-05	0
0		693486637	0	708516681	0	1yz7jCInn0L3rjrXnHi6LG8jjgl73Xluanu0nnNRlIA=	2	9	0.006248	0.00795	7.629e-06	0
0		693486637	1	5168862796	0	1yz7jCInn0L3rjrXnHi6LG8jjgl73Xluanu0nnNRlIA=	2	9	0.006248	0.00795	7.629e-06	0
0		696492866	0	38689981	0	1yz7jCInn0L3rjrXnHi6LG8jjgl73Xluanu0nnNRlIA=	2	10	0.09375	0.0567	3.815e-05	0
0		698645235	0		0	9bg757+k8xeWFApxOzOS5nnVAHYpBBQ+Pf1mEnsTZsQ=	2	9	0.0125	0.02386	0.0001926	0
0		699707924	0	4817689282	0	sgRYdp1DljolOX9rXj6Iumgde24sMU4/U7VGEcFhSGo=	2	10	0.0625	0.04773	0.0001926	0
0		699708719	0	351642801	0	sgRYdp1DljolOX9rXj6Iumgde24sMU4/U7VGEcFhSGo=	2	9	0.0625	0.06207	3.815e-06	0
0		699708719	1	4304152435	0	sgRYdp1DljolOX9rXj6Iumgde24sMU4/U7VGEcFhSGo=	2	9	0.0625	0.06207	3.815e-06	0
0		700769429	0	336061847	0	U92K1yEHrKuYMdXHOWCxTNkMq4QUJrHWQq9OVfAHL04=	2	10	0.009995	0.01244	7.629e-06	0
0		700769431	0	332416743	0	U92K1yEHrKuYMdXHOWCxTNkMq4QUJrHWQq9OVfAHL04=	2	10	0.009995	0.01244	8.583e-06	0
0		718753271	0	351598145	0	9bg757+k8xeWFApxOzOS5nnVAHYpBBQ+Pf1mEnsTZsQ=	2	10	0.0125	0.02332	0.0001926	0
0		740213574	0	294771557	0	1yz7jCInn0L3rjrXnHi6LG8jjgl73Xluanu0nnNRlIA=	2	9	0.0125	0.02332	3.815e-06	0
0		740213574	1	1494506212	0	1yz7jCInn0L3rjrXnHi6LG8jjgl73Xluanu0nnNRlIA=	2	9	0.0125	0.02332	3.815e-06	0
0		740213574	2	487535	0	1yz7jCInn0L3rjrXnHi6LG8jjgl73Xluanu0nnNRlIA=	2	9	0.0125	0.02332	3.815e-06	0
0		740213574	3	84908930	0	1yz7jCInn0L3rjrXnHi6LG8jjgl73Xluanu0nnNRlIA=	2	9	0.0125	0.02332	3.815e-06	0
0		752502434	0	4820027768	0	8qRmTJas/6XEBaA0l4Wt1+/qSLgc6p7u7JzoMSuT/M8=	2	10	0.125	0.05566	0.0001926	1
0		752502434	1	7777936	0	8qRmTJas/6XEBaA0l4Wt1+/qSLgc6p7u7JzoMSuT/M8=	2	10	0.125	0.05566	0.0001926	1
0		752502434	2	1340599	0	8qRmTJas/6XEBaA0l4Wt1+/qSLgc6p7u7JzoMSuT/M8=	2	10	0.125	0.05566	0.0001926	1
0		752502434	3	6641548	0	8qRmTJas/6XEBaA0l4Wt1+/qSLgc6p7u7JzoMSuT/M8=	2	10	0.125	0.05566	0.0001926	1
0		752502434	4	257337199	0	8qRmTJas/6XEBaA0l4Wt1+/qSLgc6p7u7JzoMSuT/M8=	2	10	0.125	0.05566	0.0001926	1
0		752502434	5	4134005371	0	8qRmTJas/6XEBaA0l4Wt1+/qSLgc6p7u7JzoMSuT/M8=	2	10	0.125	0.05566	0.0001926	1
0		752502434	6	400501108	0	8qRmTJas/6XEBaA0l4Wt1+/qSLgc6p7u7JzoMSuT/M8=	2	10	0.125	0.05566	0.0001926	1
0		752502434	7	711943	0	8qRmTJas/6XEBaA0l4Wt1+/qSLgc6p7u7JzoMSuT/M8=	2	10	0.125	0.05566	0.0001926	1
0		752502434	8	4820275344	0	8qRmTJas/6XEBaA0l4Wt1+/qSLgc6p7u7JzoMSuT/M8=	2	10	0.125	0.05566	0.0001926	1
0		752502434	9	16915968	0	8qRmTJas/6XEBaA0l4Wt1+/qSLgc6p7u7JzoMSuT/M8=	2	10	0.125	0.05566	0.0001926	1
0		752760242	0	336055060	0	1yz7jCInn0L3rjrXnHi6LG8jjgl73Xluanu0nnNRlIA=	3	9	0.03125	0.07056	0.0004015	0
0		752760242	1	6640670	0	1yz7jCInn0L3rjrXnHi6LG8jjgl73Xluanu0nnNRlIA=	3	9	0.03125	0.07056	0.0004015	0
0		752760242	2	38657667	0	1yz7jCInn0L3rjrXnHi6LG8jjgl73Xluanu0nnNRlIA=	3	9	0.03125	0.07056	0.0004015	0
0		752760242	3	6566949	0	1yz7jCInn0L3rjrXnHi6LG8jjgl73Xluanu0nnNRlIA=	3	9	0.03125	0.07056	0.0004015	0
0		752760242	4	13010104	0	1yz7jCInn0L3rjrXnHi6LG8jjgl73Xluanu0nnNRlIA=	3	9	0.03125	0.07056	0.0004015	0
0		752760242	5	332565348	0	1yz7jCInn0L3rjrXnHi6LG8jjgl73Xluanu0nnNRlIA=	3	9	0.03125	0.07056	0.0004015	0
0		752760242	6	478267510	0	1yz7jCInn0L3rjrXnHi6LG8jjgl73Xluanu0nnNRlIA=	3	9	0.03125	0.07056	0.0004015	0
0		752760242	7	2852045	0	1yz7jCInn0L3rjrXnHi6LG8jjgl73Xluanu0nnNRlIA=	3	9	0.03125	0.07056	0.0004015	0
0		752760242	8	2380394553	0	1yz7jCInn0L3rjrXnHi6LG8jjgl73Xluanu0nnNRlIA=	3	9	0.03125	0.07056	0.0004015	0
0		752760242	9	6567669	0	1yz7jCInn0L3rjrXnHi6LG8jjgl73Xluanu0nnNRlIA=	3	9	0.03125	0.07056	0.0004015	0
0		752760242	10	4302672378	0	1yz7jCInn0L3rjrXnHi6LG8jjgl73Xluanu0nnNRlIA=	3	9	0.03125	0.07056	0.0004015	0
0		752760242	11	32098170	0	1yz7jCInn0L3rjrXnHi6LG8jjgl73Xluanu0nnNRlIA=	3	9	0.03125	0.07056	0.0004015	0
0		752760242	12	2851636	0	1yz7jCInn0L3rjrXnHi6LG8jjgl73Xluanu0nnNRlIA=	3	9	0.03125	0.07056	0.0004015	0
0		752760242	13	2056235282	0	1yz7jCInn0L3rjrXnHi6LG8jjgl73Xluanu0nnNRlIA=	3	9	0.03125	0.07056	0.0004015	0
0		752760242	14	317488450	0	1yz7jCInn0L3rjrXnHi6LG8jjgl73Xluanu0nnNRlIA=	3	9	0.03125	0.07056	0.0004015	0
0		752760242	15	227419590	0	1yz7jCInn0L3rjrXnHi6LG8jjgl73Xluanu0nnNRlIA=	3	9	0.03125	0.07056	0.0004015	0
0		752760242	16	257351351	0	1yz7jCInn0L3rjrXnHi6LG8jjgl73Xluanu0nnNRlIA=	3	9	0.03125	0.07056	0.0004015	0
0		752760242	17	473878118	0	1yz7jCInn0L3rjrXnHi6LG8jjgl73Xluanu0nnNRlIA=	3	9	0.03125	0.07056	0.0004015	0
0		752760242	18	486707	0	1yz7jCInn0L3rjrXnHi6LG8jjgl73Xluanu0nnNRlIA=	3	9	0.03125	0.07056	0.0004015	0
0		752760242	19	4868193536	0	1yz7jCInn0L3rjrXnHi6LG8jjgl73Xluanu0nnNRlIA=	3	9	0.03125	0.07056	0.0004015	0
0		752760242	20	2599636324	0	1yz7jCInn0L3rjrXnHi6LG8jjgl73Xluanu0nnNRlIA=	3	9	0.03125	0.07056	0.0004015	0
0		752760242	21	1303271	0	1yz7jCInn0L3rjrXnHi6LG8jjgl73Xluanu0nnNRlIA=	3	9	0.03125	0.07056	0.0004015	0
0		752760242	22	227414145	0	1yz7jCInn0L3rjrXnHi6LG8jjgl73Xluanu0nnNRlIA=	3	9	0.03125	0.07056	0.0004015	0
0		752760242	23	3081033135	0	1yz7jCInn0L3rjrXnHi6LG8jjgl73Xluanu0nnNRlIA=	3	9	0.03125	0.07056	0.0004015	0
0		752760242	24	294985246	0	1yz7jCInn0L3rjrXnHi6LG8jjgl73Xluanu0nnNRlIA=	3	9	0.03125	0.07056	0.0004015	0
0		752760242	25	283835380	0	1yz7jCInn0L3rjrXnHi6LG8jjgl73Xluanu0nnNRlIA=	3	9	0.03125	0.07056	0.0004015	0
0		752760242	26	2031891200	0	1yz7jCInn0L3rjrXnHi6LG8jjgl73Xluanu0nnNRlIA=	3	9	0.03125	0.07056	0.0004015	0
0		752760242	27	1436488167	0	1yz7jCInn0L3rjrXnHi6LG8jjgl73Xluanu0nnNRlIA=	3	9	0.03125	0.07056	0.0004015	0
0		752760242	28	17504498	0	1yz7jCInn0L3rjrXnHi6LG8jjgl73Xluanu0nnNRlIA=	3	9	0.03125	0.07056	0.0004015	0
0		752760242	29	4802864573	0	1yz7jCInn0L3rjrXnHi6LG8jjgl73Xluanu0nnNRlIA=	3	9	0.03125	0.07056	0.0004015	0
0		752760242	30	431074279	0	1yz7jCInn0L3rjrXnHi6LG8jjgl73Xluanu0nnNRlIA=	3	9	0.03125	0.07056	0.0004015	0
0		752760242	31	227426679	0	1yz7jCInn0L3rjrXnHi6LG8jjgl73Xluanu0nnNRlIA=	3	9	0.03125	0.07056	0.0004015	0
0		752760242	32	3571937688	0	1yz7jCInn0L3rjrXnHi6LG8jjgl73Xluanu0nnNRlIA=	3	9	0.03125	0.07056	0.0004015	0
0		752760242	33	2850405	0	1yz7jCInn0L3rjrXnHi6LG8jjgl73Xluanu0nnNRlIA=	3	9	0.03125	0.07056	0.0004015	0
0		752760242	34	855176758	0	1yz7jCInn0L3rjrXnHi6LG8jjgl73Xluanu0nnNRlIA=	3	9	0.03125	0.07056	0.0004015	0
0		752760242	35	1437154147	0	1yz7jCInn0L3rjrXnHi6LG8jjgl73Xluanu0nnNRlIA=	3	9	0.03125	0.07056	0.0004015	0
0		752760242	36	4477664024	0	1yz7jCInn0L3rjrXnHi6LG8jjgl73Xluanu0nnNRlIA=	3	9	0.03125	0.07056	0.0004015	0
0		752760242	37	4303355112	0	1yz7jCInn0L3rjrXnHi6LG8jjgl73Xluanu0nnNRlIA=	3	9	0.03125	0.07056	0.0004015	0
0		752760242	38	7777383	0	1yz7jCInn0L3rjrXnHi6LG8jjgl73Xluanu0nnNRlIA=	3	9	0.03125	0.07056	0.0004015	0
0		752760242	39	778601926	0	1yz7jCInn0L3rjrXnHi6LG8jjgl73Xluanu0nnNRlIA=	3	9	0.03125	0.07056	0.0004015	0
0		752760242	40	376328443	0	1yz7jCInn0L3rjrXnHi6LG8jjgl73Xluanu0nnNRlIA=	3	9	0.03125	0.07056	0.0004015	0
0		752760242	41	647596483	0	1yz7jCInn0L3rjrXnHi6LG8jjgl73Xluanu0nnNRlIA=	3	9	0.03125	0.07056	0.0004015	0
0		752760242	42	16919389	0	1yz7jCInn0L3rjrXnHi6LG8jjgl73Xluanu0nnNRlIA=	3	9	0.03125	0.07056	0.0004015	0
0		752760242	43	631945	0	1yz7jCInn0L3rjrXnHi6LG8jjgl73Xluanu0nnNRlIA=	3	9	0.03125	0.07056	0.0004015	0
0		752760242	44	67229137	0	1yz7jCInn0L3rjrXnHi6LG8jjgl73Xluanu0nnNRlIA=	3	9	0.03125	0.07056	0.0004015	0
0		752760242	45	988386	0	1yz7jCInn0L3rjrXnHi6LG8jjgl73Xluanu0nnNRlIA=	3	9	0.03125	0.07056	0.0004015	0
0		752760242	46	17503788	0	1yz7jCInn0L3rjrXnHi6LG8jjgl73Xluanu0nnNRlIA=	3	9	0.03125	0.07056	0.0004015	0
0		752760242	47	431035533	0	1yz7jCInn0L3rjrXnHi6LG8jjgl73Xluanu0nnNRlIA=	3	9	0.03125	0.07056	0.0004015	0
0		752760242	48	4802128627	0	1yz7jCInn0L3rjrXnHi6LG8jjgl73Xluanu0nnNRlIA=	3	9	0.03125	0.07056	0.0004015	0
0		752760242	49	351613855	0	1yz7jCInn0L3rjrXnHi6LG8jjgl73Xluanu0nnNRlIA=	3	9	0.03125	0.07056	0.0004015	0
0		752760242	50	370137749	0	1yz7jCInn0L3rjrXnHi6LG8jjgl73Xluanu0nnNRlIA=	3	9	0.03125	0.07056	0.0004015	0
0		752760242	51	3996059446	0	1yz7jCInn0L3rjrXnHi6LG8jjgl73Xluanu0nnNRlIA=	3	9	0.03125	0.07056	0.0004015	0
0		752760242	52	345871115	0	1yz7jCInn0L3rjrXnHi6LG8jjgl73Xluanu0nnNRlIA=	3	9	0.03125	0.07056	0.0004015	0
0		752760242	53	3417154734	0	1yz7jCInn0L3rjrXnHi6LG8jjgl73Xluanu0nnNRlIA=	3	9	0.03125	0.07056	0.0004015	0
0		752760242	54	284741020	0	1yz7jCInn0L3rjrXnHi6LG8jjgl73Xluanu0nnNRlIA=	3	9	0.03125	0.07056	0.0004015	0
0		752760242	55	766874974	0	1yz7jCInn0L3rjrXnHi6LG8jjgl73Xluanu0nnNRlIA=	3	9	0.03125	0.07056	0.0004015	0
0		752760242	56	372620501	0	1yz7jCInn0L3rjrXnHi6LG8jjgl73Xluanu0nnNRlIA=	3	9	0.03125	0.07056	0.0004015	0
0		752760242	57	334006408	0	1yz7jCInn0L3rjrXnHi6LG8jjgl73Xluanu0nnNRlIA=	3	9	0.03125	0.07056	0.0004015	0
0		752760242	58	4141857826	0	1yz7jCInn0L3rjrXnHi6LG8jjgl73Xluanu0nnNRlIA=	3	9	0.03125	0.07056	0.0004015	0
0		752760242	59	294995492	0	1yz7jCInn0L3rjrXnHi6LG8jjgl73Xluanu0nnNRlIA=	3	9	0.03125	0.07056	0.0004015	0
0		752760242	60	1302505	0	1yz7jCInn0L3rjrXnHi6LG8jjgl73Xluanu0nnNRlIA=	3	9	0.03125	0.07056	0.0004015	0
0		752760242	61	711482	0	1yz7jCInn0L3rjrXnHi6LG8jjgl73Xluanu0nnNRlIA=	3	9	0.03125	0.07056	0.0004015	0
0		752760242	62	400941444	0	1yz7jCInn0L3rjrXnHi6LG8jjgl73Xluanu0nnNRlIA=	3	9	0.03125	0.07056	0.0004015	0
0		752760242	63	6640099	0	1yz7jCInn0L3rjrXnHi6LG8jjgl73Xluanu0nnNRlIA=	3	9	0.03125	0.07056	0.0004015	0
0		752760242	64	372643062	0	1yz7jCInn0L3rjrXnHi6LG8jjgl73Xluanu0nnNRlIA=	3	9	0.03125	0.07056	0.0004015	0
0		752760242	65	3230899591	0	1yz7jCInn0L3rjrXnHi6LG8jjgl73Xluanu0nnNRlIA=	3	9	0.03125	0.07056	0.0004015	0
0		752760242	66	257338196	0	1yz7jCInn0L3rjrXnHi6LG8jjgl73Xluanu0nnNRlIA=	3	9	0.03125	0.07056	0.0004015	0
0		752760242	67	16914031	0	1yz7jCInn0L3rjrXnHi6LG8jjgl73Xluanu0nnNRlIA=	3	9	0.03125	0.07056	0.0004015	0
0		752760242	68	5781874	0	1yz7jCInn0L3rjrXnHi6LG8jjgl73Xluanu0nnNRlIA=	3	9	0.03125	0.07056	0.0004015	0
0		752760242	69	317477956	0	1yz7jCInn0L3rjrXnHi6LG8jjgl73Xluanu0nnNRlIA=	3	9	0.03125	0.07056	0.0004015	0
0		752760242	70	318363218	0	1yz7jCInn0L3rjrXnHi6LG8jjgl73Xluanu0nnNRlIA=	3	9	0.03125	0.07056	0.0004015	0
0		752760242	71	672518	0	1yz7jCInn0L3rjrXnHi6LG8jjgl73Xluanu0nnNRlIA=	3	9	0.03125	0.07056	0.0004015	0
0		752760242	72	257340447	0	1yz7jCInn0L3rjrXnHi6LG8jjgl73Xluanu0nnNRlIA=	3	9	0.03125	0.07056	0.0004015	0
0		752760242	73	787532235	0	1yz7jCInn0L3rjrXnHi6LG8jjgl73Xluanu0nnNRlIA=	3	9	0.03125	0.07056	0.0004015	0
0		752760242	74	1545207655	0	1yz7jCInn0L3rjrXnHi6LG8jjgl73Xluanu0nnNRlIA=	3	9	0.03125	0.07056	0.0004015	0
0		752760242	75	351634839	0	1yz7jCInn0L3rjrXnHi6LG8jjgl73Xluanu0nnNRlIA=	3	9	0.03125	0.07056	0.0004015	0
0		752760242	76	903398	0	1yz7jCInn0L3rjrXnHi6LG8jjgl73Xluanu0nnNRlIA=	3	9	0.03125	0.07056	0.0004015	0
0		752760242	77	336069333	0	1yz7jCInn0L3rjrXnHi6LG8jjgl73Xluanu0nnNRlIA=	3	9	0.03125	0.07056	0.0004015	0
0		752760242	78	227436439	0	1yz7jCInn0L3rjrXnHi6LG8jjgl73Xluanu0nnNRlIA=	3	9	0.03125	0.07056	0.0004015	0
0		752760242	79	336045605	0	1yz7jCInn0L3rjrXnHi6LG8jjgl73Xluanu0nnNRlIA=	3	9	0.03125	0.07056	0.0004015	0
0		752760242	80	336055814	0	1yz7jCInn0L3rjrXnHi6LG8jjgl73Xluanu0nnNRlIA=	3	9	0.03125	0.07056	0.0004015	0
0		752760242	81	330266357	0	1yz7jCInn0L3rjrXnHi6LG8jjgl73Xluanu0nnNRlIA=	3	9	0.03125	0.07056	0.0004015	0
0		752760242	82		0	1yz7jCInn0L3rjrXnHi6LG8jjgl73Xluanu0nnNRlIA=	3	9	0.1062	0.06677	0.0008221	0
0		752760242	83	1340515	0	1yz7jCInn0L3rjrXnHi6LG8jjgl73Xluanu0nnNRlIA=	3	9	0.03125	0.07056	0.0004015	0
0		752760242	84	603107	0	1yz7jCInn0L3rjrXnHi6LG8jjgl73Xluanu0nnNRlIA=	3	9	0.03125	0.07056	0.0004015	0
0		752760242	85	4820213301	0	1yz7jCInn0L3rjrXnHi6LG8jjgl73Xluanu0nnNRlIA=	3	9	0.03125	0.07056	0.0004015	0
0		752760242	86	336073983	0	1yz7jCInn0L3rjrXnHi6LG8jjgl73Xluanu0nnNRlIA=	3	9	0.03125	0.07056	0.0004015	0
0		752760242	87	4820059212	0	1yz7jCInn0L3rjrXnHi6LG8jjgl73Xluanu0nnNRlIA=	3	9	0.03125	0.07056	0.0004015	0
0		752760242	88	3464313284	0	1yz7jCInn0L3rjrXnHi6LG8jjgl73Xluanu0nnNRlIA=	3	9	0.03125	0.07056	0.0004015	0
0		752760242	89	1093967498	0	1yz7jCInn0L3rjrXnHi6LG8jjgl73Xluanu0nnNRlIA=	3	9	0.03125	0.07056	0.0004015	0
0		752760242	90	4547272878	0	1yz7jCInn0L3rjrXnHi6LG8jjgl73Xluanu0nnNRlIA=	3	9	0.03125	0.07056	0.0004015	0
0		752760242	91	322055065	0	1yz7jCInn0L3rjrXnHi6LG8jjgl73Xluanu0nnNRlIA=	3	9	0.03125	0.07056	0.0004015	0
0		752760242	92	854224858	0	1yz7jCInn0L3rjrXnHi6LG8jjgl73Xluanu0nnNRlIA=	3	9	0.03125	0.07056	0.0004015	0
0		752760242	93	317330957	0	1yz7jCInn0L3rjrXnHi6LG8jjgl73Xluanu0nnNRlIA=	3	9	0.03125	0.07056	0.0004015	0
0		752760242	94	2790387857	0	1yz7jCInn0L3rjrXnHi6LG8jjgl73Xluanu0nnNRlIA=	3	9	0.03125	0.07056	0.0004015	0
0		752760242	95	82989074	0	1yz7jCInn0L3rjrXnHi6LG8jjgl73Xluanu0nnNRlIA=	3	9	0.03125	0.07056	0.0004015	0
0		752760242	96	182859408	0	1yz7jCInn0L3rjrXnHi6LG8jjgl73Xluanu0nnNRlIA=	3	9	0.03125	0.07056	0.0004015	0
0		752760242	97	839322051	0	1yz7jCInn0L3rjrXnHi6LG8jjgl73Xluanu0nnNRlIA=	3	9	0.03125	0.07056	0.0004015	0
0		752760242	98	351650774	0	1yz7jCInn0L3rjrXnHi6LG8jjgl73Xluanu0nnNRlIA=	3	9	0.03125	0.07056	0.0004015	0
0		752760242	99	382734959	0	1yz7jCInn0L3rjrXnHi6LG8jjgl73Xluanu0nnNRlIA=	3	9	0.03125	0.07056	0.0004015	0
0		752760242	100	1272889	0	1yz7jCInn0L3rjrXnHi6LG8jjgl73Xluanu0nnNRlIA=	3	9	0.03125	0.07056	0.0004015	0
0		752760242	101	1301964	0	1yz7jCInn0L3rjrXnHi6LG8jjgl73Xluanu0nnNRlIA=	3	9	0.03125	0.07056	0.0004015	0
0		752760242	102	351640872	0	1yz7jCInn0L3rjrXnHi6LG8jjgl73Xluanu0nnNRlIA=	3	9	0.03125	0.07056	0.0004015	0
0		752760242	103	8055699	0	1yz7jCInn0L3rjrXnHi6LG8jjgl73Xluanu0nnNRlIA=	3	9	0.03125	0.07056	0.0004015	0
0		752760242	104	156774873	0	1yz7jCInn0L3rjrXnHi6LG8jjgl73Xluanu0nnNRlIA=	3	9	0.03125	0.07056	0.0004015	0
0		752760242	105	699687291	0	1yz7jCInn0L3rjrXnHi6LG8jjgl73Xluanu0nnNRlIA=	3	9	0.03125	0.07056	0.0004015	0
0		752760242	106	336026161	0	1yz7jCInn0L3rjrXnHi6LG8jjgl73Xluanu0nnNRlIA=	3	9	0.03125	0.07056	0.0004015	0
0		752760242	107	257348627	0	1yz7jCInn0L3rjrXnHi6LG8jjgl73Xluanu0nnNRlIA=	3	9	0.03125	0.07056	0.0004015	0
0		752760242	108	4820150108	0	1yz7jCInn0L3rjrXnHi6LG8jjgl73Xluanu0nnNRlIA=	3	9	0.03125	0.07056	0.0004015	0
0		752760242	109	353712197	0	1yz7jCInn0L3rjrXnHi6LG8jjgl73Xluanu0nnNRlIA=	3	9	0.03125	0.07056	0.0004015	0
0		752760242	110	217496447	0	1yz7jCInn0L3rjrXnHi6LG8jjgl73Xluanu0nnNRlIA=	3	9	0.03125	0.07056	0.0004015	0
0		752760242	111	450799	0	1yz7jCInn0L3rjrXnHi6LG8jjgl73Xluanu0nnNRlIA=	3	9	0.03125	0.07056	0.0004015	0
0		752760242	112	82739460	0	1yz7jCInn0L3rjrXnHi6LG8jjgl73Xluanu0nnNRlIA=	3	9	0.03125	0.07056	0.0004015	0
0		752760242	113	3306138990	0	1yz7jCInn0L3rjrXnHi6LG8jjgl73Xluanu0nnNRlIA=	3	9	0.03125	0.07056	0.0004015	0
0		752760242	114	317486423	0	1yz7jCInn0L3rjrXnHi6LG8jjgl73Xluanu0nnNRlIA=	3	9	0.03125	0.07056	0.0004015	0
0		752760242	115	257499218	0	1yz7jCInn0L3rjrXnHi6LG8jjgl73Xluanu0nnNRlIA=	3	9	0.03125	0.07056	0.0004015	0
0		752760242	116	351650066	0	1yz7jCInn0L3rjrXnHi6LG8jjgl73Xluanu0nnNRlIA=	3	9	0.03125	0.07056	0.0004015	0
0		752760242	117	708498702	0	1yz7jCInn0L3rjrXnHi6LG8jjgl73Xluanu0nnNRlIA=	3	9	0.03125	0.07056	0.0004015	0
0		752760242	118	376218267	0	1yz7jCInn0L3rjrXnHi6LG8jjgl73Xluanu0nnNRlIA=	3	9	0.03125	0.07056	0.0004015	0
0		752760242	119	4820422455	0	1yz7jCInn0L3rjrXnHi6LG8jjgl73Xluanu0nnNRlIA=	3	9	0.03125	0.07056	0.0004015	0
0		752760242	120	600826095	0	1yz7jCInn0L3rjrXnHi6LG8jjgl73Xluanu0nnNRlIA=	3	9	0.03125	0.07056	0.0004015	0
0		752760242	121	257395978	0	1yz7jCInn0L3rjrXnHi6LG8jjgl73Xluanu0nnNRlIA=	3	9	0.03125	0.07056	0.0004015	0
0		752760242	122	3829942	0	1yz7jCInn0L3rjrXnHi6LG8jjgl73Xluanu0nnNRlIA=	3	9	0.03125	0.07056	0.0004015	0
0		752760242	123	400426650	0	1yz7jCInn0L3rjrXnHi6LG8jjgl73Xluanu0nnNRlIA=	3	9	0.03125	0.07056	0.0004015	0
0		752760242	124	2274813314	0	1yz7jCInn0L3rjrXnHi6LG8jjgl73Xluanu0nnNRlIA=	3	9	0.03125	0.07056	0.0004015	0
0		752760242	125	4820075718	0	1yz7jCInn0L3rjrXnHi6LG8jjgl73Xluanu0nnNRlIA=	3	9	0.03125	0.07056	0.0004015	0
0		752760242	126	906119	0	1yz7jCInn0L3rjrXnHi6LG8jjgl73Xluanu0nnNRlIA=	3	9	0.03125	0.07056	0.0004015	0
0		752760242	127	1094576	0	1yz7jCInn0L3rjrXnHi6LG8jjgl73Xluanu0nnNRlIA=	3	9	0.03125	0.07056	0.0004015	0
0		752760242	128	294924601	0	1yz7jCInn0L3rjrXnHi6LG8jjgl73Xluanu0nnNRlIA=	3	9	0.03125	0.07056	0.0004015	0
0		752760242	129	3099613254	0	1yz7jCInn0L3rjrXnHi6LG8jjgl73Xluanu0nnNRlIA=	3	9	0.03125	0.07056	0.0004015	0
0		752760242	130	227436300	0	1yz7jCInn0L3rjrXnHi6LG8jjgl73Xluanu0nnNRlIA=	3	9	0.03125	0.07056	0.0004015	0
0		752760242	131	4820138006	0	1yz7jCInn0L3rjrXnHi6LG8jjgl73Xluanu0nnNRlIA=	3	9	0.03125	0.07056	0.0004015	0
0		752760242	132	204232816	0	1yz7jCInn0L3rjrXnHi6LG8jjgl73Xluanu0nnNRlIA=	3	9	0.03125	0.07056	0.0004015	0
0		752760242	133	1469260488	0	1yz7jCInn0L3rjrXnHi6LG8jjgl73Xluanu0nnNRlIA=	3	9	0.03125	0.07056	0.0004015	0
0		752760242	134	1437201069	0	1yz7jCInn0L3rjrXnHi6LG8jjgl73Xluanu0nnNRlIA=	3	9	0.03125	0.07056	0.0004015	0
0		752760242	135	294979177	0	1yz7jCInn0L3rjrXnHi6LG8jjgl73Xluanu0nnNRlIA=	3	9	0.03125	0.07056	0.0004015	0
0		752760242	136	294847093	0	1yz7jCInn0L3rjrXnHi6LG8jjgl73Xluanu0nnNRlIA=	3	9	0.03125	0.07056	0.0004015	0
0		752760242	137	6955706	0	1yz7jCInn0L3rjrXnHi6LG8jjgl73Xluanu0nnNRlIA=	3	9	0.03125	0.07056	0.0004015	0
0		752760242	138	2994651170	0	1yz7jCInn0L3rjrXnHi6LG8jjgl73Xluanu0nnNRlIA=	3	9	0.03125	0.07056	0.0004015	0
0		752760242	139	431086639	0	1yz7jCInn0L3rjrXnHi6LG8jjgl73Xluanu0nnNRlIA=	3	9	0.03125	0.07056	0.0004015	0
0		752760242	140	1301672143	0	1yz7jCInn0L3rjrXnHi6LG8jjgl73Xluanu0nnNRlIA=	3	9	0.03125	0.07056	0.0004015	0
0		752760242	141	16928908	0	1yz7jCInn0L3rjrXnHi6LG8jjgl73Xluanu0nnNRlIA=	3	9	0.03125	0.07056	0.0004015	0
0		752760242	142	227399618	0	1yz7jCInn0L3rjrXnHi6LG8jjgl73Xluanu0nnNRlIA=	3	9	0.03125	0.07056	0.0004015	0
0		752760242	143	1270363	0	1yz7jCInn0L3rjrXnHi6LG8jjgl73Xluanu0nnNRlIA=	3	9	0.03125	0.07056	0.0004015	0
0		766199538	0	351640643	0	sgRYdp1DljolOX9rXj6Iumgde24sMU4/U7VGEcFhSGo=	2	10	0.03125	0.0159	3.815e-05	0
0		771022573	0	336053503	0	Kcqq+6Mjtrkx3RMkre9YU1JZm/KAiqGFh8/0tS6/tnc=	2	10	0.09375	0.0199	0.0002699	0
0		771338739	0	10	0	6HjgmHgWtqr2mFQEQ0uLHVgEgtu93tn0rk+xZKdCG4w=	1	9	0.01874	0.01088	3.815e-06	0
0		778322517	0	5781237	0	0ZcSCdb4ifZ3Up8f6jCMnCwKHgurTCcr2DKzXVIJ+L0=	2	0	0.1313	0.02057	0.0001392	0
0		778322517	1	124590076	0	0ZcSCdb4ifZ3Up8f6jCMnCwKHgurTCcr2DKzXVIJ+L0=	2	0	0.1313	0.02057	0.0001392	0
0		778322517	2	82755269	0	0ZcSCdb4ifZ3Up8f6jCMnCwKHgurTCcr2DKzXVIJ+L0=	2	0	0.1313	0.02057	0.0001392	0
0		778322517	3	56895652	0	0ZcSCdb4ifZ3Up8f6jCMnCwKHgurTCcr2DKzXVIJ+L0=	2	0	0.1313	0.02057	0.0001392	0
0		778322517	4	13006715	0	0ZcSCdb4ifZ3Up8f6jCMnCwKHgurTCcr2DKzXVIJ+L0=	2	0	0.1313	0.02057	0.0001392	0
0		778322517	5	4478595052	0	0ZcSCdb4ifZ3Up8f6jCMnCwKHgurTCcr2DKzXVIJ+L0=	2	0	0.1313	0.02057	0.0001392	0
0		778322517	6	284739134	0	0ZcSCdb4ifZ3Up8f6jCMnCwKHgurTCcr2DKzXVIJ+L0=	2	0	0.1313	0.02057	0.0001392	0
0		778322517	7	554323517	0	0ZcSCdb4ifZ3Up8f6jCMnCwKHgurTCcr2DKzXVIJ+L0=	2	0	0.1313	0.02057	0.0001392	0
0		778322517	8	682395	0	0ZcSCdb4ifZ3Up8f6jCMnCwKHgurTCcr2DKzXVIJ+L0=	2	0	0.1313	0.02057	0.0001392	0
0		778322517	9	336074324	0	0ZcSCdb4ifZ3Up8f6jCMnCwKHgurTCcr2DKzXVIJ+L0=	2	0	0.1313	0.02057	0.0001392	0
0		778322517	10	655986961	0	0ZcSCdb4ifZ3Up8f6jCMnCwKHgurTCcr2DKzXVIJ+L0=	2	0	0.1313	0.02057	0.0001392	0
0		778322517	11	227424490	0	0ZcSCdb4ifZ3Up8f6jCMnCwKHgurTCcr2DKzXVIJ+L0=	2	0	0.1313	0.02057	0.0001392	0
0		778322517	12	1270313	0	0ZcSCdb4ifZ3Up8f6jCMnCwKHgurTCcr2DKzXVIJ+L0=	2	0	0.1313	0.02057	0.0001392	0
0		778322517	13	38693395	0	0ZcSCdb4ifZ3Up8f6jCMnCwKHgurTCcr2DKzXVIJ+L0=	2	0	0.1313	0.02057	0.0001392	0
0		778322517	14	902896	0	0ZcSCdb4ifZ3Up8f6jCMnCwKHgurTCcr2DKzXVIJ+L0=	2	0	0.1313	0.02057	0.0001392	0
0		778322517	15	38656163	0	0ZcSCdb4ifZ3Up8f6jCMnCwKHgurTCcr2DKzXVIJ+L0=	2	0	0.1313	0.02057	0.0001392	0
0		778322517	16	225807313	0	0ZcSCdb4ifZ3Up8f6jCMnCwKHgurTCcr2DKzXVIJ+L0=	2	0	0.1313	0.02057	0.0001392	0
0		778322517	17	257496109	0	0ZcSCdb4ifZ3Up8f6jCMnCwKHgurTCcr2DKzXVIJ+L0=	2	0	0.1313	0.02057	0.0001392	0
0		778322517	18		0	0ZcSCdb4ifZ3Up8f6jCMnCwKHgurTCcr2DKzXVIJ+L0=	2	0	0.1313	0.02057	0.0001392	0
0		778322517	19	294940454	0	0ZcSCdb4ifZ3Up8f6jCMnCwKHgurTCcr2DKzXVIJ+L0=	2	0	0.1313	0.02057	0.0001392	0
0		778322517	20	2863733199	0	0ZcSCdb4ifZ3Up8f6jCMnCwKHgurTCcr2DKzXVIJ+L0=	2	0	0.1313	0.02057	0.0001392	0
0		778322517	21	30790106	0	0ZcSCdb4ifZ3Up8f6jCMnCwKHgurTCcr2DKzXVIJ+L0=	2	0	0.1313	0.02057	0.0001392	0
0		778322517	22		0	0ZcSCdb4ifZ3Up8f6jCMnCwKHgurTCcr2DKzXVIJ+L0=	2	0	0.006248	0.003181	5.054e-05	0
0		778322517	23		0	0ZcSCdb4ifZ3Up8f6jCMnCwKHgurTCcr2DKzXVIJ+L0=	2	0	0.006248	0.003181	5.054e-05	0
0		778322517	24	32084192	0	0ZcSCdb4ifZ3Up8f6jCMnCwKHgurTCcr2DKzXVIJ+L0=	2	0	0.1313	0.02057	0.0001392	0
0		778322517	25	4054917242	0	0ZcSCdb4ifZ3Up8f6jCMnCwKHgurTCcr2DKzXVIJ+L0=	2	0	0.1313	0.02057	0.0001392	0
0		778322517	26	219315461	0	0ZcSCdb4ifZ3Up8f6jCMnCwKHgurTCcr2DKzXVIJ+L0=	2	0	0.1313	0.02057	0.0001392	0
0		778322517	27	30789401	0	0ZcSCdb4ifZ3Up8f6jCMnCwKHgurTCcr2DKzXVIJ+L0=	2	0	0.1313	0.02057	0.0001392	0
0		778322517	28	227441257	0	0ZcSCdb4ifZ3Up8f6jCMnCwKHgurTCcr2DKzXVIJ+L0=	2	0	0.1313	0.02057	0.0001392	0
0		778322517	29	410834444	0	0ZcSCdb4ifZ3Up8f6jCMnCwKHgurTCcr2DKzXVIJ+L0=	2	0	0.1313	0.02057	0.0001392	0
0		778322517	30	288908994	0	0ZcSCdb4ifZ3Up8f6jCMnCwKHgurTCcr2DKzXVIJ+L0=	2	0	0.1313	0.02057	0.0001392	0
0		778322517	31	4477585338	0	0ZcSCdb4ifZ3Up8f6jCMnCwKHgurTCcr2DKzXVIJ+L0=	2	0	0.1313	0.02057	0.0001392	0
0		778322517	32	4183286494	0	0ZcSCdb4ifZ3Up8f6jCMnCwKHgurTCcr2DKzXVIJ+L0=	2	0	0.1313	0.02057	0.0001392	0
0		778322517	33	1439159152	0	0ZcSCdb4ifZ3Up8f6jCMnCwKHgurTCcr2DKzXVIJ+L0=	2	0	0.1313	0.02057	0.0001392	0
0		778322517	34	38699472	0	0ZcSCdb4ifZ3Up8f6jCMnCwKHgurTCcr2DKzXVIJ+L0=	2	0	0.1313	0.02057	0.0001392	0
0		778322517	35	30788565	0	0ZcSCdb4ifZ3Up8f6jCMnCwKHgurTCcr2DKzXVIJ+L0=	2	0	0.1313	0.02057	0.0001392	0
0		778322517	36	930392785	0	0ZcSCdb4ifZ3Up8f6jCMnCwKHgurTCcr2DKzXVIJ+L0=	2	0	0.1313	0.02057	0.0001392	0
0		778322517	37	13007410	0	0ZcSCdb4ifZ3Up8f6jCMnCwKHgurTCcr2DKzXVIJ+L0=	2	0	0.1313	0.02057	0.0001392	0
0		778322517	38	30787093	0	0ZcSCdb4ifZ3Up8f6jCMnCwKHgurTCcr2DKzXVIJ+L0=	2	0	0.1313	0.02057	0.0001392	0
0		778322517	39	323404492	0	0ZcSCdb4ifZ3Up8f6jCMnCwKHgurTCcr2DKzXVIJ+L0=	2	0	0.1313	0.02057	0.0001392	0
0		778322517	40	294869819	0	0ZcSCdb4ifZ3Up8f6jCMnCwKHgurTCcr2DKzXVIJ+L0=	2	0	0.1313	0.02057	0.0001392	0
0		778322517	41	38671424	0	0ZcSCdb4ifZ3Up8f6jCMnCwKHgurTCcr2DKzXVIJ+L0=	2	0	0.1313	0.02057	0.0001392	0
0		778322517	42	1272487	0	0ZcSCdb4ifZ3Up8f6jCMnCwKHgurTCcr2DKzXVIJ+L0=	2	0	0.1313	0.02057	0.0001392	0
0		778322517	43		0	0ZcSCdb4ifZ3Up8f6jCMnCwKHgurTCcr2DKzXVIJ+L0=	2	0	0.006248	0.003181	5.054e-05	0
0		778322517	44	336071719	0	0ZcSCdb4ifZ3Up8f6jCMnCwKHgurTCcr2DKzXVIJ+L0=	2	0	0.1313	0.02057	0.0001392	0
0		778322517	45	207833363	0	0ZcSCdb4ifZ3Up8f6jCMnCwKHgurTCcr2DKzXVIJ+L0=	2	0	0.1313	0.02057	0.0001392	0
0		778322517	46	294922241	0	0ZcSCdb4ifZ3Up8f6jCMnCwKHgurTCcr2DKzXVIJ+L0=	2	0	0.1313	0.02057	0.0001392	0
0		778322517	47		0	0ZcSCdb4ifZ3Up8f6jCMnCwKHgurTCcr2DKzXVIJ+L0=	2	0	0.006248	0.003181	5.054e-05	0
0		778322517	48		0	0ZcSCdb4ifZ3Up8f6jCMnCwKHgurTCcr2DKzXVIJ+L0=	2	0	0.006248	0.003181	5.054e-05	0
0		778322517	49	38662443	0	0ZcSCdb4ifZ3Up8f6jCMnCwKHgurTCcr2DKzXVIJ+L0=	2	0	0.1313	0.02057	0.0001392	0
0		778322517	50	157035082	0	0ZcSCdb4ifZ3Up8f6jCMnCwKHgurTCcr2DKzXVIJ+L0=	2	0	0.1313	0.02057	0.0001392	0
0		778322517	51	30788719	0	0ZcSCdb4ifZ3Up8f6jCMnCwKHgurTCcr2DKzXVIJ+L0=	2	0	0.1313	0.02057	0.0001392	0
0		778322517	52	38677138	0	0ZcSCdb4ifZ3Up8f6jCMnCwKHgurTCcr2DKzXVIJ+L0=	2	0	0.1313	0.02057	0.0001392	0
0		778322517	53		0	0ZcSCdb4ifZ3Up8f6jCMnCwKHgurTCcr2DKzXVIJ+L0=	2	0	0.006248	0.003181	5.054e-05	0
0		778322517	54	1437841523	0	0ZcSCdb4ifZ3Up8f6jCMnCwKHgurTCcr2DKzXVIJ+L0=	2	0	0.1313	0.02057	0.0001392	0
0		778322517	55	294871019	0	0ZcSCdb4ifZ3Up8f6jCMnCwKHgurTCcr2DKzXVIJ+L0=	2	0	0.1313	0.02057	0.0001392	0
0		778322517	56	4519143834	0	0ZcSCdb4ifZ3Up8f6jCMnCwKHgurTCcr2DKzXVIJ+L0=	2	0	0.1313	0.02057	0.0001392	0
0		778322517	57	449598597	0	0ZcSCdb4ifZ3Up8f6jCMnCwKHgurTCcr2DKzXVIJ+L0=	2	0	0.1313	0.02057	0.0001392	0
0		778322517	58	1339791	0	0ZcSCdb4ifZ3Up8f6jCMnCwKHgurTCcr2DKzXVIJ+L0=	2	0	0.1313	0.02057	0.0001392	0
0		778322517	59	4476643578	0	0ZcSCdb4ifZ3Up8f6jCMnCwKHgurTCcr2DKzXVIJ+L0=	2	0	0.1313	0.02057	0.0001392	0
0		778322517	60	32065198	0	0ZcSCdb4ifZ3Up8f6jCMnCwKHgurTCcr2DKzXVIJ+L0=	2	0	0.1313	0.02057	0.0001392	0
0		778322517	61	765557	0	0ZcSCdb4ifZ3Up8f6jCMnCwKHgurTCcr2DKzXVIJ+L0=	2	0	0.1313	0.02057	0.0001392	0
0		778322517	62	1698375	0	0ZcSCdb4ifZ3Up8f6jCMnCwKHgurTCcr2DKzXVIJ+L0=	2	0	0.1313	0.02057	0.0001392	0
0		778322517	63	1094322	0	0ZcSCdb4ifZ3Up8f6jCMnCwKHgurTCcr2DKzXVIJ+L0=	2	0	0.1313	0.02057	0.0001392	0
0		778322517	64	294941279	0	0ZcSCdb4ifZ3Up8f6jCMnCwKHgurTCcr2DKzXVIJ+L0=	2	0	0.1313	0.02057	0.0001392	0
0		778322517	65	1442448825	0	0ZcSCdb4ifZ3Up8f6jCMnCwKHgurTCcr2DKzXVIJ+L0=	2	0	0.1313	0.02057	0.0001392	0
0		778322517	66		0	0ZcSCdb4ifZ3Up8f6jCMnCwKHgurTCcr2DKzXVIJ+L0=	2	0	0.1313	0.02057	0.0001392	0
0		778322517	67	6569657	0	0ZcSCdb4ifZ3Up8f6jCMnCwKHgurTCcr2DKzXVIJ+L0=	2	0	0.1313	0.02057	0.0001392	0
0		778322517	68	82754514	0	0ZcSCdb4ifZ3Up8f6jCMnCwKHgurTCcr2DKzXVIJ+L0=	2	0	0.1313	0.02057	0.0001392	0
0		778322517	69	4995304750	0	0ZcSCdb4ifZ3Up8f6jCMnCwKHgurTCcr2DKzXVIJ+L0=	2	0	0.1313	0.02057	0.0001392	0
0		778322517	70	4302667995	0	0ZcSCdb4ifZ3Up8f6jCMnCwKHgurTCcr2DKzXVIJ+L0=	2	0	0.1313	0.02057	0.0001392	0
0		778322517	71	214884212	0	0ZcSCdb4ifZ3Up8f6jCMnCwKHgurTCcr2DKzXVIJ+L0=	2	0	0.1313	0.02057	0.0001392	0
0		778322517	72	38744729	0	0ZcSCdb4ifZ3Up8f6jCMnCwKHgurTCcr2DKzXVIJ+L0=	2	0	0.1313	0.02057	0.0001392	0
0		778322517	73	336069449	0	0ZcSCdb4ifZ3Up8f6jCMnCwKHgurTCcr2DKzXVIJ+L0=	2	0	0.1313	0.02057	0.0001392	0
0		778322517	74	1095039	0	0ZcSCdb4ifZ3Up8f6jCMnCwKHgurTCcr2DKzXVIJ+L0=	2	0	0.1313	0.02057	0.0001392	0
0		778322517	75	38744075	0	0ZcSCdb4ifZ3Up8f6jCMnCwKHgurTCcr2DKzXVIJ+L0=	2	0	0.1313	0.02057	0.0001392	0
0		778322517	76	336068227	0	0ZcSCdb4ifZ3Up8f6jCMnCwKHgurTCcr2DKzXVIJ+L0=	2	0	0.1313	0.02057	0.0001392	0
0		778322517	77	38656106	0	0ZcSCdb4ifZ3Up8f6jCMnCwKHgurTCcr2DKzXVIJ+L0=	2	0	0.1313	0.02057	0.0001392	0
0		778322517	78	1094372	0	0ZcSCdb4ifZ3Up8f6jCMnCwKHgurTCcr2DKzXVIJ+L0=	2	0	0.1313	0.02057	0.0001392	0
0		778322517	79	38675387	0	0ZcSCdb4ifZ3Up8f6jCMnCwKHgurTCcr2DKzXVIJ+L0=	2	0	0.1313	0.02057	0.0001392	0
0		778322517	80	30788774	0	0ZcSCdb4ifZ3Up8f6jCMnCwKHgurTCcr2DKzXVIJ+L0=	2	0	0.1313	0.02057	0.0001392	0
0		778322517	81	38745633	0	0ZcSCdb4ifZ3Up8f6jCMnCwKHgurTCcr2DKzXVIJ+L0=	2	0	0.1313	0.02057	0.0001392	0
0		778322517	82		0	0ZcSCdb4ifZ3Up8f6jCMnCwKHgurTCcr2DKzXVIJ+L0=	2	0	0.006248	0.003181	5.054e-05	0
0		778322517	83	115400882	0	0ZcSCdb4ifZ3Up8f6jCMnCwKHgurTCcr2DKzXVIJ+L0=	2	0	0.1313	0.02057	0.0001392	0
0		778322517	84	38680699	0	0ZcSCdb4ifZ3Up8f6jCMnCwKHgurTCcr2DKzXVIJ+L0=	2	0	0.1313	0.02057	0.0001392	0
0		778322517	85	564504144	0	0ZcSCdb4ifZ3Up8f6jCMnCwKHgurTCcr2DKzXVIJ+L0=	2	0	0.1313	0.02057	0.0001392	0
0		778322517	86	400426733	0	0ZcSCdb4ifZ3Up8f6jCMnCwKHgurTCcr2DKzXVIJ+L0=	2	0	0.1313	0.02057	0.0001392	0
0		778322517	87	30790395	0	0ZcSCdb4ifZ3Up8f6jCMnCwKHgurTCcr2DKzXVIJ+L0=	2	0	0.1313	0.02057	0.0001392	0
0		778322517	88	1436623158	0	0ZcSCdb4ifZ3Up8f6jCMnCwKHgurTCcr2DKzXVIJ+L0=	2	0	0.1313	0.02057	0.0001392	0
0		778322517	89	1340155	0	0ZcSCdb4ifZ3Up8f6jCMnCwKHgurTCcr2DKzXVIJ+L0=	2	0	0.1313	0.02057	0.0001392	0
0		778322517	90		0	0ZcSCdb4ifZ3Up8f6jCMnCwKHgurTCcr2DKzXVIJ+L0=	2	0	0.006248	0.003181	5.054e-05	0
0		778322517	91	2954839842	0	0ZcSCdb4ifZ3Up8f6jCMnCwKHgurTCcr2DKzXVIJ+L0=	2	0	0.1313	0.02057	0.0001392	0
0		778322517	92	38644180	0	0ZcSCdb4ifZ3Up8f6jCMnCwKHgurTCcr2DKzXVIJ+L0=	2	0	0.1313	0.02057	0.0001392	0
0		793288022	0	4820373138	0	XzZHJR6eXZamIB7lSFTc/NXTbAKtt3SoOI8Fp/RtnwU=	2	10	0.03125	0.02332	0.0001926	0
0		793288025	0	906647	0	XzZHJR6eXZamIB7lSFTc/NXTbAKtt3SoOI8Fp/RtnwU=	2	10	0.0625	0.01553	3.815e-05	0
0		793504208	0	318405651	0	XzZHJR6eXZamIB7lSFTc/NXTbAKtt3SoOI8Fp/RtnwU=	2	10	0.03125	0.02332	0.0001926	0
0		837840133	0	1322356	0	5y9lhH1tEQUs1RUfQMaVHDqO+TgwCsY6XYapFTm4CN0=	1	1	0.0125	0.03107	1.907e-05	0
0		840454103	0	627967	0	q6EjQj6yxdwUvvufuDKvfotZ1LoylbpNu4NguS48Lfo=	2	9	0.1514	0.007767	3.815e-06	0
0		840454103	1	4820382004	0	q6EjQj6yxdwUvvufuDKvfotZ1LoylbpNu4NguS48Lfo=	2	9	0.1514	0.007767	3.815e-06	0
0		840454103	2	1302396	0	q6EjQj6yxdwUvvufuDKvfotZ1LoylbpNu4NguS48Lfo=	2	9	0.1514	0.007767	3.815e-06	0
0		840454103	3	336023573	0	q6EjQj6yxdwUvvufuDKvfotZ1LoylbpNu4NguS48Lfo=	2	9	0.1514	0.007767	3.815e-06	0
0		840454103	4	6566573	0	q6EjQj6yxdwUvvufuDKvfotZ1LoylbpNu4NguS48Lfo=	2	9	0.1514	0.007767	3.815e-06	0
0		840454103	5	38657667	0	q6EjQj6yxdwUvvufuDKvfotZ1LoylbpNu4NguS48Lfo=	2	9	0.1514	0.007767	3.815e-06	0
0		840454103	6	257333322	0	q6EjQj6yxdwUvvufuDKvfotZ1LoylbpNu4NguS48Lfo=	2	9	0.1514	0.007767	3.815e-06	0
0		840454103	7	400506487	0	q6EjQj6yxdwUvvufuDKvfotZ1LoylbpNu4NguS48Lfo=	2	9	0.1514	0.007767	3.815e-06	0
0		840454103	8	124596213	0	q6EjQj6yxdwUvvufuDKvfotZ1LoylbpNu4NguS48Lfo=	2	9	0.1514	0.007767	3.815e-06	0
0		840454103	9	711841	0	q6EjQj6yxdwUvvufuDKvfotZ1LoylbpNu4NguS48Lfo=	2	9	0.1514	0.007767	3.815e-06	0
0		840454103	10	2850408	0	q6EjQj6yxdwUvvufuDKvfotZ1LoylbpNu4NguS48Lfo=	2	9	0.1514	0.007767	3.815e-06	0
0		840454103	11	318359908	0	q6EjQj6yxdwUvvufuDKvfotZ1LoylbpNu4NguS48Lfo=	2	9	0.1514	0.007767	3.815e-06	0
0		840454103	12	681913	0	q6EjQj6yxdwUvvufuDKvfotZ1LoylbpNu4NguS48Lfo=	2	9	0.1514	0.007767	3.815e-06	0
0		840454103	13	449748578	0	q6EjQj6yxdwUvvufuDKvfotZ1LoylbpNu4NguS48Lfo=	2	9	0.1514	0.007767	3.815e-06	0
0		840454103	14	1094231	0	q6EjQj6yxdwUvvufuDKvfotZ1LoylbpNu4NguS48Lfo=	2	9	0.1514	0.007767	3.815e-06	0
0		840454103	15	2856938174	0	q6EjQj6yxdwUvvufuDKvfotZ1LoylbpNu4NguS48Lfo=	2	9	0.1514	0.007767	3.815e-06	0
0		840454103	16	2850251	0	q6EjQj6yxdwUvvufuDKvfotZ1LoylbpNu4NguS48Lfo=	2	9	0.1514	0.007767	3.815e-06	0
0		840454103	17	5796442	0	q6EjQj6yxdwUvvufuDKvfotZ1LoylbpNu4NguS48Lfo=	2	9	0.1514	0.007767	3.815e-06	0
0		840454103	18	5198445143	0	q6EjQj6yxdwUvvufuDKvfotZ1LoylbpNu4NguS48Lfo=	2	9	0.1514	0.007767	3.815e-06	0
0		840454103	19	30789406	0	q6EjQj6yxdwUvvufuDKvfotZ1LoylbpNu4NguS48Lfo=	2	9	0.1514	0.007767	3.815e-06	0
0		840454103	20	318405651	0	q6EjQj6yxdwUvvufuDKvfotZ1LoylbpNu4NguS48Lfo=	2	9	0.1514	0.007767	3.815e-06	0
0		840454103	21	5918146152	0	q6EjQj6yxdwUvvufuDKvfotZ1LoylbpNu4NguS48Lfo=	2	9	0.1514	0.007767	3.815e-06	0
0		840454103	22	564459597	0	q6EjQj6yxdwUvvufuDKvfotZ1LoylbpNu4NguS48Lfo=	2	9	0.1514	0.007767	3.815e-06	0
0		840454103	23	1303406	0	q6EjQj6yxdwUvvufuDKvfotZ1LoylbpNu4NguS48Lfo=	2	9	0.1514	0.007767	3.815e-06	0
0		840454103	24	2056419541	0	q6EjQj6yxdwUvvufuDKvfotZ1LoylbpNu4NguS48Lfo=	2	9	0.1514	0.007767	3.815e-06	0
0		840454103	25	227414145	0	q6EjQj6yxdwUvvufuDKvfotZ1LoylbpNu4NguS48Lfo=	2	9	0.1514	0.007767	3.815e-06	0
0		840454103	26	682441	0	q6EjQj6yxdwUvvufuDKvfotZ1LoylbpNu4NguS48Lfo=	2	9	0.1514	0.007767	3.815e-06	0
0		840454103	27	400453008	0	q6EjQj6yxdwUvvufuDKvfotZ1LoylbpNu4NguS48Lfo=	2	9	0.1514	0.007767	3.815e-06	0
0		840454103	28	344676830	0	q6EjQj6yxdwUvvufuDKvfotZ1LoylbpNu4NguS48Lfo=	2	9	0.1514	0.007767	3.815e-06	0
0		840454103	29	1269941	0	q6EjQj6yxdwUvvufuDKvfotZ1LoylbpNu4NguS48Lfo=	2	9	0.1514	0.007767	3.815e-06	0
0		840454103	30	317302976	0	q6EjQj6yxdwUvvufuDKvfotZ1LoylbpNu4NguS48Lfo=	2	9	0.1514	0.007767	3.815e-06	0
0		840454103	31	2096833715	0	q6EjQj6yxdwUvvufuDKvfotZ1LoylbpNu4NguS48Lfo=	2	9	0.1514	0.007767	3.815e-06	0
0		840454103	32	1302490	0	q6EjQj6yxdwUvvufuDKvfotZ1LoylbpNu4NguS48Lfo=	2	9	0.1514	0.007767	3.815e-06	0
0		840454103	33	5782232	0	q6EjQj6yxdwUvvufuDKvfotZ1LoylbpNu4NguS48Lfo=	2	9	0.1514	0.007767	3.815e-06	0
0		840454103	34	317808180	0	q6EjQj6yxdwUvvufuDKvfotZ1LoylbpNu4NguS48Lfo=	2	9	0.1514	0.007767	3.815e-06	0
0		840454103	35	336053519	0	q6EjQj6yxdwUvvufuDKvfotZ1LoylbpNu4NguS48Lfo=	2	9	0.1514	0.007767	3.815e-06	0
0		840454103	36	288944618	0	q6EjQj6yxdwUvvufuDKvfotZ1LoylbpNu4NguS48Lfo=	2	9	0.1514	0.007767	3.815e-06	0
0		840454103	37	717342	0	q6EjQj6yxdwUvvufuDKvfotZ1LoylbpNu4NguS48Lfo=	2	9	0.1514	0.007767	3.815e-06	0
0		840454103	38	2062873875	0	q6EjQj6yxdwUvvufuDKvfotZ1LoylbpNu4NguS48Lfo=	2	9	0.1514	0.007767	3.815e-06	0
0		840454103	39	1340389	0	q6EjQj6yxdwUvvufuDKvfotZ1LoylbpNu4NguS48Lfo=	2	9	0.1514	0.007767	3.815e-06	0
0		840454103	40	2568509112	0	q6EjQj6yxdwUvvufuDKvfotZ1LoylbpNu4NguS48Lfo=	2	9	0.1514	0.007767	3.815e-06	0
0		840454103	41	294793946	0	q6EjQj6yxdwUvvufuDKvfotZ1LoylbpNu4NguS48Lfo=	2	9	0.1514	0.007767	3.815e-06	0
0		840454103	42	1273979	0	q6EjQj6yxdwUvvufuDKvfotZ1LoylbpNu4NguS48Lfo=	2	9	0.1514	0.007767	3.815e-06	0
0		840454103	43	185027523	0	q6EjQj6yxdwUvvufuDKvfotZ1LoylbpNu4NguS48Lfo=	2	9	0.1514	0.007767	3.815e-06	0
0		840454103	44	317468392	0	q6EjQj6yxdwUvvufuDKvfotZ1LoylbpNu4NguS48Lfo=	2	9	0.1514	0.007767	3.815e-06	0
0		840454103	45	226032480	0	q6EjQj6yxdwUvvufuDKvfotZ1LoylbpNu4NguS48Lfo=	2	9	0.1514	0.007767	3.815e-06	0
0		840454103	46	4802844117	0	q6EjQj6yxdwUvvufuDKvfotZ1LoylbpNu4NguS48Lfo=	2	9	0.1514	0.007767	3.815e-06	0
0		840454103	47	788376482	0	q6EjQj6yxdwUvvufuDKvfotZ1LoylbpNu4NguS48Lfo=	2	9	0.1514	0.007767	3.815e-06	0
0		840454103	48		0	q6EjQj6yxdwUvvufuDKvfotZ1LoylbpNu4NguS48Lfo=	2	9	0.1514	0.007767	3.815e-06	0
0		840454103	49	1365787255	0	q6EjQj6yxdwUvvufuDKvfotZ1LoylbpNu4NguS48Lfo=	2	9	0.1514	0.007767	3.815e-06	0
0		871805047	0	97923394	0	q6EjQj6yxdwUvvufuDKvfotZ1LoylbpNu4NguS48Lfo=	3	9	0.006248	0.02176	3.815e-06	1
0		871805047	1	2924102028	0	q6EjQj6yxdwUvvufuDKvfotZ1LoylbpNu4NguS48Lfo=	3	9	0.006248	0.02176	3.815e-06	1
0		871805047	2	30788560	0	q6EjQj6yxdwUvvufuDKvfotZ1LoylbpNu4NguS48Lfo=	3	9	0.006248	0.02176	3.815e-06	1
0		873477572	0	294894049	0	Kcqq+6Mjtrkx3RMkre9YU1JZm/KAiqGFh8/0tS6/tnc=	2	10	0.02499	0.002331	1.907e-05	0
0		925718046	0	257331347	0	rNyxTd1B3RnDJBIofzoVksjnmaJEN+hW5W+yRHo2xsM=	2	9	0.03125	0.1013	0.0001545	0
0		925718046	1	3198220573	0	rNyxTd1B3RnDJBIofzoVksjnmaJEN+hW5W+yRHo2xsM=	2	9	0.03125	0.1013	0.0001545	0
0		925718046	2	294863042	0	rNyxTd1B3RnDJBIofzoVksjnmaJEN+hW5W+yRHo2xsM=	2	9	0.03125	0.1013	0.0001545	0
0		925718046	3	372629563	0	rNyxTd1B3RnDJBIofzoVksjnmaJEN+hW5W+yRHo2xsM=	2	9	0.03125	0.1013	0.0001545	0
0		925718046	4	1332235	0	rNyxTd1B3RnDJBIofzoVksjnmaJEN+hW5W+yRHo2xsM=	2	9	0.03125	0.1013	0.0001545	0
0	2	955071036	0	2274273590	0	gUvfmF1WIPzN8t8PAyLthnzpOSxOaYcRSjTVvmShd4o=	2	9
0	2	955071036	1	1270519	0	gUvfmF1WIPzN8t8PAyLthnzpOSxOaYcRSjTVvmShd4o=	2	9
0	2	955071036	2	38700102	0	gUvfmF1WIPzN8t8PAyLthnzpOSxOaYcRSjTVvmShd4o=	2	9
0	2	955071036	3	4469979301	0	gUvfmF1WIPzN8t8PAyLthnzpOSxOaYcRSjTVvmShd4o=	2	9
0	2	955071036	4	854675755	0	gUvfmF1WIPzN8t8PAyLthnzpOSxOaYcRSjTVvmShd4o=	2	9
0	2	955071036	5	1332110	0	gUvfmF1WIPzN8t8PAyLthnzpOSxOaYcRSjTVvmShd4o=	2	9
0		969673897	0		0	Kcqq+6Mjtrkx3RMkre9YU1JZm/KAiqGFh8/0tS6/tnc=	2	10	0.0625	0.01932	0.0002699	0
0		969674408	0	219315461	0	Kcqq+6Mjtrkx3RMkre9YU1JZm/KAiqGFh8/0tS6/tnc=	2	10	0.0625	0.03107	0.0002699	0
0		971358055	0	1302504	0	u6/73jwt9+wuYZb7nA9D2C6WoXaPtJwiO+RF+g/Qa88=	3	9	0.0625	0.03107	1.907e-05	0
0		971358055	1	1272487	0	u6/73jwt9+wuYZb7nA9D2C6WoXaPtJwiO+RF+g/Qa88=	3	9	0.0625	0.03107	1.907e-05	0
0		986962601	0	2435230407	0	TkAqogsbyFyfWiZVCYjlysUpIwOGPGjn7b8JXQLs0BQ=	3	9	0.006874	0.003109	3.815e-05	0
0		986962601	1	1673012961	0	TkAqogsbyFyfWiZVCYjlysUpIwOGPGjn7b8JXQLs0BQ=	3	9	0.006874	0.003109	3.815e-05	0
0		986962601	2	38679534	0	TkAqogsbyFyfWiZVCYjlysUpIwOGPGjn7b8JXQLs0BQ=	3	9	0.006874	0.003109	3.815e-05	0
0		986962601	3	854205897	0	TkAqogsbyFyfWiZVCYjlysUpIwOGPGjn7b8JXQLs0BQ=	3	9	0.006874	0.003109	3.815e-05	0
0		986962601	4	3144358622	0	TkAqogsbyFyfWiZVCYjlysUpIwOGPGjn7b8JXQLs0BQ=	3	9	0.006874	0.003109	3.815e-05	0
0		986962601	5	400426618	0	TkAqogsbyFyfWiZVCYjlysUpIwOGPGjn7b8JXQLs0BQ=	3	9	0.006874	0.003109	3.815e-05	0
0		1005190908	0	554338230	0	Kcqq+6Mjtrkx3RMkre9YU1JZm/KAiqGFh8/0tS6/tnc=	2	10	0.04376	0.003975	1.907e-05	1
0		1005190908	1	554448185	0	Kcqq+6Mjtrkx3RMkre9YU1JZm/KAiqGFh8/0tS6/tnc=	2	10	0.04376	0.003975	1.907e-05	1
0		1005190908	2	351612866	0	Kcqq+6Mjtrkx3RMkre9YU1JZm/KAiqGFh8/0tS6/tnc=	2	10	0.04376	0.003975	1.907e-05	1
0		1005190908	3	2786825979	0	Kcqq+6Mjtrkx3RMkre9YU1JZm/KAiqGFh8/0tS6/tnc=	2	10	0.04376	0.003975	1.907e-05	1
0		1005190908	4	3630655861	0	Kcqq+6Mjtrkx3RMkre9YU1JZm/KAiqGFh8/0tS6/tnc=	2	10	0.04376	0.003975	1.907e-05	1
0		1005190908	5	1304089	0	Kcqq+6Mjtrkx3RMkre9YU1JZm/KAiqGFh8/0tS6/tnc=	2	10	0.04376	0.003975	1.907e-05	1
0		1005190908	6	400426633	0	Kcqq+6Mjtrkx3RMkre9YU1JZm/KAiqGFh8/0tS6/tnc=	2	10	0.04376	0.003975	1.907e-05	1
0		1005190908	7	294492126	0	Kcqq+6Mjtrkx3RMkre9YU1JZm/KAiqGFh8/0tS6/tnc=	2	10	0.04376	0.003975	1.907e-05	1
0		1005190908	8	38698664	0	Kcqq+6Mjtrkx3RMkre9YU1JZm/KAiqGFh8/0tS6/tnc=	2	10	0.04376	0.003975	1.907e-05	1
0		1005190908	9	30789460	0	Kcqq+6Mjtrkx3RMkre9YU1JZm/KAiqGFh8/0tS6/tnc=	2	10	0.04376	0.003975	1.907e-05	1
0		1005246041	0	4820073848	0	dTBkGCvrIzbJpD3rFqjUp7wz1+pLdgL7xCt64xcZN0o=	3	9	0.03125	0.01321	9.918e-05	0
0		1005246041	1	63619232	0	dTBkGCvrIzbJpD3rFqjUp7wz1+pLdgL7xCt64xcZN0o=	3	9	0.03125	0.01321	9.918e-05	0
0		1005246041	2	329150646	0	dTBkGCvrIzbJpD3rFqjUp7wz1+pLdgL7xCt64xcZN0o=	3	9	0.03125	0.01321	9.918e-05	0
0		1005246041	3	4859598621	0	dTBkGCvrIzbJpD3rFqjUp7wz1+pLdgL7xCt64xcZN0o=	3	9	0.03125	0.01321	9.918e-05	0
0		1005246041	4	3198220573	0	dTBkGCvrIzbJpD3rFqjUp7wz1+pLdgL7xCt64xcZN0o=	3	9	0.03125	0.01321	9.918e-05	0
0		1005831088	0	854826075	0	q6EjQj6yxdwUvvufuDKvfotZ1LoylbpNu4NguS48Lfo=	2	9	0.006248	0.003109	1.907e-05	0
0		1005831090	0	1470782053	0	q6EjQj6yxdwUvvufuDKvfotZ1LoylbpNu4NguS48Lfo=	2	9	0.004372	0.002174	7.629e-06	0
0		1005831090	1	38735205	0	q6EjQj6yxdwUvvufuDKvfotZ1LoylbpNu4NguS48Lfo=	2	9	0.004372	0.002174	7.629e-06	0
0		1005831090	2	36	0	q6EjQj6yxdwUvvufuDKvfotZ1LoylbpNu4NguS48Lfo=	2	9	0.004372	0.002174	7.629e-06	0
0		1005831090	3	2057683155	0	q6EjQj6yxdwUvvufuDKvfotZ1LoylbpNu4NguS48Lfo=	2	9	0.004372	0.002174	7.629e-06	0
0		1005831090	4	38700102	0	q6EjQj6yxdwUvvufuDKvfotZ1LoylbpNu4NguS48Lfo=	2	9	0.004372	0.002174	7.629e-06	0
0		1005831090	5	38663832	0	q6EjQj6yxdwUvvufuDKvfotZ1LoylbpNu4NguS48Lfo=	2	9	0.004372	0.002174	7.629e-06	0
0		1005831090	6		0	q6EjQj6yxdwUvvufuDKvfotZ1LoylbpNu4NguS48Lfo=	2	9	0.004372	0.002174	7.629e-06	0
0		1005831090	7	765618	0	q6EjQj6yxdwUvvufuDKvfotZ1LoylbpNu4NguS48Lfo=	2	9	0.004372	0.002174	7.629e-06	0
0		1005831090	8	1288593854	0	q6EjQj6yxdwUvvufuDKvfotZ1LoylbpNu4NguS48Lfo=	2	9	0.004372	0.002174	7.629e-06	0
0		1005831090	9	6568166	0	q6EjQj6yxdwUvvufuDKvfotZ1LoylbpNu4NguS48Lfo=	2	9	0.004372	0.002174	7.629e-06	0
0		1005831090	10	21	0	q6EjQj6yxdwUvvufuDKvfotZ1LoylbpNu4NguS48Lfo=	2	9	0.004372	0.002174	7.629e-06	0
0		1005831090	11	13	0	q6EjQj6yxdwUvvufuDKvfotZ1LoylbpNu4NguS48Lfo=	2	9	0.004372	0.002174	7.629e-06	0
0		1005831090	12	4820072517	0	q6EjQj6yxdwUvvufuDKvfotZ1LoylbpNu4NguS48Lfo=	2	9	0.004372	0.002174	7.629e-06	0
0		1005831090	13	3890233703	0	q6EjQj6yxdwUvvufuDKvfotZ1LoylbpNu4NguS48Lfo=	2	9	0.004372	0.002174	7.629e-06	0
0		1005831090	14	333938877	0	q6EjQj6yxdwUvvufuDKvfotZ1LoylbpNu4NguS48Lfo=	2	9	0.004372	0.002174	7.629e-06	0
0		1005831090	15	7753129	0	q6EjQj6yxdwUvvufuDKvfotZ1LoylbpNu4NguS48Lfo=	2	9	0.004372	0.002174	7.629e-06	0
0		1005831090	16	705769	0	q6EjQj6yxdwUvvufuDKvfotZ1LoylbpNu4NguS48Lfo=	2	9	0.004372	0.002174	7.629e-06	0
0		1005831090	17	2100085762	0	q6EjQj6yxdwUvvufuDKvfotZ1LoylbpNu4NguS48Lfo=	2	9	0.004372	0.002174	7.629e-06	0
0		1005831090	18	4802150882	0	q6EjQj6yxdwUvvufuDKvfotZ1LoylbpNu4NguS48Lfo=	2	9	0.004372	0.002174	7.629e-06	0
0		1005831090	19	1438969263	0	q6EjQj6yxdwUvvufuDKvfotZ1LoylbpNu4NguS48Lfo=	2	9	0.004372	0.002174	7.629e-06	0
0		1005831090	20	38673131	0	q6EjQj6yxdwUvvufuDKvfotZ1LoylbpNu4NguS48Lfo=	2	9	0.004372	0.002174	7.629e-06	0
0		1005831090	21	4820437124	0	q6EjQj6yxdwUvvufuDKvfotZ1LoylbpNu4NguS48Lfo=	2	9	0.004372	0.002174	7.629e-06	0
0		1005831090	22	56176432	0	q6EjQj6yxdwUvvufuDKvfotZ1LoylbpNu4NguS48Lfo=	2	9	0.004372	0.002174	7.629e-06	0
0		1005831090	23	4820074688	0	q6EjQj6yxdwUvvufuDKvfotZ1LoylbpNu4NguS48Lfo=	2	9	0.004372	0.002174	7.629e-06	0
0		1005831090	24	2274495700	0	q6EjQj6yxdwUvvufuDKvfotZ1LoylbpNu4NguS48Lfo=	2	9	0.004372	0.002174	7.629e-06	0
0		1005831090	25	45	0	q6EjQj6yxdwUvvufuDKvfotZ1LoylbpNu4NguS48Lfo=	2	9	0.004372	0.002174	7.629e-06	0
0		1005831090	26	4820361969	0	q6EjQj6yxdwUvvufuDKvfotZ1LoylbpNu4NguS48Lfo=	2	9	0.004372	0.002174	7.629e-06	0
0		1005831090	27	54	0	q6EjQj6yxdwUvvufuDKvfotZ1LoylbpNu4NguS48Lfo=	2	9	0.004372	0.002174	7.629e-06	0
0		1005831090	28	1269005	0	q6EjQj6yxdwUvvufuDKvfotZ1LoylbpNu4NguS48Lfo=	2	9	0.004372	0.002174	7.629e-06	0
0		1005831090	29	1343811	0	q6EjQj6yxdwUvvufuDKvfotZ1LoylbpNu4NguS48Lfo=	2	9	0.004372	0.002174	7.629e-06	0
0		1005831090	30	1390856647	0	q6EjQj6yxdwUvvufuDKvfotZ1LoylbpNu4NguS48Lfo=	2	9	0.004372	0.002174	7.629e-06	0
0		1005831090	31	16909011	0	q6EjQj6yxdwUvvufuDKvfotZ1LoylbpNu4NguS48Lfo=	2	9	0.004372	0.002174	7.629e-06	0
0		1005831090	32	2781606191	0	q6EjQj6yxdwUvvufuDKvfotZ1LoylbpNu4NguS48Lfo=	2	9	0.004372	0.002174	7.629e-06	0
0		1005831090	33	336036882	0	q6EjQj6yxdwUvvufuDKvfotZ1LoylbpNu4NguS48Lfo=	2	9	0.004372	0.002174	7.629e-06	0
0		1005831090	34	4469949093	0	q6EjQj6yxdwUvvufuDKvfotZ1LoylbpNu4NguS48Lfo=	2	9	0.004372	0.002174	7.629e-06	0
0		1005831090	35	7778096	0	q6EjQj6yxdwUvvufuDKvfotZ1LoylbpNu4NguS48Lfo=	2	9	0.004372	0.002174	7.629e-06	0
0		1005831090	36	294994568	0	q6EjQj6yxdwUvvufuDKvfotZ1LoylbpNu4NguS48Lfo=	2	9	0.004372	0.002174	7.629e-06	0
0		1005831090	37	288806452	0	q6EjQj6yxdwUvvufuDKvfotZ1LoylbpNu4NguS48Lfo=	2	9	0.004372	0.002174	7.629e-06	0
0		1005831090	38	463420440	0	q6EjQj6yxdwUvvufuDKvfotZ1LoylbpNu4NguS48Lfo=	2	9	0.004372	0.002174	7.629e-06	0
0		1005831090	39	39	0	q6EjQj6yxdwUvvufuDKvfotZ1LoylbpNu4NguS48Lfo=	2	9	0.004372	0.002174	7.629e-06	0
0		1005831090	40	4820338434	0	q6EjQj6yxdwUvvufuDKvfotZ1LoylbpNu4NguS48Lfo=	2	9	0.004372	0.002174	7.629e-06	0
0		1005831090	41	6566924	0	q6EjQj6yxdwUvvufuDKvfotZ1LoylbpNu4NguS48Lfo=	2	9	0.004372	0.002174	7.629e-06	0
0		1005831090	42	294894051	0	q6EjQj6yxdwUvvufuDKvfotZ1LoylbpNu4NguS48Lfo=	2	9	0.004372	0.002174	7.629e-06	0
0		1005831090	43	2851866	0	q6EjQj6yxdwUvvufuDKvfotZ1LoylbpNu4NguS48Lfo=	2	9	0.004372	0.002174	7.629e-06	0
0		1005831090	44	902377	0	q6EjQj6yxdwUvvufuDKvfotZ1LoylbpNu4NguS48Lfo=	2	9	0.004372	0.002174	7.629e-06	0
0		1005831090	45	2188987289	0	q6EjQj6yxdwUvvufuDKvfotZ1LoylbpNu4NguS48Lfo=	2	9	0.004372	0.002174	7.629e-06	0
0		1005831090	46	336035835	0	q6EjQj6yxdwUvvufuDKvfotZ1LoylbpNu4NguS48Lfo=	2	9	0.004372	0.002174	7.629e-06	0
0		1005831090	47	1436372991	0	q6EjQj6yxdwUvvufuDKvfotZ1LoylbpNu4NguS48Lfo=	2	9	0.004372	0.002174	7.629e-06	0
0		1005831090	48	351653579	0	q6EjQj6yxdwUvvufuDKvfotZ1LoylbpNu4NguS48Lfo=	2	9	0.004372	0.002174	7.629e-06	0
0		1005831090	49	336061943	0	q6EjQj6yxdwUvvufuDKvfotZ1LoylbpNu4NguS48Lfo=	2	9	0.004372	0.002174	7.629e-06	0
0		1005831090	50	227445777	0	q6EjQj6yxdwUvvufuDKvfotZ1LoylbpNu4NguS48Lfo=	2	9	0.004372	0.002174	7.629e-06	0
0		1015033007	0	38643404	0	E2Ck2gvizHUwShxSuvjNcORB29GVR6KjVlz8RkY+F80=	2	10	0.1562	0.0636	0.0001926	0
0		1097525707	0	290868679	0	umuiyDV251RU1gCtj0oiXF6cDB6o6s+vKZmTM78o8Q4=	2	10	0.01562	0.0159	3.815e-05	0
0		1106173310	0	38737063	0	dTBkGCvrIzbJpD3rFqjUp7wz1+pLdgL7xCt64xcZN0o=	3	9	0.03125	0.05664	0.0003471	0
0		1106173310	1	292324342	0	dTBkGCvrIzbJpD3rFqjUp7wz1+pLdgL7xCt64xcZN0o=	3	9	0.03125	0.05664	0.0003471	0
0		1106173310	2		0	dTBkGCvrIzbJpD3rFqjUp7wz1+pLdgL7xCt64xcZN0o=	3	9	0.05383	0.0127	0.001242	1
0		1106173310	3	6608763	0	dTBkGCvrIzbJpD3rFqjUp7wz1+pLdgL7xCt64xcZN0o=	3	9	0.03125	0.05664	0.0003471	0
0		1106173310	4	3081033135	0	dTBkGCvrIzbJpD3rFqjUp7wz1+pLdgL7xCt64xcZN0o=	3	9	0.03125	0.05664	0.0003471	0
0		1106173310	5	3827803	0	dTBkGCvrIzbJpD3rFqjUp7wz1+pLdgL7xCt64xcZN0o=	3	9	0.03125	0.05664	0.0003471	0
0		1106173310	6	1436291208	0	dTBkGCvrIzbJpD3rFqjUp7wz1+pLdgL7xCt64xcZN0o=	3	9	0.03125	0.05664	0.0003471	0
0		1106173310	7	97966889	0	dTBkGCvrIzbJpD3rFqjUp7wz1+pLdgL7xCt64xcZN0o=	3	9	0.03125	0.05664	0.0003471	0
0		1106173310	8	431073205	0	dTBkGCvrIzbJpD3rFqjUp7wz1+pLdgL7xCt64xcZN0o=	3	9	0.03125	0.05664	0.0003471	0
0		1106173310	9	1429167889	0	dTBkGCvrIzbJpD3rFqjUp7wz1+pLdgL7xCt64xcZN0o=	3	9	0.03125	0.05664	0.0003471	0
0		1106173310	10	38744089	0	dTBkGCvrIzbJpD3rFqjUp7wz1+pLdgL7xCt64xcZN0o=	3	9	0.03125	0.05664	0.0003471	0
0		1106173310	11	257333297	0	dTBkGCvrIzbJpD3rFqjUp7wz1+pLdgL7xCt64xcZN0o=	3	9	0.03125	0.05664	0.0003471	0
0		1106173310	12	317346631	0	dTBkGCvrIzbJpD3rFqjUp7wz1+pLdgL7xCt64xcZN0o=	3	9	0.03125	0.05664	0.0003471	0
0		1106173310	13	294985247	0	dTBkGCvrIzbJpD3rFqjUp7wz1+pLdgL7xCt64xcZN0o=	3	9	0.03125	0.05664	0.0003471	0
0		1106173310	14	336055170	0	dTBkGCvrIzbJpD3rFqjUp7wz1+pLdgL7xCt64xcZN0o=	3	9	0.03125	0.05664	0.0003471	0
0		1106173310	15	4144585176	0	dTBkGCvrIzbJpD3rFqjUp7wz1+pLdgL7xCt64xcZN0o=	3	9	0.03125	0.05664	0.0003471	0
0		1106173310	16	351655552	0	dTBkGCvrIzbJpD3rFqjUp7wz1+pLdgL7xCt64xcZN0o=	3	9	0.03125	0.05664	0.0003471	0
0		1106173310	17	3821194097	0	dTBkGCvrIzbJpD3rFqjUp7wz1+pLdgL7xCt64xcZN0o=	3	9	0.03125	0.05664	0.0003471	0
0		1106173310	18	672947713	0	dTBkGCvrIzbJpD3rFqjUp7wz1+pLdgL7xCt64xcZN0o=	3	9	0.03125	0.05664	0.0003471	0
0		1106173310	19	1269856	0	dTBkGCvrIzbJpD3rFqjUp7wz1+pLdgL7xCt64xcZN0o=	3	9	0.03125	0.05664	0.0003471	0
0		1106173310	20	472050285	0	dTBkGCvrIzbJpD3rFqjUp7wz1+pLdgL7xCt64xcZN0o=	3	9	0.03125	0.05664	0.0003471	0
0		1106173310	21	38683513	0	dTBkGCvrIzbJpD3rFqjUp7wz1+pLdgL7xCt64xcZN0o=	3	9	0.03125	0.05664	0.0003471	0
0		1106173310	22	318388077	0	dTBkGCvrIzbJpD3rFqjUp7wz1+pLdgL7xCt64xcZN0o=	3	9	0.03125	0.05664	0.0003471	0
0		1106173310	23	3767355950	0	dTBkGCvrIzbJpD3rFqjUp7wz1+pLdgL7xCt64xcZN0o=	3	9	0.03125	0.05664	0.0003471	0
0		1106173310	24	317484335	0	dTBkGCvrIzbJpD3rFqjUp7wz1+pLdgL7xCt64xcZN0o=	3	9	0.03125	0.05664	0.0003471	0
0		1106173310	25	3934141814	0	dTBkGCvrIzbJpD3rFqjUp7wz1+pLdgL7xCt64xcZN0o=	3	9	0.03125	0.05664	0.0003471	0
0		1106173310	26	1340682	0	dTBkGCvrIzbJpD3rFqjUp7wz1+pLdgL7xCt64xcZN0o=	3	9	0.03125	0.05664	0.0003471	0
0		1106173310	27	711908	0	dTBkGCvrIzbJpD3rFqjUp7wz1+pLdgL7xCt64xcZN0o=	3	9	0.03125	0.05664	0.0003471	0
0		1106173310	28	82722323	0	dTBkGCvrIzbJpD3rFqjUp7wz1+pLdgL7xCt64xcZN0o=	3	9	0.03125	0.05664	0.0003471	0
0		1106173310	29	5788687	0	dTBkGCvrIzbJpD3rFqjUp7wz1+pLdgL7xCt64xcZN0o=	3	9	0.03125	0.05664	0.0003471	0
0		1106173310	30	564457402	0	dTBkGCvrIzbJpD3rFqjUp7wz1+pLdgL7xCt64xcZN0o=	3	9	0.03125	0.05664	0.0003471	0
0		1106173310	31	1268157	0	dTBkGCvrIzbJpD3rFqjUp7wz1+pLdgL7xCt64xcZN0o=	3	9	0.03125	0.05664	0.0003471	0
0		1106173310	32	317488655	0	dTBkGCvrIzbJpD3rFqjUp7wz1+pLdgL7xCt64xcZN0o=	3	9	0.03125	0.05664	0.0003471	0
0		1106173310	33	988653	0	dTBkGCvrIzbJpD3rFqjUp7wz1+pLdgL7xCt64xcZN0o=	3	9	0.03125	0.05664	0.0003471	0
0		1106173310	34	38700336	0	dTBkGCvrIzbJpD3rFqjUp7wz1+pLdgL7xCt64xcZN0o=	3	9	0.03125	0.05664	0.0003471	0
0		1106173310	35	82731000	0	dTBkGCvrIzbJpD3rFqjUp7wz1+pLdgL7xCt64xcZN0o=	3	9	0.03125	0.05664	0.0003471	0
0		1106173310	36	32064707	0	dTBkGCvrIzbJpD3rFqjUp7wz1+pLdgL7xCt64xcZN0o=	3	9	0.03125	0.05664	0.0003471	0
0		1106173310	37	5777397608	0	dTBkGCvrIzbJpD3rFqjUp7wz1+pLdgL7xCt64xcZN0o=	3	9	0.03125	0.05664	0.0003471	0
0		1106173310	38	587077540	0	dTBkGCvrIzbJpD3rFqjUp7wz1+pLdgL7xCt64xcZN0o=	3	9	0.03125	0.05664	0.0003471	0
0		1106173310	39	3826541	0	dTBkGCvrIzbJpD3rFqjUp7wz1+pLdgL7xCt64xcZN0o=	3	9	0.03125	0.05664	0.0003471	0
0		1106173310	40	431039296	0	dTBkGCvrIzbJpD3rFqjUp7wz1+pLdgL7xCt64xcZN0o=	3	9	0.03125	0.05664	0.0003471	0
0		1106173310	41	12977617	0	dTBkGCvrIzbJpD3rFqjUp7wz1+pLdgL7xCt64xcZN0o=	3	9	0.03125	0.05664	0.0003471	0
0		1106173310	42	1095353	0	dTBkGCvrIzbJpD3rFqjUp7wz1+pLdgL7xCt64xcZN0o=	3	9	0.03125	0.05664	0.0003471	0
0		1106173310	43	4217347623	0	dTBkGCvrIzbJpD3rFqjUp7wz1+pLdgL7xCt64xcZN0o=	3	9	0.03125	0.05664	0.0003471	0
0		1106173310	44	3099613254	0	dTBkGCvrIzbJpD3rFqjUp7wz1+pLdgL7xCt64xcZN0o=	3	9	0.03125	0.05664	0.0003471	0
0		1106173310	45	400611616	0	dTBkGCvrIzbJpD3rFqjUp7wz1+pLdgL7xCt64xcZN0o=	3	9	0.03125	0.05664	0.0003471	0
0		1106173310	46	3313598202	0	dTBkGCvrIzbJpD3rFqjUp7wz1+pLdgL7xCt64xcZN0o=	3	9	0.03125	0.05664	0.0003471	0
0		1106173310	47	793419364	0	dTBkGCvrIzbJpD3rFqjUp7wz1+pLdgL7xCt64xcZN0o=	3	9	0.03125	0.05664	0.0003471	0
0		1106173310	48	3001948058	0	dTBkGCvrIzbJpD3rFqjUp7wz1+pLdgL7xCt64xcZN0o=	3	9	0.03125	0.05664	0.0003471	0
0		1106173310	49	711085	0	dTBkGCvrIzbJpD3rFqjUp7wz1+pLdgL7xCt64xcZN0o=	3	9	0.03125	0.05664	0.0003471	0
0		1128637731	0	317489256	0	TkAqogsbyFyfWiZVCYjlysUpIwOGPGjn7b8JXQLs0BQ=	2	10	0.03125	0.02081	3.815e-05	0
0		1161381522	0	4303269227	0	XXdY557FQk791swgplLkVfyX7Vr1lIHuSKR+pnbZWR8=	0	0	0.006248	0.003181	5.054e-05	0
0		1170482497	0	711681	0	MAt1lmwJ7mxr941fXwLFPput67jqOs3nLvnA1n+U5+g=	2	1	0.03748	0.1243	2.67e-05	0
0		1184713860	0	478267324	0	rNyxTd1B3RnDJBIofzoVksjnmaJEN+hW5W+yRHo2xsM=	3	9	0.07495	0.009323	3.815e-05	0
0		1184713860	1	6607753	0	rNyxTd1B3RnDJBIofzoVksjnmaJEN+hW5W+yRHo2xsM=	3	9	0.07495	0.009323	3.815e-05	0
0		1184713860	2	2850406	0	rNyxTd1B3RnDJBIofzoVksjnmaJEN+hW5W+yRHo2xsM=	3	9	0.07495	0.009323	3.815e-05	0
0		1184713860	3	227426679	0	rNyxTd1B3RnDJBIofzoVksjnmaJEN+hW5W+yRHo2xsM=	3	9	0.07495	0.009323	3.815e-05	0
0		1184713860	4	257338302	0	rNyxTd1B3RnDJBIofzoVksjnmaJEN+hW5W+yRHo2xsM=	3	9	0.07495	0.009323	3.815e-05	0
0		1184713860	5	1215247587	0	rNyxTd1B3RnDJBIofzoVksjnmaJEN+hW5W+yRHo2xsM=	3	9	0.07495	0.009323	3.815e-05	0
0		1184713860	6	32097191	0	rNyxTd1B3RnDJBIofzoVksjnmaJEN+hW5W+yRHo2xsM=	3	9	0.07495	0.009323	3.815e-05	0
0		1184713860	7	216971023	0	rNyxTd1B3RnDJBIofzoVksjnmaJEN+hW5W+yRHo2xsM=	3	9	0.07495	0.009323	3.815e-05	0
0		1184713860	8	336023582	0	rNyxTd1B3RnDJBIofzoVksjnmaJEN+hW5W+yRHo2xsM=	3	9	0.07495	0.009323	3.815e-05	0
0		1184713860	9	400468855	0	rNyxTd1B3RnDJBIofzoVksjnmaJEN+hW5W+yRHo2xsM=	3	9	0.07495	0.009323	3.815e-05	0
0		1202636597	0	257413178	0	WzMaQ3JnlpZlksjk6Kg/13GDcusmhNGYggtiv3AxAqo=	3	9	0.02063	0.009949	9.537e-06	0
0		1202636597	1		0	WzMaQ3JnlpZlksjk6Kg/13GDcusmhNGYggtiv3AxAqo=	3	9	0.02063	0.009949	9.537e-06	0
0		1202636597	2	450078486	0	WzMaQ3JnlpZlksjk6Kg/13GDcusmhNGYggtiv3AxAqo=	3	9	0.02063	0.009949	9.537e-06	0
0		1202636597	3	317497336	0	WzMaQ3JnlpZlksjk6Kg/13GDcusmhNGYggtiv3AxAqo=	3	9	0.02063	0.009949	9.537e-06	0
0		1202636597	4	336033779	0	WzMaQ3JnlpZlksjk6Kg/13GDcusmhNGYggtiv3AxAqo=	3	9	0.02063	0.009949	9.537e-06	0
0		1205597814	0	2357745023	0	E2Ck2gvizHUwShxSuvjNcORB29GVR6KjVlz8RkY+F80=	2	9	0.03125	0.0159	3.815e-05	0
0		1218322450	0		0	8fPfG5nyvDcjM/Rkcvzlu5aAKMLuw7oLi0+qFn9ce0w=	3	10	0.125	0.07166	0.0001926	0
0		1218322587	0	3231862370	0	8fPfG5nyvDcjM/Rkcvzlu5aAKMLuw7oLi0+qFn9ce0w=	3	10	0.003124	0.0007772	7.629e-06	0
0		1221166900	0	3687793172	0	txbj5VoYvQkoFH2I/PiA+rRHZO7OpAxqPgzLvfCqI8E=	2	10	0.02499	0.0159	0.0001154	0
0		1223177256	0	1429172637	0	E2Ck2gvizHUwShxSuvjNcORB29GVR6KjVlz8RkY+F80=	2	10	0.1562	0.0636	0.0001926	0
0		1223480094	0	1436501713	0	JBEMyDFTIiNn1p7tUZhesIz1tAMtFYIahY6oWJP5leQ=	2	10	0.0625	0.04773	0.0001926	0
0		1224526820	0	1301922	0	U5m98gdrT4ezs0I5eIqx5guOSgdwBJy1kvH35RY/r4k=	3	10	0.03125	0.00795	3.815e-05	0
0		1224526820	1	4246131337	0	U5m98gdrT4ezs0I5eIqx5guOSgdwBJy1kvH35RY/r4k=	3	10	0.03125	0.00795	3.815e-05	0
0		1229709861	0	13009073	0	y1zb4shvaJurgBq+U8Ba9lm6r6qffGJOHPOT+2c7Zzo=	0	8	0.0125	0.00795	7.629e-06	0
0		1270918872	0	1094546	0	WzMaQ3JnlpZlksjk6Kg/13GDcusmhNGYggtiv3AxAqo=	2	10	0.03125	0.02332	3.815e-05	0
0		1279055723	0	336037235	0	umuiyDV251RU1gCtj0oiXF6cDB6o6s+vKZmTM78o8Q4=	2	10	0.01562	0.0101	3.815e-05	0
0		1287399870	0	226117081	0	X1lfQH40IsOBIZKZcc3oourOrsvg/qzZLzBaGgD6iKg=	2	10	0.1562	0.05566	0.0001926	0
0		1297383150	0	1429198062	0	8OkMisyvwLRFV8wxW85Psk0o/my2wpLBMFuoz4pvotY=	2	10	0.09375	0.1145	3.815e-05	0
0		1297383672	0	155127154	0	8OkMisyvwLRFV8wxW85Psk0o/my2wpLBMFuoz4pvotY=	1	10	0.006248	0.03107	3.815e-05	0
0		1303031391	0	38700108	0	VKmwSJS9DAS+J/beYyBoF1sTcJi7Z8Qm0VYlh18em8w=	2	1	0.0125	0.003262	2.098e-05	0
0		1303031391	1	1436671113	0	VKmwSJS9DAS+J/beYyBoF1sTcJi7Z8Qm0VYlh18em8w=	2	1	0.0125	0.003262	2.098e-05	0
0		1303031391	2	4303867387	0	VKmwSJS9DAS+J/beYyBoF1sTcJi7Z8Qm0VYlh18em8w=	2	1	0.0125	0.003262	2.098e-05	0
0		1303031391	3	400426688	0	VKmwSJS9DAS+J/beYyBoF1sTcJi7Z8Qm0VYlh18em8w=	2	1	0.0125	0.003262	2.098e-05	0
0		1303031391	4	4304773590	0	VKmwSJS9DAS+J/beYyBoF1sTcJi7Z8Qm0VYlh18em8w=	2	1	0.0125	0.003262	2.098e-05	0
0		1303031391	5	38	0	VKmwSJS9DAS+J/beYyBoF1sTcJi7Z8Qm0VYlh18em8w=	2	1	0.0125	0.003262	2.098e-05	0
0		1303031391	6	4469181033	0	VKmwSJS9DAS+J/beYyBoF1sTcJi7Z8Qm0VYlh18em8w=	2	1	0.0125	0.003262	2.098e-05	0
0		1303031391	7	294949124	0	VKmwSJS9DAS+J/beYyBoF1sTcJi7Z8Qm0VYlh18em8w=	2	1	0.0125	0.003262	2.098e-05	0
0		1303031391	8	3996049707	0	VKmwSJS9DAS+J/beYyBoF1sTcJi7Z8Qm0VYlh18em8w=	2	1	0.0125	0.003262	2.098e-05	0
0		1303031391	9	317488511	0	VKmwSJS9DAS+J/beYyBoF1sTcJi7Z8Qm0VYlh18em8w=	2	1	0.0125	0.003262	2.098e-05	0
0		1303031391	10	6570709	0	VKmwSJS9DAS+J/beYyBoF1sTcJi7Z8Qm0VYlh18em8w=	2	1	0.0125	0.003262	2.098e-05	0
0		1303031391	11	2712885703	0	VKmwSJS9DAS+J/beYyBoF1sTcJi7Z8Qm0VYlh18em8w=	2	1	0.0125	0.003262	2.098e-05	0
0		1303031391	12	904811	0	VKmwSJS9DAS+J/beYyBoF1sTcJi7Z8Qm0VYlh18em8w=	2	1	0.0125	0.003262	2.098e-05	0
0		1303031391	13	336037219	0	VKmwSJS9DAS+J/beYyBoF1sTcJi7Z8Qm0VYlh18em8w=	2	1	0.0125	0.003262	2.098e-05	0
0		1303031391	14	207833343	0	VKmwSJS9DAS+J/beYyBoF1sTcJi7Z8Qm0VYlh18em8w=	2	1	0.0125	0.003262	2.098e-05	0
0		1303031391	15	294855039	0	VKmwSJS9DAS+J/beYyBoF1sTcJi7Z8Qm0VYlh18em8w=	2	1	0.0125	0.003262	2.098e-05	0
0		1303031391	16	451311257	0	VKmwSJS9DAS+J/beYyBoF1sTcJi7Z8Qm0VYlh18em8w=	2	1	0.0125	0.003262	2.098e-05	0
0		1303031391	17	484559319	0	VKmwSJS9DAS+J/beYyBoF1sTcJi7Z8Qm0VYlh18em8w=	2	1	0.0125	0.003262	2.098e-05	0
0		1303031391	18	336037217	0	VKmwSJS9DAS+J/beYyBoF1sTcJi7Z8Qm0VYlh18em8w=	2	1	0.0125	0.003262	2.098e-05	0
0		1303031391	19	1429179595	0	VKmwSJS9DAS+J/beYyBoF1sTcJi7Z8Qm0VYlh18em8w=	2	1	0.0125	0.003262	2.098e-05	0
0		1303031391	20		0	VKmwSJS9DAS+J/beYyBoF1sTcJi7Z8Qm0VYlh18em8w=	2	1	0.0125	0.003262	2.098e-05	0
0		1303031391	21	171325483	0	VKmwSJS9DAS+J/beYyBoF1sTcJi7Z8Qm0VYlh18em8w=	2	1	0.0125	0.003262	2.098e-05	0
0		1303031391	22	317486421	0	VKmwSJS9DAS+J/beYyBoF1sTcJi7Z8Qm0VYlh18em8w=	2	1	0.0125	0.003262	2.098e-05	0
0		1303031391	23	257499257	0	VKmwSJS9DAS+J/beYyBoF1sTcJi7Z8Qm0VYlh18em8w=	2	1	0.0125	0.003262	2.098e-05	0
0		1303031391	24	1465138063	0	VKmwSJS9DAS+J/beYyBoF1sTcJi7Z8Qm0VYlh18em8w=	2	1	0.0125	0.003262	2.098e-05	0
0		1303031391	25	734341571	0	VKmwSJS9DAS+J/beYyBoF1sTcJi7Z8Qm0VYlh18em8w=	2	1	0.0125	0.003262	2.098e-05	0
0		1303031391	26	38738418	0	VKmwSJS9DAS+J/beYyBoF1sTcJi7Z8Qm0VYlh18em8w=	2	1	0.0125	0.003262	2.098e-05	0
0		1303031391	27	5782446	0	VKmwSJS9DAS+J/beYyBoF1sTcJi7Z8Qm0VYlh18em8w=	2	1	0.0125	0.003262	2.098e-05	0
0		1303031391	28	207599565	0	VKmwSJS9DAS+J/beYyBoF1sTcJi7Z8Qm0VYlh18em8w=	2	1	0.0125	0.003262	2.098e-05	0
0		1303031391	29	336036869	0	VKmwSJS9DAS+J/beYyBoF1sTcJi7Z8Qm0VYlh18em8w=	2	1	0.0125	0.003262	2.098e-05	0
0		1317485965	0	766862017	0	AL1ptJgzhEaoLf97k5xU6Uc2VO0yUaPQd/feJ5LMWhA=	3	9	0.125	0.01901	0.0008059	0
0		1317485965	1	14	0	AL1ptJgzhEaoLf97k5xU6Uc2VO0yUaPQd/feJ5LMWhA=	3	9	0.125	0.01901	0.0008059	0
0		1317485965	2	765598	0	AL1ptJgzhEaoLf97k5xU6Uc2VO0yUaPQd/feJ5LMWhA=	3	9	0.125	0.01901	0.0008059	0
0		1317485965	3	5	0	AL1ptJgzhEaoLf97k5xU6Uc2VO0yUaPQd/feJ5LMWhA=	3	9	0.125	0.01901	0.0008059	0
0		1322009214	0	370130961	0	g+L+We1W4t08Lbz6h6U9hVYoE9P3PZMGlN4r3wP+dY8=	1	9	0.0125	0.007767	1.907e-06	1
0		1322009214	1	6570099	0	g+L+We1W4t08Lbz6h6U9hVYoE9P3PZMGlN4r3wP+dY8=	1	9	0.0125	0.007767	1.907e-06	1
0		1328506354	0	38291932	0	a3Mdzg6nuJ0a8aaXXFhhfzfnJdHqf18sgnHhnlxrQlU=	2	10	0.0625	0.02332	0.0001926	0
0		1329653148	0	4304147912	0	S4EHi0rIE1i9jKyEut+LGKtDNKwlgxED8L1EZUEY/68=	3	10	0.0625	0.003109	7.629e-06	0
0		1329653148	1	431035546	0	S4EHi0rIE1i9jKyEut+LGKtDNKwlgxED8L1EZUEY/68=	3	10	0.0625	0.003109	7.629e-06	0
0		1329653148	2	2854214373	0	S4EHi0rIE1i9jKyEut+LGKtDNKwlgxED8L1EZUEY/68=	3	10	0.0625	0.003109	7.629e-06	0
0		1329653148	3	84908930	0	S4EHi0rIE1i9jKyEut+LGKtDNKwlgxED8L1EZUEY/68=	3	10	0.0625	0.003109	7.629e-06	0
0		1329653148	4	38680698	0	S4EHi0rIE1i9jKyEut+LGKtDNKwlgxED8L1EZUEY/68=	3	10	0.0625	0.003109	7.629e-06	0
0		1329653148	5	317497831	0	S4EHi0rIE1i9jKyEut+LGKtDNKwlgxED8L1EZUEY/68=	3	10	0.0625	0.003109	7.629e-06	0
0		1329653148	6		0	S4EHi0rIE1i9jKyEut+LGKtDNKwlgxED8L1EZUEY/68=	3	10	0.0625	0.003109	7.629e-06	0
0		1329653148	7	1094232	0	S4EHi0rIE1i9jKyEut+LGKtDNKwlgxED8L1EZUEY/68=	3	10	0.0625	0.003109	7.629e-06	0
0		1329653148	8	3251994396	0	S4EHi0rIE1i9jKyEut+LGKtDNKwlgxED8L1EZUEY/68=	3	10	0.0625	0.003109	7.629e-06	0
0		1329653148	9	1437769629	0	S4EHi0rIE1i9jKyEut+LGKtDNKwlgxED8L1EZUEY/68=	3	10	0.0625	0.003109	7.629e-06	0
0		1329653148	10	367886060	0	S4EHi0rIE1i9jKyEut+LGKtDNKwlgxED8L1EZUEY/68=	3	10	0.0625	0.003109	7.629e-06	0
0		1329653148	11	410753172	0	S4EHi0rIE1i9jKyEut+LGKtDNKwlgxED8L1EZUEY/68=	3	10	0.0625	0.003109	7.629e-06	0
0		1329653148	12	3740406085	0	S4EHi0rIE1i9jKyEut+LGKtDNKwlgxED8L1EZUEY/68=	3	10	0.0625	0.003109	7.629e-06	0
0		1329653148	13	38663831	0	S4EHi0rIE1i9jKyEut+LGKtDNKwlgxED8L1EZUEY/68=	3	10	0.0625	0.003109	7.629e-06	0
0		1329653148	14	2113621362	0	S4EHi0rIE1i9jKyEut+LGKtDNKwlgxED8L1EZUEY/68=	3	10	0.0625	0.003109	7.629e-06	0
0		1329653148	15	4820177057	0	S4EHi0rIE1i9jKyEut+LGKtDNKwlgxED8L1EZUEY/68=	3	10	0.0625	0.003109	7.629e-06	0
0		1329653148	16	294772044	0	S4EHi0rIE1i9jKyEut+LGKtDNKwlgxED8L1EZUEY/68=	3	10	0.0625	0.003109	7.629e-06	0
0		1329653148	17	4182282574	0	S4EHi0rIE1i9jKyEut+LGKtDNKwlgxED8L1EZUEY/68=	3	10	0.0625	0.003109	7.629e-06	0
0		1329653148	18		0	S4EHi0rIE1i9jKyEut+LGKtDNKwlgxED8L1EZUEY/68=	3	10	0.0625	0.003109	7.629e-06	0
0		1329653148	19	647596483	0	S4EHi0rIE1i9jKyEut+LGKtDNKwlgxED8L1EZUEY/68=	3	10	0.0625	0.003109	7.629e-06	0
0		1329653148	20	2893940578	0	S4EHi0rIE1i9jKyEut+LGKtDNKwlgxED8L1EZUEY/68=	3	10	0.0625	0.003109	7.629e-06	0
0		1329653148	21	1340599	0	S4EHi0rIE1i9jKyEut+LGKtDNKwlgxED8L1EZUEY/68=	3	10	0.0625	0.003109	7.629e-06	0
0		1329653148	22	3083147088	0	S4EHi0rIE1i9jKyEut+LGKtDNKwlgxED8L1EZUEY/68=	3	10	0.0625	0.003109	7.629e-06	0
0		1329653148	23	38713519	0	S4EHi0rIE1i9jKyEut+LGKtDNKwlgxED8L1EZUEY/68=	3	10	0.0625	0.003109	7.629e-06	0
0		1329653148	24	3362987337	0	S4EHi0rIE1i9jKyEut+LGKtDNKwlgxED8L1EZUEY/68=	3	10	0.0625	0.003109	7.629e-06	0
0		1329653148	25	332422683	0	S4EHi0rIE1i9jKyEut+LGKtDNKwlgxED8L1EZUEY/68=	3	10	0.0625	0.003109	7.629e-06	0
0		1329653148	26		0	S4EHi0rIE1i9jKyEut+LGKtDNKwlgxED8L1EZUEY/68=	3	10	0.0625	0.003109	7.629e-06	0
0		1329653148	27	1303885	0	S4EHi0rIE1i9jKyEut+LGKtDNKwlgxED8L1EZUEY/68=	3	10	0.0625	0.003109	7.629e-06	0
0		1329653148	28	6639236	0	S4EHi0rIE1i9jKyEut+LGKtDNKwlgxED8L1EZUEY/68=	3	10	0.0625	0.003109	7.629e-06	0
0		1329653148	29	1094275	0	S4EHi0rIE1i9jKyEut+LGKtDNKwlgxED8L1EZUEY/68=	3	10	0.0625	0.003109	7.629e-06	0
0		1332939103	0	2852045	0	VpqpJmkf9VrjqarGUbhQZoRKNLZ9UxE6luP+PoyNXKw=	1	0	0.0006247	0.001554	1.144e-05	0
0		1335742303	0	1436529583	0	pT9TJWmr5zV2Hf1F6wloYgcHNP/5KbcmTx+YSpZzAZo=	2	9	0.125	0.0159	1.907e-05	0
0		1335742303	1	4478747449	0	pT9TJWmr5zV2Hf1F6wloYgcHNP/5KbcmTx+YSpZzAZo=	2	9	0.125	0.0159	1.907e-05	0
0		1335742303	2	317489994	0	pT9TJWmr5zV2Hf1F6wloYgcHNP/5KbcmTx+YSpZzAZo=	2	9	0.125	0.0159	1.907e-05	0
0		1335742303	3	30787958	0	pT9TJWmr5zV2Hf1F6wloYgcHNP/5KbcmTx+YSpZzAZo=	2	9	0.125	0.0159	1.907e-05	0
0		1335742303	4	82758745	0	pT9TJWmr5zV2Hf1F6wloYgcHNP/5KbcmTx+YSpZzAZo=	2	9	0.125	0.0159	1.907e-05	0
0		1335742303	5	38692360	0	pT9TJWmr5zV2Hf1F6wloYgcHNP/5KbcmTx+YSpZzAZo=	2	9	0.125	0.0159	1.907e-05	0
0		1335742303	6	38707777	0	pT9TJWmr5zV2Hf1F6wloYgcHNP/5KbcmTx+YSpZzAZo=	2	9	0.125	0.0159	1.907e-05	0
0		1335742303	7	4303390419	0	pT9TJWmr5zV2Hf1F6wloYgcHNP/5KbcmTx+YSpZzAZo=	2	9	0.125	0.0159	1.907e-05	0
0		1335742303	8	317331001	0	pT9TJWmr5zV2Hf1F6wloYgcHNP/5KbcmTx+YSpZzAZo=	2	9	0.125	0.0159	1.907e-05	0
0		1335742303	9	318359915	0	pT9TJWmr5zV2Hf1F6wloYgcHNP/5KbcmTx+YSpZzAZo=	2	9	0.125	0.0159	1.907e-05	0
0		1342043214	0	6641027	0	rNyxTd1B3RnDJBIofzoVksjnmaJEN+hW5W+yRHo2xsM=	3	9	0.006248	0.06812	1.907e-05	1
0		1342043214	1	3349567885	0	rNyxTd1B3RnDJBIofzoVksjnmaJEN+hW5W+yRHo2xsM=	3	9	0.006248	0.06812	1.907e-05	1
0		1342043214	2	258727769	0	rNyxTd1B3RnDJBIofzoVksjnmaJEN+hW5W+yRHo2xsM=	3	9	0.006248	0.06812	1.907e-05	1
0		1342043214	3	257335614	0	rNyxTd1B3RnDJBIofzoVksjnmaJEN+hW5W+yRHo2xsM=	3	9	0.006248	0.06812	1.907e-05	1
0		1342043214	4	351642801	0	rNyxTd1B3RnDJBIofzoVksjnmaJEN+hW5W+yRHo2xsM=	3	9	0.006248	0.06812	1.907e-05	1
0		1342043214	5	1436370694	0	rNyxTd1B3RnDJBIofzoVksjnmaJEN+hW5W+yRHo2xsM=	3	9	0.006248	0.06812	1.907e-05	1
0		1342043214	6	257337122	0	rNyxTd1B3RnDJBIofzoVksjnmaJEN+hW5W+yRHo2xsM=	3	9	0.006248	0.06812	1.907e-05	1
0		1342043214	7	4820027949	0	rNyxTd1B3RnDJBIofzoVksjnmaJEN+hW5W+yRHo2xsM=	3	9	0.006248	0.06812	1.907e-05	1
0		1342043214	8	4246483629	0	rNyxTd1B3RnDJBIofzoVksjnmaJEN+hW5W+yRHo2xsM=	3	9	0.006248	0.06812	1.907e-05	1
0		1342043214	9	3890293102	0	rNyxTd1B3RnDJBIofzoVksjnmaJEN+hW5W+yRHo2xsM=	3	9	0.006248	0.06812	1.907e-05	1
0		1343463626	0	4477560828	0	HBL13RkuP8hPfuPHZHIJTQZkoEtBdUQ9gtpKwGmSfJc=	2	10	0.0625	0.0159	3.815e-05	0
0		1343463628	0	288944632	0	HBL13RkuP8hPfuPHZHIJTQZkoEtBdUQ9gtpKwGmSfJc=	2	10	0.0625	0.03979	3.815e-05	0
0		1343463734	0	38731839	0	HBL13RkuP8hPfuPHZHIJTQZkoEtBdUQ9gtpKwGmSfJc=	1	8	0.0006247	0.001554	1.144e-05	0
0		1343463736	0	336030154	0	HBL13RkuP8hPfuPHZHIJTQZkoEtBdUQ9gtpKwGmSfJc=	2	10	0.125	0.1272	3.815e-05	0
0		1348146260	0	705687	0	g+L+We1W4t08Lbz6h6U9hVYoE9P3PZMGlN4r3wP+dY8=	2	9	0.0125	0.0318	3.815e-05	0
0		1348146260	1	7777820	0	g+L+We1W4t08Lbz6h6U9hVYoE9P3PZMGlN4r3wP+dY8=	2	9	0.0125	0.0318	3.815e-05	0
0		1348146260	2	4304177436	0	g+L+We1W4t08Lbz6h6U9hVYoE9P3PZMGlN4r3wP+dY8=	2	9	0.0125	0.0318	3.815e-05	0
0		1352452146	0	288944632	0	g+L+We1W4t08Lbz6h6U9hVYoE9P3PZMGlN4r3wP+dY8=	3	9	0.02063	0.006218	0.0001926	0
0		1352452146	1	284791645	0	g+L+We1W4t08Lbz6h6U9hVYoE9P3PZMGlN4r3wP+dY8=	3	9	0.02063	0.006218	0.0001926	0
0		1352452146	2	1099042	0	g+L+We1W4t08Lbz6h6U9hVYoE9P3PZMGlN4r3wP+dY8=	3	9	0.02063	0.006218	0.0001926	0
0		1358321947	0	3738987584	0	rNyxTd1B3RnDJBIofzoVksjnmaJEN+hW5W+yRHo2xsM=	2	9	0.03125	0.00795	3.815e-05	0
0		1358321947	1	854316246	0	rNyxTd1B3RnDJBIofzoVksjnmaJEN+hW5W+yRHo2xsM=	2	9	0.03125	0.00795	3.815e-05	0
0		1358321947	2	294847240	0	rNyxTd1B3RnDJBIofzoVksjnmaJEN+hW5W+yRHo2xsM=	2	9	0.03125	0.00795	3.815e-05	0
0		1358321947	3	4491856352	0	rNyxTd1B3RnDJBIofzoVksjnmaJEN+hW5W+yRHo2xsM=	2	9	0.03125	0.00795	3.815e-05	0
0		1358321947	4	16914031	0	rNyxTd1B3RnDJBIofzoVksjnmaJEN+hW5W+yRHo2xsM=	2	9	0.03125	0.00795	3.815e-05	0
0		1358321947	5	564442273	0	rNyxTd1B3RnDJBIofzoVksjnmaJEN+hW5W+yRHo2xsM=	2	9	0.03125	0.00795	3.815e-05	0
0		1358321947	6	4820108770	0	rNyxTd1B3RnDJBIofzoVksjnmaJEN+hW5W+yRHo2xsM=	2	9	0.03125	0.00795	3.815e-05	0
0		1358321947	7	257388708	0	rNyxTd1B3RnDJBIofzoVksjnmaJEN+hW5W+yRHo2xsM=	2	9	0.03125	0.00795	3.815e-05	0
0		1358321947	8	449889500	0	rNyxTd1B3RnDJBIofzoVksjnmaJEN+hW5W+yRHo2xsM=	2	9	0.03125	0.00795	3.815e-05	0
0		1358321947	9	1390936667	0	rNyxTd1B3RnDJBIofzoVksjnmaJEN+hW5W+yRHo2xsM=	2	9	0.03125	0.00795	3.815e-05	0
0		1359172745	0	6567823	0	uO/pnH/9X8t0BOJNMkdDDH6lu2lMkhiqfDPLv8R2YZE=	2	9	0.09998	0.08752	7.629e-06	0
0		1359172745	1	1267993	0	uO/pnH/9X8t0BOJNMkdDDH6lu2lMkhiqfDPLv8R2YZE=	2	9	0.09998	0.08752	7.629e-06	0
0		1359172745	2	4302599449	0	uO/pnH/9X8t0BOJNMkdDDH6lu2lMkhiqfDPLv8R2YZE=	2	9	0.09998	0.08752	7.629e-06	0
0		1369509944	0	1272025	0	NKL1Im6USYKGBd9PXQqHBr4AKhxl8bqas4gsGqo2bhY=	3	10	0.125	0.06213	0.0001926	0
0		1369509996	0	1331726	0	NKL1Im6USYKGBd9PXQqHBr4AKhxl8bqas4gsGqo2bhY=	3	10	0.125	0.06213	0.0001926	0
0		1388540198	0	2912444829	0	rNyxTd1B3RnDJBIofzoVksjnmaJEN+hW5W+yRHo2xsM=	1	9	0.04999	0.0159	7.629e-06	0
0		1388566558	0	705686	0	rNyxTd1B3RnDJBIofzoVksjnmaJEN+hW5W+yRHo2xsM=	1	9	0.04999	0.0159	7.629e-06	0
0		1389045295	0	317302973	0	q6EjQj6yxdwUvvufuDKvfotZ1LoylbpNu4NguS48Lfo=	2	9	0.006248	0.003109	1.907e-05	0
0		1389045297	0	902903	0	q6EjQj6yxdwUvvufuDKvfotZ1LoylbpNu4NguS48Lfo=	2	9	0.0075	0.003883	3.433e-05	0
0		1389045297	1	705769	0	q6EjQj6yxdwUvvufuDKvfotZ1LoylbpNu4NguS48Lfo=	2	9	0.0075	0.003883	3.433e-05	0
0		1389045297	2	45	0	q6EjQj6yxdwUvvufuDKvfotZ1LoylbpNu4NguS48Lfo=	2	9	0.0075	0.003883	3.433e-05	0
0		1389045297	3	1436372991	0	q6EjQj6yxdwUvvufuDKvfotZ1LoylbpNu4NguS48Lfo=	2	9	0.0075	0.003883	3.433e-05	0
0		1389045297	4	5297295004	0	q6EjQj6yxdwUvvufuDKvfotZ1LoylbpNu4NguS48Lfo=	2	9	0.0075	0.003883	3.433e-05	0
0		1389045297	5	294994568	0	q6EjQj6yxdwUvvufuDKvfotZ1LoylbpNu4NguS48Lfo=	2	9	0.0075	0.003883	3.433e-05	0
0		1389045297	6	4469949093	0	q6EjQj6yxdwUvvufuDKvfotZ1LoylbpNu4NguS48Lfo=	2	9	0.0075	0.003883	3.433e-05	0
0		1389045297	7	294847234	0	q6EjQj6yxdwUvvufuDKvfotZ1LoylbpNu4NguS48Lfo=	2	9	0.0075	0.003883	3.433e-05	0
0		1389045297	8	38663832	0	q6EjQj6yxdwUvvufuDKvfotZ1LoylbpNu4NguS48Lfo=	2	9	0.0075	0.003883	3.433e-05	0
0		1389045297	9	54	0	q6EjQj6yxdwUvvufuDKvfotZ1LoylbpNu4NguS48Lfo=	2	9	0.0075	0.003883	3.433e-05	0
0		1389045297	10	336036882	0	q6EjQj6yxdwUvvufuDKvfotZ1LoylbpNu4NguS48Lfo=	2	9	0.0075	0.003883	3.433e-05	0
0		1389045297	11	63639194	0	q6EjQj6yxdwUvvufuDKvfotZ1LoylbpNu4NguS48Lfo=	2	9	0.0075	0.003883	3.433e-05	0
0		1389045297	12	21	0	q6EjQj6yxdwUvvufuDKvfotZ1LoylbpNu4NguS48Lfo=	2	9	0.0075	0.003883	3.433e-05	0
0		1389045297	13	56176432	0	q6EjQj6yxdwUvvufuDKvfotZ1LoylbpNu4NguS48Lfo=	2	9	0.0075	0.003883	3.433e-05	0
0		1389045297	14	2057683155	0	q6EjQj6yxdwUvvufuDKvfotZ1LoylbpNu4NguS48Lfo=	2	9	0.0075	0.003883	3.433e-05	0
0		1389045297	15	1436370167	0	q6EjQj6yxdwUvvufuDKvfotZ1LoylbpNu4NguS48Lfo=	2	9	0.0075	0.003883	3.433e-05	0
0		1389045297	16	351653579	0	q6EjQj6yxdwUvvufuDKvfotZ1LoylbpNu4NguS48Lfo=	2	9	0.0075	0.003883	3.433e-05	0
0		1389045297	17	38673131	0	q6EjQj6yxdwUvvufuDKvfotZ1LoylbpNu4NguS48Lfo=	2	9	0.0075	0.003883	3.433e-05	0
0		1389045297	18	351642159	0	q6EjQj6yxdwUvvufuDKvfotZ1LoylbpNu4NguS48Lfo=	2	9	0.0075	0.003883	3.433e-05	0
0		1389045297	19	333938877	0	q6EjQj6yxdwUvvufuDKvfotZ1LoylbpNu4NguS48Lfo=	2	9	0.0075	0.003883	3.433e-05	0
0		1389045297	20	336038656	0	q6EjQj6yxdwUvvufuDKvfotZ1LoylbpNu4NguS48Lfo=	2	9	0.0075	0.003883	3.433e-05	0
0		1389045297	21	38700102	0	q6EjQj6yxdwUvvufuDKvfotZ1LoylbpNu4NguS48Lfo=	2	9	0.0075	0.003883	3.433e-05	0
0		1389045297	22	4820139381	0	q6EjQj6yxdwUvvufuDKvfotZ1LoylbpNu4NguS48Lfo=	2	9	0.0075	0.003883	3.433e-05	0
0		1389045297	23	294894051	0	q6EjQj6yxdwUvvufuDKvfotZ1LoylbpNu4NguS48Lfo=	2	9	0.0075	0.003883	3.433e-05	0
0		1389045297	24	7753129	0	q6EjQj6yxdwUvvufuDKvfotZ1LoylbpNu4NguS48Lfo=	2	9	0.0075	0.003883	3.433e-05	0
0		1389045297	25	37	0	q6EjQj6yxdwUvvufuDKvfotZ1LoylbpNu4NguS48Lfo=	2	9	0.0075	0.003883	3.433e-05	0
0		1389045297	26	672514	0	q6EjQj6yxdwUvvufuDKvfotZ1LoylbpNu4NguS48Lfo=	2	9	0.0075	0.003883	3.433e-05	0
0		1389045297	27	4820437124	0	q6EjQj6yxdwUvvufuDKvfotZ1LoylbpNu4NguS48Lfo=	2	9	0.0075	0.003883	3.433e-05	0
0		1389045297	28	902377	0	q6EjQj6yxdwUvvufuDKvfotZ1LoylbpNu4NguS48Lfo=	2	9	0.0075	0.003883	3.433e-05	0
0		1389045297	29	3938877916	0	q6EjQj6yxdwUvvufuDKvfotZ1LoylbpNu4NguS48Lfo=	2	9	0.0075	0.003883	3.433e-05	0
0		1389045297	30	2852436	0	q6EjQj6yxdwUvvufuDKvfotZ1LoylbpNu4NguS48Lfo=	2	9	0.0075	0.003883	3.433e-05	0
0		1389045297	31	295000406	0	q6EjQj6yxdwUvvufuDKvfotZ1LoylbpNu4NguS48Lfo=	2	9	0.0075	0.003883	3.433e-05	0
0		1389045297	32	2851866	0	q6EjQj6yxdwUvvufuDKvfotZ1LoylbpNu4NguS48Lfo=	2	9	0.0075	0.003883	3.433e-05	0
0		1389045297	33	1390856647	0	q6EjQj6yxdwUvvufuDKvfotZ1LoylbpNu4NguS48Lfo=	2	9	0.0075	0.003883	3.433e-05	0
0		1389045297	34	3890233703	0	q6EjQj6yxdwUvvufuDKvfotZ1LoylbpNu4NguS48Lfo=	2	9	0.0075	0.003883	3.433e-05	0
0		1389045297	35	317302973	0	q6EjQj6yxdwUvvufuDKvfotZ1LoylbpNu4NguS48Lfo=	2	9	0.0075	0.003883	3.433e-05	0
0		1389045297	36	294994015	0	q6EjQj6yxdwUvvufuDKvfotZ1LoylbpNu4NguS48Lfo=	2	9	0.0075	0.003883	3.433e-05	0
0		1389045297	37	463420440	0	q6EjQj6yxdwUvvufuDKvfotZ1LoylbpNu4NguS48Lfo=	2	9	0.0075	0.003883	3.433e-05	0
0		1389045297	38	336037217	0	q6EjQj6yxdwUvvufuDKvfotZ1LoylbpNu4NguS48Lfo=	2	9	0.0075	0.003883	3.433e-05	0
0		1389045297	39	4802863311	0	q6EjQj6yxdwUvvufuDKvfotZ1LoylbpNu4NguS48Lfo=	2	9	0.0075	0.003883	3.433e-05	0
0		1389045297	40	317468439	0	q6EjQj6yxdwUvvufuDKvfotZ1LoylbpNu4NguS48Lfo=	2	9	0.0075	0.003883	3.433e-05	0
0		1389045297	41	7778096	0	q6EjQj6yxdwUvvufuDKvfotZ1LoylbpNu4NguS48Lfo=	2	9	0.0075	0.003883	3.433e-05	0
0		1389045297	42	6565508	0	q6EjQj6yxdwUvvufuDKvfotZ1LoylbpNu4NguS48Lfo=	2	9	0.0075	0.003883	3.433e-05	0
0		1389045297	43	32054995	0	q6EjQj6yxdwUvvufuDKvfotZ1LoylbpNu4NguS48Lfo=	2	9	0.0075	0.003883	3.433e-05	0
0		1389045297	44	4802150882	0	q6EjQj6yxdwUvvufuDKvfotZ1LoylbpNu4NguS48Lfo=	2	9	0.0075	0.003883	3.433e-05	0
0		1389045297	45	288806452	0	q6EjQj6yxdwUvvufuDKvfotZ1LoylbpNu4NguS48Lfo=	2	9	0.0075	0.003883	3.433e-05	0
0		1389045297	46	38735205	0	q6EjQj6yxdwUvvufuDKvfotZ1LoylbpNu4NguS48Lfo=	2	9	0.0075	0.003883	3.433e-05	0
0		1389045297	47	294823350	0	q6EjQj6yxdwUvvufuDKvfotZ1LoylbpNu4NguS48Lfo=	2	9	0.0075	0.003883	3.433e-05	0
0		1389045297	48	1288593854	0	q6EjQj6yxdwUvvufuDKvfotZ1LoylbpNu4NguS48Lfo=	2	9	0.0075	0.003883	3.433e-05	0
0		1389045297	49	400916836	0	q6EjQj6yxdwUvvufuDKvfotZ1LoylbpNu4NguS48Lfo=	2	9	0.0075	0.003883	3.433e-05	0
0		1389045297	50		0	q6EjQj6yxdwUvvufuDKvfotZ1LoylbpNu4NguS48Lfo=	2	9	0.0075	0.003883	3.433e-05	0
0		1389045297	51	4071014884	0	q6EjQj6yxdwUvvufuDKvfotZ1LoylbpNu4NguS48Lfo=	2	9	0.0075	0.003883	3.433e-05	0
0		1389045297	52	3135493919	0	q6EjQj6yxdwUvvufuDKvfotZ1LoylbpNu4NguS48Lfo=	2	9	0.0075	0.003883	3.433e-05	0
0		1389045297	53	1470782053	0	q6EjQj6yxdwUvvufuDKvfotZ1LoylbpNu4NguS48Lfo=	2	9	0.0075	0.003883	3.433e-05	0
0		1389045297	54	6565007	0	q6EjQj6yxdwUvvufuDKvfotZ1LoylbpNu4NguS48Lfo=	2	9	0.0075	0.003883	3.433e-05	0
0		1389045297	55	36	0	q6EjQj6yxdwUvvufuDKvfotZ1LoylbpNu4NguS48Lfo=	2	9	0.0075	0.003883	3.433e-05	0
0		1389045297	56	1274844	0	q6EjQj6yxdwUvvufuDKvfotZ1LoylbpNu4NguS48Lfo=	2	9	0.0075	0.003883	3.433e-05	0
0		1389045297	57	31080806	0	q6EjQj6yxdwUvvufuDKvfotZ1LoylbpNu4NguS48Lfo=	2	9	0.0075	0.003883	3.433e-05	0
0		1389045297	58	2787328289	0	q6EjQj6yxdwUvvufuDKvfotZ1LoylbpNu4NguS48Lfo=	2	9	0.0075	0.003883	3.433e-05	0
0		1389045297	59	2188987289	0	q6EjQj6yxdwUvvufuDKvfotZ1LoylbpNu4NguS48Lfo=	2	9	0.0075	0.003883	3.433e-05	0
0		1389045297	60	39	0	q6EjQj6yxdwUvvufuDKvfotZ1LoylbpNu4NguS48Lfo=	2	9	0.0075	0.003883	3.433e-05	0
0		1389045297	61	227445777	0	q6EjQj6yxdwUvvufuDKvfotZ1LoylbpNu4NguS48Lfo=	2	9	0.0075	0.003883	3.433e-05	0
0		1389045297	62	317497248	0	q6EjQj6yxdwUvvufuDKvfotZ1LoylbpNu4NguS48Lfo=	2	9	0.0075	0.003883	3.433e-05	0
0		1389045297	63	13	0	q6EjQj6yxdwUvvufuDKvfotZ1LoylbpNu4NguS48Lfo=	2	9	0.0075	0.003883	3.433e-05	0
0		1389045297	64	6568166	0	q6EjQj6yxdwUvvufuDKvfotZ1LoylbpNu4NguS48Lfo=	2	9	0.0075	0.003883	3.433e-05	0
0		1389045297	65	4820338434	0	q6EjQj6yxdwUvvufuDKvfotZ1LoylbpNu4NguS48Lfo=	2	9	0.0075	0.003883	3.433e-05	0
0		1389045297	66	4303417780	0	q6EjQj6yxdwUvvufuDKvfotZ1LoylbpNu4NguS48Lfo=	2	9	0.0075	0.003883	3.433e-05	0
0		1389045297	67	1438969263	0	q6EjQj6yxdwUvvufuDKvfotZ1LoylbpNu4NguS48Lfo=	2	9	0.0075	0.003883	3.433e-05	0
0		1389045297	68	854245616	0	q6EjQj6yxdwUvvufuDKvfotZ1LoylbpNu4NguS48Lfo=	2	9	0.0075	0.003883	3.433e-05	0
0		1389045297	69	336061943	0	q6EjQj6yxdwUvvufuDKvfotZ1LoylbpNu4NguS48Lfo=	2	9	0.0075	0.003883	3.433e-05	0
0		1389045297	70	2781606191	0	q6EjQj6yxdwUvvufuDKvfotZ1LoylbpNu4NguS48Lfo=	2	9	0.0075	0.003883	3.433e-05	0
0		1389045297	71	257337213	0	q6EjQj6yxdwUvvufuDKvfotZ1LoylbpNu4NguS48Lfo=	2	9	0.0075	0.003883	3.433e-05	0
0		1389045297	72	3957380417	0	q6EjQj6yxdwUvvufuDKvfotZ1LoylbpNu4NguS48Lfo=	2	9	0.0075	0.003883	3.433e-05	0
0		1389045297	73	4820361969	0	q6EjQj6yxdwUvvufuDKvfotZ1LoylbpNu4NguS48Lfo=	2	9	0.0075	0.003883	3.433e-05	0
0		1389045297	74	2543650960	0	q6EjQj6yxdwUvvufuDKvfotZ1LoylbpNu4NguS48Lfo=	2	9	0.0075	0.003883	3.433e-05	0
0		1389045297	75	765618	0	q6EjQj6yxdwUvvufuDKvfotZ1LoylbpNu4NguS48Lfo=	2	9	0.0075	0.003883	3.433e-05	0
0		1389045297	76	227387051	0	q6EjQj6yxdwUvvufuDKvfotZ1LoylbpNu4NguS48Lfo=	2	9	0.0075	0.003883	3.433e-05	0
0		1389045297	77	182814928	0	q6EjQj6yxdwUvvufuDKvfotZ1LoylbpNu4NguS48Lfo=	2	9	0.0075	0.003883	3.433e-05	0
0		1389045297	78	1343811	0	q6EjQj6yxdwUvvufuDKvfotZ1LoylbpNu4NguS48Lfo=	2	9	0.0075	0.003883	3.433e-05	0
0		1389045297	79	2274495700	0	q6EjQj6yxdwUvvufuDKvfotZ1LoylbpNu4NguS48Lfo=	2	9	0.0075	0.003883	3.433e-05	0
0		1389045297	80	6566439	0	q6EjQj6yxdwUvvufuDKvfotZ1LoylbpNu4NguS48Lfo=	2	9	0.0075	0.003883	3.433e-05	0
0		1389045297	81	564465365	0	q6EjQj6yxdwUvvufuDKvfotZ1LoylbpNu4NguS48Lfo=	2	9	0.0075	0.003883	3.433e-05	0
0		1389045297	82	400424036	0	q6EjQj6yxdwUvvufuDKvfotZ1LoylbpNu4NguS48Lfo=	2	9	0.0075	0.003883	3.433e-05	0
0		1389045297	83	2851836	0	q6EjQj6yxdwUvvufuDKvfotZ1LoylbpNu4NguS48Lfo=	2	9	0.0075	0.003883	3.433e-05	0
0		1389045297	84	68	0	q6EjQj6yxdwUvvufuDKvfotZ1LoylbpNu4NguS48Lfo=	2	9	0.0075	0.003883	3.433e-05	0
0		1389045297	85	2601422167	0	q6EjQj6yxdwUvvufuDKvfotZ1LoylbpNu4NguS48Lfo=	2	9	0.0075	0.003883	3.433e-05	0
0		1389045297	86	294949241	0	q6EjQj6yxdwUvvufuDKvfotZ1LoylbpNu4NguS48Lfo=	2	9	0.0075	0.003883	3.433e-05	0
0		1389045297	87	3383067123	0	q6EjQj6yxdwUvvufuDKvfotZ1LoylbpNu4NguS48Lfo=	2	9	0.0075	0.003883	3.433e-05	0
0		1389045297	88	4820074688	0	q6EjQj6yxdwUvvufuDKvfotZ1LoylbpNu4NguS48Lfo=	2	9	0.0075	0.003883	3.433e-05	0
0		1389045297	89	854826075	0	q6EjQj6yxdwUvvufuDKvfotZ1LoylbpNu4NguS48Lfo=	2	9	0.0075	0.003883	3.433e-05	0
0		1389045297	90	1274790482	0	q6EjQj6yxdwUvvufuDKvfotZ1LoylbpNu4NguS48Lfo=	2	9	0.0075	0.003883	3.433e-05	0
0		1389045297	91	336061079	0	q6EjQj6yxdwUvvufuDKvfotZ1LoylbpNu4NguS48Lfo=	2	9	0.0075	0.003883	3.433e-05	0
0		1389045297	92	5015784997	0	q6EjQj6yxdwUvvufuDKvfotZ1LoylbpNu4NguS48Lfo=	2	9	0.0075	0.003883	3.433e-05	0
0		1389045297	93	603108	0	q6EjQj6yxdwUvvufuDKvfotZ1LoylbpNu4NguS48Lfo=	2	9	0.0075	0.003883	3.433e-05	0
0		1389045297	94	6566924	0	q6EjQj6yxdwUvvufuDKvfotZ1LoylbpNu4NguS48Lfo=	2	9	0.0075	0.003883	3.433e-05	0
0		1389045297	95	2100085762	0	q6EjQj6yxdwUvvufuDKvfotZ1LoylbpNu4NguS48Lfo=	2	9	0.0075	0.003883	3.433e-05	0
0		1389045297	96	16909011	0	q6EjQj6yxdwUvvufuDKvfotZ1LoylbpNu4NguS48Lfo=	2	9	0.0075	0.003883	3.433e-05	0
0		1389045297	97	5015667066	0	q6EjQj6yxdwUvvufuDKvfotZ1LoylbpNu4NguS48Lfo=	2	9	0.0075	0.003883	3.433e-05	0
0		1389045297	98	4820072517	0	q6EjQj6yxdwUvvufuDKvfotZ1LoylbpNu4NguS48Lfo=	2	9	0.0075	0.003883	3.433e-05	0
0		1389045297	99	1338880	0	q6EjQj6yxdwUvvufuDKvfotZ1LoylbpNu4NguS48Lfo=	2	9	0.0075	0.003883	3.433e-05	0
0		1389045297	100	336035835	0	q6EjQj6yxdwUvvufuDKvfotZ1LoylbpNu4NguS48Lfo=	2	9	0.0075	0.003883	3.433e-05	0
0		1393056113	0	38662459	0	rNyxTd1B3RnDJBIofzoVksjnmaJEN+hW5W+yRHo2xsM=	3	9	0.1875	0.006218	9.537e-06	0
0		1393056113	1	5771519	0	rNyxTd1B3RnDJBIofzoVksjnmaJEN+hW5W+yRHo2xsM=	3	9	0.1875	0.006218	9.537e-06	0
0		1393056113	2	336025725	0	rNyxTd1B3RnDJBIofzoVksjnmaJEN+hW5W+yRHo2xsM=	3	9	0.1875	0.006218	9.537e-06	0
0		1393056113	3	294992226	0	rNyxTd1B3RnDJBIofzoVksjnmaJEN+hW5W+yRHo2xsM=	3	9	0.1875	0.006218	9.537e-06	0
0		1393056113	4	4367767868	0	rNyxTd1B3RnDJBIofzoVksjnmaJEN+hW5W+yRHo2xsM=	3	9	0.1875	0.006218	9.537e-06	0
0		1393056113	5	927971671	0	rNyxTd1B3RnDJBIofzoVksjnmaJEN+hW5W+yRHo2xsM=	3	9	0.1875	0.006218	9.537e-06	0
0		1393056113	6	294954901	0	rNyxTd1B3RnDJBIofzoVksjnmaJEN+hW5W+yRHo2xsM=	3	9	0.1875	0.006218	9.537e-06	0
0		1393056113	7	257499197	0	rNyxTd1B3RnDJBIofzoVksjnmaJEN+hW5W+yRHo2xsM=	3	9	0.1875	0.006218	9.537e-06	0
0		1393056113	8	30790398	0	rNyxTd1B3RnDJBIofzoVksjnmaJEN+hW5W+yRHo2xsM=	3	9	0.1875	0.006218	9.537e-06	0
0		1393056113	9	38646839	0	rNyxTd1B3RnDJBIofzoVksjnmaJEN+hW5W+yRHo2xsM=	3	9	0.1875	0.006218	9.537e-06	0
0		1393056113	10	38745870	0	rNyxTd1B3RnDJBIofzoVksjnmaJEN+hW5W+yRHo2xsM=	3	9	0.1875	0.006218	9.537e-06	0
0		1393056113	11	2801678238	0	rNyxTd1B3RnDJBIofzoVksjnmaJEN+hW5W+yRHo2xsM=	3	9	0.1875	0.006218	9.537e-06	0
0		1393056113	12	38670839	0	rNyxTd1B3RnDJBIofzoVksjnmaJEN+hW5W+yRHo2xsM=	3	9	0.1875	0.006218	9.537e-06	0
0		1393056113	13	336062128	0	rNyxTd1B3RnDJBIofzoVksjnmaJEN+hW5W+yRHo2xsM=	3	9	0.1875	0.006218	9.537e-06	0
0		1393056113	14	1436670898	0	rNyxTd1B3RnDJBIofzoVksjnmaJEN+hW5W+yRHo2xsM=	3	9	0.1875	0.006218	9.537e-06	0
0		1393056113	15	2712460042	0	rNyxTd1B3RnDJBIofzoVksjnmaJEN+hW5W+yRHo2xsM=	3	9	0.1875	0.006218	9.537e-06	0
0		1393056113	16	5017329882	0	rNyxTd1B3RnDJBIofzoVksjnmaJEN+hW5W+yRHo2xsM=	3	9	0.1875	0.006218	9.537e-06	0
0		1393056113	17	2055297956	0	rNyxTd1B3RnDJBIofzoVksjnmaJEN+hW5W+yRHo2xsM=	3	9	0.1875	0.006218	9.537e-06	0
0		1393056113	18	200469410	0	rNyxTd1B3RnDJBIofzoVksjnmaJEN+hW5W+yRHo2xsM=	3	9	0.1875	0.006218	9.537e-06	0
0		1393056113	19	4802842149	0	rNyxTd1B3RnDJBIofzoVksjnmaJEN+hW5W+yRHo2xsM=	3	9	0.1875	0.006218	9.537e-06	0
0		1393056113	20	38752296	0	rNyxTd1B3RnDJBIofzoVksjnmaJEN+hW5W+yRHo2xsM=	3	9	0.1875	0.006218	9.537e-06	0
0		1393056113	21	1194278035	0	rNyxTd1B3RnDJBIofzoVksjnmaJEN+hW5W+yRHo2xsM=	3	9	0.1875	0.006218	9.537e-06	0
0		1393056113	22	4479533166	0	rNyxTd1B3RnDJBIofzoVksjnmaJEN+hW5W+yRHo2xsM=	3	9	0.1875	0.006218	9.537e-06	0
0		1393056113	23	336052738	0	rNyxTd1B3RnDJBIofzoVksjnmaJEN+hW5W+yRHo2xsM=	3	9	0.1875	0.006218	9.537e-06	0
0		1393056113	24	2381645919	0	rNyxTd1B3RnDJBIofzoVksjnmaJEN+hW5W+yRHo2xsM=	3	9	0.1875	0.006218	9.537e-06	0
0		1405507228	0	52	0	rNyxTd1B3RnDJBIofzoVksjnmaJEN+hW5W+yRHo2xsM=	3	9	0.006248	0.001554	3.815e-06	0
0		1405507228	1	336025676	0	rNyxTd1B3RnDJBIofzoVksjnmaJEN+hW5W+yRHo2xsM=	3	9	0.006248	0.001554	3.815e-06	0
0		1405507228	2	431054440	0	rNyxTd1B3RnDJBIofzoVksjnmaJEN+hW5W+yRHo2xsM=	3	9	0.006248	0.001554	3.815e-06	0
0		1409698667	0	3829155	0	rNyxTd1B3RnDJBIofzoVksjnmaJEN+hW5W+yRHo2xsM=	3	9	0.1062	0.06677	0.0008221	0
0		1409698667	1	6565531	0	rNyxTd1B3RnDJBIofzoVksjnmaJEN+hW5W+yRHo2xsM=	3	9	0.1062	0.06677	0.0008221	0
0		1409698667	2	6608655	0	rNyxTd1B3RnDJBIofzoVksjnmaJEN+hW5W+yRHo2xsM=	3	9	0.1062	0.06677	0.0008221	0
0		1409698667	3	1271669	0	rNyxTd1B3RnDJBIofzoVksjnmaJEN+hW5W+yRHo2xsM=	3	9	0.1062	0.06677	0.0008221	0
0		1409698667	4	336057103	0	rNyxTd1B3RnDJBIofzoVksjnmaJEN+hW5W+yRHo2xsM=	3	9	0.1062	0.06677	0.0008221	0
0		1409698667	5	4802150882	0	rNyxTd1B3RnDJBIofzoVksjnmaJEN+hW5W+yRHo2xsM=	3	9	0.1062	0.06677	0.0008221	0
0		1409698667	6	226969683	0	rNyxTd1B3RnDJBIofzoVksjnmaJEN+hW5W+yRHo2xsM=	3	9	0.1062	0.06677	0.0008221	0
0		1409698667	7	684678010	0	rNyxTd1B3RnDJBIofzoVksjnmaJEN+hW5W+yRHo2xsM=	3	9	0.1062	0.06677	0.0008221	0
0		1409698667	8	336033908	0	rNyxTd1B3RnDJBIofzoVksjnmaJEN+hW5W+yRHo2xsM=	3	9	0.1062	0.06677	0.0008221	0
0		1409698667	9	5118782424	0	rNyxTd1B3RnDJBIofzoVksjnmaJEN+hW5W+yRHo2xsM=	3	9	0.1062	0.06677	0.0008221	0
0		1409698667	10	766861942	0	rNyxTd1B3RnDJBIofzoVksjnmaJEN+hW5W+yRHo2xsM=	3	9	0.1062	0.06677	0.0008221	0
0		1409698667	11	2648797078	0	rNyxTd1B3RnDJBIofzoVksjnmaJEN+hW5W+yRHo2xsM=	3	9	0.1062	0.06677	0.0008221	0
0		1409698667	12	63691529	0	rNyxTd1B3RnDJBIofzoVksjnmaJEN+hW5W+yRHo2xsM=	3	9	0.1062	0.06677	0.0008221	0
0		1409698667	13	82739440	0	rNyxTd1B3RnDJBIofzoVksjnmaJEN+hW5W+yRHo2xsM=	3	9	0.1062	0.06677	0.0008221	0
0		1409698667	14	32056130	0	rNyxTd1B3RnDJBIofzoVksjnmaJEN+hW5W+yRHo2xsM=	3	9	0.1062	0.06677	0.0008221	0
0		1409698667	15		0	rNyxTd1B3RnDJBIofzoVksjnmaJEN+hW5W+yRHo2xsM=	3	9	0.09753	0.03418	0.0002747	0
0		1409698667	16	317477966	0	rNyxTd1B3RnDJBIofzoVksjnmaJEN+hW5W+yRHo2xsM=	3	9	0.1062	0.06677	0.0008221	0
0		1409698667	17	4253606006	0	rNyxTd1B3RnDJBIofzoVksjnmaJEN+hW5W+yRHo2xsM=	3	9	0.1062	0.06677	0.0008221	0
0		1409698667	18	376211538	0	rNyxTd1B3RnDJBIofzoVksjnmaJEN+hW5W+yRHo2xsM=	3	9	0.1062	0.06677	0.0008221	0
0		1409698667	19	2615319857	0	rNyxTd1B3RnDJBIofzoVksjnmaJEN+hW5W+yRHo2xsM=	3	9	0.1062	0.06677	0.0008221	0
0		1409698667	20	2197515106	0	rNyxTd1B3RnDJBIofzoVksjnmaJEN+hW5W+yRHo2xsM=	3	9	0.1062	0.06677	0.0008221	0
0		1409698667	21	938228308	0	rNyxTd1B3RnDJBIofzoVksjnmaJEN+hW5W+yRHo2xsM=	3	9	0.1062	0.06677	0.0008221	0
0		1409698667	22	6640221	0	rNyxTd1B3RnDJBIofzoVksjnmaJEN+hW5W+yRHo2xsM=	3	9	0.1062	0.06677	0.0008221	0
0		1409698667	23	1325451	0	rNyxTd1B3RnDJBIofzoVksjnmaJEN+hW5W+yRHo2xsM=	3	9	0.1062	0.06677	0.0008221	0
0		1409698667	24	5069302039	0	rNyxTd1B3RnDJBIofzoVksjnmaJEN+hW5W+yRHo2xsM=	3	9	0.1062	0.06677	0.0008221	0
0		1409698667	25	318360093	0	rNyxTd1B3RnDJBIofzoVksjnmaJEN+hW5W+yRHo2xsM=	3	9	0.1062	0.06677	0.0008221	0
0		1409698667	26	336021530	0	rNyxTd1B3RnDJBIofzoVksjnmaJEN+hW5W+yRHo2xsM=	3	9	0.1062	0.06677	0.0008221	0
0		1409698667	27	1270512	0	rNyxTd1B3RnDJBIofzoVksjnmaJEN+hW5W+yRHo2xsM=	3	9	0.1062	0.06677	0.0008221	0
0		1409698667	28	4303326359	0	rNyxTd1B3RnDJBIofzoVksjnmaJEN+hW5W+yRHo2xsM=	3	9	0.1062	0.06677	0.0008221	0
0		1409698667	29	295003712	0	rNyxTd1B3RnDJBIofzoVksjnmaJEN+hW5W+yRHo2xsM=	3	9	0.1062	0.06677	0.0008221	0
0		1412625411	0		0	uHAVUszJvcY14C+f/1cyMbN87p4bto9SdN0BxEq5hx8=	0	0	0.0625	0.01746	0.003395	1
0		1412625411	1		0	uHAVUszJvcY14C+f/1cyMbN87p4bto9SdN0BxEq5hx8=	0	0	0.0625	0.01746	0.003395	1
0		1412625411	2		0	uHAVUszJvcY14C+f/1cyMbN87p4bto9SdN0BxEq5hx8=	0	0	0.0625	0.01746	0.003395	1
0		1412625411	3	336036420	0	uHAVUszJvcY14C+f/1cyMbN87p4bto9SdN0BxEq5hx8=	0	0	0.1907	0.06592	0.0004807	0
0		1412625411	4		0	uHAVUszJvcY14C+f/1cyMbN87p4bto9SdN0BxEq5hx8=	0	0	0.0625	0.01746	0.003395	1
0		1412625411	5		0	uHAVUszJvcY14C+f/1cyMbN87p4bto9SdN0BxEq5hx8=	0	0	0.0625	0.01746	0.003395	1
0		1412625411	6		0	uHAVUszJvcY14C+f/1cyMbN87p4bto9SdN0BxEq5hx8=	0	0	0.0625	0.01746	0.003395	1
0		1412625411	7		0	uHAVUszJvcY14C+f/1cyMbN87p4bto9SdN0BxEq5hx8=	0	0	0.0625	0.01746	0.003395	1
0		1412625411	8		0	uHAVUszJvcY14C+f/1cyMbN87p4bto9SdN0BxEq5hx8=	0	0	0.0625	0.01746	0.003395	1
0		1412625411	9		0	uHAVUszJvcY14C+f/1cyMbN87p4bto9SdN0BxEq5hx8=	0	0	0.0625	0.01746	0.003395	1
0		1412625411	10	2015859596	0	uHAVUszJvcY14C+f/1cyMbN87p4bto9SdN0BxEq5hx8=	0	0	0.1907	0.06592	0.0004807	0
0		1412625411	11		0	uHAVUszJvcY14C+f/1cyMbN87p4bto9SdN0BxEq5hx8=	0	0	0.0625	0.01746	0.003395	1
0		1412625411	12	336036379	0	uHAVUszJvcY14C+f/1cyMbN87p4bto9SdN0BxEq5hx8=	0	0	0.1907	0.06592	0.0004807	0
0		1412625411	13		0	uHAVUszJvcY14C+f/1cyMbN87p4bto9SdN0BxEq5hx8=	0	0	0.0625	0.01746	0.003395	1
0		1412625411	14		0	uHAVUszJvcY14C+f/1cyMbN87p4bto9SdN0BxEq5hx8=	0	0	0.0625	0.01746	0.003395	1
0		1412625411	15	336069332	0	uHAVUszJvcY14C+f/1cyMbN87p4bto9SdN0BxEq5hx8=	0	0	0.1907	0.06592	0.0004807	0
0		1412625411	16		0	uHAVUszJvcY14C+f/1cyMbN87p4bto9SdN0BxEq5hx8=	0	0	0.0625	0.01746	0.003395	1
0		1412625411	17		0	uHAVUszJvcY14C+f/1cyMbN87p4bto9SdN0BxEq5hx8=	0	0	0.0625	0.01746	0.003395	1
0		1412625411	18	1095263	0	uHAVUszJvcY14C+f/1cyMbN87p4bto9SdN0BxEq5hx8=	0	0	0.1907	0.06592	0.0004807	0
0		1412625411	19	257495888	0	uHAVUszJvcY14C+f/1cyMbN87p4bto9SdN0BxEq5hx8=	0	0	0.1907	0.06592	0.0004807	0
0		1412625411	20	336055284	0	uHAVUszJvcY14C+f/1cyMbN87p4bto9SdN0BxEq5hx8=	0	0	0.1907	0.06592	0.0004807	0
0		1412625411	21	317302975	0	uHAVUszJvcY14C+f/1cyMbN87p4bto9SdN0BxEq5hx8=	0	0	0.1907	0.06592	0.0004807	0
0		1412625411	22		0	uHAVUszJvcY14C+f/1cyMbN87p4bto9SdN0BxEq5hx8=	0	0	0.0625	0.01746	0.003395	1
0		1412625411	23	1093561	0	uHAVUszJvcY14C+f/1cyMbN87p4bto9SdN0BxEq5hx8=	0	0	0.1907	0.06592	0.0004807	0
0		1412625411	24	294847216	0	uHAVUszJvcY14C+f/1cyMbN87p4bto9SdN0BxEq5hx8=	0	0	0.1907	0.06592	0.0004807	0
0		1412625411	25		0	uHAVUszJvcY14C+f/1cyMbN87p4bto9SdN0BxEq5hx8=	0	0	0.0625	0.01746	0.003395	1
0		1412625411	26	400426648	0	uHAVUszJvcY14C+f/1cyMbN87p4bto9SdN0BxEq5hx8=	0	0	0.1907	0.06592	0.0004807	0
0		1412625411	27	3081583102	0	uHAVUszJvcY14C+f/1cyMbN87p4bto9SdN0BxEq5hx8=	0	0	0.1907	0.06592	0.0004807	0
0		1412625411	28		0	uHAVUszJvcY14C+f/1cyMbN87p4bto9SdN0BxEq5hx8=	0	0	0.0625	0.01746	0.003395	1
0		1412625411	29		0	uHAVUszJvcY14C+f/1cyMbN87p4bto9SdN0BxEq5hx8=	0	0	0.0625	0.01746	0.003395	1
0		1412625411	30		0	uHAVUszJvcY14C+f/1cyMbN87p4bto9SdN0BxEq5hx8=	0	0	0.0625	0.01746	0.003395	1
0		1412625411	31		0	uHAVUszJvcY14C+f/1cyMbN87p4bto9SdN0BxEq5hx8=	0	0	0.0625	0.01746	0.003395	1
0		1412625411	32		0	uHAVUszJvcY14C+f/1cyMbN87p4bto9SdN0BxEq5hx8=	0	0	0.0625	0.01746	0.003395	1
0		1412625411	33	1436359921	0	uHAVUszJvcY14C+f/1cyMbN87p4bto9SdN0BxEq5hx8=	0	0	0.1907	0.06592	0.0004807	0
0		1412625411	34		0	uHAVUszJvcY14C+f/1cyMbN87p4bto9SdN0BxEq5hx8=	0	0	0.0625	0.01746	0.003395	1
0		1412625411	35		0	uHAVUszJvcY14C+f/1cyMbN87p4bto9SdN0BxEq5hx8=	0	0	0.0625	0.01746	0.003395	1
0		1412625411	36		0	uHAVUszJvcY14C+f/1cyMbN87p4bto9SdN0BxEq5hx8=	0	0	0.0625	0.01746	0.003395	1
0		1412625411	37	318388085	0	uHAVUszJvcY14C+f/1cyMbN87p4bto9SdN0BxEq5hx8=	0	0	0.1907	0.06592	0.0004807	0
0		1412625411	38		0	uHAVUszJvcY14C+f/1cyMbN87p4bto9SdN0BxEq5hx8=	0	0	0.0625	0.01746	0.003395	1
0		1412625411	39		0	uHAVUszJvcY14C+f/1cyMbN87p4bto9SdN0BxEq5hx8=	0	0	0.0625	0.01746	0.003395	1
0		1412625411	40		0	uHAVUszJvcY14C+f/1cyMbN87p4bto9SdN0BxEq5hx8=	0	0	0.0625	0.01746	0.003395	1
0		1412625411	41	1093292	0	uHAVUszJvcY14C+f/1cyMbN87p4bto9SdN0BxEq5hx8=	0	0	0.1907	0.06592	0.0004807	0
0		1412625411	42		0	uHAVUszJvcY14C+f/1cyMbN87p4bto9SdN0BxEq5hx8=	0	0	0.0625	0.01746	0.003395	1
0		1412625411	43		0	uHAVUszJvcY14C+f/1cyMbN87p4bto9SdN0BxEq5hx8=	0	0	0.0625	0.01746	0.003395	1
0		1412625411	44		0	uHAVUszJvcY14C+f/1cyMbN87p4bto9SdN0BxEq5hx8=	0	0	0.0625	0.01746	0.003395	1
0		1412625411	45		0	uHAVUszJvcY14C+f/1cyMbN87p4bto9SdN0BxEq5hx8=	0	0	0.0625	0.01746	0.003395	1
0		1412625411	46	317495563	0	uHAVUszJvcY14C+f/1cyMbN87p4bto9SdN0BxEq5hx8=	0	0	0.1907	0.06592	0.0004807	0
0		1412625411	47	156774873	0	uHAVUszJvcY14C+f/1cyMbN87p4bto9SdN0BxEq5hx8=	0	0	0.1907	0.06592	0.0004807	0
0		1412625411	48		0	uHAVUszJvcY14C+f/1cyMbN87p4bto9SdN0BxEq5hx8=	0	0	0.0625	0.01746	0.003395	1
0		1412625411	49		0	uHAVUszJvcY14C+f/1cyMbN87p4bto9SdN0BxEq5hx8=	0	0	0.0625	0.01746	0.003395	1
0		1412625411	50		0	uHAVUszJvcY14C+f/1cyMbN87p4bto9SdN0BxEq5hx8=	0	0	0.0625	0.01746	0.003395	1
0		1412625411	51		0	uHAVUszJvcY14C+f/1cyMbN87p4bto9SdN0BxEq5hx8=	0	0	0.0625	0.01746	0.003395	1
0		1412625411	52		0	uHAVUszJvcY14C+f/1cyMbN87p4bto9SdN0BxEq5hx8=	0	0	0.0625	0.01746	0.003395	1
0		1412625411	53		0	uHAVUszJvcY14C+f/1cyMbN87p4bto9SdN0BxEq5hx8=	0	0	0.0625	0.01746	0.003395	1
0		1412625411	54		0	uHAVUszJvcY14C+f/1cyMbN87p4bto9SdN0BxEq5hx8=	0	0	0.0625	0.01746	0.003395	1
0		1412625411	55		0	uHAVUszJvcY14C+f/1cyMbN87p4bto9SdN0BxEq5hx8=	0	0	0.0625	0.01746	0.003395	1
0		1412625411	56	1094006	0	uHAVUszJvcY14C+f/1cyMbN87p4bto9SdN0BxEq5hx8=	0	0	0.1907	0.06592	0.0004807	0
0		1412625411	57		0	uHAVUszJvcY14C+f/1cyMbN87p4bto9SdN0BxEq5hx8=	0	0	0.0625	0.01746	0.003395	1
0		1412625411	58	2056235282	0	uHAVUszJvcY14C+f/1cyMbN87p4bto9SdN0BxEq5hx8=	0	0	0.1907	0.06592	0.0004807	0
0		1412625411	59		0	uHAVUszJvcY14C+f/1cyMbN87p4bto9SdN0BxEq5hx8=	0	0	0.0625	0.01746	0.003395	1
0		1412625411	60	63702754	0	uHAVUszJvcY14C+f/1cyMbN87p4bto9SdN0BxEq5hx8=	0	0	0.1907	0.06592	0.0004807	0
0		1412625411	61	599637	0	uHAVUszJvcY14C+f/1cyMbN87p4bto9SdN0BxEq5hx8=	0	0	0.1907	0.06592	0.0004807	0
0		1412625411	62		0	uHAVUszJvcY14C+f/1cyMbN87p4bto9SdN0BxEq5hx8=	0	0	0.0625	0.01746	0.003395	1
0		1412625411	63		0	uHAVUszJvcY14C+f/1cyMbN87p4bto9SdN0BxEq5hx8=	0	0	0.0625	0.01746	0.003395	1
0		1412625411	64		0	uHAVUszJvcY14C+f/1cyMbN87p4bto9SdN0BxEq5hx8=	0	0	0.0625	0.01746	0.003395	1
0		1412625411	65		0	uHAVUszJvcY14C+f/1cyMbN87p4bto9SdN0BxEq5hx8=	0	0	0.0625	0.01746	0.003395	1
0		1412625411	66		0	uHAVUszJvcY14C+f/1cyMbN87p4bto9SdN0BxEq5hx8=	0	0	0.0625	0.01746	0.003395	1
0		1412625411	67		0	uHAVUszJvcY14C+f/1cyMbN87p4bto9SdN0BxEq5hx8=	0	0	0.0625	0.01746	0.003395	1
0		1412625411	68		0	uHAVUszJvcY14C+f/1cyMbN87p4bto9SdN0BxEq5hx8=	0	0	0.0625	0.01746	0.003395	1
0		1412625411	69		0	uHAVUszJvcY14C+f/1cyMbN87p4bto9SdN0BxEq5hx8=	0	0	0.0625	0.01746	0.003395	1
0		1412625411	70		0	uHAVUszJvcY14C+f/1cyMbN87p4bto9SdN0BxEq5hx8=	0	0	0.0625	0.01746	0.003395	1
0		1412625411	71	257498611	0	uHAVUszJvcY14C+f/1cyMbN87p4bto9SdN0BxEq5hx8=	0	0	0.1907	0.06592	0.0004807	0
0		1412625411	72		0	uHAVUszJvcY14C+f/1cyMbN87p4bto9SdN0BxEq5hx8=	0	0	0.0625	0.01746	0.003395	1
0		1412625411	73	336062106	0	uHAVUszJvcY14C+f/1cyMbN87p4bto9SdN0BxEq5hx8=	0	0	0.1907	0.06592	0.0004807	0
0		1412625411	74		0	uHAVUszJvcY14C+f/1cyMbN87p4bto9SdN0BxEq5hx8=	0	0	0.0625	0.01746	0.003395	1
0		1412625411	75	2671740732	0	uHAVUszJvcY14C+f/1cyMbN87p4bto9SdN0BxEq5hx8=	0	0	0.1907	0.06592	0.0004807	0
0		1412625411	76	5774811	0	uHAVUszJvcY14C+f/1cyMbN87p4bto9SdN0BxEq5hx8=	0	0	0.1907	0.06592	0.0004807	0
0		1412625411	77		0	uHAVUszJvcY14C+f/1cyMbN87p4bto9SdN0BxEq5hx8=	0	0	0.0625	0.01746	0.003395	1
0		1412625411	78		0	uHAVUszJvcY14C+f/1cyMbN87p4bto9SdN0BxEq5hx8=	0	0	0.0625	0.01746	0.003395	1
0		1412625411	79		0	uHAVUszJvcY14C+f/1cyMbN87p4bto9SdN0BxEq5hx8=	0	0	0.0625	0.01746	0.003395	1
0		1412625411	80	63636916	0	uHAVUszJvcY14C+f/1cyMbN87p4bto9SdN0BxEq5hx8=	0	0	0.1907	0.06592	0.0004807	0
0		1412625411	81		0	uHAVUszJvcY14C+f/1cyMbN87p4bto9SdN0BxEq5hx8=	0	0	0.0625	0.01746	0.003395	1
0		1412625411	82		0	uHAVUszJvcY14C+f/1cyMbN87p4bto9SdN0BxEq5hx8=	0	0	0.0625	0.01746	0.003395	1
0		1412625411	83		0	uHAVUszJvcY14C+f/1cyMbN87p4bto9SdN0BxEq5hx8=	0	0	0.0625	0.01746	0.003395	1
0		1412625411	84		0	uHAVUszJvcY14C+f/1cyMbN87p4bto9SdN0BxEq5hx8=	0	0	0.0625	0.01746	0.003395	1
0		1412625411	85	294985247	0	uHAVUszJvcY14C+f/1cyMbN87p4bto9SdN0BxEq5hx8=	0	0	0.1907	0.06592	0.0004807	0
0		1412625411	86		0	uHAVUszJvcY14C+f/1cyMbN87p4bto9SdN0BxEq5hx8=	0	0	0.0625	0.01746	0.003395	1
0		1412625411	87	3625984940	0	uHAVUszJvcY14C+f/1cyMbN87p4bto9SdN0BxEq5hx8=	0	0	0.1907	0.06592	0.0004807	0
0		1412625411	88	2891240713	0	uHAVUszJvcY14C+f/1cyMbN87p4bto9SdN0BxEq5hx8=	0	0	0.1907	0.06592	0.0004807	0
0		1412625411	89		0	uHAVUszJvcY14C+f/1cyMbN87p4bto9SdN0BxEq5hx8=	0	0	0.0625	0.01746	0.003395	1
0		1412625411	90	294924868	0	uHAVUszJvcY14C+f/1cyMbN87p4bto9SdN0BxEq5hx8=	0	0	0.1907	0.06592	0.0004807	0
0		1412625411	91		0	uHAVUszJvcY14C+f/1cyMbN87p4bto9SdN0BxEq5hx8=	0	0	0.0625	0.01746	0.003395	1
0		1412625411	92		0	uHAVUszJvcY14C+f/1cyMbN87p4bto9SdN0BxEq5hx8=	0	0	0.0625	0.01746	0.003395	1
0		1412625411	93		0	uHAVUszJvcY14C+f/1cyMbN87p4bto9SdN0BxEq5hx8=	0	0	0.0625	0.01746	0.003395	1
0		1412625411	94	185027523	0	uHAVUszJvcY14C+f/1cyMbN87p4bto9SdN0BxEq5hx8=	0	0	0.1907	0.06592	0.0004807	0
0		1412625411	95		0	uHAVUszJvcY14C+f/1cyMbN87p4bto9SdN0BxEq5hx8=	0	0	0.0625	0.01746	0.003395	1
0		1412625411	96		0	uHAVUszJvcY14C+f/1cyMbN87p4bto9SdN0BxEq5hx8=	0	0	0.0625	0.01746	0.003395	1
0		1412625411	97		0	uHAVUszJvcY14C+f/1cyMbN87p4bto9SdN0BxEq5hx8=	0	0	0.0625	0.01746	0.003395	1
0		1412625411	98	318359916	0	uHAVUszJvcY14C+f/1cyMbN87p4bto9SdN0BxEq5hx8=	0	0	0.1907	0.06592	0.0004807	0
0		1412625411	99	924305501	0	uHAVUszJvcY14C+f/1cyMbN87p4bto9SdN0BxEq5hx8=	0	0	0.1907	0.06592	0.0004807	0
0		1435139915	0	38668559	0	rNyxTd1B3RnDJBIofzoVksjnmaJEN+hW5W+yRHo2xsM=	3	10	0.03125	0.02386	0.0001926	0
0		1444478784	0	1437091934	0	HBL13RkuP8hPfuPHZHIJTQZkoEtBdUQ9gtpKwGmSfJc=	1	8	0.0625	0.006218	7.629e-06	0
0		1465315935	0	926258178	0	rNyxTd1B3RnDJBIofzoVksjnmaJEN+hW5W+yRHo2xsM=	3	10	0.09375	0.0636	0.0001926	0
0		1488088415	0		0	cHb8sVfbFgGeFDfwV6XHE5WKv0n1Ie1D9BiJ9RSdKks=	3	0	0.0625	0.1152	0.0004921	0
0		1488089419	0		0	cHb8sVfbFgGeFDfwV6XHE5WKv0n1Ie1D9BiJ9RSdKks=	3	0	0.0625	0.0159	7.725e-05	0
0		1510326178	0	647596483	0	TkAqogsbyFyfWiZVCYjlysUpIwOGPGjn7b8JXQLs0BQ=	3	9	0.0625	0.09192	0.0004864	0
0		1519424054	0	410756676	0	uO/pnH/9X8t0BOJNMkdDDH6lu2lMkhiqfDPLv8R2YZE=	2	10	0.09375	0.04773	0.0001545	0
0		1596061083	0	1920012683	0	AAcmj5mIx2f+72AUIakZgOY1zfIDnYK40tql8Pwy73I=	2	10	0.01562	0.01193	3.815e-05	0
0		1623460225	0		0	TkAqogsbyFyfWiZVCYjlysUpIwOGPGjn7b8JXQLs0BQ=	2	10	0.03125	0.02081	3.815e-05	0
0		1639398186	0	6595383	0	8O4kXXWcmekgYPtAITibDyX2OhyGVlAsp1dvObRSlxo=	3	9	0.006248	0.006218	1.526e-05	0
0		1639398186	1	277431430	0	8O4kXXWcmekgYPtAITibDyX2OhyGVlAsp1dvObRSlxo=	3	9	0.006248	0.006218	1.526e-05	0
0		1639398186	2	54	0	8O4kXXWcmekgYPtAITibDyX2OhyGVlAsp1dvObRSlxo=	3	9	0.006248	0.006218	1.526e-05	0
0		1639398186	3	317508507	0	8O4kXXWcmekgYPtAITibDyX2OhyGVlAsp1dvObRSlxo=	3	9	0.006248	0.006218	1.526e-05	0
0		1639398186	4	646426969	0	8O4kXXWcmekgYPtAITibDyX2OhyGVlAsp1dvObRSlxo=	3	9	0.006248	0.006218	1.526e-05	0
0		1650628364	0	322055061	0	AL1ptJgzhEaoLf97k5xU6Uc2VO0yUaPQd/feJ5LMWhA=	2	9	0.0006247	0.001554	4.768e-06	0
0		1694710801	0	902932	0	8O4kXXWcmekgYPtAITibDyX2OhyGVlAsp1dvObRSlxo=	1	10	0.04999	0.02386	7.725e-05	0
0		1699314250	0	336021545	0	70s3v5qRyCO/1PCdI6fVXnrW8FU/w+5CKRSa72xgcIo=	3	9	0.1875	0.04816	4.864e-05	1
0		1699314250	1	2055325818	0	70s3v5qRyCO/1PCdI6fVXnrW8FU/w+5CKRSa72xgcIo=	3	9	0.1875	0.04816	4.864e-05	1
0		1699314250	2	6571232	0	70s3v5qRyCO/1PCdI6fVXnrW8FU/w+5CKRSa72xgcIo=	3	9	0.1875	0.04816	4.864e-05	1
0		1699314250	3	491508036	0	70s3v5qRyCO/1PCdI6fVXnrW8FU/w+5CKRSa72xgcIo=	3	9	0.1875	0.04816	4.864e-05	1
0		1699314250	4	5015675434	0	70s3v5qRyCO/1PCdI6fVXnrW8FU/w+5CKRSa72xgcIo=	3	9	0.1875	0.04816	4.864e-05	1
0		1702125294	0	664851631	0	lRvqPbzcyVpWRGsqXd+PVsDiyS2pJxa2BogyAArJVlo=	2	9	0.0625	0.09937	0.0004549	0
0		1702125294	1	905626	0	lRvqPbzcyVpWRGsqXd+PVsDiyS2pJxa2BogyAArJVlo=	2	9	0.0625	0.09937	0.0004549	0
0		1702125294	2	1272160	0	lRvqPbzcyVpWRGsqXd+PVsDiyS2pJxa2BogyAArJVlo=	2	9	0.0625	0.09937	0.0004549	0
0		1702125294	3	336036920	0	lRvqPbzcyVpWRGsqXd+PVsDiyS2pJxa2BogyAArJVlo=	2	9	0.0625	0.09937	0.0004549	0
0		1702125294	4	294847209	0	lRvqPbzcyVpWRGsqXd+PVsDiyS2pJxa2BogyAArJVlo=	2	9	0.0625	0.09937	0.0004549	0
0		1743085591	0	790039925	0	rNyxTd1B3RnDJBIofzoVksjnmaJEN+hW5W+yRHo2xsM=	3	9	0.03436	0.06592	0.0002918	0
0		1743085591	1	3349159819	0	rNyxTd1B3RnDJBIofzoVksjnmaJEN+hW5W+yRHo2xsM=	3	9	0.03436	0.06592	0.0002918	0
0		1743085591	2	7195364	0	rNyxTd1B3RnDJBIofzoVksjnmaJEN+hW5W+yRHo2xsM=	3	9	0.03436	0.06592	0.0002918	0
0		1743085591	3	32064695	0	rNyxTd1B3RnDJBIofzoVksjnmaJEN+hW5W+yRHo2xsM=	3	9	0.03436	0.06592	0.0002918	0
0		1743085591	4	938547280	0	rNyxTd1B3RnDJBIofzoVksjnmaJEN+hW5W+yRHo2xsM=	3	9	0.03436	0.06592	0.0002918	0
0		1743085591	5	4820137356	0	rNyxTd1B3RnDJBIofzoVksjnmaJEN+hW5W+yRHo2xsM=	3	9	0.03436	0.06592	0.0002918	0
0		1743085591	6	1436370572	0	rNyxTd1B3RnDJBIofzoVksjnmaJEN+hW5W+yRHo2xsM=	3	9	0.03436	0.06592	0.0002918	0
0		1743085591	7	294847182	0	rNyxTd1B3RnDJBIofzoVksjnmaJEN+hW5W+yRHo2xsM=	3	9	0.03436	0.06592	0.0002918	0
0		1743085591	8	478267407	0	rNyxTd1B3RnDJBIofzoVksjnmaJEN+hW5W+yRHo2xsM=	3	9	0.03436	0.06592	0.0002918	0
0		1743085591	9	248791374	0	rNyxTd1B3RnDJBIofzoVksjnmaJEN+hW5W+yRHo2xsM=	3	9	0.03436	0.06592	0.0002918	0
0		1743085591	10	4820060534	0	rNyxTd1B3RnDJBIofzoVksjnmaJEN+hW5W+yRHo2xsM=	3	9	0.03436	0.06592	0.0002918	0
0		1743085591	11	54	0	rNyxTd1B3RnDJBIofzoVksjnmaJEN+hW5W+yRHo2xsM=	3	9	0.03436	0.06592	0.0002918	0
0		1743085591	12	63639194	0	rNyxTd1B3RnDJBIofzoVksjnmaJEN+hW5W+yRHo2xsM=	3	9	0.03436	0.06592	0.0002918	0
0		1743085591	13	257406818	0	rNyxTd1B3RnDJBIofzoVksjnmaJEN+hW5W+yRHo2xsM=	3	9	0.03436	0.06592	0.0002918	0
0		1743085591	14	4820237646	0	rNyxTd1B3RnDJBIofzoVksjnmaJEN+hW5W+yRHo2xsM=	3	9	0.03436	0.06592	0.0002918	0
0		1743085591	15	318363218	0	rNyxTd1B3RnDJBIofzoVksjnmaJEN+hW5W+yRHo2xsM=	3	9	0.03436	0.06592	0.0002918	0
0		1743085591	16	2484941123	0	rNyxTd1B3RnDJBIofzoVksjnmaJEN+hW5W+yRHo2xsM=	3	9	0.03436	0.06592	0.0002918	0
0		1743085591	17	1479041828	0	rNyxTd1B3RnDJBIofzoVksjnmaJEN+hW5W+yRHo2xsM=	3	9	0.03436	0.06592	0.0002918	0
0		1749222566	0	317489978	0	AL1ptJgzhEaoLf97k5xU6Uc2VO0yUaPQd/feJ5LMWhA=	3	9	0.0625	0.09058	0.0004787	0
0		1749222566	1	283968648	0	AL1ptJgzhEaoLf97k5xU6Uc2VO0yUaPQd/feJ5LMWhA=	3	9	0.0625	0.09058	0.0004787	0
0		1749222566	2	3870858	0	AL1ptJgzhEaoLf97k5xU6Uc2VO0yUaPQd/feJ5LMWhA=	3	9	0.0625	0.09058	0.0004787	0
0		1749222566	3	1302032	0	AL1ptJgzhEaoLf97k5xU6Uc2VO0yUaPQd/feJ5LMWhA=	3	9	0.0625	0.09058	0.0004787	0
0		1749222566	4	1343783	0	AL1ptJgzhEaoLf97k5xU6Uc2VO0yUaPQd/feJ5LMWhA=	3	9	0.0625	0.09058	0.0004787	0
0		1749222566	5	3652042894	0	AL1ptJgzhEaoLf97k5xU6Uc2VO0yUaPQd/feJ5LMWhA=	3	9	0.0625	0.09058	0.0004787	0
0		1750995765	0	1272489	0	AAcmj5mIx2f+72AUIakZgOY1zfIDnYK40tql8Pwy73I=	2	10	0.01562	0.01193	3.815e-05	0
0		1759618836	0	3364423182	0	uO/pnH/9X8t0BOJNMkdDDH6lu2lMkhiqfDPLv8R2YZE=	3	9	0.0625	0.01825	0.0002537	0
0		1759618836	1	5780995	0	uO/pnH/9X8t0BOJNMkdDDH6lu2lMkhiqfDPLv8R2YZE=	3	9	0.0625	0.01825	0.0002537	0
0		1759618836	2	550557141	0	uO/pnH/9X8t0BOJNMkdDDH6lu2lMkhiqfDPLv8R2YZE=	3	9	0.0625	0.01825	0.0002537	0
0		1776505648	0		0	0DNkQ6zoNKw7WZiGlrGjkPpVplGkinAfFRWmLqFjlqQ=	2	1	0.03436	0.01825	0.0002222	0
0	2	1814199765	0	988135	0	pidIhran7nQQddAsPDGYTeyUIoG6E99pJ5UXbCKx9Mc=	2	9
0	2	1814199765	1	4167922683	0	pidIhran7nQQddAsPDGYTeyUIoG6E99pJ5UXbCKx9Mc=	2	9
0	2	1814199765	2	6566547	0	pidIhran7nQQddAsPDGYTeyUIoG6E99pJ5UXbCKx9Mc=	2	9
0		1814199769	0	2196897270	0	pidIhran7nQQddAsPDGYTeyUIoG6E99pJ5UXbCKx9Mc=	1	10	0.002125	0.005814	0.0001926	0
0		1814199904	0	2056419541	0	pidIhran7nQQddAsPDGYTeyUIoG6E99pJ5UXbCKx9Mc=	1	10	0.0006247	0.0007772	1.144e-05	0
0		1814199906	0	38749333	0	pidIhran7nQQddAsPDGYTeyUIoG6E99pJ5UXbCKx9Mc=	1	9	0.001812	0.006493	0.0001926	0
0		1814200178	0	227442931	0	pidIhran7nQQddAsPDGYTeyUIoG6E99pJ5UXbCKx9Mc=	1	9	0.001249	0.0006218	3.815e-06	0
0		1836173247	0	451152936	0	pT9TJWmr5zV2Hf1F6wloYgcHNP/5KbcmTx+YSpZzAZo=	3	9	0.0625	0.01746	0.003395	1
0		1836173247	1	3890709232	0	pT9TJWmr5zV2Hf1F6wloYgcHNP/5KbcmTx+YSpZzAZo=	3	9	0.0625	0.01746	0.003395	1
0		1836173247	2	336069481	0	pT9TJWmr5zV2Hf1F6wloYgcHNP/5KbcmTx+YSpZzAZo=	3	9	0.0625	0.01746	0.003395	1
0		1836173247	3	854205897	0	pT9TJWmr5zV2Hf1F6wloYgcHNP/5KbcmTx+YSpZzAZo=	3	9	0.0625	0.01746	0.003395	1
0		1836173247	4	1608614352	0	pT9TJWmr5zV2Hf1F6wloYgcHNP/5KbcmTx+YSpZzAZo=	3	9	0.0625	0.01746	0.003395	1
0		1836173247	5	4478386750	0	pT9TJWmr5zV2Hf1F6wloYgcHNP/5KbcmTx+YSpZzAZo=	3	9	0.0625	0.01746	0.003395	1
0		1836173247	6	3337839998	0	pT9TJWmr5zV2Hf1F6wloYgcHNP/5KbcmTx+YSpZzAZo=	3	9	0.0625	0.01746	0.003395	1
0		1836173247	7	1443488089	0	pT9TJWmr5zV2Hf1F6wloYgcHNP/5KbcmTx+YSpZzAZo=	3	9	0.0625	0.01746	0.003395	1
0		1836173247	8	336047634	0	pT9TJWmr5zV2Hf1F6wloYgcHNP/5KbcmTx+YSpZzAZo=	3	9	0.0625	0.01746	0.003395	1
0		1836173247	9	11230607	0	pT9TJWmr5zV2Hf1F6wloYgcHNP/5KbcmTx+YSpZzAZo=	3	9	0.0625	0.01746	0.003395	1
0		1836173247	10	317808183	0	pT9TJWmr5zV2Hf1F6wloYgcHNP/5KbcmTx+YSpZzAZo=	3	9	0.0625	0.01746	0.003395	1
0		1836173247	11	257330634	0	pT9TJWmr5zV2Hf1F6wloYgcHNP/5KbcmTx+YSpZzAZo=	3	9	0.0625	0.01746	0.003395	1
0		1836173247	12	1436346655	0	pT9TJWmr5zV2Hf1F6wloYgcHNP/5KbcmTx+YSpZzAZo=	3	9	0.0625	0.01746	0.003395	1
0		1836173247	13	2055671156	0	pT9TJWmr5zV2Hf1F6wloYgcHNP/5KbcmTx+YSpZzAZo=	3	9	0.0625	0.01746	0.003395	1
0		1836173247	14	317495559	0	pT9TJWmr5zV2Hf1F6wloYgcHNP/5KbcmTx+YSpZzAZo=	3	9	0.0625	0.01746	0.003395	1
0		1836173247	15	317489289	0	pT9TJWmr5zV2Hf1F6wloYgcHNP/5KbcmTx+YSpZzAZo=	3	9	0.0625	0.01746	0.003395	1
0		1836173247	16	294847209	0	pT9TJWmr5zV2Hf1F6wloYgcHNP/5KbcmTx+YSpZzAZo=	3	9	0.0625	0.01746	0.003395	1
0		1836173247	17	317488486	0	pT9TJWmr5zV2Hf1F6wloYgcHNP/5KbcmTx+YSpZzAZo=	3	9	0.0625	0.01746	0.003395	1
0		1836173247	18	294816859	0	pT9TJWmr5zV2Hf1F6wloYgcHNP/5KbcmTx+YSpZzAZo=	3	9	0.0625	0.01746	0.003395	1
0		1836173247	19	227416209	0	pT9TJWmr5zV2Hf1F6wloYgcHNP/5KbcmTx+YSpZzAZo=	3	9	0.0625	0.01746	0.003395	1
0		1836173247	20	27	0	pT9TJWmr5zV2Hf1F6wloYgcHNP/5KbcmTx+YSpZzAZo=	3	9	0.0625	0.01746	0.003395	1
0		1836173247	21	336037216	0	pT9TJWmr5zV2Hf1F6wloYgcHNP/5KbcmTx+YSpZzAZo=	3	9	0.0625	0.01746	0.003395	1
0		1836173247	22	2856718145	0	pT9TJWmr5zV2Hf1F6wloYgcHNP/5KbcmTx+YSpZzAZo=	3	9	0.0625	0.01746	0.003395	1
0		1836173247	23	2601923715	0	pT9TJWmr5zV2Hf1F6wloYgcHNP/5KbcmTx+YSpZzAZo=	3	9	0.0625	0.01746	0.003395	1
0		1836173247	24	1436287887	0	pT9TJWmr5zV2Hf1F6wloYgcHNP/5KbcmTx+YSpZzAZo=	3	9	0.0625	0.01746	0.003395	1
0		1836173247	25	351650087	0	pT9TJWmr5zV2Hf1F6wloYgcHNP/5KbcmTx+YSpZzAZo=	3	9	0.0625	0.01746	0.003395	1
0		1836173247	26	1602371932	0	pT9TJWmr5zV2Hf1F6wloYgcHNP/5KbcmTx+YSpZzAZo=	3	9	0.0625	0.01746	0.003395	1
0		1836173247	27	336036380	0	pT9TJWmr5zV2Hf1F6wloYgcHNP/5KbcmTx+YSpZzAZo=	3	9	0.0625	0.01746	0.003395	1
0		1836173247	28	32064695	0	pT9TJWmr5zV2Hf1F6wloYgcHNP/5KbcmTx+YSpZzAZo=	3	9	0.0625	0.01746	0.003395	1
0		1836173247	29	3349770808	0	pT9TJWmr5zV2Hf1F6wloYgcHNP/5KbcmTx+YSpZzAZo=	3	9	0.0625	0.01746	0.003395	1
0		1836173247	30	257390781	0	pT9TJWmr5zV2Hf1F6wloYgcHNP/5KbcmTx+YSpZzAZo=	3	9	0.0625	0.01746	0.003395	1
0		1836173247	31	495767	0	pT9TJWmr5zV2Hf1F6wloYgcHNP/5KbcmTx+YSpZzAZo=	3	9	0.0625	0.01746	0.003395	1
0		1836173247	32	3464313284	0	pT9TJWmr5zV2Hf1F6wloYgcHNP/5KbcmTx+YSpZzAZo=	3	9	0.0625	0.01746	0.003395	1
0		1836173247	33	6640086	0	pT9TJWmr5zV2Hf1F6wloYgcHNP/5KbcmTx+YSpZzAZo=	3	9	0.0625	0.01746	0.003395	1
0		1836173247	34	484766849	0	pT9TJWmr5zV2Hf1F6wloYgcHNP/5KbcmTx+YSpZzAZo=	3	9	0.0625	0.01746	0.003395	1
0		1836173247	35	227428587	0	pT9TJWmr5zV2Hf1F6wloYgcHNP/5KbcmTx+YSpZzAZo=	3	9	0.0625	0.01746	0.003395	1
0		1836173247	36	351618630	0	pT9TJWmr5zV2Hf1F6wloYgcHNP/5KbcmTx+YSpZzAZo=	3	9	0.0625	0.01746	0.003395	1
0		1836173247	37	336052737	0	pT9TJWmr5zV2Hf1F6wloYgcHNP/5KbcmTx+YSpZzAZo=	3	9	0.0625	0.01746	0.003395	1
0		1836173247	38	257346177	0	pT9TJWmr5zV2Hf1F6wloYgcHNP/5KbcmTx+YSpZzAZo=	3	9	0.0625	0.01746	0.003395	1
0		1836173247	39	2197866720	0	pT9TJWmr5zV2Hf1F6wloYgcHNP/5KbcmTx+YSpZzAZo=	3	9	0.0625	0.01746	0.003395	1
0		1836173247	40	708516681	0	pT9TJWmr5zV2Hf1F6wloYgcHNP/5KbcmTx+YSpZzAZo=	3	9	0.0625	0.01746	0.003395	1
0		1836173247	41	347888463	0	pT9TJWmr5zV2Hf1F6wloYgcHNP/5KbcmTx+YSpZzAZo=	3	9	0.0625	0.01746	0.003395	1
0		1836173247	42	63619231	0	pT9TJWmr5zV2Hf1F6wloYgcHNP/5KbcmTx+YSpZzAZo=	3	9	0.0625	0.01746	0.003395	1
0		1836173247	43	317477837	0	pT9TJWmr5zV2Hf1F6wloYgcHNP/5KbcmTx+YSpZzAZo=	3	9	0.0625	0.01746	0.003395	1
0		1836173247	44	294847093	0	pT9TJWmr5zV2Hf1F6wloYgcHNP/5KbcmTx+YSpZzAZo=	3	9	0.0625	0.01746	0.003395	1
0		1836173247	45	32064172	0	pT9TJWmr5zV2Hf1F6wloYgcHNP/5KbcmTx+YSpZzAZo=	3	9	0.0625	0.01746	0.003395	1
0		1836173247	46	4498592316	0	pT9TJWmr5zV2Hf1F6wloYgcHNP/5KbcmTx+YSpZzAZo=	3	9	0.0625	0.01746	0.003395	1
0		1836173247	47	155127154	0	pT9TJWmr5zV2Hf1F6wloYgcHNP/5KbcmTx+YSpZzAZo=	3	9	0.0625	0.01746	0.003395	1
0		1836173247	48	227397835	0	pT9TJWmr5zV2Hf1F6wloYgcHNP/5KbcmTx+YSpZzAZo=	3	9	0.0625	0.01746	0.003395	1
0		1836173247	49	1608421560	0	pT9TJWmr5zV2Hf1F6wloYgcHNP/5KbcmTx+YSpZzAZo=	3	9	0.0625	0.01746	0.003395	1
0		1836173247	50	3324531985	0	pT9TJWmr5zV2Hf1F6wloYgcHNP/5KbcmTx+YSpZzAZo=	3	9	0.0625	0.01746	0.003395	1
0		1836173247	51	903399	0	pT9TJWmr5zV2Hf1F6wloYgcHNP/5KbcmTx+YSpZzAZo=	3	9	0.0625	0.01746	0.003395	1
0		1836173247	52	400475291	0	pT9TJWmr5zV2Hf1F6wloYgcHNP/5KbcmTx+YSpZzAZo=	3	9	0.0625	0.01746	0.003395	1
0		1836173247	53	6648755	0	pT9TJWmr5zV2Hf1F6wloYgcHNP/5KbcmTx+YSpZzAZo=	3	9	0.0625	0.01746	0.003395	1
0		1836173247	54	257333178	0	pT9TJWmr5zV2Hf1F6wloYgcHNP/5KbcmTx+YSpZzAZo=	3	9	0.0625	0.01746	0.003395	1
0		1836173247	55	1343208	0	pT9TJWmr5zV2Hf1F6wloYgcHNP/5KbcmTx+YSpZzAZo=	3	9	0.0625	0.01746	0.003395	1
0		1836173247	56	1438174533	0	pT9TJWmr5zV2Hf1F6wloYgcHNP/5KbcmTx+YSpZzAZo=	3	9	0.0625	0.01746	0.003395	1
0		1836173247	57	5796432	0	pT9TJWmr5zV2Hf1F6wloYgcHNP/5KbcmTx+YSpZzAZo=	3	9	0.0625	0.01746	0.003395	1
0		1836173247	58	595677	0	pT9TJWmr5zV2Hf1F6wloYgcHNP/5KbcmTx+YSpZzAZo=	3	9	0.0625	0.01746	0.003395	1
0		1836173247	59	539158843	0	pT9TJWmr5zV2Hf1F6wloYgcHNP/5KbcmTx+YSpZzAZo=	3	9	0.0625	0.01746	0.003395	1
0		1836173247	60	294847195	0	pT9TJWmr5zV2Hf1F6wloYgcHNP/5KbcmTx+YSpZzAZo=	3	9	0.0625	0.01746	0.003395	1
0		1836173247	61	642079627	0	pT9TJWmr5zV2Hf1F6wloYgcHNP/5KbcmTx+YSpZzAZo=	3	9	0.0625	0.01746	0.003395	1
0		1836173247	62	4246553095	0	pT9TJWmr5zV2Hf1F6wloYgcHNP/5KbcmTx+YSpZzAZo=	3	9	0.0625	0.01746	0.003395	1
0		1836173247	63	336037217	0	pT9TJWmr5zV2Hf1F6wloYgcHNP/5KbcmTx+YSpZzAZo=	3	9	0.0625	0.01746	0.003395	1
0		1836173247	64	227445627	0	pT9TJWmr5zV2Hf1F6wloYgcHNP/5KbcmTx+YSpZzAZo=	3	9	0.0625	0.01746	0.003395	1
0		1836173247	65	2275067178	0	pT9TJWmr5zV2Hf1F6wloYgcHNP/5KbcmTx+YSpZzAZo=	3	9	0.0625	0.01746	0.003395	1
0		1836173247	66	902898	0	pT9TJWmr5zV2Hf1F6wloYgcHNP/5KbcmTx+YSpZzAZo=	3	9	0.0625	0.01746	0.003395	1
0		1836173247	67	2786980303	0	pT9TJWmr5zV2Hf1F6wloYgcHNP/5KbcmTx+YSpZzAZo=	3	9	0.0625	0.01746	0.003395	1
0		1836173247	68	431035687	0	pT9TJWmr5zV2Hf1F6wloYgcHNP/5KbcmTx+YSpZzAZo=	3	9	0.0625	0.01746	0.003395	1
0		1836173247	69	294980400	0	pT9TJWmr5zV2Hf1F6wloYgcHNP/5KbcmTx+YSpZzAZo=	3	9	0.0625	0.01746	0.003395	1
0		1836173247	70	2924102028	0	pT9TJWmr5zV2Hf1F6wloYgcHNP/5KbcmTx+YSpZzAZo=	3	9	0.0625	0.01746	0.003395	1
0		1836173247	71	1436476935	0	pT9TJWmr5zV2Hf1F6wloYgcHNP/5KbcmTx+YSpZzAZo=	3	9	0.0625	0.01746	0.003395	1
0		1836173247	72	711466	0	pT9TJWmr5zV2Hf1F6wloYgcHNP/5KbcmTx+YSpZzAZo=	3	9	0.0625	0.01746	0.003395	1
0		1836173247	73	255718233	0	pT9TJWmr5zV2Hf1F6wloYgcHNP/5KbcmTx+YSpZzAZo=	3	9	0.0625	0.01746	0.003395	1
0		1836173247	74	610583527	0	pT9TJWmr5zV2Hf1F6wloYgcHNP/5KbcmTx+YSpZzAZo=	3	9	0.0625	0.01746	0.003395	1
0		1836173247	75	351618647	0	pT9TJWmr5zV2Hf1F6wloYgcHNP/5KbcmTx+YSpZzAZo=	3	9	0.0625	0.01746	0.003395	1
0		1836173247	76	351640963	0	pT9TJWmr5zV2Hf1F6wloYgcHNP/5KbcmTx+YSpZzAZo=	3	9	0.0625	0.01746	0.003395	1
0		1836173247	77		0	pT9TJWmr5zV2Hf1F6wloYgcHNP/5KbcmTx+YSpZzAZo=	3	9	0.004982	0.01202	0.0001831	0
0		1836173247	78	294816706	0	pT9TJWmr5zV2Hf1F6wloYgcHNP/5KbcmTx+YSpZzAZo=	3	9	0.0625	0.01746	0.003395	1
0		1836173247	79	31080806	0	pT9TJWmr5zV2Hf1F6wloYgcHNP/5KbcmTx+YSpZzAZo=	3	9	0.0625	0.01746	0.003395	1
0		1836173247	80	294847186	0	pT9TJWmr5zV2Hf1F6wloYgcHNP/5KbcmTx+YSpZzAZo=	3	9	0.0625	0.01746	0.003395	1
0		1836173247	81	336061847	0	pT9TJWmr5zV2Hf1F6wloYgcHNP/5KbcmTx+YSpZzAZo=	3	9	0.0625	0.01746	0.003395	1
0		1836173247	82	3338247095	0	pT9TJWmr5zV2Hf1F6wloYgcHNP/5KbcmTx+YSpZzAZo=	3	9	0.0625	0.01746	0.003395	1
0		1836173247	83	63686378	0	pT9TJWmr5zV2Hf1F6wloYgcHNP/5KbcmTx+YSpZzAZo=	3	9	0.0625	0.01746	0.003395	1
0		1836173247	84	766872184	0	pT9TJWmr5zV2Hf1F6wloYgcHNP/5KbcmTx+YSpZzAZo=	3	9	0.0625	0.01746	0.003395	1
0		1836173247	85	257336009	0	pT9TJWmr5zV2Hf1F6wloYgcHNP/5KbcmTx+YSpZzAZo=	3	9	0.0625	0.01746	0.003395	1
0		1836173247	86	672217	0	pT9TJWmr5zV2Hf1F6wloYgcHNP/5KbcmTx+YSpZzAZo=	3	9	0.0625	0.01746	0.003395	1
0		1836173247	87	1429193400	0	pT9TJWmr5zV2Hf1F6wloYgcHNP/5KbcmTx+YSpZzAZo=	3	9	0.0625	0.01746	0.003395	1
0		1836173247	88	294994825	0	pT9TJWmr5zV2Hf1F6wloYgcHNP/5KbcmTx+YSpZzAZo=	3	9	0.0625	0.01746	0.003395	1
0		1836173247	89	317278642	0	pT9TJWmr5zV2Hf1F6wloYgcHNP/5KbcmTx+YSpZzAZo=	3	9	0.0625	0.01746	0.003395	1
0		1836173247	90	16917163	0	pT9TJWmr5zV2Hf1F6wloYgcHNP/5KbcmTx+YSpZzAZo=	3	9	0.0625	0.01746	0.003395	1
0		1836173247	91	1301766	0	pT9TJWmr5zV2Hf1F6wloYgcHNP/5KbcmTx+YSpZzAZo=	3	9	0.0625	0.01746	0.003395	1
0		1836173247	92	54	0	pT9TJWmr5zV2Hf1F6wloYgcHNP/5KbcmTx+YSpZzAZo=	3	9	0.0625	0.01746	0.003395	1
0		1836173247	93	903394	0	pT9TJWmr5zV2Hf1F6wloYgcHNP/5KbcmTx+YSpZzAZo=	3	9	0.0625	0.01746	0.003395	1
0		1836173247	94	317495521	0	pT9TJWmr5zV2Hf1F6wloYgcHNP/5KbcmTx+YSpZzAZo=	3	9	0.0625	0.01746	0.003395	1
0		1836173247	95	340153804	0	pT9TJWmr5zV2Hf1F6wloYgcHNP/5KbcmTx+YSpZzAZo=	3	9	0.0625	0.01746	0.003395	1
0		1836173247	96	1429210828	0	pT9TJWmr5zV2Hf1F6wloYgcHNP/5KbcmTx+YSpZzAZo=	3	9	0.0625	0.01746	0.003395	1
0		1836173247	97	7311311	0	pT9TJWmr5zV2Hf1F6wloYgcHNP/5KbcmTx+YSpZzAZo=	3	9	0.0625	0.01746	0.003395	1
0		1836173247	98	449612510	0	pT9TJWmr5zV2Hf1F6wloYgcHNP/5KbcmTx+YSpZzAZo=	3	9	0.0625	0.01746	0.003395	1
0		1836173247	99	672411	0	pT9TJWmr5zV2Hf1F6wloYgcHNP/5KbcmTx+YSpZzAZo=	3	9	0.0625	0.01746	0.003395	1
0		1836173247	100	1391014532	0	pT9TJWmr5zV2Hf1F6wloYgcHNP/5KbcmTx+YSpZzAZo=	3	9	0.0625	0.01746	0.003395	1
0		1836173247	101	6566558	0	pT9TJWmr5zV2Hf1F6wloYgcHNP/5KbcmTx+YSpZzAZo=	3	9	0.0625	0.01746	0.003395	1
0		1836173247	102	359917104	0	pT9TJWmr5zV2Hf1F6wloYgcHNP/5KbcmTx+YSpZzAZo=	3	9	0.0625	0.01746	0.003395	1
0		1836173247	103	988654	0	pT9TJWmr5zV2Hf1F6wloYgcHNP/5KbcmTx+YSpZzAZo=	3	9	0.0625	0.01746	0.003395	1
0		1836173247	104	1094373	0	pT9TJWmr5zV2Hf1F6wloYgcHNP/5KbcmTx+YSpZzAZo=	3	9	0.0625	0.01746	0.003395	1
0		1836173247	105	4802151519	0	pT9TJWmr5zV2Hf1F6wloYgcHNP/5KbcmTx+YSpZzAZo=	3	9	0.0625	0.01746	0.003395	1
0		1836173247	106	351613851	0	pT9TJWmr5zV2Hf1F6wloYgcHNP/5KbcmTx+YSpZzAZo=	3	9	0.0625	0.01746	0.003395	1
0		1836173247	107	400426730	0	pT9TJWmr5zV2Hf1F6wloYgcHNP/5KbcmTx+YSpZzAZo=	3	9	0.0625	0.01746	0.003395	1
0		1836173247	108	1160739267	0	pT9TJWmr5zV2Hf1F6wloYgcHNP/5KbcmTx+YSpZzAZo=	3	9	0.0625	0.01746	0.003395	1
0		1836173247	109	257409273	0	pT9TJWmr5zV2Hf1F6wloYgcHNP/5KbcmTx+YSpZzAZo=	3	9	0.0625	0.01746	0.003395	1
0		1836173247	110	63703114	0	pT9TJWmr5zV2Hf1F6wloYgcHNP/5KbcmTx+YSpZzAZo=	3	9	0.0625	0.01746	0.003395	1
0		1836173247	111	1272605	0	pT9TJWmr5zV2Hf1F6wloYgcHNP/5KbcmTx+YSpZzAZo=	3	9	0.0625	0.01746	0.003395	1
0		1836173247	112	2197862016	0	pT9TJWmr5zV2Hf1F6wloYgcHNP/5KbcmTx+YSpZzAZo=	3	9	0.0625	0.01746	0.003395	1
0		1836173247	113	353700034	0	pT9TJWmr5zV2Hf1F6wloYgcHNP/5KbcmTx+YSpZzAZo=	3	9	0.0625	0.01746	0.003395	1
0		1836173247	114	207929667	0	pT9TJWmr5zV2Hf1F6wloYgcHNP/5KbcmTx+YSpZzAZo=	3	9	0.0625	0.01746	0.003395	1
0		1836173247	115	347828744	0	pT9TJWmr5zV2Hf1F6wloYgcHNP/5KbcmTx+YSpZzAZo=	3	9	0.0625	0.01746	0.003395	1
0		1836173247	116	906648	0	pT9TJWmr5zV2Hf1F6wloYgcHNP/5KbcmTx+YSpZzAZo=	3	9	0.0625	0.01746	0.003395	1
0		1836173247	117	400427102	0	pT9TJWmr5zV2Hf1F6wloYgcHNP/5KbcmTx+YSpZzAZo=	3	9	0.0625	0.01746	0.003395	1
0		1836173247	118	351642820	0	pT9TJWmr5zV2Hf1F6wloYgcHNP/5KbcmTx+YSpZzAZo=	3	9	0.0625	0.01746	0.003395	1
0		1836173247	119	2107900409	0	pT9TJWmr5zV2Hf1F6wloYgcHNP/5KbcmTx+YSpZzAZo=	3	9	0.0625	0.01746	0.003395	1
0		1836173247	120	227426607	0	pT9TJWmr5zV2Hf1F6wloYgcHNP/5KbcmTx+YSpZzAZo=	3	9	0.0625	0.01746	0.003395	1
0		1836173247	121	4055654294	0	pT9TJWmr5zV2Hf1F6wloYgcHNP/5KbcmTx+YSpZzAZo=	3	9	0.0625	0.01746	0.003395	1
0		1836173247	122	259965236	0	pT9TJWmr5zV2Hf1F6wloYgcHNP/5KbcmTx+YSpZzAZo=	3	9	0.0625	0.01746	0.003395	1
0		1836173247	123	317468365	0	pT9TJWmr5zV2Hf1F6wloYgcHNP/5KbcmTx+YSpZzAZo=	3	9	0.0625	0.01746	0.003395	1
0		1836173247	124	711824	0	pT9TJWmr5zV2Hf1F6wloYgcHNP/5KbcmTx+YSpZzAZo=	3	9	0.0625	0.01746	0.003395	1
0		1836173247	125	227443080	0	pT9TJWmr5zV2Hf1F6wloYgcHNP/5KbcmTx+YSpZzAZo=	3	9	0.0625	0.01746	0.003395	1
0		1836173247	126	705700	0	pT9TJWmr5zV2Hf1F6wloYgcHNP/5KbcmTx+YSpZzAZo=	3	9	0.0625	0.01746	0.003395	1
0		1836173247	127	2275246689	0	pT9TJWmr5zV2Hf1F6wloYgcHNP/5KbcmTx+YSpZzAZo=	3	9	0.0625	0.01746	0.003395	1
0		1836173247	128	294847236	0	pT9TJWmr5zV2Hf1F6wloYgcHNP/5KbcmTx+YSpZzAZo=	3	9	0.0625	0.01746	0.003395	1
0		1836173247	129	1094576	0	pT9TJWmr5zV2Hf1F6wloYgcHNP/5KbcmTx+YSpZzAZo=	3	9	0.0625	0.01746	0.003395	1
0		1836173247	130	1436304298	0	pT9TJWmr5zV2Hf1F6wloYgcHNP/5KbcmTx+YSpZzAZo=	3	9	0.0625	0.01746	0.003395	1
0		1836173247	131	431038296	0	pT9TJWmr5zV2Hf1F6wloYgcHNP/5KbcmTx+YSpZzAZo=	3	9	0.0625	0.01746	0.003395	1
0		1836173247	132	2055424961	0	pT9TJWmr5zV2Hf1F6wloYgcHNP/5KbcmTx+YSpZzAZo=	3	9	0.0625	0.01746	0.003395	1
0		1836173247	133	294973770	0	pT9TJWmr5zV2Hf1F6wloYgcHNP/5KbcmTx+YSpZzAZo=	3	9	0.0625	0.01746	0.003395	1
0		1836173247	134	284786938	0	pT9TJWmr5zV2Hf1F6wloYgcHNP/5KbcmTx+YSpZzAZo=	3	9	0.0625	0.01746	0.003395	1
0		1836173247	135	351598898	0	pT9TJWmr5zV2Hf1F6wloYgcHNP/5KbcmTx+YSpZzAZo=	3	9	0.0625	0.01746	0.003395	1
0		1836173247	136	1436370572	0	pT9TJWmr5zV2Hf1F6wloYgcHNP/5KbcmTx+YSpZzAZo=	3	9	0.0625	0.01746	0.003395	1
0		1836173247	137	294771535	0	pT9TJWmr5zV2Hf1F6wloYgcHNP/5KbcmTx+YSpZzAZo=	3	9	0.0625	0.01746	0.003395	1
0		1836173247	138	257496096	0	pT9TJWmr5zV2Hf1F6wloYgcHNP/5KbcmTx+YSpZzAZo=	3	9	0.0625	0.01746	0.003395	1
0		1836173247	139	2107146440	0	pT9TJWmr5zV2Hf1F6wloYgcHNP/5KbcmTx+YSpZzAZo=	3	9	0.0625	0.01746	0.003395	1
0		1836173247	140	1094507	0	pT9TJWmr5zV2Hf1F6wloYgcHNP/5KbcmTx+YSpZzAZo=	3	9	0.0625	0.01746	0.003395	1
0		1836173247	141	705618	0	pT9TJWmr5zV2Hf1F6wloYgcHNP/5KbcmTx+YSpZzAZo=	3	9	0.0625	0.01746	0.003395	1
0		1836173247	142	1436700112	0	pT9TJWmr5zV2Hf1F6wloYgcHNP/5KbcmTx+YSpZzAZo=	3	9	0.0625	0.01746	0.003395	1
0		1836173247	143	4246497242	0	pT9TJWmr5zV2Hf1F6wloYgcHNP/5KbcmTx+YSpZzAZo=	3	9	0.0625	0.01746	0.003395	1
0		1836173247	144	351634534	0	pT9TJWmr5zV2Hf1F6wloYgcHNP/5KbcmTx+YSpZzAZo=	3	9	0.0625	0.01746	0.003395	1
0		1836173247	145	1302396	0	pT9TJWmr5zV2Hf1F6wloYgcHNP/5KbcmTx+YSpZzAZo=	3	9	0.0625	0.01746	0.003395	1
0		1836173247	146	4238481169	0	pT9TJWmr5zV2Hf1F6wloYgcHNP/5KbcmTx+YSpZzAZo=	3	9	0.0625	0.01746	0.003395	1
0		1836173247	147	3652042894	0	pT9TJWmr5zV2Hf1F6wloYgcHNP/5KbcmTx+YSpZzAZo=	3	9	0.0625	0.01746	0.003395	1
0		1836173247	148	961216589	0	pT9TJWmr5zV2Hf1F6wloYgcHNP/5KbcmTx+YSpZzAZo=	3	9	0.0625	0.01746	0.003395	1
0		1836173247	149	336021531	0	pT9TJWmr5zV2Hf1F6wloYgcHNP/5KbcmTx+YSpZzAZo=	3	9	0.0625	0.01746	0.003395	1
0		1836173247	150	1333943	0	pT9TJWmr5zV2Hf1F6wloYgcHNP/5KbcmTx+YSpZzAZo=	3	9	0.0625	0.01746	0.003395	1
0		1836173247	151	2260646023	0	pT9TJWmr5zV2Hf1F6wloYgcHNP/5KbcmTx+YSpZzAZo=	3	9	0.0625	0.01746	0.003395	1
0		1836173247	152	1301978	0	pT9TJWmr5zV2Hf1F6wloYgcHNP/5KbcmTx+YSpZzAZo=	3	9	0.0625	0.01746	0.003395	1
0		1836173247	153	257330928	0	pT9TJWmr5zV2Hf1F6wloYgcHNP/5KbcmTx+YSpZzAZo=	3	9	0.0625	0.01746	0.003395	1
0		1836173247	154	904514	0	pT9TJWmr5zV2Hf1F6wloYgcHNP/5KbcmTx+YSpZzAZo=	3	9	0.0625	0.01746	0.003395	1
0		1836173247	155	672515	0	pT9TJWmr5zV2Hf1F6wloYgcHNP/5KbcmTx+YSpZzAZo=	3	9	0.0625	0.01746	0.003395	1
0		1836173247	156	2754612660	0	pT9TJWmr5zV2Hf1F6wloYgcHNP/5KbcmTx+YSpZzAZo=	3	9	0.0625	0.01746	0.003395	1
0		1836173247	157	351638428	0	pT9TJWmr5zV2Hf1F6wloYgcHNP/5KbcmTx+YSpZzAZo=	3	9	0.0625	0.01746	0.003395	1
0		1836173247	158	317477952	0	pT9TJWmr5zV2Hf1F6wloYgcHNP/5KbcmTx+YSpZzAZo=	3	9	0.0625	0.01746	0.003395	1
0		1836173247	159	351618632	0	pT9TJWmr5zV2Hf1F6wloYgcHNP/5KbcmTx+YSpZzAZo=	3	9	0.0625	0.01746	0.003395	1
0		1836173247	160	4478515134	0	pT9TJWmr5zV2Hf1F6wloYgcHNP/5KbcmTx+YSpZzAZo=	3	9	0.0625	0.01746	0.003395	1
0		1836173247	161	1270472481	0	pT9TJWmr5zV2Hf1F6wloYgcHNP/5KbcmTx+YSpZzAZo=	3	9	0.0625	0.01746	0.003395	1
0		1836173247	162	3890639102	0	pT9TJWmr5zV2Hf1F6wloYgcHNP/5KbcmTx+YSpZzAZo=	3	9	0.0625	0.01746	0.003395	1
0		1836173247	163	257503201	0	pT9TJWmr5zV2Hf1F6wloYgcHNP/5KbcmTx+YSpZzAZo=	3	9	0.0625	0.01746	0.003395	1
0		1836173247	164	49	0	pT9TJWmr5zV2Hf1F6wloYgcHNP/5KbcmTx+YSpZzAZo=	3	9	0.0625	0.01746	0.003395	1
0		1836173247	165	478267555	0	pT9TJWmr5zV2Hf1F6wloYgcHNP/5KbcmTx+YSpZzAZo=	3	9	0.0625	0.01746	0.003395	1
[truncated: 448,146 more rows]
