# Supplementary material for: A static VM placement and hybrid job scheduling model for green data centers
Source: PLoS One. 2020 Aug 13;15(8):e0237238. doi: 10.1371/journal.pone.0237238 (PMC7425884; doi:10.1371/journal.pone.0237238)
Supplement: S1 Data — (ZIP) [file pone.0237238.s001.zip › MyProject/dataset/task_events-part-00001-of-00500.csv]

5611824441		6251812952	1761	1306108	4	fJYeclskJqPWsAT6TX/r9X5OiIZpSEb2PBGliYAOMxM=	0	2	0.02499	0.07959	0.0003862	1
5611824625		6251974185	252	38676295	4	fJYeclskJqPWsAT6TX/r9X5OiIZpSEb2PBGliYAOMxM=	0	2	0.02499	0.03339	0.0003862	1
5612587437		6251995937	33	386450501	2	4Ubmtvv/epOnUEgegvGV9mCxxcZkV4z/Dm8RY/9SEYw=	0	0	0.06873	0.01193	0.0001154	0
5612587446		6251995937	33		0	4Ubmtvv/epOnUEgegvGV9mCxxcZkV4z/Dm8RY/9SEYw=	0	0	0.06873	0.01193	0.0001154	0
5612608285		6221861800	15930	7777379	2	huEqgBuTsgIbw1KmYjIUw/N6rUCEeIqRUY51E4M8icU=	0	0	0.0125	0.0159	0.0004044	0
5612608292		6221861800	15930		0	huEqgBuTsgIbw1KmYjIUw/N6rUCEeIqRUY51E4M8icU=	0	0	0.0125	0.0159	0.0004044	0
5612608293		6249834537	544	7777379	2	f7F3iYlP9QqyuUyW8v/H8sCjOf6XEy+lP3bzejIRLK0=	0	0	0.05627	0.0202	7.725e-05	0
5612608304		6249834537	544		0	f7F3iYlP9QqyuUyW8v/H8sCjOf6XEy+lP3bzejIRLK0=	0	0	0.05627	0.0202	7.725e-05	0
5612608306		6252020264	6	7777379	1	5Pg2spXTK2Hddu4PGpejoMD7eYEAYskA26VtVgGshvs=	3	9	0.0813	0.0874	1.144e-05	0
5612608687		6221861800	17100	905600	2	huEqgBuTsgIbw1KmYjIUw/N6rUCEeIqRUY51E4M8icU=	0	0	0.0125	0.0159	0.0004044	0
5612608694		6221861800	17100		0	huEqgBuTsgIbw1KmYjIUw/N6rUCEeIqRUY51E4M8icU=	0	0	0.0125	0.0159	0.0004044	0
5612608695		6249834537	360	905600	2	f7F3iYlP9QqyuUyW8v/H8sCjOf6XEy+lP3bzejIRLK0=	0	0	0.05627	0.0202	7.725e-05	0
5612608706		6249834537	360		0	f7F3iYlP9QqyuUyW8v/H8sCjOf6XEy+lP3bzejIRLK0=	0	0	0.05627	0.0202	7.725e-05	0
5612608708		6252020264	7	905600	1	5Pg2spXTK2Hddu4PGpejoMD7eYEAYskA26VtVgGshvs=	3	9	0.0813	0.0874	1.144e-05	0
5613322933		6251974185	347	294985245	4	fJYeclskJqPWsAT6TX/r9X5OiIZpSEb2PBGliYAOMxM=	0	2	0.02499	0.03339	0.0003862	1
5614071475		6231386586	19	277431430	5	anXeUCenqpu4A+dvk3c10D/gGz5L2VSYqIr1tU1JKMs=	3	0	0.01874	0.01244	5.722e-05	0
5614071478		6231386586	19		0	anXeUCenqpu4A+dvk3c10D/gGz5L2VSYqIr1tU1JKMs=	3	0	0.01874	0.01244	5.722e-05	0
5614071479		4923128384	22	277431430	1	CwGnjPqF6z6mEbr5zJVXafRsbETt6gvdwvOX2l+GpsI=	2	1	0.125	0.02057	0.0003729	0
5615036879		5285926325	0	317497335	1	2V0B3LFwQ48zIHlDcpiCQTAG+f4Nk64GVADb8vfarvA=	0	9	0.0625	0.006218	3.815e-05	0
5615036898		4392480606	85	1094458	5	XXdY557FQk791swgplLkVfyX7Vr1lIHuSKR+pnbZWR8=	2	0	0.0625	0.06335	7.725e-05	1
5615036901		4392480606	85		0	XXdY557FQk791swgplLkVfyX7Vr1lIHuSKR+pnbZWR8=	2	0	0.0625	0.06335	7.725e-05	1
5615036905		6251995937	367	1094458	2	4Ubmtvv/epOnUEgegvGV9mCxxcZkV4z/Dm8RY/9SEYw=	0	0	0.06873	0.01193	0.0001154	0
5615036914		6251995937	367		0	4Ubmtvv/epOnUEgegvGV9mCxxcZkV4z/Dm8RY/9SEYw=	0	0	0.06873	0.01193	0.0001154	0
5615036923		6252020264	64	1094458	1	5Pg2spXTK2Hddu4PGpejoMD7eYEAYskA26VtVgGshvs=	3	9	0.0813	0.09009	1.144e-05	0
5615036959		6251995937	280	446225856	2	4Ubmtvv/epOnUEgegvGV9mCxxcZkV4z/Dm8RY/9SEYw=	0	0	0.06873	0.01193	0.0001154	0
5615036968		6251995937	280		0	4Ubmtvv/epOnUEgegvGV9mCxxcZkV4z/Dm8RY/9SEYw=	0	0	0.06873	0.01193	0.0001154	0
5615036977		6252020264	66	446225856	1	5Pg2spXTK2Hddu4PGpejoMD7eYEAYskA26VtVgGshvs=	3	9	0.0813	0.08704	1.144e-05	0
5615037016		6251995937	657	4164472776	2	4Ubmtvv/epOnUEgegvGV9mCxxcZkV4z/Dm8RY/9SEYw=	0	0	0.06873	0.01193	0.0001154	0
5615037025		6251995937	657		0	4Ubmtvv/epOnUEgegvGV9mCxxcZkV4z/Dm8RY/9SEYw=	0	0	0.06873	0.01193	0.0001154	0
5615037053		4392480606	239	257500478	5	XXdY557FQk791swgplLkVfyX7Vr1lIHuSKR+pnbZWR8=	2	0	0.0625	0.06335	7.725e-05	1
5615037056		4392480606	239		0	XXdY557FQk791swgplLkVfyX7Vr1lIHuSKR+pnbZWR8=	2	0	0.0625	0.06335	7.725e-05	1
5615037070		6251995937	83	257500478	2	4Ubmtvv/epOnUEgegvGV9mCxxcZkV4z/Dm8RY/9SEYw=	0	0	0.06873	0.01193	0.0001154	0
5615037079		6251995937	83		0	4Ubmtvv/epOnUEgegvGV9mCxxcZkV4z/Dm8RY/9SEYw=	0	0	0.06873	0.01193	0.0001154	0
5615200473		6124898063	9	257501093	3	mbrS6V2tRbksMPO0y8EI9B9XT2ASaPRTNndslCGN/2A=	1	9	0.0125	0.002331	0.0003862	0
5615200484		6124898063	9		0	mbrS6V2tRbksMPO0y8EI9B9XT2ASaPRTNndslCGN/2A=	1	9	0.0125	0.002331	0.0003862	0
5615948376		6124898063	0	16917864	3	mbrS6V2tRbksMPO0y8EI9B9XT2ASaPRTNndslCGN/2A=	1	9	0.0125	0.002331	0.0003862	0
5615948387		6124898063	0		0	mbrS6V2tRbksMPO0y8EI9B9XT2ASaPRTNndslCGN/2A=	1	9	0.0125	0.002331	0.0003862	0
5615948510		6238340468	1390	1436522802	2	1wRYrkVgrhQf/fNZQV2VHyG306siaFFyZMEM1r1cW2E=	1	0	0.0625	0.03961	3.815e-05	0
5615948518		6238340468	1390		0	1wRYrkVgrhQf/fNZQV2VHyG306siaFFyZMEM1r1cW2E=	1	0	0.0625	0.03961	3.815e-05	0
5615948519		6218406404	904	1436522802	2	wh0wq4ZDHzpCBUUq/FeWZ+IrfivM0YMFAGZO3zHdrWc=	2	0	0.04065	0.02069	3.815e-05	0
5615948527		6218406404	904		0	wh0wq4ZDHzpCBUUq/FeWZ+IrfivM0YMFAGZO3zHdrWc=	2	0	0.04065	0.02069	3.815e-05	0
5615948529		6252020264	20	1436522802	1	5Pg2spXTK2Hddu4PGpejoMD7eYEAYskA26VtVgGshvs=	3	9	0.0813	0.08789	1.144e-05	0
5615948887		6251974185	434	903759	4	fJYeclskJqPWsAT6TX/r9X5OiIZpSEb2PBGliYAOMxM=	0	2	0.02499	0.03339	0.0003862	1
5615949081		6251974185	914	400453008	4	fJYeclskJqPWsAT6TX/r9X5OiIZpSEb2PBGliYAOMxM=	0	2	0.02499	0.03339	0.0003862	1
5616659277		5912313637	16	13495228	2	xiL9h+F9mM1h6slII+dgxaIKQU1EtnLtAvyKViJsC6s=	0	0	0.03125	0.006836	1.907e-05	0
5616659284		5912313637	16		0	xiL9h+F9mM1h6slII+dgxaIKQU1EtnLtAvyKViJsC6s=	0	0	0.03125	0.006836	1.907e-05	0
5616659285		6218406404	1035	13495228	2	wh0wq4ZDHzpCBUUq/FeWZ+IrfivM0YMFAGZO3zHdrWc=	2	0	0.04065	0.02069	3.815e-05	0
5616659292		6218406404	1035		0	wh0wq4ZDHzpCBUUq/FeWZ+IrfivM0YMFAGZO3zHdrWc=	2	0	0.04065	0.02069	3.815e-05	0
5616659294		6252020264	8	13495228	1	5Pg2spXTK2Hddu4PGpejoMD7eYEAYskA26VtVgGshvs=	3	9	0.0813	0.08582	1.144e-05	0
5616660406		6221861800	5716	2643191224	2	huEqgBuTsgIbw1KmYjIUw/N6rUCEeIqRUY51E4M8icU=	0	0	0.0125	0.0159	0.0004044	0
5616660413		6221861800	5716		0	huEqgBuTsgIbw1KmYjIUw/N6rUCEeIqRUY51E4M8icU=	0	0	0.0125	0.0159	0.0004044	0
5616660414		6218406404	1163	2643191224	2	wh0wq4ZDHzpCBUUq/FeWZ+IrfivM0YMFAGZO3zHdrWc=	2	0	0.04065	0.02069	3.815e-05	0
5616660421		6218406404	1163		0	wh0wq4ZDHzpCBUUq/FeWZ+IrfivM0YMFAGZO3zHdrWc=	2	0	0.04065	0.02069	3.815e-05	0
5616660422		6218406404	1164	2643191224	2	wh0wq4ZDHzpCBUUq/FeWZ+IrfivM0YMFAGZO3zHdrWc=	2	0	0.04065	0.02069	3.815e-05	0
5616660430		6218406404	1164		0	wh0wq4ZDHzpCBUUq/FeWZ+IrfivM0YMFAGZO3zHdrWc=	2	0	0.04065	0.02069	3.815e-05	0
5616660432		6252020264	12	2643191224	1	5Pg2spXTK2Hddu4PGpejoMD7eYEAYskA26VtVgGshvs=	3	9	0.0813	0.08862	1.144e-05	0
5617394740		6221861800	17261	353713004	2	huEqgBuTsgIbw1KmYjIUw/N6rUCEeIqRUY51E4M8icU=	0	0	0.0125	0.0159	0.0004044	0
5617394747		6221861800	17261		0	huEqgBuTsgIbw1KmYjIUw/N6rUCEeIqRUY51E4M8icU=	0	0	0.0125	0.0159	0.0004044	0
5617394748		6218406404	1125	353713004	2	wh0wq4ZDHzpCBUUq/FeWZ+IrfivM0YMFAGZO3zHdrWc=	2	0	0.04065	0.02069	3.815e-05	0
5617394756		6218406404	1125		0	wh0wq4ZDHzpCBUUq/FeWZ+IrfivM0YMFAGZO3zHdrWc=	2	0	0.04065	0.02069	3.815e-05	0
5617394757		6218406404	1126	353713004	2	wh0wq4ZDHzpCBUUq/FeWZ+IrfivM0YMFAGZO3zHdrWc=	2	0	0.04065	0.02069	3.815e-05	0
5617394764		6218406404	1126		0	wh0wq4ZDHzpCBUUq/FeWZ+IrfivM0YMFAGZO3zHdrWc=	2	0	0.04065	0.02069	3.815e-05	0
5617394766		6252020264	10	353713004	1	5Pg2spXTK2Hddu4PGpejoMD7eYEAYskA26VtVgGshvs=	3	9	0.0813	0.09094	1.144e-05	0
5617395421		6249834537	124	5782724	2	f7F3iYlP9QqyuUyW8v/H8sCjOf6XEy+lP3bzejIRLK0=	0	0	0.05627	0.0202	7.725e-05	0
5617395432		6249834537	124		0	f7F3iYlP9QqyuUyW8v/H8sCjOf6XEy+lP3bzejIRLK0=	0	0	0.05627	0.0202	7.725e-05	0
5617395434		6252020264	2	5782724	1	5Pg2spXTK2Hddu4PGpejoMD7eYEAYskA26VtVgGshvs=	3	9	0.0813	0.08606	1.144e-05	0
5618148878		6251995937	1157	3631250831	2	4Ubmtvv/epOnUEgegvGV9mCxxcZkV4z/Dm8RY/9SEYw=	0	0	0.06873	0.01193	0.0001154	0
5618148887		6251995937	1157		0	4Ubmtvv/epOnUEgegvGV9mCxxcZkV4z/Dm8RY/9SEYw=	0	0	0.06873	0.01193	0.0001154	0
5618148914		6251995937	458	317478945	2	4Ubmtvv/epOnUEgegvGV9mCxxcZkV4z/Dm8RY/9SEYw=	0	0	0.06873	0.01193	0.0001154	0
5618148923		6251995937	458		0	4Ubmtvv/epOnUEgegvGV9mCxxcZkV4z/Dm8RY/9SEYw=	0	0	0.06873	0.01193	0.0001154	0
5618148964		6251995937	1014	2357745023	2	4Ubmtvv/epOnUEgegvGV9mCxxcZkV4z/Dm8RY/9SEYw=	0	0	0.06873	0.01193	0.0001154	0
5618148973		6251995937	1014		0	4Ubmtvv/epOnUEgegvGV9mCxxcZkV4z/Dm8RY/9SEYw=	0	0	0.06873	0.01193	0.0001154	0
5618148982		6252020264	75	2357745023	1	5Pg2spXTK2Hddu4PGpejoMD7eYEAYskA26VtVgGshvs=	3	9	0.0813	0.1002	1.144e-05	0
5618176795		6221861800	8846	317495556	2	huEqgBuTsgIbw1KmYjIUw/N6rUCEeIqRUY51E4M8icU=	0	0	0.0125	0.0159	0.0004044	0
5618176802		6221861800	8846		0	huEqgBuTsgIbw1KmYjIUw/N6rUCEeIqRUY51E4M8icU=	0	0	0.0125	0.0159	0.0004044	0
5618176803		6221861800	15556	317495556	2	huEqgBuTsgIbw1KmYjIUw/N6rUCEeIqRUY51E4M8icU=	0	0	0.0125	0.0159	0.0004044	0
5618176810		6221861800	15556		0	huEqgBuTsgIbw1KmYjIUw/N6rUCEeIqRUY51E4M8icU=	0	0	0.0125	0.0159	0.0004044	0
5618176812		6252020264	19	317495556	1	5Pg2spXTK2Hddu4PGpejoMD7eYEAYskA26VtVgGshvs=	3	9	0.0813	0.08801	1.144e-05	0
5618176907		6218406404	1107	351633051	2	wh0wq4ZDHzpCBUUq/FeWZ+IrfivM0YMFAGZO3zHdrWc=	2	0	0.04065	0.02069	3.815e-05	0
5618176914		6218406404	1107		0	wh0wq4ZDHzpCBUUq/FeWZ+IrfivM0YMFAGZO3zHdrWc=	2	0	0.04065	0.02069	3.815e-05	0
5618176915		6218406404	1047	351633051	2	wh0wq4ZDHzpCBUUq/FeWZ+IrfivM0YMFAGZO3zHdrWc=	2	0	0.04065	0.02069	3.815e-05	0
5618176922		6218406404	1047		0	wh0wq4ZDHzpCBUUq/FeWZ+IrfivM0YMFAGZO3zHdrWc=	2	0	0.04065	0.02069	3.815e-05	0
5618176924		6252020264	5	351633051	1	5Pg2spXTK2Hddu4PGpejoMD7eYEAYskA26VtVgGshvs=	3	9	0.0813	0.08374	1.144e-05	0
5618177052		6218406404	736	38759121	2	wh0wq4ZDHzpCBUUq/FeWZ+IrfivM0YMFAGZO3zHdrWc=	2	0	0.04065	0.02069	3.815e-05	0
5618177060		6218406404	736		0	wh0wq4ZDHzpCBUUq/FeWZ+IrfivM0YMFAGZO3zHdrWc=	2	0	0.04065	0.02069	3.815e-05	0
5618177061		6218406404	1106	38759121	2	wh0wq4ZDHzpCBUUq/FeWZ+IrfivM0YMFAGZO3zHdrWc=	2	0	0.04065	0.02069	3.815e-05	0
5618177068		6218406404	1106		0	wh0wq4ZDHzpCBUUq/FeWZ+IrfivM0YMFAGZO3zHdrWc=	2	0	0.04065	0.02069	3.815e-05	0
5618177069		6218406404	1275	38759121	2	wh0wq4ZDHzpCBUUq/FeWZ+IrfivM0YMFAGZO3zHdrWc=	2	0	0.04065	0.02069	3.815e-05	0
5618177076		6218406404	1275		0	wh0wq4ZDHzpCBUUq/FeWZ+IrfivM0YMFAGZO3zHdrWc=	2	0	0.04065	0.02069	3.815e-05	0
5618177078		6252020264	3	38759121	1	5Pg2spXTK2Hddu4PGpejoMD7eYEAYskA26VtVgGshvs=	3	9	0.0813	0.08606	1.144e-05	0
5618177715		6218406404	1127	6568416	2	wh0wq4ZDHzpCBUUq/FeWZ+IrfivM0YMFAGZO3zHdrWc=	2	0	0.04065	0.02069	3.815e-05	0
5618177722		6218406404	1127		0	wh0wq4ZDHzpCBUUq/FeWZ+IrfivM0YMFAGZO3zHdrWc=	2	0	0.04065	0.02069	3.815e-05	0
5618177723		6218406404	1132	6568416	2	wh0wq4ZDHzpCBUUq/FeWZ+IrfivM0YMFAGZO3zHdrWc=	2	0	0.04065	0.02069	3.815e-05	0
5618177730		6218406404	1132		0	wh0wq4ZDHzpCBUUq/FeWZ+IrfivM0YMFAGZO3zHdrWc=	2	0	0.04065	0.02069	3.815e-05	0
5618177732		6252020264	11	6568416	1	5Pg2spXTK2Hddu4PGpejoMD7eYEAYskA26VtVgGshvs=	3	9	0.0813	0.09094	1.144e-05	0
5618836952		6238340468	1966	1268902	2	1wRYrkVgrhQf/fNZQV2VHyG306siaFFyZMEM1r1cW2E=	1	0	0.0625	0.03961	3.815e-05	0
5618836960		6238340468	1966		0	1wRYrkVgrhQf/fNZQV2VHyG306siaFFyZMEM1r1cW2E=	1	0	0.0625	0.03961	3.815e-05	0
5618836961		6218406404	354	1268902	2	wh0wq4ZDHzpCBUUq/FeWZ+IrfivM0YMFAGZO3zHdrWc=	2	0	0.04065	0.02069	3.815e-05	0
5618836968		6218406404	354		0	wh0wq4ZDHzpCBUUq/FeWZ+IrfivM0YMFAGZO3zHdrWc=	2	0	0.04065	0.02069	3.815e-05	0
5618836970		6252020264	33	1268902	1	5Pg2spXTK2Hddu4PGpejoMD7eYEAYskA26VtVgGshvs=	3	9	0.0813	0.08521	1.144e-05	0
5618837028		6218406404	1271	38692945	2	wh0wq4ZDHzpCBUUq/FeWZ+IrfivM0YMFAGZO3zHdrWc=	2	0	0.04065	0.02069	3.815e-05	0
5618837035		6218406404	1271		0	wh0wq4ZDHzpCBUUq/FeWZ+IrfivM0YMFAGZO3zHdrWc=	2	0	0.04065	0.02069	3.815e-05	0
5618837036		6218406404	1235	38692945	2	wh0wq4ZDHzpCBUUq/FeWZ+IrfivM0YMFAGZO3zHdrWc=	2	0	0.04065	0.02069	3.815e-05	0
5618837044		6218406404	1235		0	wh0wq4ZDHzpCBUUq/FeWZ+IrfivM0YMFAGZO3zHdrWc=	2	0	0.04065	0.02069	3.815e-05	0
5618837046		6252020264	0	38692945	1	5Pg2spXTK2Hddu4PGpejoMD7eYEAYskA26VtVgGshvs=	3	9	0.0813	0.08594	1.144e-05	0
5619528181		6218406404	1146	2107285354	2	wh0wq4ZDHzpCBUUq/FeWZ+IrfivM0YMFAGZO3zHdrWc=	2	0	0.04065	0.02069	3.815e-05	0
5619528188		6218406404	1146		0	wh0wq4ZDHzpCBUUq/FeWZ+IrfivM0YMFAGZO3zHdrWc=	2	0	0.04065	0.02069	3.815e-05	0
5619528189		6218406404	1143	2107285354	2	wh0wq4ZDHzpCBUUq/FeWZ+IrfivM0YMFAGZO3zHdrWc=	2	0	0.04065	0.02069	3.815e-05	0
5619528196		6218406404	1143		0	wh0wq4ZDHzpCBUUq/FeWZ+IrfivM0YMFAGZO3zHdrWc=	2	0	0.04065	0.02069	3.815e-05	0
5619528198		6252020264	30	2107285354	1	5Pg2spXTK2Hddu4PGpejoMD7eYEAYskA26VtVgGshvs=	3	9	0.0813	0.08496	1.144e-05	0
5619528561		6218406404	1138	5771783	2	wh0wq4ZDHzpCBUUq/FeWZ+IrfivM0YMFAGZO3zHdrWc=	2	0	0.04065	0.02069	3.815e-05	0
5619528568		6218406404	1138		0	wh0wq4ZDHzpCBUUq/FeWZ+IrfivM0YMFAGZO3zHdrWc=	2	0	0.04065	0.02069	3.815e-05	0
5619528569		6218406404	1135	5771783	2	wh0wq4ZDHzpCBUUq/FeWZ+IrfivM0YMFAGZO3zHdrWc=	2	0	0.04065	0.02069	3.815e-05	0
5619528577		6218406404	1135		0	wh0wq4ZDHzpCBUUq/FeWZ+IrfivM0YMFAGZO3zHdrWc=	2	0	0.04065	0.02069	3.815e-05	0
5619528579		6252020264	4	5771783	1	5Pg2spXTK2Hddu4PGpejoMD7eYEAYskA26VtVgGshvs=	3	9	0.0813	0.08374	1.144e-05	0
5620274610		6251974185	776	660405	4	fJYeclskJqPWsAT6TX/r9X5OiIZpSEb2PBGliYAOMxM=	0	2	0.02499	0.03339	0.0003862	1
5620274752		6252007148	0	1697637	4	AL1ptJgzhEaoLf97k5xU6Uc2VO0yUaPQd/feJ5LMWhA=	0	8	0.01874	0.007767	1.907e-05	0
5620274899		6221861800	15118	317468397	2	huEqgBuTsgIbw1KmYjIUw/N6rUCEeIqRUY51E4M8icU=	0	0	0.0125	0.0159	0.0004044	0
5620274906		6221861800	15118		0	huEqgBuTsgIbw1KmYjIUw/N6rUCEeIqRUY51E4M8icU=	0	0	0.0125	0.0159	0.0004044	0
5620274907		6218406404	1062	317468397	2	wh0wq4ZDHzpCBUUq/FeWZ+IrfivM0YMFAGZO3zHdrWc=	2	0	0.04065	0.02069	3.815e-05	0
5620274914		6218406404	1062		0	wh0wq4ZDHzpCBUUq/FeWZ+IrfivM0YMFAGZO3zHdrWc=	2	0	0.04065	0.02069	3.815e-05	0
5620274915		6218406404	1118	317468397	2	wh0wq4ZDHzpCBUUq/FeWZ+IrfivM0YMFAGZO3zHdrWc=	2	0	0.04065	0.02069	3.815e-05	0
5620274922		6218406404	1118		0	wh0wq4ZDHzpCBUUq/FeWZ+IrfivM0YMFAGZO3zHdrWc=	2	0	0.04065	0.02069	3.815e-05	0
5620274924		6252020264	17	317468397	1	5Pg2spXTK2Hddu4PGpejoMD7eYEAYskA26VtVgGshvs=	3	9	0.0813	0.08582	1.144e-05	0
5621046251		6124898063	0	49	1	mbrS6V2tRbksMPO0y8EI9B9XT2ASaPRTNndslCGN/2A=	1	9	0.0125	0.002331	0.0003862	0
5621046312		6251995937	1116	1320018	2	4Ubmtvv/epOnUEgegvGV9mCxxcZkV4z/Dm8RY/9SEYw=	0	0	0.06873	0.01193	0.0001154	0
5621046321		6251995937	1116		0	4Ubmtvv/epOnUEgegvGV9mCxxcZkV4z/Dm8RY/9SEYw=	0	0	0.06873	0.01193	0.0001154	0
5621046330		6252020264	82	1320018	1	5Pg2spXTK2Hddu4PGpejoMD7eYEAYskA26VtVgGshvs=	3	9	0.0813	0.08447	1.144e-05	0
5621046391		4392480606	211	612770260	5	XXdY557FQk791swgplLkVfyX7Vr1lIHuSKR+pnbZWR8=	2	0	0.0625	0.06335	7.725e-05	1
5621046394		4392480606	211		0	XXdY557FQk791swgplLkVfyX7Vr1lIHuSKR+pnbZWR8=	2	0	0.0625	0.06335	7.725e-05	1
5621046403		6251995937	761	612770260	2	4Ubmtvv/epOnUEgegvGV9mCxxcZkV4z/Dm8RY/9SEYw=	0	0	0.06873	0.01193	0.0001154	0
5621046412		6251995937	761		0	4Ubmtvv/epOnUEgegvGV9mCxxcZkV4z/Dm8RY/9SEYw=	0	0	0.06873	0.01193	0.0001154	0
5621046444		5950955866	173	30789456	5	5ANFyIGysAA6XzeFuFUqyXdJfrrczugfoYfXCP0FNk8=	2	0	0.03125	0.01605	9.155e-05	1
5621046447		5950955866	173		0	5ANFyIGysAA6XzeFuFUqyXdJfrrczugfoYfXCP0FNk8=	2	0	0.03125	0.01605	9.155e-05	1
5621046480		4392480606	171	284786939	5	XXdY557FQk791swgplLkVfyX7Vr1lIHuSKR+pnbZWR8=	2	0	0.0625	0.06335	7.725e-05	1
5621046483		4392480606	171		0	XXdY557FQk791swgplLkVfyX7Vr1lIHuSKR+pnbZWR8=	2	0	0.0625	0.06335	7.725e-05	1
5621046492		6251995937	481	284786939	2	4Ubmtvv/epOnUEgegvGV9mCxxcZkV4z/Dm8RY/9SEYw=	0	0	0.06873	0.01193	0.0001154	0
5621046501		6251995937	481		0	4Ubmtvv/epOnUEgegvGV9mCxxcZkV4z/Dm8RY/9SEYw=	0	0	0.06873	0.01193	0.0001154	0
5621046535		4392480606	209	8746543	5	XXdY557FQk791swgplLkVfyX7Vr1lIHuSKR+pnbZWR8=	2	0	0.0625	0.06335	7.725e-05	1
5621046538		4392480606	209		0	XXdY557FQk791swgplLkVfyX7Vr1lIHuSKR+pnbZWR8=	2	0	0.0625	0.06335	7.725e-05	1
5621081269		515042969	3		5	/fk1fVcVxZ6iM6gHZzqbIyq56m5zrmHfpdcZ/zzkq4c=	2	0	0.01562	0.01553	0.0002155	0
5621081272		515042969	3		0	/fk1fVcVxZ6iM6gHZzqbIyq56m5zrmHfpdcZ/zzkq4c=	2	0	0.01562	0.01553	0.0002155	0
5621081591		6218406404	1090	587674111	2	wh0wq4ZDHzpCBUUq/FeWZ+IrfivM0YMFAGZO3zHdrWc=	2	0	0.04065	0.02069	3.815e-05	0
5621081598		6218406404	1090		0	wh0wq4ZDHzpCBUUq/FeWZ+IrfivM0YMFAGZO3zHdrWc=	2	0	0.04065	0.02069	3.815e-05	0
5621081599		6218406404	1098	587674111	2	wh0wq4ZDHzpCBUUq/FeWZ+IrfivM0YMFAGZO3zHdrWc=	2	0	0.04065	0.02069	3.815e-05	0
5621081607		6218406404	1098		0	wh0wq4ZDHzpCBUUq/FeWZ+IrfivM0YMFAGZO3zHdrWc=	2	0	0.04065	0.02069	3.815e-05	0
5621081609		6252020264	1	587674111	1	5Pg2spXTK2Hddu4PGpejoMD7eYEAYskA26VtVgGshvs=	3	9	0.0813	0.08594	1.144e-05	0
5621081635		6218406404	1122	284755576	2	wh0wq4ZDHzpCBUUq/FeWZ+IrfivM0YMFAGZO3zHdrWc=	2	0	0.04065	0.02069	3.815e-05	0
5621081643		6218406404	1122		0	wh0wq4ZDHzpCBUUq/FeWZ+IrfivM0YMFAGZO3zHdrWc=	2	0	0.04065	0.02069	3.815e-05	0
5621081644		6218406404	1055	284755576	2	wh0wq4ZDHzpCBUUq/FeWZ+IrfivM0YMFAGZO3zHdrWc=	2	0	0.04065	0.02069	3.815e-05	0
5621081651		6218406404	1055		0	wh0wq4ZDHzpCBUUq/FeWZ+IrfivM0YMFAGZO3zHdrWc=	2	0	0.04065	0.02069	3.815e-05	0
5621081653		6252020264	14	284755576	1	5Pg2spXTK2Hddu4PGpejoMD7eYEAYskA26VtVgGshvs=	3	9	0.0813	0.08667	1.144e-05	0
5621081727		6238340468	2133	6565198	2	1wRYrkVgrhQf/fNZQV2VHyG306siaFFyZMEM1r1cW2E=	1	0	0.0625	0.03961	3.815e-05	0
5621081735		6238340468	2133		0	1wRYrkVgrhQf/fNZQV2VHyG306siaFFyZMEM1r1cW2E=	1	0	0.0625	0.03961	3.815e-05	0
5621081736		6218406404	1011	6565198	2	wh0wq4ZDHzpCBUUq/FeWZ+IrfivM0YMFAGZO3zHdrWc=	2	0	0.04065	0.02069	3.815e-05	0
5621081744		6218406404	1011		0	wh0wq4ZDHzpCBUUq/FeWZ+IrfivM0YMFAGZO3zHdrWc=	2	0	0.04065	0.02069	3.815e-05	0
5621081745		6218406404	937	6565198	2	wh0wq4ZDHzpCBUUq/FeWZ+IrfivM0YMFAGZO3zHdrWc=	2	0	0.04065	0.02069	3.815e-05	0
5621081752		6218406404	937		0	wh0wq4ZDHzpCBUUq/FeWZ+IrfivM0YMFAGZO3zHdrWc=	2	0	0.04065	0.02069	3.815e-05	0
5621081754		6252020264	47	6565198	1	5Pg2spXTK2Hddu4PGpejoMD7eYEAYskA26VtVgGshvs=	3	9	0.0813	0.08533	1.144e-05	0
5621725305		6218406404	1108	16916378	2	wh0wq4ZDHzpCBUUq/FeWZ+IrfivM0YMFAGZO3zHdrWc=	2	0	0.04065	0.02069	3.815e-05	0
5621725312		6218406404	1108		0	wh0wq4ZDHzpCBUUq/FeWZ+IrfivM0YMFAGZO3zHdrWc=	2	0	0.04065	0.02069	3.815e-05	0
5621725313		6218406404	1048	16916378	2	wh0wq4ZDHzpCBUUq/FeWZ+IrfivM0YMFAGZO3zHdrWc=	2	0	0.04065	0.02069	3.815e-05	0
5621725321		6218406404	1048		0	wh0wq4ZDHzpCBUUq/FeWZ+IrfivM0YMFAGZO3zHdrWc=	2	0	0.04065	0.02069	3.815e-05	0
5621725323		6252020264	9	16916378	1	5Pg2spXTK2Hddu4PGpejoMD7eYEAYskA26VtVgGshvs=	3	9	0.0813	0.08582	1.144e-05	0
5621725519		6238340468	2722	4476068249	2	1wRYrkVgrhQf/fNZQV2VHyG306siaFFyZMEM1r1cW2E=	1	0	0.0625	0.03961	3.815e-05	0
5621725527		6238340468	2722		0	1wRYrkVgrhQf/fNZQV2VHyG306siaFFyZMEM1r1cW2E=	1	0	0.0625	0.03961	3.815e-05	0
5621725528		6221861800	4010	4476068249	2	huEqgBuTsgIbw1KmYjIUw/N6rUCEeIqRUY51E4M8icU=	0	0	0.0125	0.0159	0.0004044	0
5621725535		6221861800	4010		0	huEqgBuTsgIbw1KmYjIUw/N6rUCEeIqRUY51E4M8icU=	0	0	0.0125	0.0159	0.0004044	0
5621725536		6249834537	496	4476068249	2	f7F3iYlP9QqyuUyW8v/H8sCjOf6XEy+lP3bzejIRLK0=	0	0	0.05627	0.0202	7.725e-05	0
5621725547		6249834537	496		0	f7F3iYlP9QqyuUyW8v/H8sCjOf6XEy+lP3bzejIRLK0=	0	0	0.05627	0.0202	7.725e-05	0
5621725549		6252020264	25	4476068249	1	5Pg2spXTK2Hddu4PGpejoMD7eYEAYskA26VtVgGshvs=	3	9	0.0813	0.08435	1.144e-05	0
5622420035		6221861800	13820	1436543214	2	huEqgBuTsgIbw1KmYjIUw/N6rUCEeIqRUY51E4M8icU=	0	0	0.0125	0.0159	0.0004044	0
5622420042		6221861800	13820		0	huEqgBuTsgIbw1KmYjIUw/N6rUCEeIqRUY51E4M8icU=	0	0	0.0125	0.0159	0.0004044	0
5622420043		6221861800	19719	1436543214	2	huEqgBuTsgIbw1KmYjIUw/N6rUCEeIqRUY51E4M8icU=	0	0	0.0125	0.0159	0.0004044	0
5622420050		6221861800	19719		0	huEqgBuTsgIbw1KmYjIUw/N6rUCEeIqRUY51E4M8icU=	0	0	0.0125	0.0159	0.0004044	0
5622420051		6221861800	13804	1436543214	2	huEqgBuTsgIbw1KmYjIUw/N6rUCEeIqRUY51E4M8icU=	0	0	0.0125	0.0159	0.0004044	0
5622420058		6221861800	13804		0	huEqgBuTsgIbw1KmYjIUw/N6rUCEeIqRUY51E4M8icU=	0	0	0.0125	0.0159	0.0004044	0
5622420059		6218406404	126	1436543214	2	wh0wq4ZDHzpCBUUq/FeWZ+IrfivM0YMFAGZO3zHdrWc=	2	0	0.04065	0.02069	3.815e-05	0
5622420066		6218406404	126		0	wh0wq4ZDHzpCBUUq/FeWZ+IrfivM0YMFAGZO3zHdrWc=	2	0	0.04065	0.02069	3.815e-05	0
5622420068		6252020264	18	1436543214	1	5Pg2spXTK2Hddu4PGpejoMD7eYEAYskA26VtVgGshvs=	3	9	0.0813	0.08801	1.144e-05	0
5623094182		4392480606	123	38749482	5	XXdY557FQk791swgplLkVfyX7Vr1lIHuSKR+pnbZWR8=	2	0	0.0625	0.06335	7.725e-05	1
5623094185		4392480606	123		0	XXdY557FQk791swgplLkVfyX7Vr1lIHuSKR+pnbZWR8=	2	0	0.0625	0.06335	7.725e-05	1
5623094194		6252020264	92	38749482	1	5Pg2spXTK2Hddu4PGpejoMD7eYEAYskA26VtVgGshvs=	3	9	0.0813	0.09534	1.144e-05	0
5623094245		4392480606	175	84891045	5	XXdY557FQk791swgplLkVfyX7Vr1lIHuSKR+pnbZWR8=	2	0	0.0625	0.06335	7.725e-05	1
5623094248		4392480606	175		0	XXdY557FQk791swgplLkVfyX7Vr1lIHuSKR+pnbZWR8=	2	0	0.0625	0.06335	7.725e-05	1
5623094257		6252020264	94	84891045	1	5Pg2spXTK2Hddu4PGpejoMD7eYEAYskA26VtVgGshvs=	3	9	0.0813	0.08472	1.144e-05	0
5623572885		6221861800	16138	854237536	2	huEqgBuTsgIbw1KmYjIUw/N6rUCEeIqRUY51E4M8icU=	0	0	0.0125	0.0159	0.0004044	0
5623572892		6221861800	16138		0	huEqgBuTsgIbw1KmYjIUw/N6rUCEeIqRUY51E4M8icU=	0	0	0.0125	0.0159	0.0004044	0
5623572893		6249834537	561	854237536	2	f7F3iYlP9QqyuUyW8v/H8sCjOf6XEy+lP3bzejIRLK0=	0	0	0.05627	0.0202	7.725e-05	0
5623572904		6249834537	561		0	f7F3iYlP9QqyuUyW8v/H8sCjOf6XEy+lP3bzejIRLK0=	0	0	0.05627	0.0202	7.725e-05	0
5623572906		6252020264	21	854237536	1	5Pg2spXTK2Hddu4PGpejoMD7eYEAYskA26VtVgGshvs=	3	9	0.0813	0.08789	1.144e-05	0
5623572988		6238340468	1058	1436493337	2	1wRYrkVgrhQf/fNZQV2VHyG306siaFFyZMEM1r1cW2E=	1	0	0.0625	0.03961	3.815e-05	0
5623572996		6238340468	1058		0	1wRYrkVgrhQf/fNZQV2VHyG306siaFFyZMEM1r1cW2E=	1	0	0.0625	0.03961	3.815e-05	0
5623572997		6218406404	1092	1436493337	2	wh0wq4ZDHzpCBUUq/FeWZ+IrfivM0YMFAGZO3zHdrWc=	2	0	0.04065	0.02069	3.815e-05	0
5623573004		6218406404	1092		0	wh0wq4ZDHzpCBUUq/FeWZ+IrfivM0YMFAGZO3zHdrWc=	2	0	0.04065	0.02069	3.815e-05	0
5623573006		6252020264	43	1436493337	1	5Pg2spXTK2Hddu4PGpejoMD7eYEAYskA26VtVgGshvs=	3	9	0.0813	0.08618	1.144e-05	0
5623573262		6221861800	872	280018672	2	huEqgBuTsgIbw1KmYjIUw/N6rUCEeIqRUY51E4M8icU=	0	0	0.0125	0.0159	0.0004044	0
5623573269		6221861800	872		0	huEqgBuTsgIbw1KmYjIUw/N6rUCEeIqRUY51E4M8icU=	0	0	0.0125	0.0159	0.0004044	0
5623573270		6221861800	5625	280018672	2	huEqgBuTsgIbw1KmYjIUw/N6rUCEeIqRUY51E4M8icU=	0	0	0.0125	0.0159	0.0004044	0
5623573277		6221861800	5625		0	huEqgBuTsgIbw1KmYjIUw/N6rUCEeIqRUY51E4M8icU=	0	0	0.0125	0.0159	0.0004044	0
5623573278		6114773114	469	280018672	2	huEqgBuTsgIbw1KmYjIUw/N6rUCEeIqRUY51E4M8icU=	0	0	0.0125	0.007767	0.0004044	0
5623573285		6114773114	469		0	huEqgBuTsgIbw1KmYjIUw/N6rUCEeIqRUY51E4M8icU=	0	0	0.0125	0.007767	0.0004044	0
5623573286		6238340468	1097	280018672	2	1wRYrkVgrhQf/fNZQV2VHyG306siaFFyZMEM1r1cW2E=	1	0	0.0625	0.03961	3.815e-05	0
5623573294		6238340468	1097		0	1wRYrkVgrhQf/fNZQV2VHyG306siaFFyZMEM1r1cW2E=	1	0	0.0625	0.03961	3.815e-05	0
5623573296		6252020264	45	280018672	1	5Pg2spXTK2Hddu4PGpejoMD7eYEAYskA26VtVgGshvs=	3	9	0.0813	0.08643	1.144e-05	0
5625316543		6183750753	82	5140392219	2	6QZFrh8cfc+iYknxFyGino8cODCHsnV+VvhdYTfe5PA=	1	0	0.125	0.03339	1.907e-05	0
5625316550		6183750753	82		0	6QZFrh8cfc+iYknxFyGino8cODCHsnV+VvhdYTfe5PA=	1	0	0.125	0.03339	1.907e-05	0
5625316551		6221861800	16874	5140392219	2	huEqgBuTsgIbw1KmYjIUw/N6rUCEeIqRUY51E4M8icU=	0	0	0.0125	0.0159	0.0004044	0
5625316558		6221861800	16874		0	huEqgBuTsgIbw1KmYjIUw/N6rUCEeIqRUY51E4M8icU=	0	0	0.0125	0.0159	0.0004044	0
5625316560		6252020264	24	5140392219	1	5Pg2spXTK2Hddu4PGpejoMD7eYEAYskA26VtVgGshvs=	3	9	0.0813	0.08435	1.144e-05	0
5625316640		5664371117	475	318350763	2	d8dghoWSUO0SnewXjLXxm9+6Y/lEmae5ABFTNhTtSrU=	0	0	0.006248	0.0007772	9.537e-07	1
5625316647		5664371117	475		0	d8dghoWSUO0SnewXjLXxm9+6Y/lEmae5ABFTNhTtSrU=	0	0	0.006248	0.0007772	9.537e-07	1
5625316648		6218406404	1066	318350763	2	wh0wq4ZDHzpCBUUq/FeWZ+IrfivM0YMFAGZO3zHdrWc=	2	0	0.04065	0.02069	3.815e-05	0
5625316655		6218406404	1066		0	wh0wq4ZDHzpCBUUq/FeWZ+IrfivM0YMFAGZO3zHdrWc=	2	0	0.04065	0.02069	3.815e-05	0
5625316656		6218406404	1124	318350763	2	wh0wq4ZDHzpCBUUq/FeWZ+IrfivM0YMFAGZO3zHdrWc=	2	0	0.04065	0.02069	3.815e-05	0
5625316664		6218406404	1124		0	wh0wq4ZDHzpCBUUq/FeWZ+IrfivM0YMFAGZO3zHdrWc=	2	0	0.04065	0.02069	3.815e-05	0
5625316666		6252020264	27	318350763	1	5Pg2spXTK2Hddu4PGpejoMD7eYEAYskA26VtVgGshvs=	3	9	0.0813	0.08301	1.144e-05	0
5625316798		6221861800	11417	3622440393	2	huEqgBuTsgIbw1KmYjIUw/N6rUCEeIqRUY51E4M8icU=	0	0	0.0125	0.0159	0.0004044	0
5625316805		6221861800	11417		0	huEqgBuTsgIbw1KmYjIUw/N6rUCEeIqRUY51E4M8icU=	0	0	0.0125	0.0159	0.0004044	0
5625316806		6221861800	11426	3622440393	2	huEqgBuTsgIbw1KmYjIUw/N6rUCEeIqRUY51E4M8icU=	0	0	0.0125	0.0159	0.0004044	0
5625316813		6221861800	11426		0	huEqgBuTsgIbw1KmYjIUw/N6rUCEeIqRUY51E4M8icU=	0	0	0.0125	0.0159	0.0004044	0
5625316814		6221861800	17700	3622440393	2	huEqgBuTsgIbw1KmYjIUw/N6rUCEeIqRUY51E4M8icU=	0	0	0.0125	0.0159	0.0004044	0
5625316821		6221861800	17700		0	huEqgBuTsgIbw1KmYjIUw/N6rUCEeIqRUY51E4M8icU=	0	0	0.0125	0.0159	0.0004044	0
5625316822		6218406404	725	3622440393	2	wh0wq4ZDHzpCBUUq/FeWZ+IrfivM0YMFAGZO3zHdrWc=	2	0	0.04065	0.02069	3.815e-05	0
5625316829		6218406404	725		0	wh0wq4ZDHzpCBUUq/FeWZ+IrfivM0YMFAGZO3zHdrWc=	2	0	0.04065	0.02069	3.815e-05	0
5625316831		6252020264	34	3622440393	1	5Pg2spXTK2Hddu4PGpejoMD7eYEAYskA26VtVgGshvs=	3	9	0.0813	0.08545	1.144e-05	0
5625317058		6252017657	13	294847191	4	68CsCZngOkuQn5lVo+dNXKGoFx9ZmJXWR+W7NAUmEH4=	0	2	0.009369	0.002827	3.052e-05	0
5625996114		5950955866	163	2796972389	5	5ANFyIGysAA6XzeFuFUqyXdJfrrczugfoYfXCP0FNk8=	2	0	0.03125	0.01605	9.155e-05	1
5625996117		5950955866	163		0	5ANFyIGysAA6XzeFuFUqyXdJfrrczugfoYfXCP0FNk8=	2	0	0.03125	0.01605	9.155e-05	1
5625996126		6251995937	426	2796972389	2	4Ubmtvv/epOnUEgegvGV9mCxxcZkV4z/Dm8RY/9SEYw=	0	0	0.06873	0.01193	0.0001154	0
5625996135		6251995937	426		0	4Ubmtvv/epOnUEgegvGV9mCxxcZkV4z/Dm8RY/9SEYw=	0	0	0.06873	0.01193	0.0001154	0
5625996256		6251995937	404	4477684993	2	4Ubmtvv/epOnUEgegvGV9mCxxcZkV4z/Dm8RY/9SEYw=	0	0	0.06873	0.01193	0.0001154	0
5625996265		6251995937	404		0	4Ubmtvv/epOnUEgegvGV9mCxxcZkV4z/Dm8RY/9SEYw=	0	0	0.06873	0.01193	0.0001154	0
5626016609		6252009260	37	788644666	4	HBL13RkuP8hPfuPHZHIJTQZkoEtBdUQ9gtpKwGmSfJc=	0	0	0.006248	0.001554	9.537e-06	0
5626016689		6218406404	663	207776314	2	wh0wq4ZDHzpCBUUq/FeWZ+IrfivM0YMFAGZO3zHdrWc=	2	0	0.04065	0.02069	3.815e-05	0
5626016696		6218406404	663		0	wh0wq4ZDHzpCBUUq/FeWZ+IrfivM0YMFAGZO3zHdrWc=	2	0	0.04065	0.02069	3.815e-05	0
5626016697		6218406404	925	207776314	2	wh0wq4ZDHzpCBUUq/FeWZ+IrfivM0YMFAGZO3zHdrWc=	2	0	0.04065	0.02069	3.815e-05	0
5626016704		6218406404	925		0	wh0wq4ZDHzpCBUUq/FeWZ+IrfivM0YMFAGZO3zHdrWc=	2	0	0.04065	0.02069	3.815e-05	0
5626016706		6252020264	26	207776314	1	5Pg2spXTK2Hddu4PGpejoMD7eYEAYskA26VtVgGshvs=	3	9	0.0813	0.08301	1.144e-05	0
5626016869		6251974185	425	789152995	4	fJYeclskJqPWsAT6TX/r9X5OiIZpSEb2PBGliYAOMxM=	0	2	0.02499	0.03339	0.0003862	1
5626709598		6238340468	2899	7777253	2	1wRYrkVgrhQf/fNZQV2VHyG306siaFFyZMEM1r1cW2E=	1	0	0.0625	0.03961	3.815e-05	0
5626709606		6238340468	2899		0	1wRYrkVgrhQf/fNZQV2VHyG306siaFFyZMEM1r1cW2E=	1	0	0.0625	0.03961	3.815e-05	0
5626709762		6218406404	1071	3571956488	2	wh0wq4ZDHzpCBUUq/FeWZ+IrfivM0YMFAGZO3zHdrWc=	2	0	0.04065	0.02069	3.815e-05	0
5626709769		6218406404	1071		0	wh0wq4ZDHzpCBUUq/FeWZ+IrfivM0YMFAGZO3zHdrWc=	2	0	0.04065	0.02069	3.815e-05	0
5626709770		6218406404	1357	3571956488	2	wh0wq4ZDHzpCBUUq/FeWZ+IrfivM0YMFAGZO3zHdrWc=	2	0	0.04065	0.02069	3.815e-05	0
5626709777		6218406404	1357		0	wh0wq4ZDHzpCBUUq/FeWZ+IrfivM0YMFAGZO3zHdrWc=	2	0	0.04065	0.02069	3.815e-05	0
5626709779		6252020264	32	3571956488	1	5Pg2spXTK2Hddu4PGpejoMD7eYEAYskA26VtVgGshvs=	3	9	0.0813	0.08521	1.144e-05	0
5627421775		6252009260	33	207833376	4	HBL13RkuP8hPfuPHZHIJTQZkoEtBdUQ9gtpKwGmSfJc=	0	0	0.006248	0.001554	9.537e-06	0
5627422032		6252009260	1	336058716	4	HBL13RkuP8hPfuPHZHIJTQZkoEtBdUQ9gtpKwGmSfJc=	0	0	0.006248	0.001554	9.537e-06	0
5627422042		6252009260	8	567336	4	HBL13RkuP8hPfuPHZHIJTQZkoEtBdUQ9gtpKwGmSfJc=	0	0	0.006248	0.001554	9.537e-06	0
5628143184		6252009260	16	6565531	4	HBL13RkuP8hPfuPHZHIJTQZkoEtBdUQ9gtpKwGmSfJc=	0	0	0.006248	0.001554	9.537e-06	0
5628143373		6252009260	21	1094467	4	HBL13RkuP8hPfuPHZHIJTQZkoEtBdUQ9gtpKwGmSfJc=	0	0	0.006248	0.001554	9.537e-06	0
5628143549		6218406404	1051	904981	2	wh0wq4ZDHzpCBUUq/FeWZ+IrfivM0YMFAGZO3zHdrWc=	2	0	0.04065	0.02069	3.815e-05	0
5628143556		6218406404	1051		0	wh0wq4ZDHzpCBUUq/FeWZ+IrfivM0YMFAGZO3zHdrWc=	2	0	0.04065	0.02069	3.815e-05	0
5628143557		6218406404	1187	904981	2	wh0wq4ZDHzpCBUUq/FeWZ+IrfivM0YMFAGZO3zHdrWc=	2	0	0.04065	0.02069	3.815e-05	0
5628143564		6218406404	1187		0	wh0wq4ZDHzpCBUUq/FeWZ+IrfivM0YMFAGZO3zHdrWc=	2	0	0.04065	0.02069	3.815e-05	0
5628143566		6252020264	28	904981	1	5Pg2spXTK2Hddu4PGpejoMD7eYEAYskA26VtVgGshvs=	3	9	0.0813	0.08691	1.144e-05	0
5628143636		6238340468	2251	766873417	2	1wRYrkVgrhQf/fNZQV2VHyG306siaFFyZMEM1r1cW2E=	1	0	0.0625	0.03961	3.815e-05	0
5628143644		6238340468	2251		0	1wRYrkVgrhQf/fNZQV2VHyG306siaFFyZMEM1r1cW2E=	1	0	0.0625	0.03961	3.815e-05	0
5628143646		6252020264	44	766873417	1	5Pg2spXTK2Hddu4PGpejoMD7eYEAYskA26VtVgGshvs=	3	9	0.0813	0.08643	1.144e-05	0
5628803417		6251995937	448	294964090	2	4Ubmtvv/epOnUEgegvGV9mCxxcZkV4z/Dm8RY/9SEYw=	0	0	0.06873	0.01193	0.0001154	0
5628803426		6251995937	448		0	4Ubmtvv/epOnUEgegvGV9mCxxcZkV4z/Dm8RY/9SEYw=	0	0	0.06873	0.01193	0.0001154	0
5628803492		6251995937	868	1469549070	2	4Ubmtvv/epOnUEgegvGV9mCxxcZkV4z/Dm8RY/9SEYw=	0	0	0.06873	0.01193	0.0001154	0
5628803501		6251995937	868		0	4Ubmtvv/epOnUEgegvGV9mCxxcZkV4z/Dm8RY/9SEYw=	0	0	0.06873	0.01193	0.0001154	0
5628803580		515042954	7	336058857	5	/fk1fVcVxZ6iM6gHZzqbIyq56m5zrmHfpdcZ/zzkq4c=	2	0	0.1156	0.02097	0.0001059	0
5628803583		515042954	7		0	/fk1fVcVxZ6iM6gHZzqbIyq56m5zrmHfpdcZ/zzkq4c=	2	0	0.1156	0.02097	0.0001059	0
5628803592		6252020264	109	336058857	1	5Pg2spXTK2Hddu4PGpejoMD7eYEAYskA26VtVgGshvs=	3	9	0.0813	0.08838	1.144e-05	0
5628803643		6251995937	1102	97964886	2	4Ubmtvv/epOnUEgegvGV9mCxxcZkV4z/Dm8RY/9SEYw=	0	0	0.06873	0.01193	0.0001154	0
5628803652		6251995937	1102		0	4Ubmtvv/epOnUEgegvGV9mCxxcZkV4z/Dm8RY/9SEYw=	0	0	0.06873	0.01193	0.0001154	0
5628826992		6218406404	1045	6648755	2	wh0wq4ZDHzpCBUUq/FeWZ+IrfivM0YMFAGZO3zHdrWc=	2	0	0.04065	0.02069	3.815e-05	0
5628826999		6218406404	1045		0	wh0wq4ZDHzpCBUUq/FeWZ+IrfivM0YMFAGZO3zHdrWc=	2	0	0.04065	0.02069	3.815e-05	0
5628827000		6238340468	1476	6648755	2	1wRYrkVgrhQf/fNZQV2VHyG306siaFFyZMEM1r1cW2E=	1	0	0.0625	0.03961	3.815e-05	0
5628827008		6238340468	1476		0	1wRYrkVgrhQf/fNZQV2VHyG306siaFFyZMEM1r1cW2E=	1	0	0.0625	0.03961	3.815e-05	0
5628827010		6252020264	37	6648755	1	5Pg2spXTK2Hddu4PGpejoMD7eYEAYskA26VtVgGshvs=	3	9	0.0813	0.08728	1.144e-05	0
5629483751		6218406404	1481	660408	2	wh0wq4ZDHzpCBUUq/FeWZ+IrfivM0YMFAGZO3zHdrWc=	2	0	0.04065	0.02069	3.815e-05	0
5629483758		6218406404	1481		0	wh0wq4ZDHzpCBUUq/FeWZ+IrfivM0YMFAGZO3zHdrWc=	2	0	0.04065	0.02069	3.815e-05	0
5629483759		6218406404	1477	660408	2	wh0wq4ZDHzpCBUUq/FeWZ+IrfivM0YMFAGZO3zHdrWc=	2	0	0.04065	0.02069	3.815e-05	0
5629483766		6218406404	1477		0	wh0wq4ZDHzpCBUUq/FeWZ+IrfivM0YMFAGZO3zHdrWc=	2	0	0.04065	0.02069	3.815e-05	0
5629483768		6252020264	29	660408	1	5Pg2spXTK2Hddu4PGpejoMD7eYEAYskA26VtVgGshvs=	3	9	0.0813	0.08691	1.144e-05	0
5629483790		6238340468	802	1303890	2	1wRYrkVgrhQf/fNZQV2VHyG306siaFFyZMEM1r1cW2E=	1	0	0.0625	0.03961	3.815e-05	0
5629483798		6238340468	802		0	1wRYrkVgrhQf/fNZQV2VHyG306siaFFyZMEM1r1cW2E=	1	0	0.0625	0.03961	3.815e-05	0
5629483799		6221861800	8860	1303890	2	huEqgBuTsgIbw1KmYjIUw/N6rUCEeIqRUY51E4M8icU=	0	0	0.0125	0.0159	0.0004044	0
5629483806		6221861800	8860		0	huEqgBuTsgIbw1KmYjIUw/N6rUCEeIqRUY51E4M8icU=	0	0	0.0125	0.0159	0.0004044	0
5629483807		6251699911	231	1303890	2	uLjchc9rrVBPYzKUd28LIrC978TNjWaL+ZK88i78iWw=	0	0	0.0125	0.01553	0.0003767	0
5629483815		6251699911	231		0	uLjchc9rrVBPYzKUd28LIrC978TNjWaL+ZK88i78iWw=	0	0	0.0125	0.01553	0.0003767	0
5629483817		6252020264	58	1303890	1	5Pg2spXTK2Hddu4PGpejoMD7eYEAYskA26VtVgGshvs=	3	9	0.0813	0.08801	1.144e-05	0
5629483848		6221861800	15181	317495544	2	huEqgBuTsgIbw1KmYjIUw/N6rUCEeIqRUY51E4M8icU=	0	0	0.0125	0.0159	0.0004044	0
5629483855		6221861800	15181		0	huEqgBuTsgIbw1KmYjIUw/N6rUCEeIqRUY51E4M8icU=	0	0	0.0125	0.0159	0.0004044	0
5629483856		5921809619	16	317495544	2	tQTMcVT7Ui4l0O04X+5OXi70iDpczbsGwMsl/8jrRCg=	0	0	0.006248	0.002331	0.0003862	0
5629483863		5921809619	16		0	tQTMcVT7Ui4l0O04X+5OXi70iDpczbsGwMsl/8jrRCg=	0	0	0.006248	0.002331	0.0003862	0
5629483864		6249834537	513	317495544	2	f7F3iYlP9QqyuUyW8v/H8sCjOf6XEy+lP3bzejIRLK0=	0	0	0.05627	0.0202	7.725e-05	0
5629483875		6249834537	513		0	f7F3iYlP9QqyuUyW8v/H8sCjOf6XEy+lP3bzejIRLK0=	0	0	0.05627	0.0202	7.725e-05	0
5629483877		6252020264	39	317495544	1	5Pg2spXTK2Hddu4PGpejoMD7eYEAYskA26VtVgGshvs=	3	9	0.0813	0.08459	1.144e-05	0
5629483959		6252018749	0	1672944	4	68CsCZngOkuQn5lVo+dNXKGoFx9ZmJXWR+W7NAUmEH4=	1	0	0.0625	0.00264	3.815e-06	0
5629484267		6221861800	19448	3312092085	2	huEqgBuTsgIbw1KmYjIUw/N6rUCEeIqRUY51E4M8icU=	0	0	0.0125	0.0159	0.0004044	0
5629484274		6221861800	19448		0	huEqgBuTsgIbw1KmYjIUw/N6rUCEeIqRUY51E4M8icU=	0	0	0.0125	0.0159	0.0004044	0
5629484275		6221861800	14920	3312092085	2	huEqgBuTsgIbw1KmYjIUw/N6rUCEeIqRUY51E4M8icU=	0	0	0.0125	0.0159	0.0004044	0
5629484282		6221861800	14920		0	huEqgBuTsgIbw1KmYjIUw/N6rUCEeIqRUY51E4M8icU=	0	0	0.0125	0.0159	0.0004044	0
5629484283		6221861800	2282	3312092085	2	huEqgBuTsgIbw1KmYjIUw/N6rUCEeIqRUY51E4M8icU=	0	0	0.0125	0.0159	0.0004044	0
5629484290		6221861800	2282		0	huEqgBuTsgIbw1KmYjIUw/N6rUCEeIqRUY51E4M8icU=	0	0	0.0125	0.0159	0.0004044	0
5629484291		6218406404	1097	3312092085	2	wh0wq4ZDHzpCBUUq/FeWZ+IrfivM0YMFAGZO3zHdrWc=	2	0	0.04065	0.02069	3.815e-05	0
5629484299		6218406404	1097		0	wh0wq4ZDHzpCBUUq/FeWZ+IrfivM0YMFAGZO3zHdrWc=	2	0	0.04065	0.02069	3.815e-05	0
5629484301		6252020264	53	3312092085	1	5Pg2spXTK2Hddu4PGpejoMD7eYEAYskA26VtVgGshvs=	3	9	0.0813	0.08606	1.144e-05	0
5629484443		6238340468	2823	7777968	2	1wRYrkVgrhQf/fNZQV2VHyG306siaFFyZMEM1r1cW2E=	1	0	0.0625	0.03961	3.815e-05	0
5629484451		6238340468	2823		0	1wRYrkVgrhQf/fNZQV2VHyG306siaFFyZMEM1r1cW2E=	1	0	0.0625	0.03961	3.815e-05	0
5629484453		6252020264	55	7777968	1	5Pg2spXTK2Hddu4PGpejoMD7eYEAYskA26VtVgGshvs=	3	9	0.0813	0.08215	1.144e-05	0
5629484500		6252009169	0	182845311	4	HBL13RkuP8hPfuPHZHIJTQZkoEtBdUQ9gtpKwGmSfJc=	0	0	0.006248	0.001554	9.537e-06	0
5629484506		6252009114	0	182845311	4	HBL13RkuP8hPfuPHZHIJTQZkoEtBdUQ9gtpKwGmSfJc=	2	1	0.00769	0.004662	1.144e-05	0
5629484528		6252009260	22	97957843	5	HBL13RkuP8hPfuPHZHIJTQZkoEtBdUQ9gtpKwGmSfJc=	0	0	0.006248	0.001554	9.537e-06	0
5629484541		6252009260	28	3938715127	5	HBL13RkuP8hPfuPHZHIJTQZkoEtBdUQ9gtpKwGmSfJc=	0	0	0.006248	0.001554	9.537e-06	0
5629484551		6252010250	0	6570572	5	HBL13RkuP8hPfuPHZHIJTQZkoEtBdUQ9gtpKwGmSfJc=	2	0	0.006248	0.004662	3.815e-05	0
5632281501		6218406404	1114	124610839	2	wh0wq4ZDHzpCBUUq/FeWZ+IrfivM0YMFAGZO3zHdrWc=	2	0	0.04065	0.02069	3.815e-05	0
5632281509		6218406404	1114		0	wh0wq4ZDHzpCBUUq/FeWZ+IrfivM0YMFAGZO3zHdrWc=	2	0	0.04065	0.02069	3.815e-05	0
5632281510		6218406404	99	124610839	2	wh0wq4ZDHzpCBUUq/FeWZ+IrfivM0YMFAGZO3zHdrWc=	2	0	0.04065	0.02069	3.815e-05	0
5632281517		6218406404	99		0	wh0wq4ZDHzpCBUUq/FeWZ+IrfivM0YMFAGZO3zHdrWc=	2	0	0.04065	0.02069	3.815e-05	0
5632281519		6252020264	36	124610839	1	5Pg2spXTK2Hddu4PGpejoMD7eYEAYskA26VtVgGshvs=	3	9	0.0813	0.08728	1.144e-05	0
5632945978		5390365067	2	97930868	5	LafaL8rdKPNgZXSXDMjUgbv325OYqZ1QqoXQyewrJuE=	2	0	0.03125	0.01605	0.0002232	1
5632945981		5390365067	2		0	LafaL8rdKPNgZXSXDMjUgbv325OYqZ1QqoXQyewrJuE=	2	0	0.03125	0.01605	0.0002232	1
5632946017		515042954	9	682454	5	/fk1fVcVxZ6iM6gHZzqbIyq56m5zrmHfpdcZ/zzkq4c=	2	0	0.1156	0.02097	0.0001059	0
5632946020		515042954	9		0	/fk1fVcVxZ6iM6gHZzqbIyq56m5zrmHfpdcZ/zzkq4c=	2	0	0.1156	0.02097	0.0001059	0
5632946029		6252020264	114	682454	1	5Pg2spXTK2Hddu4PGpejoMD7eYEAYskA26VtVgGshvs=	3	9	0.0813	0.08301	1.144e-05	0
5632946046		4392480606	99	4217347623	5	XXdY557FQk791swgplLkVfyX7Vr1lIHuSKR+pnbZWR8=	2	0	0.0625	0.06335	7.725e-05	1
5632946049		4392480606	99		0	XXdY557FQk791swgplLkVfyX7Vr1lIHuSKR+pnbZWR8=	2	0	0.0625	0.06335	7.725e-05	1
5632946146		6251995937	228	2912464652	2	4Ubmtvv/epOnUEgegvGV9mCxxcZkV4z/Dm8RY/9SEYw=	0	0	0.06873	0.01193	0.0001154	0
5632946155		6251995937	228		0	4Ubmtvv/epOnUEgegvGV9mCxxcZkV4z/Dm8RY/9SEYw=	0	0	0.06873	0.01193	0.0001154	0
5633005967		6218406404	1119	3687793172	2	wh0wq4ZDHzpCBUUq/FeWZ+IrfivM0YMFAGZO3zHdrWc=	2	0	0.04065	0.02069	3.815e-05	0
5633005974		6218406404	1119		0	wh0wq4ZDHzpCBUUq/FeWZ+IrfivM0YMFAGZO3zHdrWc=	2	0	0.04065	0.02069	3.815e-05	0
5633005975		6218406404	1120	3687793172	2	wh0wq4ZDHzpCBUUq/FeWZ+IrfivM0YMFAGZO3zHdrWc=	2	0	0.04065	0.02069	3.815e-05	0
5633005983		6218406404	1120		0	wh0wq4ZDHzpCBUUq/FeWZ+IrfivM0YMFAGZO3zHdrWc=	2	0	0.04065	0.02069	3.815e-05	0
5633005985		6252020264	42	3687793172	1	5Pg2spXTK2Hddu4PGpejoMD7eYEAYskA26VtVgGshvs=	3	9	0.0813	0.08618	1.144e-05	0
5633006155		6251974185	564	765692	4	fJYeclskJqPWsAT6TX/r9X5OiIZpSEb2PBGliYAOMxM=	0	2	0.02499	0.03339	0.0003862	1
5633726950		6251974185	562	1267344	4	fJYeclskJqPWsAT6TX/r9X5OiIZpSEb2PBGliYAOMxM=	0	2	0.02499	0.03339	0.0003862	1
5633727426		6238340468	1814	6566931	2	1wRYrkVgrhQf/fNZQV2VHyG306siaFFyZMEM1r1cW2E=	1	0	0.0625	0.03961	3.815e-05	0
5633727434		6238340468	1814		0	1wRYrkVgrhQf/fNZQV2VHyG306siaFFyZMEM1r1cW2E=	1	0	0.0625	0.03961	3.815e-05	0
5633727435		6218406404	311	6566931	2	wh0wq4ZDHzpCBUUq/FeWZ+IrfivM0YMFAGZO3zHdrWc=	2	0	0.04065	0.02069	3.815e-05	0
5633727442		6218406404	311		0	wh0wq4ZDHzpCBUUq/FeWZ+IrfivM0YMFAGZO3zHdrWc=	2	0	0.04065	0.02069	3.815e-05	0
5633727443		6218406404	938	6566931	2	wh0wq4ZDHzpCBUUq/FeWZ+IrfivM0YMFAGZO3zHdrWc=	2	0	0.04065	0.02069	3.815e-05	0
5633727450		6218406404	938		0	wh0wq4ZDHzpCBUUq/FeWZ+IrfivM0YMFAGZO3zHdrWc=	2	0	0.04065	0.02069	3.815e-05	0
5633727452		6252020264	77	6566931	1	5Pg2spXTK2Hddu4PGpejoMD7eYEAYskA26VtVgGshvs=	3	9	0.0813	0.08496	1.144e-05	0
5634426636		6221861800	13810	1436334094	2	huEqgBuTsgIbw1KmYjIUw/N6rUCEeIqRUY51E4M8icU=	0	0	0.0125	0.0159	0.0004044	0
5634426643		6221861800	13810		0	huEqgBuTsgIbw1KmYjIUw/N6rUCEeIqRUY51E4M8icU=	0	0	0.0125	0.0159	0.0004044	0
5634426644		6218406404	55	1436334094	2	wh0wq4ZDHzpCBUUq/FeWZ+IrfivM0YMFAGZO3zHdrWc=	2	0	0.04065	0.02069	3.815e-05	0
5634426652		6218406404	55		0	wh0wq4ZDHzpCBUUq/FeWZ+IrfivM0YMFAGZO3zHdrWc=	2	0	0.04065	0.02069	3.815e-05	0
5634426654		6252020264	40	1436334094	1	5Pg2spXTK2Hddu4PGpejoMD7eYEAYskA26VtVgGshvs=	3	9	0.0813	0.08691	1.144e-05	0
5635168206		6251974185	51	4304823752	4	fJYeclskJqPWsAT6TX/r9X5OiIZpSEb2PBGliYAOMxM=	0	2	0.02499	0.03339	0.0003862	1
5635891385		4392480606	181	1436303047	5	XXdY557FQk791swgplLkVfyX7Vr1lIHuSKR+pnbZWR8=	2	0	0.0625	0.06335	7.725e-05	1
5635891388		4392480606	181		0	XXdY557FQk791swgplLkVfyX7Vr1lIHuSKR+pnbZWR8=	2	0	0.0625	0.06335	7.725e-05	1
5635960966		6251974185	739	1436533716	4	fJYeclskJqPWsAT6TX/r9X5OiIZpSEb2PBGliYAOMxM=	0	2	0.02499	0.03339	0.0003862	1
5635960981		6218406404	435	207768792	2	wh0wq4ZDHzpCBUUq/FeWZ+IrfivM0YMFAGZO3zHdrWc=	2	0	0.04065	0.02069	3.815e-05	0
5635960988		6218406404	435		0	wh0wq4ZDHzpCBUUq/FeWZ+IrfivM0YMFAGZO3zHdrWc=	2	0	0.04065	0.02069	3.815e-05	0
5635960989		6218406404	1040	207768792	2	wh0wq4ZDHzpCBUUq/FeWZ+IrfivM0YMFAGZO3zHdrWc=	2	0	0.04065	0.02069	3.815e-05	0
5635960996		6218406404	1040		0	wh0wq4ZDHzpCBUUq/FeWZ+IrfivM0YMFAGZO3zHdrWc=	2	0	0.04065	0.02069	3.815e-05	0
5635960998		6252020264	46	207768792	1	5Pg2spXTK2Hddu4PGpejoMD7eYEAYskA26VtVgGshvs=	3	9	0.0813	0.08533	1.144e-05	0
5636908425		6252021948	0		0	XzZHJR6eXZamIB7lSFTc/NXTbAKtt3SoOI8Fp/RtnwU=	2	1	0.006248	0.02069	4.292e-05	0
5636924895		6221861800	16704	317346628	2	huEqgBuTsgIbw1KmYjIUw/N6rUCEeIqRUY51E4M8icU=	0	0	0.0125	0.0159	0.0004044	0
5636924902		6221861800	16704		0	huEqgBuTsgIbw1KmYjIUw/N6rUCEeIqRUY51E4M8icU=	0	0	0.0125	0.0159	0.0004044	0
5636924903		6221861800	16708	317346628	2	huEqgBuTsgIbw1KmYjIUw/N6rUCEeIqRUY51E4M8icU=	0	0	0.0125	0.0159	0.0004044	0
5636924910		6221861800	16708		0	huEqgBuTsgIbw1KmYjIUw/N6rUCEeIqRUY51E4M8icU=	0	0	0.0125	0.0159	0.0004044	0
5636924911		6218406404	737	317346628	2	wh0wq4ZDHzpCBUUq/FeWZ+IrfivM0YMFAGZO3zHdrWc=	2	0	0.04065	0.02069	3.815e-05	0
5636924918		6218406404	737		0	wh0wq4ZDHzpCBUUq/FeWZ+IrfivM0YMFAGZO3zHdrWc=	2	0	0.04065	0.02069	3.815e-05	0
5636924920		6252020264	48	317346628	1	5Pg2spXTK2Hddu4PGpejoMD7eYEAYskA26VtVgGshvs=	3	9	0.0813	0.08569	1.144e-05	0
5636924997		6238340468	1125	351638428	2	1wRYrkVgrhQf/fNZQV2VHyG306siaFFyZMEM1r1cW2E=	1	0	0.0625	0.03961	3.815e-05	0
5636925005		6238340468	1125		0	1wRYrkVgrhQf/fNZQV2VHyG306siaFFyZMEM1r1cW2E=	1	0	0.0625	0.03961	3.815e-05	0
5636925006		6221861800	11087	351638428	2	huEqgBuTsgIbw1KmYjIUw/N6rUCEeIqRUY51E4M8icU=	0	0	0.0125	0.0159	0.0004044	0
5636925013		6221861800	11087		0	huEqgBuTsgIbw1KmYjIUw/N6rUCEeIqRUY51E4M8icU=	0	0	0.0125	0.0159	0.0004044	0
5636925015		6252020264	61	351638428	1	5Pg2spXTK2Hddu4PGpejoMD7eYEAYskA26VtVgGshvs=	3	9	0.0813	0.08472	1.144e-05	0
5636925069		6251904229	479	1469248915	4	fJYeclskJqPWsAT6TX/r9X5OiIZpSEb2PBGliYAOMxM=	0	2	0.02499	0.03339	0.0003862	1
5637563568		6252017657	12	82789745	4	68CsCZngOkuQn5lVo+dNXKGoFx9ZmJXWR+W7NAUmEH4=	0	2	0.009369	0.002827	3.052e-05	0
5637563582		6218406404	401	1331699	2	wh0wq4ZDHzpCBUUq/FeWZ+IrfivM0YMFAGZO3zHdrWc=	2	0	0.04065	0.02069	3.815e-05	0
5637563589		6218406404	401		0	wh0wq4ZDHzpCBUUq/FeWZ+IrfivM0YMFAGZO3zHdrWc=	2	0	0.04065	0.02069	3.815e-05	0
5637563590		6249834537	259	1331699	2	f7F3iYlP9QqyuUyW8v/H8sCjOf6XEy+lP3bzejIRLK0=	0	0	0.05627	0.0202	7.725e-05	0
5637563601		6249834537	259		0	f7F3iYlP9QqyuUyW8v/H8sCjOf6XEy+lP3bzejIRLK0=	0	0	0.05627	0.0202	7.725e-05	0
5637563603		6252020264	54	1331699	1	5Pg2spXTK2Hddu4PGpejoMD7eYEAYskA26VtVgGshvs=	3	9	0.0813	0.08215	1.144e-05	0
5637564106		6238340468	1905	386450501	2	1wRYrkVgrhQf/fNZQV2VHyG306siaFFyZMEM1r1cW2E=	1	0	0.0625	0.03961	3.815e-05	0
5637564114		6238340468	1905		0	1wRYrkVgrhQf/fNZQV2VHyG306siaFFyZMEM1r1cW2E=	1	0	0.0625	0.03961	3.815e-05	0
5637564116		6252020264	62	386450501	1	5Pg2spXTK2Hddu4PGpejoMD7eYEAYskA26VtVgGshvs=	3	9	0.0813	0.08301	1.144e-05	0
5638258738		6252020500	0	905600	1	5Pg2spXTK2Hddu4PGpejoMD7eYEAYskA26VtVgGshvs=	3	9	0.003124	0.003109	1.907e-05	0
5638258741		6252020538	0		0	5Pg2spXTK2Hddu4PGpejoMD7eYEAYskA26VtVgGshvs=	3	9	0.01094	0.06201	1.907e-05	0
5638258742		6252020538	1		0	5Pg2spXTK2Hddu4PGpejoMD7eYEAYskA26VtVgGshvs=	3	9	0.01094	0.06201	1.907e-05	0
5638258743		6252020538	2		0	5Pg2spXTK2Hddu4PGpejoMD7eYEAYskA26VtVgGshvs=	3	9	0.01094	0.06201	1.907e-05	0
5638258744		6252020538	3		0	5Pg2spXTK2Hddu4PGpejoMD7eYEAYskA26VtVgGshvs=	3	9	0.01094	0.06201	1.907e-05	0
5638258745		6252020538	4		0	5Pg2spXTK2Hddu4PGpejoMD7eYEAYskA26VtVgGshvs=	3	9	0.01094	0.06201	1.907e-05	0
5638258746		6252020538	5		0	5Pg2spXTK2Hddu4PGpejoMD7eYEAYskA26VtVgGshvs=	3	9	0.01094	0.06201	1.907e-05	0
5638258747		6252020538	6		0	5Pg2spXTK2Hddu4PGpejoMD7eYEAYskA26VtVgGshvs=	3	9	0.01094	0.06201	1.907e-05	0
5638258748		6252020538	7		0	5Pg2spXTK2Hddu4PGpejoMD7eYEAYskA26VtVgGshvs=	3	9	0.01094	0.06201	1.907e-05	0
5638258749		6252020538	8		0	5Pg2spXTK2Hddu4PGpejoMD7eYEAYskA26VtVgGshvs=	3	9	0.01094	0.06201	1.907e-05	0
5638258750		6252020538	9		0	5Pg2spXTK2Hddu4PGpejoMD7eYEAYskA26VtVgGshvs=	3	9	0.01094	0.06201	1.907e-05	0
5638258751		6252020538	10		0	5Pg2spXTK2Hddu4PGpejoMD7eYEAYskA26VtVgGshvs=	3	9	0.01094	0.06201	1.907e-05	0
5638258752		6252020538	11		0	5Pg2spXTK2Hddu4PGpejoMD7eYEAYskA26VtVgGshvs=	3	9	0.01094	0.06201	1.907e-05	0
5638258753		6252020538	12		0	5Pg2spXTK2Hddu4PGpejoMD7eYEAYskA26VtVgGshvs=	3	9	0.01094	0.06201	1.907e-05	0
5638258754		6252020538	13		0	5Pg2spXTK2Hddu4PGpejoMD7eYEAYskA26VtVgGshvs=	3	9	0.01094	0.06201	1.907e-05	0
5638258755		6252020538	14		0	5Pg2spXTK2Hddu4PGpejoMD7eYEAYskA26VtVgGshvs=	3	9	0.01094	0.06201	1.907e-05	0
5638258756		6252020538	15		0	5Pg2spXTK2Hddu4PGpejoMD7eYEAYskA26VtVgGshvs=	3	9	0.01094	0.06201	1.907e-05	0
5638258757		6252020538	16		0	5Pg2spXTK2Hddu4PGpejoMD7eYEAYskA26VtVgGshvs=	3	9	0.01094	0.06201	1.907e-05	0
5638258758		6252020538	17		0	5Pg2spXTK2Hddu4PGpejoMD7eYEAYskA26VtVgGshvs=	3	9	0.01094	0.06201	1.907e-05	0
5638258759		6252020538	18		0	5Pg2spXTK2Hddu4PGpejoMD7eYEAYskA26VtVgGshvs=	3	9	0.01094	0.06201	1.907e-05	0
5638258760		6252020538	19		0	5Pg2spXTK2Hddu4PGpejoMD7eYEAYskA26VtVgGshvs=	3	9	0.01094	0.06201	1.907e-05	0
5638258761		6252020538	20		0	5Pg2spXTK2Hddu4PGpejoMD7eYEAYskA26VtVgGshvs=	3	9	0.01094	0.06201	1.907e-05	0
5638258762		6252020538	21		0	5Pg2spXTK2Hddu4PGpejoMD7eYEAYskA26VtVgGshvs=	3	9	0.01094	0.06201	1.907e-05	0
5638258763		6252020538	22		0	5Pg2spXTK2Hddu4PGpejoMD7eYEAYskA26VtVgGshvs=	3	9	0.01094	0.06201	1.907e-05	0
5638258764		6252020538	23		0	5Pg2spXTK2Hddu4PGpejoMD7eYEAYskA26VtVgGshvs=	3	9	0.01094	0.06201	1.907e-05	0
5638258765		6252020538	24		0	5Pg2spXTK2Hddu4PGpejoMD7eYEAYskA26VtVgGshvs=	3	9	0.01094	0.06201	1.907e-05	0
5638258766		6252020538	25		0	5Pg2spXTK2Hddu4PGpejoMD7eYEAYskA26VtVgGshvs=	3	9	0.01094	0.06201	1.907e-05	0
5638258767		6252020538	26		0	5Pg2spXTK2Hddu4PGpejoMD7eYEAYskA26VtVgGshvs=	3	9	0.01094	0.06201	1.907e-05	0
5638258768		6252020538	27		0	5Pg2spXTK2Hddu4PGpejoMD7eYEAYskA26VtVgGshvs=	3	9	0.01094	0.06201	1.907e-05	0
5638258769		6252020538	28		0	5Pg2spXTK2Hddu4PGpejoMD7eYEAYskA26VtVgGshvs=	3	9	0.01094	0.06201	1.907e-05	0
5638258770		6252020538	29		0	5Pg2spXTK2Hddu4PGpejoMD7eYEAYskA26VtVgGshvs=	3	9	0.01094	0.06201	1.907e-05	0
5638258771		6252020538	30		0	5Pg2spXTK2Hddu4PGpejoMD7eYEAYskA26VtVgGshvs=	3	9	0.01094	0.06201	1.907e-05	0
5638258772		6252020538	31		0	5Pg2spXTK2Hddu4PGpejoMD7eYEAYskA26VtVgGshvs=	3	9	0.01094	0.06201	1.907e-05	0
5638258773		6252020538	32		0	5Pg2spXTK2Hddu4PGpejoMD7eYEAYskA26VtVgGshvs=	3	9	0.01094	0.06201	1.907e-05	0
5638258774		6252020538	33		0	5Pg2spXTK2Hddu4PGpejoMD7eYEAYskA26VtVgGshvs=	3	9	0.01094	0.06201	1.907e-05	0
5638258775		6252020538	34		0	5Pg2spXTK2Hddu4PGpejoMD7eYEAYskA26VtVgGshvs=	3	9	0.01094	0.06201	1.907e-05	0
5638258776		6252020538	35		0	5Pg2spXTK2Hddu4PGpejoMD7eYEAYskA26VtVgGshvs=	3	9	0.01094	0.06201	1.907e-05	0
5638258777		6252020538	36		0	5Pg2spXTK2Hddu4PGpejoMD7eYEAYskA26VtVgGshvs=	3	9	0.01094	0.06201	1.907e-05	0
5638258778		6252020538	37		0	5Pg2spXTK2Hddu4PGpejoMD7eYEAYskA26VtVgGshvs=	3	9	0.01094	0.06201	1.907e-05	0
5638258779		6252020538	38		0	5Pg2spXTK2Hddu4PGpejoMD7eYEAYskA26VtVgGshvs=	3	9	0.01094	0.06201	1.907e-05	0
5638258780		6252020538	39		0	5Pg2spXTK2Hddu4PGpejoMD7eYEAYskA26VtVgGshvs=	3	9	0.01094	0.06201	1.907e-05	0
5638258781		6252020538	40		0	5Pg2spXTK2Hddu4PGpejoMD7eYEAYskA26VtVgGshvs=	3	9	0.01094	0.06201	1.907e-05	0
5638258796		6126024662	0	7781217	1	pUz8GwA+Y6EIw9rPqVYyqQpn2IN3jre0J3rZHrVqzR4=	3	9	0.125	0.0159	9.537e-06	0
5638258805		6124898063	9	4820239515	1	mbrS6V2tRbksMPO0y8EI9B9XT2ASaPRTNndslCGN/2A=	1	9	0.0125	0.002331	0.0003862	0
5638258829		6252020580	0	331141765	1	qtecO1Ch7jJVOnxC2oFd9NwEZSj/HZM0JNsoCAQhfdQ=	2	8	0.009369	0.01553	7.534e-05	0
5638258832		6252020624	0		0	qtecO1Ch7jJVOnxC2oFd9NwEZSj/HZM0JNsoCAQhfdQ=	0	2	0.006248	0.002174	7.534e-05	0
5638258833		6252020624	1		0	qtecO1Ch7jJVOnxC2oFd9NwEZSj/HZM0JNsoCAQhfdQ=	0	2	0.006248	0.002174	7.534e-05	0
5638258834		6252020624	2		0	qtecO1Ch7jJVOnxC2oFd9NwEZSj/HZM0JNsoCAQhfdQ=	0	2	0.006248	0.002174	7.534e-05	0
5638258835		6252020624	3		0	qtecO1Ch7jJVOnxC2oFd9NwEZSj/HZM0JNsoCAQhfdQ=	0	2	0.006248	0.002174	7.534e-05	0
5638258836		6252020624	4		0	qtecO1Ch7jJVOnxC2oFd9NwEZSj/HZM0JNsoCAQhfdQ=	0	2	0.006248	0.002174	7.534e-05	0
5638258837		6252020716	0		0	qtecO1Ch7jJVOnxC2oFd9NwEZSj/HZM0JNsoCAQhfdQ=	2	0	0.006248	0.01553	3.815e-05	0
5638258848		6252018951	0	1301865	1	68CsCZngOkuQn5lVo+dNXKGoFx9ZmJXWR+W7NAUmEH4=	1	2	0.006248	0.001865	4.482e-05	0
5638258867		6252020654	0	38644126	1	68CsCZngOkuQn5lVo+dNXKGoFx9ZmJXWR+W7NAUmEH4=	2	2	0.009369	0.01244	3.052e-05	0
5638258871		6252020745	0		0	68CsCZngOkuQn5lVo+dNXKGoFx9ZmJXWR+W7NAUmEH4=	0	2	0.006737	0.001972	3.052e-05	0
5638258872		6252020745	1		0	68CsCZngOkuQn5lVo+dNXKGoFx9ZmJXWR+W7NAUmEH4=	0	2	0.006737	0.001972	3.052e-05	0
5638258873		6252020836	0		0	68CsCZngOkuQn5lVo+dNXKGoFx9ZmJXWR+W7NAUmEH4=	0	2	0.009079	0.001972	3.052e-05	0
5638258874		6252020836	1		0	68CsCZngOkuQn5lVo+dNXKGoFx9ZmJXWR+W7NAUmEH4=	0	2	0.009079	0.001972	3.052e-05	0
5638258875		6252020836	2		0	68CsCZngOkuQn5lVo+dNXKGoFx9ZmJXWR+W7NAUmEH4=	0	2	0.009079	0.001972	3.052e-05	0
5638258876		6252020836	3		0	68CsCZngOkuQn5lVo+dNXKGoFx9ZmJXWR+W7NAUmEH4=	0	2	0.009079	0.001972	3.052e-05	0
5638258877		6252020836	4		0	68CsCZngOkuQn5lVo+dNXKGoFx9ZmJXWR+W7NAUmEH4=	0	2	0.009079	0.001972	3.052e-05	0
5638258878		6252020836	5		0	68CsCZngOkuQn5lVo+dNXKGoFx9ZmJXWR+W7NAUmEH4=	0	2	0.009079	0.001972	3.052e-05	0
5638258879		6252020836	6		0	68CsCZngOkuQn5lVo+dNXKGoFx9ZmJXWR+W7NAUmEH4=	0	2	0.009079	0.001972	3.052e-05	0
5638258880		6252020836	7		0	68CsCZngOkuQn5lVo+dNXKGoFx9ZmJXWR+W7NAUmEH4=	0	2	0.009079	0.001972	3.052e-05	0
5638258881		6252020836	8		0	68CsCZngOkuQn5lVo+dNXKGoFx9ZmJXWR+W7NAUmEH4=	0	2	0.009079	0.001972	3.052e-05	0
5638258882		6252021046	0		0	68CsCZngOkuQn5lVo+dNXKGoFx9ZmJXWR+W7NAUmEH4=	2	0	0.006248	0.01244	3.815e-05	0
5638258900		6252020683	0	4000363514	1	nSLhnjtRmqiT0ytrLIvs8cq2AoFad5WEfGcyNsY+ir0=	1	2	0.03748	0.01125	1.907e-06	0
5638258906		4923128384	2	705636	1	CwGnjPqF6z6mEbr5zJVXafRsbETt6gvdwvOX2l+GpsI=	2	1	0.125	0.02057	0.0003729	0
5638258913		4923128384	9	705636	1	CwGnjPqF6z6mEbr5zJVXafRsbETt6gvdwvOX2l+GpsI=	2	1	0.125	0.02057	0.0003729	0
5638258923		6251625636	267	418771198	1	XXdY557FQk791swgplLkVfyX7Vr1lIHuSKR+pnbZWR8=	2	1	0.03125	0.06335	5.817e-05	0
5638258934		6252020393	0	3306027321	1	F2+Gv53Pxd4KDRb/UsGECThH/XUOpcWKElUXJkhkt1c=	0	1	0	0.0001554	0	0
5638258947		515042954	2	705636	1	/fk1fVcVxZ6iM6gHZzqbIyq56m5zrmHfpdcZ/zzkq4c=	2	0	0.1594	0.02097	0.0001059	0
5638258955		6218406404	1401	284757933	2	wh0wq4ZDHzpCBUUq/FeWZ+IrfivM0YMFAGZO3zHdrWc=	2	0	0.04065	0.02069	3.815e-05	0
5638258962		6218406404	1401		0	wh0wq4ZDHzpCBUUq/FeWZ+IrfivM0YMFAGZO3zHdrWc=	2	0	0.04065	0.02069	3.815e-05	0
5638258963		6218406404	1377	284757933	2	wh0wq4ZDHzpCBUUq/FeWZ+IrfivM0YMFAGZO3zHdrWc=	2	0	0.04065	0.02069	3.815e-05	0
5638258971		6218406404	1377		0	wh0wq4ZDHzpCBUUq/FeWZ+IrfivM0YMFAGZO3zHdrWc=	2	0	0.04065	0.02069	3.815e-05	0
5638258973		6252020264	56	284757933	1	5Pg2spXTK2Hddu4PGpejoMD7eYEAYskA26VtVgGshvs=	3	9	0.0813	0.08716	1.144e-05	0
5638258987		515042969	1	280876780	1	/fk1fVcVxZ6iM6gHZzqbIyq56m5zrmHfpdcZ/zzkq4c=	2	0	0.01562	0.01553	0.0002155	0
5638259005		515042969	2	988786	1	/fk1fVcVxZ6iM6gHZzqbIyq56m5zrmHfpdcZ/zzkq4c=	2	0	0.01562	0.01553	0.0002155	0
5638259017		515042969	3	37368520	1	/fk1fVcVxZ6iM6gHZzqbIyq56m5zrmHfpdcZ/zzkq4c=	2	0	0.01562	0.01553	0.0002155	0
5638259029		515042969	4	2260121343	1	/fk1fVcVxZ6iM6gHZzqbIyq56m5zrmHfpdcZ/zzkq4c=	2	0	0.01562	0.01553	0.0002155	0
5638259041		515042969	5	6648756	1	/fk1fVcVxZ6iM6gHZzqbIyq56m5zrmHfpdcZ/zzkq4c=	2	0	0.01562	0.01553	0.0002155	0
5638259053		515042969	6	599794	1	/fk1fVcVxZ6iM6gHZzqbIyq56m5zrmHfpdcZ/zzkq4c=	2	0	0.01562	0.01553	0.0002155	0
5638259065		515042969	7	16918655	1	/fk1fVcVxZ6iM6gHZzqbIyq56m5zrmHfpdcZ/zzkq4c=	2	0	0.01562	0.01553	0.0002155	0
5638259077		515042969	8	908310	1	/fk1fVcVxZ6iM6gHZzqbIyq56m5zrmHfpdcZ/zzkq4c=	2	0	0.01562	0.01553	0.0002155	0
5638259089		515042969	9	277431422	1	/fk1fVcVxZ6iM6gHZzqbIyq56m5zrmHfpdcZ/zzkq4c=	2	0	0.01562	0.01553	0.0002155	0
5638259101		515042969	10	1339700	1	/fk1fVcVxZ6iM6gHZzqbIyq56m5zrmHfpdcZ/zzkq4c=	2	0	0.01562	0.01553	0.0002155	0
5638259113		515042969	11	6648755	1	/fk1fVcVxZ6iM6gHZzqbIyq56m5zrmHfpdcZ/zzkq4c=	2	0	0.01562	0.01553	0.0002155	0
5638259125		515042969	12	766873417	1	/fk1fVcVxZ6iM6gHZzqbIyq56m5zrmHfpdcZ/zzkq4c=	2	0	0.01562	0.01553	0.0002155	0
5638259137		515042969	13	4566447404	1	/fk1fVcVxZ6iM6gHZzqbIyq56m5zrmHfpdcZ/zzkq4c=	2	0	0.01562	0.01553	0.0002155	0
5638259149		515042969	14	257388824	1	/fk1fVcVxZ6iM6gHZzqbIyq56m5zrmHfpdcZ/zzkq4c=	2	0	0.01562	0.01553	0.0002155	0
5638259161		515042969	15	317487785	1	/fk1fVcVxZ6iM6gHZzqbIyq56m5zrmHfpdcZ/zzkq4c=	2	0	0.01562	0.01553	0.0002155	0
5638259173		515042969	16	6566752	1	/fk1fVcVxZ6iM6gHZzqbIyq56m5zrmHfpdcZ/zzkq4c=	2	0	0.01562	0.01553	0.0002155	0
5638259185		515042969	17	336061645	1	/fk1fVcVxZ6iM6gHZzqbIyq56m5zrmHfpdcZ/zzkq4c=	2	0	0.01562	0.01553	0.0002155	0
5638259197		515042969	18	4988455129	1	/fk1fVcVxZ6iM6gHZzqbIyq56m5zrmHfpdcZ/zzkq4c=	2	0	0.01562	0.01553	0.0002155	0
5638259209		515042969	19	3811519569	1	/fk1fVcVxZ6iM6gHZzqbIyq56m5zrmHfpdcZ/zzkq4c=	2	0	0.01562	0.01553	0.0002155	0
5638259221		515042969	20	1093420	1	/fk1fVcVxZ6iM6gHZzqbIyq56m5zrmHfpdcZ/zzkq4c=	2	0	0.01562	0.01553	0.0002155	0
5638259233		515042969	21	428227302	1	/fk1fVcVxZ6iM6gHZzqbIyq56m5zrmHfpdcZ/zzkq4c=	2	0	0.01562	0.01553	0.0002155	0
5638259245		515042969	22	97966544	1	/fk1fVcVxZ6iM6gHZzqbIyq56m5zrmHfpdcZ/zzkq4c=	2	0	0.01562	0.01553	0.0002155	0
5638259257		515042969	23	1301672143	1	/fk1fVcVxZ6iM6gHZzqbIyq56m5zrmHfpdcZ/zzkq4c=	2	0	0.01562	0.01553	0.0002155	0
5638259270		515042969	24	336055814	1	/fk1fVcVxZ6iM6gHZzqbIyq56m5zrmHfpdcZ/zzkq4c=	2	0	0.01562	0.01553	0.0002155	0
5638259282		515042969	25	765832	1	/fk1fVcVxZ6iM6gHZzqbIyq56m5zrmHfpdcZ/zzkq4c=	2	0	0.01562	0.01553	0.0002155	0
5638259294		515042969	26	1830053	1	/fk1fVcVxZ6iM6gHZzqbIyq56m5zrmHfpdcZ/zzkq4c=	2	0	0.01562	0.01553	0.0002155	0
5638259300		5390365067	2	38759121	1	LafaL8rdKPNgZXSXDMjUgbv325OYqZ1QqoXQyewrJuE=	2	0	0.03125	0.01605	0.0002232	1
5638259310		5567180387	66	431039295	1	HAL0wREgwnbhG9q8ACfnHFBa0O8EbuFd0PbfRj7HQSA=	0	0	0.05627	0.0318	0.000309	0
5638259319		5664371117	478	318350763	1	d8dghoWSUO0SnewXjLXxm9+6Y/lEmae5ABFTNhTtSrU=	0	0	0.006248	0.0007772	9.537e-07	1
5638259328		5912313637	16	705822	1	xiL9h+F9mM1h6slII+dgxaIKQU1EtnLtAvyKViJsC6s=	0	0	0.03125	0.006836	1.907e-05	0
5638259337		5921809619	16	4152966205	1	tQTMcVT7Ui4l0O04X+5OXi70iDpczbsGwMsl/8jrRCg=	0	0	0.006248	0.002331	0.0003862	0
5638259344		5950955866	125	30789324	1	5ANFyIGysAA6XzeFuFUqyXdJfrrczugfoYfXCP0FNk8=	2	0	0.03125	0.01605	9.155e-05	1
5638259351		5950955866	163	38700564	1	5ANFyIGysAA6XzeFuFUqyXdJfrrczugfoYfXCP0FNk8=	2	0	0.03125	0.01605	9.155e-05	1
5638259358		5950955866	173	317808289	1	5ANFyIGysAA6XzeFuFUqyXdJfrrczugfoYfXCP0FNk8=	2	0	0.03125	0.01605	9.155e-05	1
5638259367		5966089485	244	3936487777	1	zOSdHs9aLt+JlF7qTk4FfvTnAIcEFA5eKgRLZc3zTiY=	0	0	0.03125	0.006836	1.907e-05	0
5638259468		6114773114	469	38700108	1	huEqgBuTsgIbw1KmYjIUw/N6rUCEeIqRUY51E4M8icU=	0	0	0.0125	0.007767	0.0004044	0
5638348277		5285926325	0	317497335	3	2V0B3LFwQ48zIHlDcpiCQTAG+f4Nk64GVADb8vfarvA=	0	9	0.0625	0.006218	3.815e-05	0
5638348287		5285926325	0		0	2V0B3LFwQ48zIHlDcpiCQTAG+f4Nk64GVADb8vfarvA=	0	9	0.0625	0.006218	3.815e-05	0
5638348412		6251974185	227	4820238636	4	fJYeclskJqPWsAT6TX/r9X5OiIZpSEb2PBGliYAOMxM=	0	2	0.02499	0.03339	0.0003862	1
5639009716		6221861800	5223	906649	2	huEqgBuTsgIbw1KmYjIUw/N6rUCEeIqRUY51E4M8icU=	0	0	0.0125	0.0159	0.0004044	0
5639009723		6221861800	5223		0	huEqgBuTsgIbw1KmYjIUw/N6rUCEeIqRUY51E4M8icU=	0	0	0.0125	0.0159	0.0004044	0
5639009724		6238340468	857	906649	2	1wRYrkVgrhQf/fNZQV2VHyG306siaFFyZMEM1r1cW2E=	1	0	0.0625	0.03961	3.815e-05	0
5639009732		6238340468	857		0	1wRYrkVgrhQf/fNZQV2VHyG306siaFFyZMEM1r1cW2E=	1	0	0.0625	0.03961	3.815e-05	0
5639009733		6218406404	386	906649	2	wh0wq4ZDHzpCBUUq/FeWZ+IrfivM0YMFAGZO3zHdrWc=	2	0	0.04065	0.02069	3.815e-05	0
5639009740		6218406404	386		0	wh0wq4ZDHzpCBUUq/FeWZ+IrfivM0YMFAGZO3zHdrWc=	2	0	0.04065	0.02069	3.815e-05	0
5639009742		6252020264	91	906649	1	5Pg2spXTK2Hddu4PGpejoMD7eYEAYskA26VtVgGshvs=	3	9	0.0813	0.08459	1.144e-05	0
5639009847		6218406404	1085	1335751	2	wh0wq4ZDHzpCBUUq/FeWZ+IrfivM0YMFAGZO3zHdrWc=	2	0	0.04065	0.02069	3.815e-05	0
5639009854		6218406404	1085		0	wh0wq4ZDHzpCBUUq/FeWZ+IrfivM0YMFAGZO3zHdrWc=	2	0	0.04065	0.02069	3.815e-05	0
5639009855		6218406404	1173	1335751	2	wh0wq4ZDHzpCBUUq/FeWZ+IrfivM0YMFAGZO3zHdrWc=	2	0	0.04065	0.02069	3.815e-05	0
5639009863		6218406404	1173		0	wh0wq4ZDHzpCBUUq/FeWZ+IrfivM0YMFAGZO3zHdrWc=	2	0	0.04065	0.02069	3.815e-05	0
5639009865		6252020264	49	1335751	1	5Pg2spXTK2Hddu4PGpejoMD7eYEAYskA26VtVgGshvs=	3	9	0.0813	0.08569	1.144e-05	0
5639010092		6218406404	1315	354568921	2	wh0wq4ZDHzpCBUUq/FeWZ+IrfivM0YMFAGZO3zHdrWc=	2	0	0.04065	0.02069	3.815e-05	0
5639010099		6218406404	1315		0	wh0wq4ZDHzpCBUUq/FeWZ+IrfivM0YMFAGZO3zHdrWc=	2	0	0.04065	0.02069	3.815e-05	0
5639010100		6218406404	1316	354568921	2	wh0wq4ZDHzpCBUUq/FeWZ+IrfivM0YMFAGZO3zHdrWc=	2	0	0.04065	0.02069	3.815e-05	0
5639010108		6218406404	1316		0	wh0wq4ZDHzpCBUUq/FeWZ+IrfivM0YMFAGZO3zHdrWc=	2	0	0.04065	0.02069	3.815e-05	0
5639010112		6252020264	35	354568921	1	5Pg2spXTK2Hddu4PGpejoMD7eYEAYskA26VtVgGshvs=	3	9	0.0813	0.08545	1.144e-05	0
5639010124		6238340468	1850	171434905	2	1wRYrkVgrhQf/fNZQV2VHyG306siaFFyZMEM1r1cW2E=	1	0	0.0625	0.03961	3.815e-05	0
5639010132		6238340468	1850		0	1wRYrkVgrhQf/fNZQV2VHyG306siaFFyZMEM1r1cW2E=	1	0	0.0625	0.03961	3.815e-05	0
5639010134		6252020264	57	171434905	1	5Pg2spXTK2Hddu4PGpejoMD7eYEAYskA26VtVgGshvs=	3	9	0.0813	0.08716	1.144e-05	0
5639739473		6251974185	587	306867599	4	fJYeclskJqPWsAT6TX/r9X5OiIZpSEb2PBGliYAOMxM=	0	2	0.02499	0.03339	0.0003862	1
5640466451		6252020538	0	317489271	1	5Pg2spXTK2Hddu4PGpejoMD7eYEAYskA26VtVgGshvs=	3	9	0.01094	0.06201	1.907e-05	0
5640466460		6252020538	1	257338229	1	5Pg2spXTK2Hddu4PGpejoMD7eYEAYskA26VtVgGshvs=	3	9	0.01094	0.06201	1.907e-05	0
5640466469		6218406404	1123	294887259	2	wh0wq4ZDHzpCBUUq/FeWZ+IrfivM0YMFAGZO3zHdrWc=	2	0	0.04065	0.02069	3.815e-05	0
5640466476		6218406404	1123		0	wh0wq4ZDHzpCBUUq/FeWZ+IrfivM0YMFAGZO3zHdrWc=	2	0	0.04065	0.02069	3.815e-05	0
5640466478		6218406404	1065	294887259	2	wh0wq4ZDHzpCBUUq/FeWZ+IrfivM0YMFAGZO3zHdrWc=	2	0	0.04065	0.02069	3.815e-05	0
5640466486		6218406404	1065		0	wh0wq4ZDHzpCBUUq/FeWZ+IrfivM0YMFAGZO3zHdrWc=	2	0	0.04065	0.02069	3.815e-05	0
5640466489		6252020538	2	294887259	1	5Pg2spXTK2Hddu4PGpejoMD7eYEAYskA26VtVgGshvs=	3	9	0.01094	0.06201	1.907e-05	0
5640466492		6252020264	59	294887259	1	5Pg2spXTK2Hddu4PGpejoMD7eYEAYskA26VtVgGshvs=	3	9	0.0813	0.08801	1.144e-05	0
5640466501		6252020538	3	3349181752	1	5Pg2spXTK2Hddu4PGpejoMD7eYEAYskA26VtVgGshvs=	3	9	0.01094	0.06201	1.907e-05	0
5640466510		6252020538	4	284757721	1	5Pg2spXTK2Hddu4PGpejoMD7eYEAYskA26VtVgGshvs=	3	9	0.01094	0.06201	1.907e-05	0
5640466519		6252020538	5	329139455	1	5Pg2spXTK2Hddu4PGpejoMD7eYEAYskA26VtVgGshvs=	3	9	0.01094	0.06201	1.907e-05	0
5640466528		6252020538	6	537747028	1	5Pg2spXTK2Hddu4PGpejoMD7eYEAYskA26VtVgGshvs=	3	9	0.01094	0.06201	1.907e-05	0
5640466537		6218406404	1133	4302245502	2	wh0wq4ZDHzpCBUUq/FeWZ+IrfivM0YMFAGZO3zHdrWc=	2	0	0.04065	0.02069	3.815e-05	0
5640466544		6218406404	1133		0	wh0wq4ZDHzpCBUUq/FeWZ+IrfivM0YMFAGZO3zHdrWc=	2	0	0.04065	0.02069	3.815e-05	0
5640466546		6218406404	1067	4302245502	2	wh0wq4ZDHzpCBUUq/FeWZ+IrfivM0YMFAGZO3zHdrWc=	2	0	0.04065	0.02069	3.815e-05	0
5640466554		6218406404	1067		0	wh0wq4ZDHzpCBUUq/FeWZ+IrfivM0YMFAGZO3zHdrWc=	2	0	0.04065	0.02069	3.815e-05	0
5640466557		6252020538	7	4302245502	1	5Pg2spXTK2Hddu4PGpejoMD7eYEAYskA26VtVgGshvs=	3	9	0.01094	0.06201	1.907e-05	0
5640466560		6252020264	71	4302245502	1	5Pg2spXTK2Hddu4PGpejoMD7eYEAYskA26VtVgGshvs=	3	9	0.0813	0.08752	1.144e-05	0
5640466569		6252020538	8	4802517408	1	5Pg2spXTK2Hddu4PGpejoMD7eYEAYskA26VtVgGshvs=	3	9	0.01094	0.06201	1.907e-05	0
5640466578		6252020538	9	351627471	1	5Pg2spXTK2Hddu4PGpejoMD7eYEAYskA26VtVgGshvs=	3	9	0.01094	0.06201	1.907e-05	0
5640466587		6252020538	10	317472218	1	5Pg2spXTK2Hddu4PGpejoMD7eYEAYskA26VtVgGshvs=	3	9	0.01094	0.06201	1.907e-05	0
5640466596		6252020538	11	660272	1	5Pg2spXTK2Hddu4PGpejoMD7eYEAYskA26VtVgGshvs=	3	9	0.01094	0.06201	1.907e-05	0
5640466605		6252020538	12	1436357100	1	5Pg2spXTK2Hddu4PGpejoMD7eYEAYskA26VtVgGshvs=	3	9	0.01094	0.06201	1.907e-05	0
5640466621		6252020538	13	1673659	1	5Pg2spXTK2Hddu4PGpejoMD7eYEAYskA26VtVgGshvs=	3	9	0.01094	0.06201	1.907e-05	0
5640466636		6252020538	14	207768792	1	5Pg2spXTK2Hddu4PGpejoMD7eYEAYskA26VtVgGshvs=	3	9	0.01094	0.06201	1.907e-05	0
5640466653		6252020538	15	317346426	1	5Pg2spXTK2Hddu4PGpejoMD7eYEAYskA26VtVgGshvs=	3	9	0.01094	0.06201	1.907e-05	0
5640466668		6252020538	16	336047646	1	5Pg2spXTK2Hddu4PGpejoMD7eYEAYskA26VtVgGshvs=	3	9	0.01094	0.06201	1.907e-05	0
5640466683		6252020538	17	1436493337	1	5Pg2spXTK2Hddu4PGpejoMD7eYEAYskA26VtVgGshvs=	3	9	0.01094	0.06201	1.907e-05	0
5640466694		6218406404	1111	3631250831	2	wh0wq4ZDHzpCBUUq/FeWZ+IrfivM0YMFAGZO3zHdrWc=	2	0	0.04065	0.02069	3.815e-05	0
5640466701		6218406404	1111		0	wh0wq4ZDHzpCBUUq/FeWZ+IrfivM0YMFAGZO3zHdrWc=	2	0	0.04065	0.02069	3.815e-05	0
5640466710		6252020538	18	3631250831	1	5Pg2spXTK2Hddu4PGpejoMD7eYEAYskA26VtVgGshvs=	3	9	0.01094	0.06201	1.907e-05	0
5640466712		6252020264	72	3631250831	1	5Pg2spXTK2Hddu4PGpejoMD7eYEAYskA26VtVgGshvs=	3	9	0.0813	0.08643	1.144e-05	0
5640466728		6252020538	19	346902635	1	5Pg2spXTK2Hddu4PGpejoMD7eYEAYskA26VtVgGshvs=	3	9	0.01094	0.06201	1.907e-05	0
5640466743		6252020538	20	1697745	1	5Pg2spXTK2Hddu4PGpejoMD7eYEAYskA26VtVgGshvs=	3	9	0.01094	0.06201	1.907e-05	0
5640466765		6252020538	21	336068348	1	5Pg2spXTK2Hddu4PGpejoMD7eYEAYskA26VtVgGshvs=	3	9	0.01094	0.06201	1.907e-05	0
5640466783		6252020538	22	4217351278	1	5Pg2spXTK2Hddu4PGpejoMD7eYEAYskA26VtVgGshvs=	3	9	0.01094	0.06201	1.907e-05	0
5640466798		6252020538	23	226150232	1	5Pg2spXTK2Hddu4PGpejoMD7eYEAYskA26VtVgGshvs=	3	9	0.01094	0.06201	1.907e-05	0
5640466813		6252020538	24	283968648	1	5Pg2spXTK2Hddu4PGpejoMD7eYEAYskA26VtVgGshvs=	3	9	0.01094	0.06201	1.907e-05	0
5640466828		6252020538	25	257346371	1	5Pg2spXTK2Hddu4PGpejoMD7eYEAYskA26VtVgGshvs=	3	9	0.01094	0.06201	1.907e-05	0
5640466843		6252020538	26	317330955	1	5Pg2spXTK2Hddu4PGpejoMD7eYEAYskA26VtVgGshvs=	3	9	0.01094	0.06201	1.907e-05	0
5640466858		6252020538	27	317469490	1	5Pg2spXTK2Hddu4PGpejoMD7eYEAYskA26VtVgGshvs=	3	9	0.01094	0.06201	1.907e-05	0
5640466873		6252020538	28	257407745	1	5Pg2spXTK2Hddu4PGpejoMD7eYEAYskA26VtVgGshvs=	3	9	0.01094	0.06201	1.907e-05	0
5640466888		6252020538	29	3349150467	1	5Pg2spXTK2Hddu4PGpejoMD7eYEAYskA26VtVgGshvs=	3	9	0.01094	0.06201	1.907e-05	0
5640466898		6218406404	657	612770260	2	wh0wq4ZDHzpCBUUq/FeWZ+IrfivM0YMFAGZO3zHdrWc=	2	0	0.04065	0.02069	3.815e-05	0
5640466905		6218406404	657		0	wh0wq4ZDHzpCBUUq/FeWZ+IrfivM0YMFAGZO3zHdrWc=	2	0	0.04065	0.02069	3.815e-05	0
5640466914		6252020538	30	612770260	1	5Pg2spXTK2Hddu4PGpejoMD7eYEAYskA26VtVgGshvs=	3	9	0.01094	0.06201	1.907e-05	0
5640466916		6252020264	84	612770260	1	5Pg2spXTK2Hddu4PGpejoMD7eYEAYskA26VtVgGshvs=	3	9	0.0813	0.08557	1.144e-05	0
5640466933		6252020538	31	308515203	1	5Pg2spXTK2Hddu4PGpejoMD7eYEAYskA26VtVgGshvs=	3	9	0.01094	0.06201	1.907e-05	0
5640466962		6252020538	33	1437344689	1	5Pg2spXTK2Hddu4PGpejoMD7eYEAYskA26VtVgGshvs=	3	9	0.01094	0.06201	1.907e-05	0
5640466977		6252020538	34	381374	1	5Pg2spXTK2Hddu4PGpejoMD7eYEAYskA26VtVgGshvs=	3	9	0.01094	0.06201	1.907e-05	0
5640466992		6252020538	35	317485915	1	5Pg2spXTK2Hddu4PGpejoMD7eYEAYskA26VtVgGshvs=	3	9	0.01094	0.06201	1.907e-05	0
5640467007		6252020538	36	995212029	1	5Pg2spXTK2Hddu4PGpejoMD7eYEAYskA26VtVgGshvs=	3	9	0.01094	0.06201	1.907e-05	0
5640467022		6252020538	37	2107285354	1	5Pg2spXTK2Hddu4PGpejoMD7eYEAYskA26VtVgGshvs=	3	9	0.01094	0.06201	1.907e-05	0
5640467038		6252020538	38	708500956	1	5Pg2spXTK2Hddu4PGpejoMD7eYEAYskA26VtVgGshvs=	3	9	0.01094	0.06201	1.907e-05	0
5640467053		6252020538	39	6566931	1	5Pg2spXTK2Hddu4PGpejoMD7eYEAYskA26VtVgGshvs=	3	9	0.01094	0.06201	1.907e-05	0
5640467068		6252020538	40	317489270	1	5Pg2spXTK2Hddu4PGpejoMD7eYEAYskA26VtVgGshvs=	3	9	0.01094	0.06201	1.907e-05	0
5640467079		6252020624	0	331141765	1	qtecO1Ch7jJVOnxC2oFd9NwEZSj/HZM0JNsoCAQhfdQ=	0	2	0.006248	0.002174	7.534e-05	0
5640467093		6252020624	1	336041015	1	qtecO1Ch7jJVOnxC2oFd9NwEZSj/HZM0JNsoCAQhfdQ=	0	2	0.006248	0.002174	7.534e-05	0
5640467107		6252020624	2	6567463	1	qtecO1Ch7jJVOnxC2oFd9NwEZSj/HZM0JNsoCAQhfdQ=	0	2	0.006248	0.002174	7.534e-05	0
5640467121		6252020624	3	956371074	1	qtecO1Ch7jJVOnxC2oFd9NwEZSj/HZM0JNsoCAQhfdQ=	0	2	0.006248	0.002174	7.534e-05	0
5640467135		6252020624	4	5595868951	1	qtecO1Ch7jJVOnxC2oFd9NwEZSj/HZM0JNsoCAQhfdQ=	0	2	0.006248	0.002174	7.534e-05	0
5640467146		6252020745	0	38644126	1	68CsCZngOkuQn5lVo+dNXKGoFx9ZmJXWR+W7NAUmEH4=	0	2	0.006737	0.001972	3.052e-05	0
5640467160		6252020745	1	3915687641	1	68CsCZngOkuQn5lVo+dNXKGoFx9ZmJXWR+W7NAUmEH4=	0	2	0.006737	0.001972	3.052e-05	0
5640467171		6252020836	0	3915687641	1	68CsCZngOkuQn5lVo+dNXKGoFx9ZmJXWR+W7NAUmEH4=	0	2	0.009079	0.001972	3.052e-05	0
5640467179		6252020836	1	38644126	1	68CsCZngOkuQn5lVo+dNXKGoFx9ZmJXWR+W7NAUmEH4=	0	2	0.009079	0.001972	3.052e-05	0
5640467193		6252020836	2	30789498	1	68CsCZngOkuQn5lVo+dNXKGoFx9ZmJXWR+W7NAUmEH4=	0	2	0.009079	0.001972	3.052e-05	0
5640467207		6252020836	3	956371074	1	68CsCZngOkuQn5lVo+dNXKGoFx9ZmJXWR+W7NAUmEH4=	0	2	0.009079	0.001972	3.052e-05	0
5640467221		6252020836	4	7729017	1	68CsCZngOkuQn5lVo+dNXKGoFx9ZmJXWR+W7NAUmEH4=	0	2	0.009079	0.001972	3.052e-05	0
5640467241		6252020836	5	5771791	1	68CsCZngOkuQn5lVo+dNXKGoFx9ZmJXWR+W7NAUmEH4=	0	2	0.009079	0.001972	3.052e-05	0
5640467261		6252020836	6	330259834	1	68CsCZngOkuQn5lVo+dNXKGoFx9ZmJXWR+W7NAUmEH4=	0	2	0.009079	0.001972	3.052e-05	0
5640467281		6252020836	7	1429184899	1	68CsCZngOkuQn5lVo+dNXKGoFx9ZmJXWR+W7NAUmEH4=	0	2	0.009079	0.001972	3.052e-05	0
5640467301		6252020836	8	340897416	1	68CsCZngOkuQn5lVo+dNXKGoFx9ZmJXWR+W7NAUmEH4=	0	2	0.009079	0.001972	3.052e-05	0
5640467312		6252021948	0	4820235929	1	XzZHJR6eXZamIB7lSFTc/NXTbAKtt3SoOI8Fp/RtnwU=	2	1	0.006248	0.02069	4.292e-05	0
5640467325		515042969	0	284757933	1	/fk1fVcVxZ6iM6gHZzqbIyq56m5zrmHfpdcZ/zzkq4c=	2	0	0.01562	0.01553	0.0002155	0
5640467333		6183750753	60	1093515	1	6QZFrh8cfc+iYknxFyGino8cODCHsnV+VvhdYTfe5PA=	1	0	0.125	0.03339	1.907e-05	0
5640467342		6183750753	82	1271640	1	6QZFrh8cfc+iYknxFyGino8cODCHsnV+VvhdYTfe5PA=	1	0	0.125	0.03339	1.907e-05	0
5640467351		6218406404	12	336058857	1	wh0wq4ZDHzpCBUUq/FeWZ+IrfivM0YMFAGZO3zHdrWc=	2	0	0.04065	0.02069	3.815e-05	0
5640467368		6221861800	872	711368	1	huEqgBuTsgIbw1KmYjIUw/N6rUCEeIqRUY51E4M8icU=	0	0	0.0125	0.0159	0.0004044	0
5640467386		6221861800	2282	1515533489	1	huEqgBuTsgIbw1KmYjIUw/N6rUCEeIqRUY51E4M8icU=	0	0	0.0125	0.0159	0.0004044	0
5640467396		6221861800	4010	1313142582	1	huEqgBuTsgIbw1KmYjIUw/N6rUCEeIqRUY51E4M8icU=	0	0	0.0125	0.0159	0.0004044	0
5640467405		6221861800	5625	602946	1	huEqgBuTsgIbw1KmYjIUw/N6rUCEeIqRUY51E4M8icU=	0	0	0.0125	0.0159	0.0004044	0
5640467414		6221861800	5716	1271215	1	huEqgBuTsgIbw1KmYjIUw/N6rUCEeIqRUY51E4M8icU=	0	0	0.0125	0.0159	0.0004044	0
5640467423		6221861800	8846	711981	1	huEqgBuTsgIbw1KmYjIUw/N6rUCEeIqRUY51E4M8icU=	0	0	0.0125	0.0159	0.0004044	0
5640467446		6221861800	8860	315354734	1	huEqgBuTsgIbw1KmYjIUw/N6rUCEeIqRUY51E4M8icU=	0	0	0.0125	0.0159	0.0004044	0
5640467465		6221861800	8948	16914037	1	huEqgBuTsgIbw1KmYjIUw/N6rUCEeIqRUY51E4M8icU=	0	0	0.0125	0.0159	0.0004044	0
5640467483		6221861800	11087	6608773	1	huEqgBuTsgIbw1KmYjIUw/N6rUCEeIqRUY51E4M8icU=	0	0	0.0125	0.0159	0.0004044	0
5640467493		6221861800	11417	4357859458	1	huEqgBuTsgIbw1KmYjIUw/N6rUCEeIqRUY51E4M8icU=	0	0	0.0125	0.0159	0.0004044	0
5640467510		6221861800	11426	1273215	1	huEqgBuTsgIbw1KmYjIUw/N6rUCEeIqRUY51E4M8icU=	0	0	0.0125	0.0159	0.0004044	0
5640467534		6221861800	12585	1436293264	1	huEqgBuTsgIbw1KmYjIUw/N6rUCEeIqRUY51E4M8icU=	0	0	0.0125	0.0159	0.0004044	0
5640467545		6221861800	12595	4304106559	1	huEqgBuTsgIbw1KmYjIUw/N6rUCEeIqRUY51E4M8icU=	0	0	0.0125	0.0159	0.0004044	0
5640467554		6221861800	13804	1436495266	1	huEqgBuTsgIbw1KmYjIUw/N6rUCEeIqRUY51E4M8icU=	0	0	0.0125	0.0159	0.0004044	0
5640467571		6221861800	13810	227417736	1	huEqgBuTsgIbw1KmYjIUw/N6rUCEeIqRUY51E4M8icU=	0	0	0.0125	0.0159	0.0004044	0
5640467581		6221861800	13820	772724970	1	huEqgBuTsgIbw1KmYjIUw/N6rUCEeIqRUY51E4M8icU=	0	0	0.0125	0.0159	0.0004044	0
5640467604		6221861800	14920	3890239382	1	huEqgBuTsgIbw1KmYjIUw/N6rUCEeIqRUY51E4M8icU=	0	0	0.0125	0.0159	0.0004044	0
5640467615		6221861800	15118	1436464174	1	huEqgBuTsgIbw1KmYjIUw/N6rUCEeIqRUY51E4M8icU=	0	0	0.0125	0.0159	0.0004044	0
5640467624		6221861800	15181	705824	1	huEqgBuTsgIbw1KmYjIUw/N6rUCEeIqRUY51E4M8icU=	0	0	0.0125	0.0159	0.0004044	0
5640467633		6221861800	15556	351604751	1	huEqgBuTsgIbw1KmYjIUw/N6rUCEeIqRUY51E4M8icU=	0	0	0.0125	0.0159	0.0004044	0
5640467642		6221861800	15930	3895772176	1	huEqgBuTsgIbw1KmYjIUw/N6rUCEeIqRUY51E4M8icU=	0	0	0.0125	0.0159	0.0004044	0
5640467651		6221861800	16138	708652251	1	huEqgBuTsgIbw1KmYjIUw/N6rUCEeIqRUY51E4M8icU=	0	0	0.0125	0.0159	0.0004044	0
5640467660		6221861800	16704	2568523361	1	huEqgBuTsgIbw1KmYjIUw/N6rUCEeIqRUY51E4M8icU=	0	0	0.0125	0.0159	0.0004044	0
5640467669		6221861800	16708	1463973777	1	huEqgBuTsgIbw1KmYjIUw/N6rUCEeIqRUY51E4M8icU=	0	0	0.0125	0.0159	0.0004044	0
5640467678		6221861800	16820	4802888471	1	huEqgBuTsgIbw1KmYjIUw/N6rUCEeIqRUY51E4M8icU=	0	0	0.0125	0.0159	0.0004044	0
5640467687		6221861800	16874	30788571	1	huEqgBuTsgIbw1KmYjIUw/N6rUCEeIqRUY51E4M8icU=	0	0	0.0125	0.0159	0.0004044	0
5640467710		6221861800	17100	905559	1	huEqgBuTsgIbw1KmYjIUw/N6rUCEeIqRUY51E4M8icU=	0	0	0.0125	0.0159	0.0004044	0
5640467721		6221861800	17261	6639236	1	huEqgBuTsgIbw1KmYjIUw/N6rUCEeIqRUY51E4M8icU=	0	0	0.0125	0.0159	0.0004044	0
5640467730		6221861800	17700	1224604060	1	huEqgBuTsgIbw1KmYjIUw/N6rUCEeIqRUY51E4M8icU=	0	0	0.0125	0.0159	0.0004044	0
5640467739		6221861800	19448	2595975743	1	huEqgBuTsgIbw1KmYjIUw/N6rUCEeIqRUY51E4M8icU=	0	0	0.0125	0.0159	0.0004044	0
5640467748		6221861800	19719	4303169092	1	huEqgBuTsgIbw1KmYjIUw/N6rUCEeIqRUY51E4M8icU=	0	0	0.0125	0.0159	0.0004044	0
5640467755		6231386586	3	5773925	1	anXeUCenqpu4A+dvk3c10D/gGz5L2VSYqIr1tU1JKMs=	3	0	0.01874	0.01244	5.722e-05	0
5640467762		6231386586	19	38750921	1	anXeUCenqpu4A+dvk3c10D/gGz5L2VSYqIr1tU1JKMs=	3	0	0.01874	0.01244	5.722e-05	0
5640467771		6238340468	422	1697839	1	1wRYrkVgrhQf/fNZQV2VHyG306siaFFyZMEM1r1cW2E=	1	0	0.0625	0.03961	3.815e-05	0
5640467780		6238340468	784	1436323276	1	1wRYrkVgrhQf/fNZQV2VHyG306siaFFyZMEM1r1cW2E=	1	0	0.0625	0.03961	3.815e-05	0
5640467789		6238340468	802	85352496	1	1wRYrkVgrhQf/fNZQV2VHyG306siaFFyZMEM1r1cW2E=	1	0	0.0625	0.03961	3.815e-05	0
5640467798		6238340468	931	4477587134	1	1wRYrkVgrhQf/fNZQV2VHyG306siaFFyZMEM1r1cW2E=	1	0	0.0625	0.03961	3.815e-05	0
5640467807		6238340468	1058	336035825	1	1wRYrkVgrhQf/fNZQV2VHyG306siaFFyZMEM1r1cW2E=	1	0	0.0625	0.03961	3.815e-05	0
5640467816		6238340468	1097	4478867098	1	1wRYrkVgrhQf/fNZQV2VHyG306siaFFyZMEM1r1cW2E=	1	0	0.0625	0.03961	3.815e-05	0
5640467825		6238340468	1125	717233	1	1wRYrkVgrhQf/fNZQV2VHyG306siaFFyZMEM1r1cW2E=	1	0	0.0625	0.03961	3.815e-05	0
5640467834		6238340468	1390	1332222	1	1wRYrkVgrhQf/fNZQV2VHyG306siaFFyZMEM1r1cW2E=	1	0	0.0625	0.03961	3.815e-05	0
5640467843		6238340468	1476	4820347938	1	1wRYrkVgrhQf/fNZQV2VHyG306siaFFyZMEM1r1cW2E=	1	0	0.0625	0.03961	3.815e-05	0
5640467852		6238340468	1491	105387257	1	1wRYrkVgrhQf/fNZQV2VHyG306siaFFyZMEM1r1cW2E=	1	0	0.0625	0.03961	3.815e-05	0
5640467861		6238340468	1814	564440238	1	1wRYrkVgrhQf/fNZQV2VHyG306siaFFyZMEM1r1cW2E=	1	0	0.0625	0.03961	3.815e-05	0
5640467870		6238340468	1905	4820248123	1	1wRYrkVgrhQf/fNZQV2VHyG306siaFFyZMEM1r1cW2E=	1	0	0.0625	0.03961	3.815e-05	0
5640467879		6238340468	1953	1340749	1	1wRYrkVgrhQf/fNZQV2VHyG306siaFFyZMEM1r1cW2E=	1	0	0.0625	0.03961	3.815e-05	0
5640467888		6238340468	1966	227460662	1	1wRYrkVgrhQf/fNZQV2VHyG306siaFFyZMEM1r1cW2E=	1	0	0.0625	0.03961	3.815e-05	0
5640467897		6238340468	2094	4820426474	1	1wRYrkVgrhQf/fNZQV2VHyG306siaFFyZMEM1r1cW2E=	1	0	0.0625	0.03961	3.815e-05	0
5640467906		6238340468	2133	1918728792	1	1wRYrkVgrhQf/fNZQV2VHyG306siaFFyZMEM1r1cW2E=	1	0	0.0625	0.03961	3.815e-05	0
5640467915		6238340468	2189	54	1	1wRYrkVgrhQf/fNZQV2VHyG306siaFFyZMEM1r1cW2E=	1	0	0.0625	0.03961	3.815e-05	0
5640467924		6238340468	2251	47970830	1	1wRYrkVgrhQf/fNZQV2VHyG306siaFFyZMEM1r1cW2E=	1	0	0.0625	0.03961	3.815e-05	0
5640467933		6238340468	2722	5297578380	1	1wRYrkVgrhQf/fNZQV2VHyG306siaFFyZMEM1r1cW2E=	1	0	0.0625	0.03961	3.815e-05	0
5640467942		6238340468	2823	8055708	1	1wRYrkVgrhQf/fNZQV2VHyG306siaFFyZMEM1r1cW2E=	1	0	0.0625	0.03961	3.815e-05	0
5640467951		6238340468	2899	4819998974	1	1wRYrkVgrhQf/fNZQV2VHyG306siaFFyZMEM1r1cW2E=	1	0	0.0625	0.03961	3.815e-05	0
5640467969		6249834537	124	974071212	1	f7F3iYlP9QqyuUyW8v/H8sCjOf6XEy+lP3bzejIRLK0=	0	0	0.05627	0.0202	7.725e-05	0
5640467980		6249834537	259	280273859	1	f7F3iYlP9QqyuUyW8v/H8sCjOf6XEy+lP3bzejIRLK0=	0	0	0.05627	0.0202	7.725e-05	0
5640467990		6249834537	268	82738036	1	f7F3iYlP9QqyuUyW8v/H8sCjOf6XEy+lP3bzejIRLK0=	0	0	0.05627	0.0202	7.725e-05	0
5640468000		6249834537	360	38663832	1	f7F3iYlP9QqyuUyW8v/H8sCjOf6XEy+lP3bzejIRLK0=	0	0	0.05627	0.0202	7.725e-05	0
5640468018		6249834537	368	3384221402	1	f7F3iYlP9QqyuUyW8v/H8sCjOf6XEy+lP3bzejIRLK0=	0	0	0.05627	0.0202	7.725e-05	0
5640468029		6249834537	496	3338709320	1	f7F3iYlP9QqyuUyW8v/H8sCjOf6XEy+lP3bzejIRLK0=	0	0	0.05627	0.0202	7.725e-05	0
5640468039		6249834537	513	611063379	1	f7F3iYlP9QqyuUyW8v/H8sCjOf6XEy+lP3bzejIRLK0=	0	0	0.05627	0.0202	7.725e-05	0
5640468049		6249834537	544	1673012961	1	f7F3iYlP9QqyuUyW8v/H8sCjOf6XEy+lP3bzejIRLK0=	0	0	0.05627	0.0202	7.725e-05	0
5640468059		6249834537	561	4820138112	1	f7F3iYlP9QqyuUyW8v/H8sCjOf6XEy+lP3bzejIRLK0=	0	0	0.05627	0.0202	7.725e-05	0
5640468068		6251699911	189	7753129	1	uLjchc9rrVBPYzKUd28LIrC978TNjWaL+ZK88i78iWw=	0	0	0.0125	0.01553	0.0003767	0
5640468077		6251699911	231	351639643	1	uLjchc9rrVBPYzKUd28LIrC978TNjWaL+ZK88i78iWw=	0	0	0.0125	0.01553	0.0003767	0
5640468109		6251995937	33	164153609	1	4Ubmtvv/epOnUEgegvGV9mCxxcZkV4z/Dm8RY/9SEYw=	0	0	0.06873	0.01193	0.0001154	0
5640468145		6251995937	83	1271992	1	4Ubmtvv/epOnUEgegvGV9mCxxcZkV4z/Dm8RY/9SEYw=	0	0	0.06873	0.01193	0.0001154	0
5640468183		6251995937	196	708538496	1	4Ubmtvv/epOnUEgegvGV9mCxxcZkV4z/Dm8RY/9SEYw=	0	0	0.06873	0.01193	0.0001154	0
5640468219		6251995937	228	711529	1	4Ubmtvv/epOnUEgegvGV9mCxxcZkV4z/Dm8RY/9SEYw=	0	0	0.06873	0.01193	0.0001154	0
5640468257		6251995937	266	5782831	1	4Ubmtvv/epOnUEgegvGV9mCxxcZkV4z/Dm8RY/9SEYw=	0	0	0.06873	0.01193	0.0001154	0
5640468288		6251995937	280	7778342	1	4Ubmtvv/epOnUEgegvGV9mCxxcZkV4z/Dm8RY/9SEYw=	0	0	0.06873	0.01193	0.0001154	0
5640468319		6251995937	283	38656163	1	4Ubmtvv/epOnUEgegvGV9mCxxcZkV4z/Dm8RY/9SEYw=	0	0	0.06873	0.01193	0.0001154	0
5640468361		6251995937	365	97966846	1	4Ubmtvv/epOnUEgegvGV9mCxxcZkV4z/Dm8RY/9SEYw=	0	0	0.06873	0.01193	0.0001154	0
5640468400		6251995937	367	1436688757	1	4Ubmtvv/epOnUEgegvGV9mCxxcZkV4z/Dm8RY/9SEYw=	0	0	0.06873	0.01193	0.0001154	0
5640468431		6251995937	404	567377	1	4Ubmtvv/epOnUEgegvGV9mCxxcZkV4z/Dm8RY/9SEYw=	0	0	0.06873	0.01193	0.0001154	0
5640468462		6251995937	426	1438531849	1	4Ubmtvv/epOnUEgegvGV9mCxxcZkV4z/Dm8RY/9SEYw=	0	0	0.06873	0.01193	0.0001154	0
5640468493		6251995937	448	3631105600	1	4Ubmtvv/epOnUEgegvGV9mCxxcZkV4z/Dm8RY/9SEYw=	0	0	0.06873	0.01193	0.0001154	0
5640468524		6251995937	458	708481601	1	4Ubmtvv/epOnUEgegvGV9mCxxcZkV4z/Dm8RY/9SEYw=	0	0	0.06873	0.01193	0.0001154	0
5640468590		6251995937	481	929587440	1	4Ubmtvv/epOnUEgegvGV9mCxxcZkV4z/Dm8RY/9SEYw=	0	0	0.06873	0.01193	0.0001154	0
5640468633		6251995937	493	1304089	1	4Ubmtvv/epOnUEgegvGV9mCxxcZkV4z/Dm8RY/9SEYw=	0	0	0.06873	0.01193	0.0001154	0
5640468669		6251995937	606	907720	1	4Ubmtvv/epOnUEgegvGV9mCxxcZkV4z/Dm8RY/9SEYw=	0	0	0.06873	0.01193	0.0001154	0
5640468755		6251995937	657	277431430	1	4Ubmtvv/epOnUEgegvGV9mCxxcZkV4z/Dm8RY/9SEYw=	0	0	0.06873	0.01193	0.0001154	0
5640468803		6251995937	667	295002673	1	4Ubmtvv/epOnUEgegvGV9mCxxcZkV4z/Dm8RY/9SEYw=	0	0	0.06873	0.01193	0.0001154	0
5640468841		6251995937	715	381361	1	4Ubmtvv/epOnUEgegvGV9mCxxcZkV4z/Dm8RY/9SEYw=	0	0	0.06873	0.01193	0.0001154	0
5640468872		6251995937	761	599610	1	4Ubmtvv/epOnUEgegvGV9mCxxcZkV4z/Dm8RY/9SEYw=	0	0	0.06873	0.01193	0.0001154	0
5640468903		6251995937	868	6889228	1	4Ubmtvv/epOnUEgegvGV9mCxxcZkV4z/Dm8RY/9SEYw=	0	0	0.06873	0.01193	0.0001154	0
5640468934		6251995937	1014	486699	1	4Ubmtvv/epOnUEgegvGV9mCxxcZkV4z/Dm8RY/9SEYw=	0	0	0.06873	0.01193	0.0001154	0
5640468943		6249834537	233	284786939	2	f7F3iYlP9QqyuUyW8v/H8sCjOf6XEy+lP3bzejIRLK0=	0	0	0.05627	0.0202	7.725e-05	0
5640468954		6249834537	233		0	f7F3iYlP9QqyuUyW8v/H8sCjOf6XEy+lP3bzejIRLK0=	0	0	0.05627	0.0202	7.725e-05	0
5640468956		6252020264	86	284786939	1	5Pg2spXTK2Hddu4PGpejoMD7eYEAYskA26VtVgGshvs=	3	9	0.0813	0.08533	1.144e-05	0
5640468990		6251995937	1116	1094913	1	4Ubmtvv/epOnUEgegvGV9mCxxcZkV4z/Dm8RY/9SEYw=	0	0	0.06873	0.01193	0.0001154	0
5640469021		6251995937	1157	63618140	1	4Ubmtvv/epOnUEgegvGV9mCxxcZkV4z/Dm8RY/9SEYw=	0	0	0.06873	0.01193	0.0001154	0
5640469032		6252020716	0	681910	1	qtecO1Ch7jJVOnxC2oFd9NwEZSj/HZM0JNsoCAQhfdQ=	2	0	0.006248	0.01553	3.815e-05	0
5640469044		6252021046	0	681910	1	68CsCZngOkuQn5lVo+dNXKGoFx9ZmJXWR+W7NAUmEH4=	2	0	0.006248	0.01244	3.815e-05	0
5641255610		5285926325	0	2888897961	1	2V0B3LFwQ48zIHlDcpiCQTAG+f4Nk64GVADb8vfarvA=	0	9	0.0625	0.006218	3.815e-05	0
5641255619		6221861800	5223	294847089	1	huEqgBuTsgIbw1KmYjIUw/N6rUCEeIqRUY51E4M8icU=	0	0	0.0125	0.0159	0.0004044	0
5641255628		6238340468	857	2787048277	1	1wRYrkVgrhQf/fNZQV2VHyG306siaFFyZMEM1r1cW2E=	1	0	0.0625	0.03961	3.815e-05	0
5641255637		6238340468	1850	2511817074	1	1wRYrkVgrhQf/fNZQV2VHyG306siaFFyZMEM1r1cW2E=	1	0	0.0625	0.03961	3.815e-05	0
5641255647		6249834537	233	4820140083	1	f7F3iYlP9QqyuUyW8v/H8sCjOf6XEy+lP3bzejIRLK0=	0	0	0.05627	0.0202	7.725e-05	0
5641255679		6251995937	1102	38698635	1	4Ubmtvv/epOnUEgegvGV9mCxxcZkV4z/Dm8RY/9SEYw=	0	0	0.06873	0.01193	0.0001154	0
5641282219		6251904229	1032	6567688	4	fJYeclskJqPWsAT6TX/r9X5OiIZpSEb2PBGliYAOMxM=	0	2	0.02499	0.03339	0.0003862	1
5641282356		6221861800	3842	8746543	2	huEqgBuTsgIbw1KmYjIUw/N6rUCEeIqRUY51E4M8icU=	0	0	0.0125	0.0159	0.0004044	0
5641282363		6221861800	3842		0	huEqgBuTsgIbw1KmYjIUw/N6rUCEeIqRUY51E4M8icU=	0	0	0.0125	0.0159	0.0004044	0
5641282364		6235196851	27	8746543	2	a4sTHvBWN2yxXpAQk0aPykSpWLDeSp6WpIn1rfLV69M=	0	0	0.009369	0.006218	0.001358	1
5641282371		6235196851	27		0	a4sTHvBWN2yxXpAQk0aPykSpWLDeSp6WpIn1rfLV69M=	0	0	0.009369	0.006218	0.001358	1
5641282373		6252020264	87	8746543	1	5Pg2spXTK2Hddu4PGpejoMD7eYEAYskA26VtVgGshvs=	3	9	0.0813	0.08533	1.144e-05	0
5641282521		6221861800	10230	32084542	2	huEqgBuTsgIbw1KmYjIUw/N6rUCEeIqRUY51E4M8icU=	0	0	0.0125	0.0159	0.0004044	0
5641282528		6221861800	10230		0	huEqgBuTsgIbw1KmYjIUw/N6rUCEeIqRUY51E4M8icU=	0	0	0.0125	0.0159	0.0004044	0
5641282529		6221861800	9146	32084542	2	huEqgBuTsgIbw1KmYjIUw/N6rUCEeIqRUY51E4M8icU=	0	0	0.0125	0.0159	0.0004044	0
5641282536		6221861800	9146		0	huEqgBuTsgIbw1KmYjIUw/N6rUCEeIqRUY51E4M8icU=	0	0	0.0125	0.0159	0.0004044	0
5641282537		6218406404	1002	32084542	2	wh0wq4ZDHzpCBUUq/FeWZ+IrfivM0YMFAGZO3zHdrWc=	2	0	0.04065	0.02069	3.815e-05	0
5641282544		6218406404	1002		0	wh0wq4ZDHzpCBUUq/FeWZ+IrfivM0YMFAGZO3zHdrWc=	2	0	0.04065	0.02069	3.815e-05	0
5641282545		6218406404	791	32084542	2	wh0wq4ZDHzpCBUUq/FeWZ+IrfivM0YMFAGZO3zHdrWc=	2	0	0.04065	0.02069	3.815e-05	0
5641282552		6218406404	791		0	wh0wq4ZDHzpCBUUq/FeWZ+IrfivM0YMFAGZO3zHdrWc=	2	0	0.04065	0.02069	3.815e-05	0
5641282556		6252020264	90	32084542	1	5Pg2spXTK2Hddu4PGpejoMD7eYEAYskA26VtVgGshvs=	3	9	0.0813	0.08459	1.144e-05	0
5641282621		6238340468	947	3305574613	2	1wRYrkVgrhQf/fNZQV2VHyG306siaFFyZMEM1r1cW2E=	1	0	0.0625	0.03961	3.815e-05	0
5641282629		6238340468	947		0	1wRYrkVgrhQf/fNZQV2VHyG306siaFFyZMEM1r1cW2E=	1	0	0.0625	0.03961	3.815e-05	0
5641282631		6252020264	69	3305574613	1	5Pg2spXTK2Hddu4PGpejoMD7eYEAYskA26VtVgGshvs=	3	9	0.0813	0.08325	1.144e-05	0
5641282650		6218406404	1351	3305872432	2	wh0wq4ZDHzpCBUUq/FeWZ+IrfivM0YMFAGZO3zHdrWc=	2	0	0.04065	0.02069	3.815e-05	0
5641282658		6218406404	1351		0	wh0wq4ZDHzpCBUUq/FeWZ+IrfivM0YMFAGZO3zHdrWc=	2	0	0.04065	0.02069	3.815e-05	0
5641282659		6218406404	1352	3305872432	2	wh0wq4ZDHzpCBUUq/FeWZ+IrfivM0YMFAGZO3zHdrWc=	2	0	0.04065	0.02069	3.815e-05	0
5641282666		6218406404	1352		0	wh0wq4ZDHzpCBUUq/FeWZ+IrfivM0YMFAGZO3zHdrWc=	2	0	0.04065	0.02069	3.815e-05	0
5641282668		6252020264	65	3305872432	1	5Pg2spXTK2Hddu4PGpejoMD7eYEAYskA26VtVgGshvs=	3	9	0.0813	0.09009	1.144e-05	0
5641282755		6218406404	1385	7777936	2	wh0wq4ZDHzpCBUUq/FeWZ+IrfivM0YMFAGZO3zHdrWc=	2	0	0.04065	0.02069	3.815e-05	0
5641282762		6218406404	1385		0	wh0wq4ZDHzpCBUUq/FeWZ+IrfivM0YMFAGZO3zHdrWc=	2	0	0.04065	0.02069	3.815e-05	0
5641282764		6252020264	51	7777936	1	5Pg2spXTK2Hddu4PGpejoMD7eYEAYskA26VtVgGshvs=	3	9	0.0813	0.08545	1.144e-05	0
5642098321		6221861800	18128	257500478	2	huEqgBuTsgIbw1KmYjIUw/N6rUCEeIqRUY51E4M8icU=	0	0	0.0125	0.0159	0.0004044	0
5642098328		6221861800	18128		0	huEqgBuTsgIbw1KmYjIUw/N6rUCEeIqRUY51E4M8icU=	0	0	0.0125	0.0159	0.0004044	0
5642098329		6221861800	12148	257500478	2	huEqgBuTsgIbw1KmYjIUw/N6rUCEeIqRUY51E4M8icU=	0	0	0.0125	0.0159	0.0004044	0
5642098336		6221861800	12148		0	huEqgBuTsgIbw1KmYjIUw/N6rUCEeIqRUY51E4M8icU=	0	0	0.0125	0.0159	0.0004044	0
5642098338		6252020264	68	257500478	1	5Pg2spXTK2Hddu4PGpejoMD7eYEAYskA26VtVgGshvs=	3	9	0.0813	0.08325	1.144e-05	0
5642098661		6218406404	266	317302922	2	wh0wq4ZDHzpCBUUq/FeWZ+IrfivM0YMFAGZO3zHdrWc=	2	0	0.04065	0.02069	3.815e-05	0
5642098668		6218406404	266		0	wh0wq4ZDHzpCBUUq/FeWZ+IrfivM0YMFAGZO3zHdrWc=	2	0	0.04065	0.02069	3.815e-05	0
5642098669		6218406404	1148	317302922	2	wh0wq4ZDHzpCBUUq/FeWZ+IrfivM0YMFAGZO3zHdrWc=	2	0	0.04065	0.02069	3.815e-05	0
5642098676		6218406404	1148		0	wh0wq4ZDHzpCBUUq/FeWZ+IrfivM0YMFAGZO3zHdrWc=	2	0	0.04065	0.02069	3.815e-05	0
5642098678		6252020264	70	317302922	1	5Pg2spXTK2Hddu4PGpejoMD7eYEAYskA26VtVgGshvs=	3	9	0.0813	0.08752	1.144e-05	0
5642098780		6218406404	1331	7777253	2	wh0wq4ZDHzpCBUUq/FeWZ+IrfivM0YMFAGZO3zHdrWc=	2	0	0.04065	0.02069	3.815e-05	0
5642098787		6218406404	1331		0	wh0wq4ZDHzpCBUUq/FeWZ+IrfivM0YMFAGZO3zHdrWc=	2	0	0.04065	0.02069	3.815e-05	0
5642098789		6252020264	60	7777253	1	5Pg2spXTK2Hddu4PGpejoMD7eYEAYskA26VtVgGshvs=	3	9	0.0813	0.08472	1.144e-05	0
5642098925		6251974185	208	317330975	4	fJYeclskJqPWsAT6TX/r9X5OiIZpSEb2PBGliYAOMxM=	0	2	0.02499	0.03339	0.0003862	1
5642871398		6218406404	55	257500478	1	wh0wq4ZDHzpCBUUq/FeWZ+IrfivM0YMFAGZO3zHdrWc=	2	0	0.04065	0.02069	3.815e-05	0
5642871407		6221861800	3842	501413953	1	huEqgBuTsgIbw1KmYjIUw/N6rUCEeIqRUY51E4M8icU=	0	0	0.0125	0.0159	0.0004044	0
5642871416		6221861800	9146	4820108770	1	huEqgBuTsgIbw1KmYjIUw/N6rUCEeIqRUY51E4M8icU=	0	0	0.0125	0.0159	0.0004044	0
5642871425		6221861800	10230	6566597	1	huEqgBuTsgIbw1KmYjIUw/N6rUCEeIqRUY51E4M8icU=	0	0	0.0125	0.0159	0.0004044	0
5642871434		6235196851	27	6570810	1	a4sTHvBWN2yxXpAQk0aPykSpWLDeSp6WpIn1rfLV69M=	0	0	0.009369	0.006218	0.001358	1
5642871443		6238340468	947	711173	1	1wRYrkVgrhQf/fNZQV2VHyG306siaFFyZMEM1r1cW2E=	1	0	0.0625	0.03961	3.815e-05	0
5642895080		6218406404	1185	257330892	2	wh0wq4ZDHzpCBUUq/FeWZ+IrfivM0YMFAGZO3zHdrWc=	2	0	0.04065	0.02069	3.815e-05	0
5642895087		6218406404	1185		0	wh0wq4ZDHzpCBUUq/FeWZ+IrfivM0YMFAGZO3zHdrWc=	2	0	0.04065	0.02069	3.815e-05	0
5642895088		6218406404	1183	257330892	2	wh0wq4ZDHzpCBUUq/FeWZ+IrfivM0YMFAGZO3zHdrWc=	2	0	0.04065	0.02069	3.815e-05	0
5642895096		6218406404	1183		0	wh0wq4ZDHzpCBUUq/FeWZ+IrfivM0YMFAGZO3zHdrWc=	2	0	0.04065	0.02069	3.815e-05	0
5642895098		6252020264	63	257330892	1	5Pg2spXTK2Hddu4PGpejoMD7eYEAYskA26VtVgGshvs=	3	9	0.0813	0.08301	1.144e-05	0
5642895313		6251974185	486	1320448899	4	fJYeclskJqPWsAT6TX/r9X5OiIZpSEb2PBGliYAOMxM=	0	2	0.02499	0.03339	0.0003862	1
5642895399		6221861800	16160	317478945	2	huEqgBuTsgIbw1KmYjIUw/N6rUCEeIqRUY51E4M8icU=	0	0	0.0125	0.0159	0.0004044	0
5642895406		6221861800	16160		0	huEqgBuTsgIbw1KmYjIUw/N6rUCEeIqRUY51E4M8icU=	0	0	0.0125	0.0159	0.0004044	0
5642895408		6252020264	73	317478945	1	5Pg2spXTK2Hddu4PGpejoMD7eYEAYskA26VtVgGshvs=	3	9	0.0813	0.08643	1.144e-05	0
5642895507		6218406404	1069	4164472776	2	wh0wq4ZDHzpCBUUq/FeWZ+IrfivM0YMFAGZO3zHdrWc=	2	0	0.04065	0.02069	3.815e-05	0
5642895514		6218406404	1069		0	wh0wq4ZDHzpCBUUq/FeWZ+IrfivM0YMFAGZO3zHdrWc=	2	0	0.04065	0.02069	3.815e-05	0
5642895515		6221861800	13383	4164472776	2	huEqgBuTsgIbw1KmYjIUw/N6rUCEeIqRUY51E4M8icU=	0	0	0.0125	0.0159	0.0004044	0
5642895522		6221861800	13383		0	huEqgBuTsgIbw1KmYjIUw/N6rUCEeIqRUY51E4M8icU=	0	0	0.0125	0.0159	0.0004044	0
5642895523		6221861800	13447	4164472776	2	huEqgBuTsgIbw1KmYjIUw/N6rUCEeIqRUY51E4M8icU=	0	0	0.0125	0.0159	0.0004044	0
5642895530		6221861800	13447		0	huEqgBuTsgIbw1KmYjIUw/N6rUCEeIqRUY51E4M8icU=	0	0	0.0125	0.0159	0.0004044	0
5642895531		6218406404	855	4164472776	2	wh0wq4ZDHzpCBUUq/FeWZ+IrfivM0YMFAGZO3zHdrWc=	2	0	0.04065	0.02069	3.815e-05	0
5642895538		6218406404	855		0	wh0wq4ZDHzpCBUUq/FeWZ+IrfivM0YMFAGZO3zHdrWc=	2	0	0.04065	0.02069	3.815e-05	0
5642895540		6252020264	67	4164472776	1	5Pg2spXTK2Hddu4PGpejoMD7eYEAYskA26VtVgGshvs=	3	9	0.0813	0.08704	1.144e-05	0
5642895594		5664371117	630	766873236	2	d8dghoWSUO0SnewXjLXxm9+6Y/lEmae5ABFTNhTtSrU=	0	0	0.006248	0.0007772	9.537e-07	1
5642895601		5664371117	630		0	d8dghoWSUO0SnewXjLXxm9+6Y/lEmae5ABFTNhTtSrU=	0	0	0.006248	0.0007772	9.537e-07	1
5642895602		6221861800	2952	766873236	2	huEqgBuTsgIbw1KmYjIUw/N6rUCEeIqRUY51E4M8icU=	0	0	0.0125	0.0159	0.0004044	0
5642895609		6221861800	2952		0	huEqgBuTsgIbw1KmYjIUw/N6rUCEeIqRUY51E4M8icU=	0	0	0.0125	0.0159	0.0004044	0
5642895610		6218406404	365	766873236	2	wh0wq4ZDHzpCBUUq/FeWZ+IrfivM0YMFAGZO3zHdrWc=	2	0	0.04065	0.02069	3.815e-05	0
5642895618		6218406404	365		0	wh0wq4ZDHzpCBUUq/FeWZ+IrfivM0YMFAGZO3zHdrWc=	2	0	0.04065	0.02069	3.815e-05	0
5642895619		6218406404	1295	766873236	2	wh0wq4ZDHzpCBUUq/FeWZ+IrfivM0YMFAGZO3zHdrWc=	2	0	0.04065	0.02069	3.815e-05	0
5642895626		6218406404	1295		0	wh0wq4ZDHzpCBUUq/FeWZ+IrfivM0YMFAGZO3zHdrWc=	2	0	0.04065	0.02069	3.815e-05	0
5642895630		6252020264	102	766873236	1	5Pg2spXTK2Hddu4PGpejoMD7eYEAYskA26VtVgGshvs=	3	9	0.0813	0.08459	1.144e-05	0
5642895656		6252017657	11	1273710	4	68CsCZngOkuQn5lVo+dNXKGoFx9ZmJXWR+W7NAUmEH4=	0	2	0.009369	0.002827	3.052e-05	0
5643743368		5664371117	475	766873236	1	d8dghoWSUO0SnewXjLXxm9+6Y/lEmae5ABFTNhTtSrU=	0	0	0.006248	0.0007772	9.537e-07	1
5643743377		6221861800	12148	30789911	1	huEqgBuTsgIbw1KmYjIUw/N6rUCEeIqRUY51E4M8icU=	0	0	0.0125	0.0159	0.0004044	0
5643743386		6221861800	18128	38291932	1	huEqgBuTsgIbw1KmYjIUw/N6rUCEeIqRUY51E4M8icU=	0	0	0.0125	0.0159	0.0004044	0
5644510608		6221861800	2952	3351473350	1	huEqgBuTsgIbw1KmYjIUw/N6rUCEeIqRUY51E4M8icU=	0	0	0.0125	0.0159	0.0004044	0
5644510618		6221861800	13383	4470090319	1	huEqgBuTsgIbw1KmYjIUw/N6rUCEeIqRUY51E4M8icU=	0	0	0.0125	0.0159	0.0004044	0
5644510627		6221861800	13447	501460463	1	huEqgBuTsgIbw1KmYjIUw/N6rUCEeIqRUY51E4M8icU=	0	0	0.0125	0.0159	0.0004044	0
5644510636		6221861800	16160	610044506	1	huEqgBuTsgIbw1KmYjIUw/N6rUCEeIqRUY51E4M8icU=	0	0	0.0125	0.0159	0.0004044	0
5644532219		6218406404	1150	257337203	2	wh0wq4ZDHzpCBUUq/FeWZ+IrfivM0YMFAGZO3zHdrWc=	2	0	0.04065	0.02069	3.815e-05	0
5644532226		6218406404	1150		0	wh0wq4ZDHzpCBUUq/FeWZ+IrfivM0YMFAGZO3zHdrWc=	2	0	0.04065	0.02069	3.815e-05	0
5644532227		6218406404	1078	257337203	2	wh0wq4ZDHzpCBUUq/FeWZ+IrfivM0YMFAGZO3zHdrWc=	2	0	0.04065	0.02069	3.815e-05	0
5644532234		6218406404	1078		0	wh0wq4ZDHzpCBUUq/FeWZ+IrfivM0YMFAGZO3zHdrWc=	2	0	0.04065	0.02069	3.815e-05	0
5644532236		6252020264	78	257337203	1	5Pg2spXTK2Hddu4PGpejoMD7eYEAYskA26VtVgGshvs=	3	9	0.0813	0.0863	1.144e-05	0
5644532239		6218406404	1182	5780372	2	wh0wq4ZDHzpCBUUq/FeWZ+IrfivM0YMFAGZO3zHdrWc=	2	0	0.04065	0.02069	3.815e-05	0
5644532246		6218406404	1182		0	wh0wq4ZDHzpCBUUq/FeWZ+IrfivM0YMFAGZO3zHdrWc=	2	0	0.04065	0.02069	3.815e-05	0
5644532247		6221861800	3723	5780372	2	huEqgBuTsgIbw1KmYjIUw/N6rUCEeIqRUY51E4M8icU=	0	0	0.0125	0.0159	0.0004044	0
5644532254		6221861800	3723		0	huEqgBuTsgIbw1KmYjIUw/N6rUCEeIqRUY51E4M8icU=	0	0	0.0125	0.0159	0.0004044	0
5644532256		6252020264	79	5780372	1	5Pg2spXTK2Hddu4PGpejoMD7eYEAYskA26VtVgGshvs=	3	9	0.0813	0.0863	1.144e-05	0
5645285079		6221861800	14619	2596498917	2	huEqgBuTsgIbw1KmYjIUw/N6rUCEeIqRUY51E4M8icU=	0	0	0.0125	0.0159	0.0004044	0
5645285086		6221861800	14619		0	huEqgBuTsgIbw1KmYjIUw/N6rUCEeIqRUY51E4M8icU=	0	0	0.0125	0.0159	0.0004044	0
5645285087		6218406404	817	2596498917	2	wh0wq4ZDHzpCBUUq/FeWZ+IrfivM0YMFAGZO3zHdrWc=	2	0	0.04065	0.02069	3.815e-05	0
5645285094		6218406404	817		0	wh0wq4ZDHzpCBUUq/FeWZ+IrfivM0YMFAGZO3zHdrWc=	2	0	0.04065	0.02069	3.815e-05	0
5645285096		6252020264	89	2596498917	1	5Pg2spXTK2Hddu4PGpejoMD7eYEAYskA26VtVgGshvs=	3	9	0.0813	0.0863	1.144e-05	0
5645286067		6252017657	9	706380	4	68CsCZngOkuQn5lVo+dNXKGoFx9ZmJXWR+W7NAUmEH4=	0	2	0.009369	0.002827	3.052e-05	0
5646065479		6221861800	3723	4302223219	1	huEqgBuTsgIbw1KmYjIUw/N6rUCEeIqRUY51E4M8icU=	0	0	0.0125	0.0159	0.0004044	0
5646098764		6218406404	729	38649400	2	wh0wq4ZDHzpCBUUq/FeWZ+IrfivM0YMFAGZO3zHdrWc=	2	0	0.04065	0.02069	3.815e-05	0
5646098771		6218406404	729		0	wh0wq4ZDHzpCBUUq/FeWZ+IrfivM0YMFAGZO3zHdrWc=	2	0	0.04065	0.02069	3.815e-05	0
5646098772		6218406404	1180	38649400	2	wh0wq4ZDHzpCBUUq/FeWZ+IrfivM0YMFAGZO3zHdrWc=	2	0	0.04065	0.02069	3.815e-05	0
5646098779		6218406404	1180		0	wh0wq4ZDHzpCBUUq/FeWZ+IrfivM0YMFAGZO3zHdrWc=	2	0	0.04065	0.02069	3.815e-05	0
5646098781		6252020264	74	38649400	1	5Pg2spXTK2Hddu4PGpejoMD7eYEAYskA26VtVgGshvs=	3	9	0.0813	0.1002	1.144e-05	0
5646099224		6238340468	2656	257347150	2	1wRYrkVgrhQf/fNZQV2VHyG306siaFFyZMEM1r1cW2E=	1	0	0.0625	0.03961	3.815e-05	0
5646099232		6238340468	2656		0	1wRYrkVgrhQf/fNZQV2VHyG306siaFFyZMEM1r1cW2E=	1	0	0.0625	0.03961	3.815e-05	0
5646099233		6249834537	312	257347150	2	f7F3iYlP9QqyuUyW8v/H8sCjOf6XEy+lP3bzejIRLK0=	0	0	0.05627	0.0202	7.725e-05	0
5646099244		6249834537	312		0	f7F3iYlP9QqyuUyW8v/H8sCjOf6XEy+lP3bzejIRLK0=	0	0	0.05627	0.0202	7.725e-05	0
5646099246		6252020264	81	257347150	1	5Pg2spXTK2Hddu4PGpejoMD7eYEAYskA26VtVgGshvs=	3	9	0.0813	0.08447	1.144e-05	0
5646811812		6221861800	14619	854785594	1	huEqgBuTsgIbw1KmYjIUw/N6rUCEeIqRUY51E4M8icU=	0	0	0.0125	0.0159	0.0004044	0
5646830498		6218406404	372	711390	2	wh0wq4ZDHzpCBUUq/FeWZ+IrfivM0YMFAGZO3zHdrWc=	2	0	0.04065	0.02069	3.815e-05	0
5646830505		6218406404	372		0	wh0wq4ZDHzpCBUUq/FeWZ+IrfivM0YMFAGZO3zHdrWc=	2	0	0.04065	0.02069	3.815e-05	0
5646830506		6238340468	1729	711390	2	1wRYrkVgrhQf/fNZQV2VHyG306siaFFyZMEM1r1cW2E=	1	0	0.0625	0.03961	3.815e-05	0
5646830514		6238340468	1729		0	1wRYrkVgrhQf/fNZQV2VHyG306siaFFyZMEM1r1cW2E=	1	0	0.0625	0.03961	3.815e-05	0
5646830516		6252020264	95	711390	1	5Pg2spXTK2Hddu4PGpejoMD7eYEAYskA26VtVgGshvs=	3	9	0.0813	0.08472	1.144e-05	0
5646830773		6252009697	19	295000406	4	HBL13RkuP8hPfuPHZHIJTQZkoEtBdUQ9gtpKwGmSfJc=	0	0	0.006248	0.001554	9.537e-06	0
5646830795		6238340468	731	854237645	2	1wRYrkVgrhQf/fNZQV2VHyG306siaFFyZMEM1r1cW2E=	1	0	0.0625	0.03961	3.815e-05	0
5646830803		6238340468	731		0	1wRYrkVgrhQf/fNZQV2VHyG306siaFFyZMEM1r1cW2E=	1	0	0.0625	0.03961	3.815e-05	0
5646830804		6218406404	32	854237645	2	wh0wq4ZDHzpCBUUq/FeWZ+IrfivM0YMFAGZO3zHdrWc=	2	0	0.04065	0.02069	3.815e-05	0
5646830812		6218406404	32		0	wh0wq4ZDHzpCBUUq/FeWZ+IrfivM0YMFAGZO3zHdrWc=	2	0	0.04065	0.02069	3.815e-05	0
5646830814		6252020264	103	854237645	1	5Pg2spXTK2Hddu4PGpejoMD7eYEAYskA26VtVgGshvs=	3	9	0.0813	0.08459	1.144e-05	0
5646831180		6252009697	12	339408575	4	HBL13RkuP8hPfuPHZHIJTQZkoEtBdUQ9gtpKwGmSfJc=	0	0	0.006248	0.001554	9.537e-06	0
5647870693		6238340468	2656	1274445	1	1wRYrkVgrhQf/fNZQV2VHyG306siaFFyZMEM1r1cW2E=	1	0	0.0625	0.03961	3.815e-05	0
5647870703		6249834537	312	437176891	1	f7F3iYlP9QqyuUyW8v/H8sCjOf6XEy+lP3bzejIRLK0=	0	0	0.05627	0.0202	7.725e-05	0
5647891176		6252009697	28	422091	4	HBL13RkuP8hPfuPHZHIJTQZkoEtBdUQ9gtpKwGmSfJc=	0	0	0.006248	0.001554	9.537e-06	0
5647891492		6218406404	674	4195709955	2	wh0wq4ZDHzpCBUUq/FeWZ+IrfivM0YMFAGZO3zHdrWc=	2	0	0.04065	0.02069	3.815e-05	0
5647891499		6218406404	674		0	wh0wq4ZDHzpCBUUq/FeWZ+IrfivM0YMFAGZO3zHdrWc=	2	0	0.04065	0.02069	3.815e-05	0
5647891500		6218406404	1417	4195709955	2	wh0wq4ZDHzpCBUUq/FeWZ+IrfivM0YMFAGZO3zHdrWc=	2	0	0.04065	0.02069	3.815e-05	0
5647891507		6218406404	1417		0	wh0wq4ZDHzpCBUUq/FeWZ+IrfivM0YMFAGZO3zHdrWc=	2	0	0.04065	0.02069	3.815e-05	0
5647891509		6252020264	76	4195709955	1	5Pg2spXTK2Hddu4PGpejoMD7eYEAYskA26VtVgGshvs=	3	9	0.0813	0.08496	1.144e-05	0
5648574991		6238340468	731	6641444	1	1wRYrkVgrhQf/fNZQV2VHyG306siaFFyZMEM1r1cW2E=	1	0	0.0625	0.03961	3.815e-05	0
5648575000		6238340468	1729	63690154	1	1wRYrkVgrhQf/fNZQV2VHyG306siaFFyZMEM1r1cW2E=	1	0	0.0625	0.03961	3.815e-05	0
5648598048		6252009257	0	1340155	4	HBL13RkuP8hPfuPHZHIJTQZkoEtBdUQ9gtpKwGmSfJc=	0	0	0.006248	0.001554	9.537e-06	0
5648598054		6252009167	0	1340155	4	HBL13RkuP8hPfuPHZHIJTQZkoEtBdUQ9gtpKwGmSfJc=	2	1	0.00769	0.004662	1.144e-05	0
5648598076		6252009697	0	4802476989	5	HBL13RkuP8hPfuPHZHIJTQZkoEtBdUQ9gtpKwGmSfJc=	0	0	0.006248	0.001554	9.537e-06	0
5648598092		6252009697	4	907674	5	HBL13RkuP8hPfuPHZHIJTQZkoEtBdUQ9gtpKwGmSfJc=	0	0	0.006248	0.001554	9.537e-06	0
5648598102		6252009697	8	63619231	5	HBL13RkuP8hPfuPHZHIJTQZkoEtBdUQ9gtpKwGmSfJc=	0	0	0.006248	0.001554	9.537e-06	0
5648598112		6252009697	15	1436344094	5	HBL13RkuP8hPfuPHZHIJTQZkoEtBdUQ9gtpKwGmSfJc=	0	0	0.006248	0.001554	9.537e-06	0
5648598122		6252009697	37	1332347	5	HBL13RkuP8hPfuPHZHIJTQZkoEtBdUQ9gtpKwGmSfJc=	0	0	0.006248	0.001554	9.537e-06	0
5648598132		6252010200	0	6567589	5	HBL13RkuP8hPfuPHZHIJTQZkoEtBdUQ9gtpKwGmSfJc=	2	0	0.006248	0.004662	3.815e-05	0
5648598326		6252008056	0	1338868	4	HBL13RkuP8hPfuPHZHIJTQZkoEtBdUQ9gtpKwGmSfJc=	1	1	0.006248	0.002331	1.144e-05	1
5648598692		6238340468	1755	3230943202	2	1wRYrkVgrhQf/fNZQV2VHyG306siaFFyZMEM1r1cW2E=	1	0	0.0625	0.03961	3.815e-05	0
5648598700		6238340468	1755		0	1wRYrkVgrhQf/fNZQV2VHyG306siaFFyZMEM1r1cW2E=	1	0	0.0625	0.03961	3.815e-05	0
5648598701		6221861800	5047	3230943202	2	huEqgBuTsgIbw1KmYjIUw/N6rUCEeIqRUY51E4M8icU=	0	0	0.0125	0.0159	0.0004044	0
5648598708		6221861800	5047		0	huEqgBuTsgIbw1KmYjIUw/N6rUCEeIqRUY51E4M8icU=	0	0	0.0125	0.0159	0.0004044	0
5648598709		6218406404	1343	3230943202	2	wh0wq4ZDHzpCBUUq/FeWZ+IrfivM0YMFAGZO3zHdrWc=	2	0	0.04065	0.02069	3.815e-05	0
5648598717		6218406404	1343		0	wh0wq4ZDHzpCBUUq/FeWZ+IrfivM0YMFAGZO3zHdrWc=	2	0	0.04065	0.02069	3.815e-05	0
5648598719		6252020264	93	3230943202	1	5Pg2spXTK2Hddu4PGpejoMD7eYEAYskA26VtVgGshvs=	3	9	0.0813	0.09534	1.144e-05	0
5649445742		6218406404	49	3431823797	2	wh0wq4ZDHzpCBUUq/FeWZ+IrfivM0YMFAGZO3zHdrWc=	2	0	0.04065	0.02069	3.815e-05	0
5649445749		6218406404	49		0	wh0wq4ZDHzpCBUUq/FeWZ+IrfivM0YMFAGZO3zHdrWc=	2	0	0.04065	0.02069	3.815e-05	0
5649445750		6218406404	810	3431823797	2	wh0wq4ZDHzpCBUUq/FeWZ+IrfivM0YMFAGZO3zHdrWc=	2	0	0.04065	0.02069	3.815e-05	0
5649445758		6218406404	810		0	wh0wq4ZDHzpCBUUq/FeWZ+IrfivM0YMFAGZO3zHdrWc=	2	0	0.04065	0.02069	3.815e-05	0
5649445759		6218406404	1225	3431823797	2	wh0wq4ZDHzpCBUUq/FeWZ+IrfivM0YMFAGZO3zHdrWc=	2	0	0.04065	0.02069	3.815e-05	0
5649445766		6218406404	1225		0	wh0wq4ZDHzpCBUUq/FeWZ+IrfivM0YMFAGZO3zHdrWc=	2	0	0.04065	0.02069	3.815e-05	0
5649445768		6252020264	80	3431823797	1	5Pg2spXTK2Hddu4PGpejoMD7eYEAYskA26VtVgGshvs=	3	9	0.0813	0.08447	1.144e-05	0
5649445960		5402488769	3534	1272044	2	QESaVQ71IHQKxoQfgYZKQuO67FTkyAqxXtnJC9E3zUs=	1	0	0.0006247	0.003883	2.098e-05	0
5649445967		5402488769	3534		0	QESaVQ71IHQKxoQfgYZKQuO67FTkyAqxXtnJC9E3zUs=	1	0	0.0006247	0.003883	2.098e-05	0
5649445968		6218406404	648	1272044	2	wh0wq4ZDHzpCBUUq/FeWZ+IrfivM0YMFAGZO3zHdrWc=	2	0	0.04065	0.02069	3.815e-05	0
5649445975		6218406404	648		0	wh0wq4ZDHzpCBUUq/FeWZ+IrfivM0YMFAGZO3zHdrWc=	2	0	0.04065	0.02069	3.815e-05	0
5649445976		6221861800	1803	1272044	2	huEqgBuTsgIbw1KmYjIUw/N6rUCEeIqRUY51E4M8icU=	0	0	0.0125	0.0159	0.0004044	0
5649445983		6221861800	1803		0	huEqgBuTsgIbw1KmYjIUw/N6rUCEeIqRUY51E4M8icU=	0	0	0.0125	0.0159	0.0004044	0
5649445984		6238340468	1325	1272044	2	1wRYrkVgrhQf/fNZQV2VHyG306siaFFyZMEM1r1cW2E=	1	0	0.0625	0.03961	3.815e-05	0
5649445992		6238340468	1325		0	1wRYrkVgrhQf/fNZQV2VHyG306siaFFyZMEM1r1cW2E=	1	0	0.0625	0.03961	3.815e-05	0
5649445994		6252020264	83	1272044	1	5Pg2spXTK2Hddu4PGpejoMD7eYEAYskA26VtVgGshvs=	3	9	0.0813	0.08447	1.144e-05	0
5650162603		6218406404	32	6567589	1	wh0wq4ZDHzpCBUUq/FeWZ+IrfivM0YMFAGZO3zHdrWc=	2	0	0.04065	0.02069	3.815e-05	0
5650162611		6221861800	5047	4469970863	1	huEqgBuTsgIbw1KmYjIUw/N6rUCEeIqRUY51E4M8icU=	0	0	0.0125	0.0159	0.0004044	0
5650162620		6238340468	1755	5426762331	1	1wRYrkVgrhQf/fNZQV2VHyG306siaFFyZMEM1r1cW2E=	1	0	0.0625	0.03961	3.815e-05	0
5650213992		6218406404	1010	7731984	2	wh0wq4ZDHzpCBUUq/FeWZ+IrfivM0YMFAGZO3zHdrWc=	2	0	0.04065	0.02069	3.815e-05	0
5650213999		6218406404	1010		0	wh0wq4ZDHzpCBUUq/FeWZ+IrfivM0YMFAGZO3zHdrWc=	2	0	0.04065	0.02069	3.815e-05	0
5650214000		6218406404	1009	7731984	2	wh0wq4ZDHzpCBUUq/FeWZ+IrfivM0YMFAGZO3zHdrWc=	2	0	0.04065	0.02069	3.815e-05	0
5650214008		6218406404	1009		0	wh0wq4ZDHzpCBUUq/FeWZ+IrfivM0YMFAGZO3zHdrWc=	2	0	0.04065	0.02069	3.815e-05	0
5650214010		6252020264	88	7731984	1	5Pg2spXTK2Hddu4PGpejoMD7eYEAYskA26VtVgGshvs=	3	9	0.0813	0.0863	1.144e-05	0
5650214512		6238340468	898	6641553	2	1wRYrkVgrhQf/fNZQV2VHyG306siaFFyZMEM1r1cW2E=	1	0	0.0625	0.03961	3.815e-05	0
5650214520		6238340468	898		0	1wRYrkVgrhQf/fNZQV2VHyG306siaFFyZMEM1r1cW2E=	1	0	0.0625	0.03961	3.815e-05	0
5650214521		6238340468	1867	6641553	2	1wRYrkVgrhQf/fNZQV2VHyG306siaFFyZMEM1r1cW2E=	1	0	0.0625	0.03961	3.815e-05	0
5650214529		6238340468	1867		0	1wRYrkVgrhQf/fNZQV2VHyG306siaFFyZMEM1r1cW2E=	1	0	0.0625	0.03961	3.815e-05	0
5650214531		6252020264	107	6641553	1	5Pg2spXTK2Hddu4PGpejoMD7eYEAYskA26VtVgGshvs=	3	9	0.0813	0.08752	1.144e-05	0
5650214685		6221861800	4157	5476673928	2	huEqgBuTsgIbw1KmYjIUw/N6rUCEeIqRUY51E4M8icU=	0	0	0.0125	0.0159	0.0004044	0
5650214692		6221861800	4157		0	huEqgBuTsgIbw1KmYjIUw/N6rUCEeIqRUY51E4M8icU=	0	0	0.0125	0.0159	0.0004044	0
5650214787		6238340468	1847	370130961	2	1wRYrkVgrhQf/fNZQV2VHyG306siaFFyZMEM1r1cW2E=	1	0	0.0625	0.03961	3.815e-05	0
5650214795		6238340468	1847		0	1wRYrkVgrhQf/fNZQV2VHyG306siaFFyZMEM1r1cW2E=	1	0	0.0625	0.03961	3.815e-05	0
5650214796		6238340468	1307	370130961	2	1wRYrkVgrhQf/fNZQV2VHyG306siaFFyZMEM1r1cW2E=	1	0	0.0625	0.03961	3.815e-05	0
5650214804		6238340468	1307		0	1wRYrkVgrhQf/fNZQV2VHyG306siaFFyZMEM1r1cW2E=	1	0	0.0625	0.03961	3.815e-05	0
5650214805		6218406404	527	370130961	2	wh0wq4ZDHzpCBUUq/FeWZ+IrfivM0YMFAGZO3zHdrWc=	2	0	0.04065	0.02069	3.815e-05	0
5650214812		6218406404	527		0	wh0wq4ZDHzpCBUUq/FeWZ+IrfivM0YMFAGZO3zHdrWc=	2	0	0.04065	0.02069	3.815e-05	0
5650214814		6252020264	101	370130961	1	5Pg2spXTK2Hddu4PGpejoMD7eYEAYskA26VtVgGshvs=	3	9	0.0813	0.08911	1.144e-05	0
5650215056		6251974185	65	1698267	4	fJYeclskJqPWsAT6TX/r9X5OiIZpSEb2PBGliYAOMxM=	0	2	0.02499	0.03339	0.0003862	1
5650215525		6117800987	0	4802042730	2	eatG6jY54mApeZz/C0CctOhT7RXdFkBoq7/xbp9Khgw=	2	0	0.07495	0.02332	3.815e-05	0
5650215534		6117800987	0		0	eatG6jY54mApeZz/C0CctOhT7RXdFkBoq7/xbp9Khgw=	2	0	0.07495	0.02332	3.815e-05	0
5650215542		6252020264	98	4802042730	1	5Pg2spXTK2Hddu4PGpejoMD7eYEAYskA26VtVgGshvs=	3	9	0.0813	0.0863	1.144e-05	0
5651001778		5402488769	3534	6570810	1	QESaVQ71IHQKxoQfgYZKQuO67FTkyAqxXtnJC9E3zUs=	1	0	0.0006247	0.003883	2.098e-05	0
5651001787		6221861800	1803	3081033135	1	huEqgBuTsgIbw1KmYjIUw/N6rUCEeIqRUY51E4M8icU=	0	0	0.0125	0.0159	0.0004044	0
5651001797		6238340468	1325	3602136427	1	1wRYrkVgrhQf/fNZQV2VHyG306siaFFyZMEM1r1cW2E=	1	0	0.0625	0.03961	3.815e-05	0
5651029423		6252023131	0		0	Qp8btWQgCV7tfDpiSAjKj4Q4n9WFN5r+1A5YXzWPXu8=	1	0	0.03125	0.003109	1.049e-05	0
5651044073		6238340468	1743	771938833	2	1wRYrkVgrhQf/fNZQV2VHyG306siaFFyZMEM1r1cW2E=	1	0	0.0625	0.03961	3.815e-05	0
5651044081		6238340468	1743		0	1wRYrkVgrhQf/fNZQV2VHyG306siaFFyZMEM1r1cW2E=	1	0	0.0625	0.03961	3.815e-05	0
5651044082		6221861800	7940	771938833	2	huEqgBuTsgIbw1KmYjIUw/N6rUCEeIqRUY51E4M8icU=	0	0	0.0125	0.0159	0.0004044	0
5651044089		6221861800	7940		0	huEqgBuTsgIbw1KmYjIUw/N6rUCEeIqRUY51E4M8icU=	0	0	0.0125	0.0159	0.0004044	0
5651044091		6252020264	111	771938833	1	5Pg2spXTK2Hddu4PGpejoMD7eYEAYskA26VtVgGshvs=	3	9	0.0813	0.08667	1.144e-05	0
5651044350		6218406404	1439	6569446	2	wh0wq4ZDHzpCBUUq/FeWZ+IrfivM0YMFAGZO3zHdrWc=	2	0	0.04065	0.02069	3.815e-05	0
5651044357		6218406404	1439		0	wh0wq4ZDHzpCBUUq/FeWZ+IrfivM0YMFAGZO3zHdrWc=	2	0	0.04065	0.02069	3.815e-05	0
5651044358		6217657595	12	6569446	2	62ZtsQfj7aFYgb0o35g5K/cRMfvHqUOGOoFeGqTsqOs=	1	0	0.01874	0.01398	7.725e-05	1
5651044366		6217657595	12		0	62ZtsQfj7aFYgb0o35g5K/cRMfvHqUOGOoFeGqTsqOs=	1	0	0.01874	0.01398	7.725e-05	1
5651044368		6252020264	100	6569446	1	5Pg2spXTK2Hddu4PGpejoMD7eYEAYskA26VtVgGshvs=	3	9	0.0813	0.08911	1.144e-05	0
5651044447		6218406404	981	376216825	2	wh0wq4ZDHzpCBUUq/FeWZ+IrfivM0YMFAGZO3zHdrWc=	2	0	0.04065	0.02069	3.815e-05	0
5651044455		6218406404	981		0	wh0wq4ZDHzpCBUUq/FeWZ+IrfivM0YMFAGZO3zHdrWc=	2	0	0.04065	0.02069	3.815e-05	0
5651044456		6218406404	616	376216825	2	wh0wq4ZDHzpCBUUq/FeWZ+IrfivM0YMFAGZO3zHdrWc=	2	0	0.04065	0.02069	3.815e-05	0
5651044463		6218406404	616		0	wh0wq4ZDHzpCBUUq/FeWZ+IrfivM0YMFAGZO3zHdrWc=	2	0	0.04065	0.02069	3.815e-05	0
5651044465		6252020264	96	376216825	1	5Pg2spXTK2Hddu4PGpejoMD7eYEAYskA26VtVgGshvs=	3	9	0.0813	0.08618	1.144e-05	0
5651769710		6221861800	4157	4469393757	1	huEqgBuTsgIbw1KmYjIUw/N6rUCEeIqRUY51E4M8icU=	0	0	0.0125	0.0159	0.0004044	0
5651769719		6238340468	898	4820200679	1	1wRYrkVgrhQf/fNZQV2VHyG306siaFFyZMEM1r1cW2E=	1	0	0.0625	0.03961	3.815e-05	0
5651769728		6238340468	1307	924486088	1	1wRYrkVgrhQf/fNZQV2VHyG306siaFFyZMEM1r1cW2E=	1	0	0.0625	0.03961	3.815e-05	0
5651769737		6238340468	1847	6566950	1	1wRYrkVgrhQf/fNZQV2VHyG306siaFFyZMEM1r1cW2E=	1	0	0.0625	0.03961	3.815e-05	0
5651769746		6238340468	1867	711994	1	1wRYrkVgrhQf/fNZQV2VHyG306siaFFyZMEM1r1cW2E=	1	0	0.0625	0.03961	3.815e-05	0
5651800372		6251974185	721	4469152847	4	fJYeclskJqPWsAT6TX/r9X5OiIZpSEb2PBGliYAOMxM=	0	2	0.02499	0.03339	0.0003862	1
5652548723		6217657595	12	6568015	1	62ZtsQfj7aFYgb0o35g5K/cRMfvHqUOGOoFeGqTsqOs=	1	0	0.01874	0.01398	7.725e-05	1
5652548752		6221861800	7940	3890308349	1	huEqgBuTsgIbw1KmYjIUw/N6rUCEeIqRUY51E4M8icU=	0	0	0.0125	0.0159	0.0004044	0
5652548766		6238340468	1743	82722323	1	1wRYrkVgrhQf/fNZQV2VHyG306siaFFyZMEM1r1cW2E=	1	0	0.0625	0.03961	3.815e-05	0
5652548784		6252023131	0	5111809840	1	Qp8btWQgCV7tfDpiSAjKj4Q4n9WFN5r+1A5YXzWPXu8=	1	0	0.03125	0.003109	1.049e-05	0
5652576665		6252023165	0		0	0yO12LxPGQxL+XkI4hS6Tlyx5V3KOvjHS0DQSOJeMbs=	1	9	0.04688	0.0636	3.815e-05	0
5652583045		6218406404	164	30789456	2	wh0wq4ZDHzpCBUUq/FeWZ+IrfivM0YMFAGZO3zHdrWc=	2	0	0.04065	0.02069	3.815e-05	0
5652583053		6218406404	164		0	wh0wq4ZDHzpCBUUq/FeWZ+IrfivM0YMFAGZO3zHdrWc=	2	0	0.04065	0.02069	3.815e-05	0
5652583055		6252020264	85	30789456	1	5Pg2spXTK2Hddu4PGpejoMD7eYEAYskA26VtVgGshvs=	3	9	0.0813	0.08557	1.144e-05	0
5652583883		6252018951	0	1301865	4	68CsCZngOkuQn5lVo+dNXKGoFx9ZmJXWR+W7NAUmEH4=	1	2	0.006248	0.001865	4.482e-05	0
5653358573		6252023188	0		0	F2+Gv53Pxd4KDRb/UsGECThH/XUOpcWKElUXJkhkt1c=	0	1	0	0.0001554	0	0
5653363087		6238340468	2653	1275244	2	1wRYrkVgrhQf/fNZQV2VHyG306siaFFyZMEM1r1cW2E=	1	0	0.0625	0.03961	3.815e-05	0
5653363095		6238340468	2653		0	1wRYrkVgrhQf/fNZQV2VHyG306siaFFyZMEM1r1cW2E=	1	0	0.0625	0.03961	3.815e-05	0
5653363097		6252020264	108	1275244	1	5Pg2spXTK2Hddu4PGpejoMD7eYEAYskA26VtVgGshvs=	3	9	0.0813	0.08838	1.144e-05	0
5653363116		6252017657	8	908053	4	68CsCZngOkuQn5lVo+dNXKGoFx9ZmJXWR+W7NAUmEH4=	0	2	0.009369	0.002827	3.052e-05	0
5653363147		6218406404	645	4477684993	2	wh0wq4ZDHzpCBUUq/FeWZ+IrfivM0YMFAGZO3zHdrWc=	2	0	0.04065	0.02069	3.815e-05	0
5653363154		6218406404	645		0	wh0wq4ZDHzpCBUUq/FeWZ+IrfivM0YMFAGZO3zHdrWc=	2	0	0.04065	0.02069	3.815e-05	0
5653363155		6218406404	56	4477684993	2	wh0wq4ZDHzpCBUUq/FeWZ+IrfivM0YMFAGZO3zHdrWc=	2	0	0.04065	0.02069	3.815e-05	0
5653363163		6218406404	56		0	wh0wq4ZDHzpCBUUq/FeWZ+IrfivM0YMFAGZO3zHdrWc=	2	0	0.04065	0.02069	3.815e-05	0
5653363165		6252020264	99	4477684993	1	5Pg2spXTK2Hddu4PGpejoMD7eYEAYskA26VtVgGshvs=	3	9	0.0813	0.0863	1.144e-05	0
5653363537		6221861800	6828	294964090	2	huEqgBuTsgIbw1KmYjIUw/N6rUCEeIqRUY51E4M8icU=	0	0	0.0125	0.0159	0.0004044	0
5653363544		6221861800	6828		0	huEqgBuTsgIbw1KmYjIUw/N6rUCEeIqRUY51E4M8icU=	0	0	0.0125	0.0159	0.0004044	0
5653363545		6218406404	119	294964090	2	wh0wq4ZDHzpCBUUq/FeWZ+IrfivM0YMFAGZO3zHdrWc=	2	0	0.04065	0.02069	3.815e-05	0
5653363553		6218406404	119		0	wh0wq4ZDHzpCBUUq/FeWZ+IrfivM0YMFAGZO3zHdrWc=	2	0	0.04065	0.02069	3.815e-05	0
5653363555		6252020264	104	294964090	1	5Pg2spXTK2Hddu4PGpejoMD7eYEAYskA26VtVgGshvs=	3	9	0.0813	0.08594	1.144e-05	0
5654131856		6252023165	0	1726343696	1	0yO12LxPGQxL+XkI4hS6Tlyx5V3KOvjHS0DQSOJeMbs=	1	9	0.04688	0.0636	3.815e-05	0
5654168186		6221861800	18008	2796972389	2	huEqgBuTsgIbw1KmYjIUw/N6rUCEeIqRUY51E4M8icU=	0	0	0.0125	0.0159	0.0004044	0
5654168193		6221861800	18008		0	huEqgBuTsgIbw1KmYjIUw/N6rUCEeIqRUY51E4M8icU=	0	0	0.0125	0.0159	0.0004044	0
5654168195		6252020264	97	2796972389	1	5Pg2spXTK2Hddu4PGpejoMD7eYEAYskA26VtVgGshvs=	3	9	0.0813	0.08618	1.144e-05	0
5654885297		6252023188	0	226032480	1	F2+Gv53Pxd4KDRb/UsGECThH/XUOpcWKElUXJkhkt1c=	0	1	0	0.0001554	0	0
5654885306		6221861800	6828	227436554	1	huEqgBuTsgIbw1KmYjIUw/N6rUCEeIqRUY51E4M8icU=	0	0	0.0125	0.0159	0.0004044	0
5654885315		6238340468	2653	705724	1	1wRYrkVgrhQf/fNZQV2VHyG306siaFFyZMEM1r1cW2E=	1	0	0.0625	0.03961	3.815e-05	0
5654920661		6218406404	738	1469549070	2	wh0wq4ZDHzpCBUUq/FeWZ+IrfivM0YMFAGZO3zHdrWc=	2	0	0.04065	0.02069	3.815e-05	0
5654920668		6218406404	738		0	wh0wq4ZDHzpCBUUq/FeWZ+IrfivM0YMFAGZO3zHdrWc=	2	0	0.04065	0.02069	3.815e-05	0
5654920669		6218406404	436	1469549070	2	wh0wq4ZDHzpCBUUq/FeWZ+IrfivM0YMFAGZO3zHdrWc=	2	0	0.04065	0.02069	3.815e-05	0
5654920677		6218406404	436		0	wh0wq4ZDHzpCBUUq/FeWZ+IrfivM0YMFAGZO3zHdrWc=	2	0	0.04065	0.02069	3.815e-05	0
5654920679		6252020264	106	1469549070	1	5Pg2spXTK2Hddu4PGpejoMD7eYEAYskA26VtVgGshvs=	3	9	0.0813	0.08752	1.144e-05	0
5654921204		6251974185	482	788183874	4	fJYeclskJqPWsAT6TX/r9X5OiIZpSEb2PBGliYAOMxM=	0	2	0.02499	0.03339	0.0003862	1
5655621490		6221861800	18008	317508489	1	huEqgBuTsgIbw1KmYjIUw/N6rUCEeIqRUY51E4M8icU=	0	0	0.0125	0.0159	0.0004044	0
5655656826		6218406404	507	400148209	2	wh0wq4ZDHzpCBUUq/FeWZ+IrfivM0YMFAGZO3zHdrWc=	2	0	0.04065	0.02069	3.815e-05	0
5655656833		6218406404	507		0	wh0wq4ZDHzpCBUUq/FeWZ+IrfivM0YMFAGZO3zHdrWc=	2	0	0.04065	0.02069	3.815e-05	0
5655656834		6218406404	947	400148209	2	wh0wq4ZDHzpCBUUq/FeWZ+IrfivM0YMFAGZO3zHdrWc=	2	0	0.04065	0.02069	3.815e-05	0
5655656841		6218406404	947		0	wh0wq4ZDHzpCBUUq/FeWZ+IrfivM0YMFAGZO3zHdrWc=	2	0	0.04065	0.02069	3.815e-05	0
5655656843		6252020264	105	400148209	1	5Pg2spXTK2Hddu4PGpejoMD7eYEAYskA26VtVgGshvs=	3	9	0.0813	0.08594	1.144e-05	0
5655657496		6251974185	1023	4479488965	4	fJYeclskJqPWsAT6TX/r9X5OiIZpSEb2PBGliYAOMxM=	0	2	0.02499	0.03339	0.0003862	1
5655657906		6252017657	6	4055309335	4	68CsCZngOkuQn5lVo+dNXKGoFx9ZmJXWR+W7NAUmEH4=	0	2	0.009369	0.002827	3.052e-05	0
5656423146		515042969	26		5	/fk1fVcVxZ6iM6gHZzqbIyq56m5zrmHfpdcZ/zzkq4c=	2	0	0.01562	0.01553	0.0002155	0
5656423149		515042969	26		0	/fk1fVcVxZ6iM6gHZzqbIyq56m5zrmHfpdcZ/zzkq4c=	2	0	0.01562	0.01553	0.0002155	0
5657488323		2902878580	1909	7731984	5	wCn+ghu8PJtxrZGYHh7myaXzhOnxiWYu5XZf/2M2slc=	2	11	0.0625	0.0256	6.962e-05	1
5657488326		2902878580	1909		0	wCn+ghu8PJtxrZGYHh7myaXzhOnxiWYu5XZf/2M2slc=	2	11	0.0625	0.0256	6.962e-05	1
5657489256		515042969	8		5	/fk1fVcVxZ6iM6gHZzqbIyq56m5zrmHfpdcZ/zzkq4c=	2	0	0.01562	0.01553	0.0002155	0
5657489259		515042969	8		0	/fk1fVcVxZ6iM6gHZzqbIyq56m5zrmHfpdcZ/zzkq4c=	2	0	0.01562	0.01553	0.0002155	0
5657489493		6238340468	1365	97964886	2	1wRYrkVgrhQf/fNZQV2VHyG306siaFFyZMEM1r1cW2E=	1	0	0.0625	0.03961	3.815e-05	0
5657489501		6238340468	1365		0	1wRYrkVgrhQf/fNZQV2VHyG306siaFFyZMEM1r1cW2E=	1	0	0.0625	0.03961	3.815e-05	0
5657489502		6114773114	950	97964886	2	huEqgBuTsgIbw1KmYjIUw/N6rUCEeIqRUY51E4M8icU=	0	0	0.0125	0.007767	0.0004044	0
5657489509		6114773114	950		0	huEqgBuTsgIbw1KmYjIUw/N6rUCEeIqRUY51E4M8icU=	0	0	0.0125	0.007767	0.0004044	0
5657489510		6221861800	15292	97964886	2	huEqgBuTsgIbw1KmYjIUw/N6rUCEeIqRUY51E4M8icU=	0	0	0.0125	0.0159	0.0004044	0
5657489517		6221861800	15292		0	huEqgBuTsgIbw1KmYjIUw/N6rUCEeIqRUY51E4M8icU=	0	0	0.0125	0.0159	0.0004044	0
5657489518		6221861800	1347	97964886	2	huEqgBuTsgIbw1KmYjIUw/N6rUCEeIqRUY51E4M8icU=	0	0	0.0125	0.0159	0.0004044	0
5657489525		6221861800	1347		0	huEqgBuTsgIbw1KmYjIUw/N6rUCEeIqRUY51E4M8icU=	0	0	0.0125	0.0159	0.0004044	0
5657489526		6221861800	2983	97964886	2	huEqgBuTsgIbw1KmYjIUw/N6rUCEeIqRUY51E4M8icU=	0	0	0.0125	0.0159	0.0004044	0
5657489533		6221861800	2983		0	huEqgBuTsgIbw1KmYjIUw/N6rUCEeIqRUY51E4M8icU=	0	0	0.0125	0.0159	0.0004044	0
5657489534		6218406404	599	97964886	2	wh0wq4ZDHzpCBUUq/FeWZ+IrfivM0YMFAGZO3zHdrWc=	2	0	0.04065	0.02069	3.815e-05	0
5657489541		6218406404	599		0	wh0wq4ZDHzpCBUUq/FeWZ+IrfivM0YMFAGZO3zHdrWc=	2	0	0.04065	0.02069	3.815e-05	0
5657489543		6252020264	110	97964886	1	5Pg2spXTK2Hddu4PGpejoMD7eYEAYskA26VtVgGshvs=	3	9	0.0813	0.08667	1.144e-05	0
5658239817		515042969	26	3349181752	1	/fk1fVcVxZ6iM6gHZzqbIyq56m5zrmHfpdcZ/zzkq4c=	2	0	0.01562	0.01553	0.0002155	0
5658262979		6251812952	3		0	fJYeclskJqPWsAT6TX/r9X5OiIZpSEb2PBGliYAOMxM=	0	2	0.02499	0.07959	0.0003862	1
5658270583		515042969	25		5	/fk1fVcVxZ6iM6gHZzqbIyq56m5zrmHfpdcZ/zzkq4c=	2	0	0.01562	0.01553	0.0002155	0
5658270586		515042969	25		0	/fk1fVcVxZ6iM6gHZzqbIyq56m5zrmHfpdcZ/zzkq4c=	2	0	0.01562	0.01553	0.0002155	0
5658270923		515042969	12		5	/fk1fVcVxZ6iM6gHZzqbIyq56m5zrmHfpdcZ/zzkq4c=	2	0	0.01562	0.01553	0.0002155	0
5658270926		515042969	12		0	/fk1fVcVxZ6iM6gHZzqbIyq56m5zrmHfpdcZ/zzkq4c=	2	0	0.01562	0.01553	0.0002155	0
5658270984		6238340468	2325	788288809	2	1wRYrkVgrhQf/fNZQV2VHyG306siaFFyZMEM1r1cW2E=	1	0	0.0625	0.03961	3.815e-05	0
5658270992		6238340468	2325		0	1wRYrkVgrhQf/fNZQV2VHyG306siaFFyZMEM1r1cW2E=	1	0	0.0625	0.03961	3.815e-05	0
5658270993		6238340468	2027	788288809	2	1wRYrkVgrhQf/fNZQV2VHyG306siaFFyZMEM1r1cW2E=	1	0	0.0625	0.03961	3.815e-05	0
5658271001		6238340468	2027		0	1wRYrkVgrhQf/fNZQV2VHyG306siaFFyZMEM1r1cW2E=	1	0	0.0625	0.03961	3.815e-05	0
5658271002		6218406404	531	788288809	2	wh0wq4ZDHzpCBUUq/FeWZ+IrfivM0YMFAGZO3zHdrWc=	2	0	0.04065	0.02069	3.815e-05	0
5658271009		6218406404	531		0	wh0wq4ZDHzpCBUUq/FeWZ+IrfivM0YMFAGZO3zHdrWc=	2	0	0.04065	0.02069	3.815e-05	0
5658271011		6252020264	127	788288809	1	5Pg2spXTK2Hddu4PGpejoMD7eYEAYskA26VtVgGshvs=	3	9	0.0813	0.08569	1.144e-05	0
5658271122		6251974185	790	906880	4	fJYeclskJqPWsAT6TX/r9X5OiIZpSEb2PBGliYAOMxM=	0	2	0.02499	0.03339	0.0003862	1
5658271347		6238340468	1474	1436303047	2	1wRYrkVgrhQf/fNZQV2VHyG306siaFFyZMEM1r1cW2E=	1	0	0.0625	0.03961	3.815e-05	0
5658271355		6238340468	1474		0	1wRYrkVgrhQf/fNZQV2VHyG306siaFFyZMEM1r1cW2E=	1	0	0.0625	0.03961	3.815e-05	0
5658271356		6221861800	13933	1436303047	2	huEqgBuTsgIbw1KmYjIUw/N6rUCEeIqRUY51E4M8icU=	0	0	0.0125	0.0159	0.0004044	0
5658271363		6221861800	13933		0	huEqgBuTsgIbw1KmYjIUw/N6rUCEeIqRUY51E4M8icU=	0	0	0.0125	0.0159	0.0004044	0
5658271364		6218406404	210	1436303047	2	wh0wq4ZDHzpCBUUq/FeWZ+IrfivM0YMFAGZO3zHdrWc=	2	0	0.04065	0.02069	3.815e-05	0
5658271371		6218406404	210		0	wh0wq4ZDHzpCBUUq/FeWZ+IrfivM0YMFAGZO3zHdrWc=	2	0	0.04065	0.02069	3.815e-05	0
5658271373		6252020264	120	1436303047	1	5Pg2spXTK2Hddu4PGpejoMD7eYEAYskA26VtVgGshvs=	3	9	0.0813	0.08411	1.144e-05	0
5659010271		515042969	8	257390781	1	/fk1fVcVxZ6iM6gHZzqbIyq56m5zrmHfpdcZ/zzkq4c=	2	0	0.01562	0.01553	0.0002155	0
5659010279		6114773114	950	708520179	1	huEqgBuTsgIbw1KmYjIUw/N6rUCEeIqRUY51E4M8icU=	0	0	0.0125	0.007767	0.0004044	0
5659010289		6218406404	49	7731984	1	wh0wq4ZDHzpCBUUq/FeWZ+IrfivM0YMFAGZO3zHdrWc=	2	0	0.04065	0.02069	3.815e-05	0
5659010298		6221861800	1347	2515484324	1	huEqgBuTsgIbw1KmYjIUw/N6rUCEeIqRUY51E4M8icU=	0	0	0.0125	0.0159	0.0004044	0
5659010307		6221861800	2983	4302750359	1	huEqgBuTsgIbw1KmYjIUw/N6rUCEeIqRUY51E4M8icU=	0	0	0.0125	0.0159	0.0004044	0
5659010316		6221861800	15292	2188987289	1	huEqgBuTsgIbw1KmYjIUw/N6rUCEeIqRUY51E4M8icU=	0	0	0.0125	0.0159	0.0004044	0
5659010325		6238340468	1365	536837968	1	1wRYrkVgrhQf/fNZQV2VHyG306siaFFyZMEM1r1cW2E=	1	0	0.0625	0.03961	3.815e-05	0
5659036915		515042969	9		5	/fk1fVcVxZ6iM6gHZzqbIyq56m5zrmHfpdcZ/zzkq4c=	2	0	0.01562	0.01553	0.0002155	0
5659036918		515042969	9		0	/fk1fVcVxZ6iM6gHZzqbIyq56m5zrmHfpdcZ/zzkq4c=	2	0	0.01562	0.01553	0.0002155	0
5659037013		515042969	15		5	/fk1fVcVxZ6iM6gHZzqbIyq56m5zrmHfpdcZ/zzkq4c=	2	0	0.01562	0.01553	0.0002155	0
5659037016		515042969	15		0	/fk1fVcVxZ6iM6gHZzqbIyq56m5zrmHfpdcZ/zzkq4c=	2	0	0.01562	0.01553	0.0002155	0
5659037274		515042969	10		5	/fk1fVcVxZ6iM6gHZzqbIyq56m5zrmHfpdcZ/zzkq4c=	2	0	0.01562	0.01553	0.0002155	0
5659037277		515042969	10		0	/fk1fVcVxZ6iM6gHZzqbIyq56m5zrmHfpdcZ/zzkq4c=	2	0	0.01562	0.01553	0.0002155	0
5659037318		6221861800	13236	317497361	2	huEqgBuTsgIbw1KmYjIUw/N6rUCEeIqRUY51E4M8icU=	0	0	0.0125	0.0159	0.0004044	0
5659037325		6221861800	13236		0	huEqgBuTsgIbw1KmYjIUw/N6rUCEeIqRUY51E4M8icU=	0	0	0.0125	0.0159	0.0004044	0
5659037326		6238340468	2363	317497361	2	1wRYrkVgrhQf/fNZQV2VHyG306siaFFyZMEM1r1cW2E=	1	0	0.0625	0.03961	3.815e-05	0
5659037334		6238340468	2363		0	1wRYrkVgrhQf/fNZQV2VHyG306siaFFyZMEM1r1cW2E=	1	0	0.0625	0.03961	3.815e-05	0
5659037335		6218406404	248	317497361	2	wh0wq4ZDHzpCBUUq/FeWZ+IrfivM0YMFAGZO3zHdrWc=	2	0	0.04065	0.02069	3.815e-05	0
5659037342		6218406404	248		0	wh0wq4ZDHzpCBUUq/FeWZ+IrfivM0YMFAGZO3zHdrWc=	2	0	0.04065	0.02069	3.815e-05	0
5659037344		6252020264	121	317497361	1	5Pg2spXTK2Hddu4PGpejoMD7eYEAYskA26VtVgGshvs=	3	9	0.0813	0.08411	1.144e-05	0
5659037948		6218406404	895	2912464652	2	wh0wq4ZDHzpCBUUq/FeWZ+IrfivM0YMFAGZO3zHdrWc=	2	0	0.04065	0.02069	3.815e-05	0
5659037955		6218406404	895		0	wh0wq4ZDHzpCBUUq/FeWZ+IrfivM0YMFAGZO3zHdrWc=	2	0	0.04065	0.02069	3.815e-05	0
5659037956		6249832520	14	2912464652	2	f7F3iYlP9QqyuUyW8v/H8sCjOf6XEy+lP3bzejIRLK0=	0	0	0.05627	0.0318	7.725e-05	0
5659037967		6249832520	14		0	f7F3iYlP9QqyuUyW8v/H8sCjOf6XEy+lP3bzejIRLK0=	0	0	0.05627	0.0318	7.725e-05	0
5659037969		6252020264	118	2912464652	1	5Pg2spXTK2Hddu4PGpejoMD7eYEAYskA26VtVgGshvs=	3	9	0.0813	0.08398	1.144e-05	0
5659038003		6218406404	681	97930868	2	wh0wq4ZDHzpCBUUq/FeWZ+IrfivM0YMFAGZO3zHdrWc=	2	0	0.04065	0.02069	3.815e-05	0
5659038010		6218406404	681		0	wh0wq4ZDHzpCBUUq/FeWZ+IrfivM0YMFAGZO3zHdrWc=	2	0	0.04065	0.02069	3.815e-05	0
5659038011		6218406404	399	97930868	2	wh0wq4ZDHzpCBUUq/FeWZ+IrfivM0YMFAGZO3zHdrWc=	2	0	0.04065	0.02069	3.815e-05	0
5659038018		6218406404	399		0	wh0wq4ZDHzpCBUUq/FeWZ+IrfivM0YMFAGZO3zHdrWc=	2	0	0.04065	0.02069	3.815e-05	0
5659038020		6252020264	113	97930868	1	5Pg2spXTK2Hddu4PGpejoMD7eYEAYskA26VtVgGshvs=	3	9	0.0813	0.08582	1.144e-05	0
5659038193		515042969	22		5	/fk1fVcVxZ6iM6gHZzqbIyq56m5zrmHfpdcZ/zzkq4c=	2	0	0.01562	0.01553	0.0002155	0
5659038196		515042969	22		0	/fk1fVcVxZ6iM6gHZzqbIyq56m5zrmHfpdcZ/zzkq4c=	2	0	0.01562	0.01553	0.0002155	0
5659038254		515042969	11		5	/fk1fVcVxZ6iM6gHZzqbIyq56m5zrmHfpdcZ/zzkq4c=	2	0	0.01562	0.01553	0.0002155	0
5659038257		515042969	11		0	/fk1fVcVxZ6iM6gHZzqbIyq56m5zrmHfpdcZ/zzkq4c=	2	0	0.01562	0.01553	0.0002155	0
5659774979		6251812952	3	16918689	1	fJYeclskJqPWsAT6TX/r9X5OiIZpSEb2PBGliYAOMxM=	0	2	0.02499	0.07959	0.0003862	1
5659774992		515042969	12	3314602576	1	/fk1fVcVxZ6iM6gHZzqbIyq56m5zrmHfpdcZ/zzkq4c=	2	0	0.01562	0.01553	0.0002155	0
5659775004		515042969	25	2176889428	1	/fk1fVcVxZ6iM6gHZzqbIyq56m5zrmHfpdcZ/zzkq4c=	2	0	0.01562	0.01553	0.0002155	0
5659775012		6221861800	13933	1271683	1	huEqgBuTsgIbw1KmYjIUw/N6rUCEeIqRUY51E4M8icU=	0	0	0.0125	0.0159	0.0004044	0
5659775029		6238340468	1474	4820059440	1	1wRYrkVgrhQf/fNZQV2VHyG306siaFFyZMEM1r1cW2E=	1	0	0.0625	0.03961	3.815e-05	0
5659775038		6238340468	2027	705775	1	1wRYrkVgrhQf/fNZQV2VHyG306siaFFyZMEM1r1cW2E=	1	0	0.0625	0.03961	3.815e-05	0
5659775048		6238340468	2325	1095127	1	1wRYrkVgrhQf/fNZQV2VHyG306siaFFyZMEM1r1cW2E=	1	0	0.0625	0.03961	3.815e-05	0
5659806205		6252023247	0		0	0r3naaX+ybfsUIahb35AvYPC6MarnPhbqkAtRJor0xE=	1	2	0.03125	0.01125	3.815e-06	0
5659810241		6218406404	1472	1807062	2	wh0wq4ZDHzpCBUUq/FeWZ+IrfivM0YMFAGZO3zHdrWc=	2	0	0.04065	0.02069	3.815e-05	0
5659810249		6218406404	1472		0	wh0wq4ZDHzpCBUUq/FeWZ+IrfivM0YMFAGZO3zHdrWc=	2	0	0.04065	0.02069	3.815e-05	0
5659810251		6218406404	1473	1807062	2	wh0wq4ZDHzpCBUUq/FeWZ+IrfivM0YMFAGZO3zHdrWc=	2	0	0.04065	0.02069	3.815e-05	0
5659810258		6218406404	1473		0	wh0wq4ZDHzpCBUUq/FeWZ+IrfivM0YMFAGZO3zHdrWc=	2	0	0.04065	0.02069	3.815e-05	0
5659810260		6252020538	32	1807062	1	5Pg2spXTK2Hddu4PGpejoMD7eYEAYskA26VtVgGshvs=	3	9	0.01094	0.06201	1.907e-05	0
5659810262		6252020264	112	1807062	1	5Pg2spXTK2Hddu4PGpejoMD7eYEAYskA26VtVgGshvs=	3	9	0.0813	0.08582	1.144e-05	0
5659810337		6218406404	816	1436345016	2	wh0wq4ZDHzpCBUUq/FeWZ+IrfivM0YMFAGZO3zHdrWc=	2	0	0.04065	0.02069	3.815e-05	0
5659810345		6218406404	816		0	wh0wq4ZDHzpCBUUq/FeWZ+IrfivM0YMFAGZO3zHdrWc=	2	0	0.04065	0.02069	3.815e-05	0
5659810346		6218406404	888	1436345016	2	wh0wq4ZDHzpCBUUq/FeWZ+IrfivM0YMFAGZO3zHdrWc=	2	0	0.04065	0.02069	3.815e-05	0
5659810353		6218406404	888		0	wh0wq4ZDHzpCBUUq/FeWZ+IrfivM0YMFAGZO3zHdrWc=	2	0	0.04065	0.02069	3.815e-05	0
5659810355		6252020264	125	1436345016	1	5Pg2spXTK2Hddu4PGpejoMD7eYEAYskA26VtVgGshvs=	3	9	0.0813	0.08582	1.144e-05	0
5659810410		6221861800	1447	2644174581	2	huEqgBuTsgIbw1KmYjIUw/N6rUCEeIqRUY51E4M8icU=	0	0	0.0125	0.0159	0.0004044	0
5659810417		6221861800	1447		0	huEqgBuTsgIbw1KmYjIUw/N6rUCEeIqRUY51E4M8icU=	0	0	0.0125	0.0159	0.0004044	0
5659810418		6221861800	17627	2644174581	2	huEqgBuTsgIbw1KmYjIUw/N6rUCEeIqRUY51E4M8icU=	0	0	0.0125	0.0159	0.0004044	0
5659810425		6221861800	17627		0	huEqgBuTsgIbw1KmYjIUw/N6rUCEeIqRUY51E4M8icU=	0	0	0.0125	0.0159	0.0004044	0
5659810426		6218406404	1103	2644174581	2	wh0wq4ZDHzpCBUUq/FeWZ+IrfivM0YMFAGZO3zHdrWc=	2	0	0.04065	0.02069	3.815e-05	0
5659810434		6218406404	1103		0	wh0wq4ZDHzpCBUUq/FeWZ+IrfivM0YMFAGZO3zHdrWc=	2	0	0.04065	0.02069	3.815e-05	0
5659810438		6252020264	122	2644174581	1	5Pg2spXTK2Hddu4PGpejoMD7eYEAYskA26VtVgGshvs=	3	9	0.0813	0.08362	1.144e-05	0
5659811219		6218406404	610	2372872938	2	wh0wq4ZDHzpCBUUq/FeWZ+IrfivM0YMFAGZO3zHdrWc=	2	0	0.04065	0.02069	3.815e-05	0
5659811226		6218406404	610		0	wh0wq4ZDHzpCBUUq/FeWZ+IrfivM0YMFAGZO3zHdrWc=	2	0	0.04065	0.02069	3.815e-05	0
5659811227		6221861800	241	2372872938	2	huEqgBuTsgIbw1KmYjIUw/N6rUCEeIqRUY51E4M8icU=	0	0	0.0125	0.0159	0.0004044	0
5659811234		6221861800	241		0	huEqgBuTsgIbw1KmYjIUw/N6rUCEeIqRUY51E4M8icU=	0	0	0.0125	0.0159	0.0004044	0
5659811235		6221861800	1050	2372872938	2	huEqgBuTsgIbw1KmYjIUw/N6rUCEeIqRUY51E4M8icU=	0	0	0.0125	0.0159	0.0004044	0
5659811242		6221861800	1050		0	huEqgBuTsgIbw1KmYjIUw/N6rUCEeIqRUY51E4M8icU=	0	0	0.0125	0.0159	0.0004044	0
5659811243		5664371117	195	2372872938	2	d8dghoWSUO0SnewXjLXxm9+6Y/lEmae5ABFTNhTtSrU=	0	0	0.006248	0.0007772	9.537e-07	1
5659811250		5664371117	195		0	d8dghoWSUO0SnewXjLXxm9+6Y/lEmae5ABFTNhTtSrU=	0	0	0.006248	0.0007772	9.537e-07	1
5659811252		6252020264	117	2372872938	1	5Pg2spXTK2Hddu4PGpejoMD7eYEAYskA26VtVgGshvs=	3	9	0.0813	0.08594	1.144e-05	0
5659811299		515042969	4		5	/fk1fVcVxZ6iM6gHZzqbIyq56m5zrmHfpdcZ/zzkq4c=	2	0	0.01562	0.01553	0.0002155	0
5659811302		515042969	4		0	/fk1fVcVxZ6iM6gHZzqbIyq56m5zrmHfpdcZ/zzkq4c=	2	0	0.01562	0.01553	0.0002155	0
5659811513		515042969	5		5	/fk1fVcVxZ6iM6gHZzqbIyq56m5zrmHfpdcZ/zzkq4c=	2	0	0.01562	0.01553	0.0002155	0
5659811516		515042969	5		0	/fk1fVcVxZ6iM6gHZzqbIyq56m5zrmHfpdcZ/zzkq4c=	2	0	0.01562	0.01553	0.0002155	0
5660587799		515042969	9	6641576	1	/fk1fVcVxZ6iM6gHZzqbIyq56m5zrmHfpdcZ/zzkq4c=	2	0	0.01562	0.01553	0.0002155	0
5660587811		515042969	10	3582469736	1	/fk1fVcVxZ6iM6gHZzqbIyq56m5zrmHfpdcZ/zzkq4c=	2	0	0.01562	0.01553	0.0002155	0
5660587823		515042969	11	294995510	1	/fk1fVcVxZ6iM6gHZzqbIyq56m5zrmHfpdcZ/zzkq4c=	2	0	0.01562	0.01553	0.0002155	0
5660587835		515042969	15	63672694	1	/fk1fVcVxZ6iM6gHZzqbIyq56m5zrmHfpdcZ/zzkq4c=	2	0	0.01562	0.01553	0.0002155	0
5660587847		515042969	22	317472218	1	/fk1fVcVxZ6iM6gHZzqbIyq56m5zrmHfpdcZ/zzkq4c=	2	0	0.01562	0.01553	0.0002155	0
5660587855		5664371117	518	2372872938	1	d8dghoWSUO0SnewXjLXxm9+6Y/lEmae5ABFTNhTtSrU=	0	0	0.006248	0.0007772	9.537e-07	1
5660587864		6221861800	13236	6566793	1	huEqgBuTsgIbw1KmYjIUw/N6rUCEeIqRUY51E4M8icU=	0	0	0.0125	0.0159	0.0004044	0
5660587873		6238340468	2363	4820060350	1	1wRYrkVgrhQf/fNZQV2VHyG306siaFFyZMEM1r1cW2E=	1	0	0.0625	0.03961	3.815e-05	0
5660587883		6249832520	14	660917	1	f7F3iYlP9QqyuUyW8v/H8sCjOf6XEy+lP3bzejIRLK0=	0	0	0.05627	0.0318	7.725e-05	0
5660629661		515042969	3		5	/fk1fVcVxZ6iM6gHZzqbIyq56m5zrmHfpdcZ/zzkq4c=	2	0	0.01562	0.01553	0.0002155	0
5660629664		515042969	3		0	/fk1fVcVxZ6iM6gHZzqbIyq56m5zrmHfpdcZ/zzkq4c=	2	0	0.01562	0.01553	0.0002155	0
5660630202		6251812952	751	4302713401	4	fJYeclskJqPWsAT6TX/r9X5OiIZpSEb2PBGliYAOMxM=	0	2	0.02499	0.07959	0.0003862	1
5660630276		515042969	17		5	/fk1fVcVxZ6iM6gHZzqbIyq56m5zrmHfpdcZ/zzkq4c=	2	0	0.01562	0.01553	0.0002155	0
5660630279		515042969	17		0	/fk1fVcVxZ6iM6gHZzqbIyq56m5zrmHfpdcZ/zzkq4c=	2	0	0.01562	0.01553	0.0002155	0
5661383382		6252023247	0	410834444	1	0r3naaX+ybfsUIahb35AvYPC6MarnPhbqkAtRJor0xE=	1	2	0.03125	0.01125	3.815e-06	0
5661383395		515042969	4	2207100783	1	/fk1fVcVxZ6iM6gHZzqbIyq56m5zrmHfpdcZ/zzkq4c=	2	0	0.01562	0.01553	0.0002155	0
5661383407		515042969	5	766874880	1	/fk1fVcVxZ6iM6gHZzqbIyq56m5zrmHfpdcZ/zzkq4c=	2	0	0.01562	0.01553	0.0002155	0
5661383415		6221861800	241	1330041606	1	huEqgBuTsgIbw1KmYjIUw/N6rUCEeIqRUY51E4M8icU=	0	0	0.0125	0.0159	0.0004044	0
5661383432		6221861800	1050	4802498578	1	huEqgBuTsgIbw1KmYjIUw/N6rUCEeIqRUY51E4M8icU=	0	0	0.0125	0.0159	0.0004044	0
5661383442		6221861800	1447	38661960	1	huEqgBuTsgIbw1KmYjIUw/N6rUCEeIqRUY51E4M8icU=	0	0	0.0125	0.0159	0.0004044	0
5661383451		6221861800	17627	294908002	1	huEqgBuTsgIbw1KmYjIUw/N6rUCEeIqRUY51E4M8icU=	0	0	0.0125	0.0159	0.0004044	0
5661416645		6218406404	878	662210	2	wh0wq4ZDHzpCBUUq/FeWZ+IrfivM0YMFAGZO3zHdrWc=	2	0	0.04065	0.02069	3.815e-05	0
5661416653		6218406404	878		0	wh0wq4ZDHzpCBUUq/FeWZ+IrfivM0YMFAGZO3zHdrWc=	2	0	0.04065	0.02069	3.815e-05	0
5661416654		6249834537	729	662210	2	f7F3iYlP9QqyuUyW8v/H8sCjOf6XEy+lP3bzejIRLK0=	0	0	0.05627	0.0202	7.725e-05	0
5661416665		6249834537	729		0	f7F3iYlP9QqyuUyW8v/H8sCjOf6XEy+lP3bzejIRLK0=	0	0	0.05627	0.0202	7.725e-05	0
5661416667		6252020264	119	662210	1	5Pg2spXTK2Hddu4PGpejoMD7eYEAYskA26VtVgGshvs=	3	9	0.0813	0.08398	1.144e-05	0
5661417482		515042969	24		5	/fk1fVcVxZ6iM6gHZzqbIyq56m5zrmHfpdcZ/zzkq4c=	2	0	0.01562	0.01553	0.0002155	0
5661417485		515042969	24		0	/fk1fVcVxZ6iM6gHZzqbIyq56m5zrmHfpdcZ/zzkq4c=	2	0	0.01562	0.01553	0.0002155	0
5662199499		515042969	3	336038484	1	/fk1fVcVxZ6iM6gHZzqbIyq56m5zrmHfpdcZ/zzkq4c=	2	0	0.01562	0.01553	0.0002155	0
5662199511		515042969	17	3571653980	1	/fk1fVcVxZ6iM6gHZzqbIyq56m5zrmHfpdcZ/zzkq4c=	2	0	0.01562	0.01553	0.0002155	0
5662232347		6252020393	0	3306027321	4	F2+Gv53Pxd4KDRb/UsGECThH/XUOpcWKElUXJkhkt1c=	0	1	0	0.0001554	0	0
5662971837		515042969	24	381384	1	/fk1fVcVxZ6iM6gHZzqbIyq56m5zrmHfpdcZ/zzkq4c=	2	0	0.01562	0.01553	0.0002155	0
5662971846		6249834537	729	4820023224	1	f7F3iYlP9QqyuUyW8v/H8sCjOf6XEy+lP3bzejIRLK0=	0	0	0.05627	0.0202	7.725e-05	0
5662992272		515042969	23		5	/fk1fVcVxZ6iM6gHZzqbIyq56m5zrmHfpdcZ/zzkq4c=	2	0	0.01562	0.01553	0.0002155	0
5662992275		515042969	23		0	/fk1fVcVxZ6iM6gHZzqbIyq56m5zrmHfpdcZ/zzkq4c=	2	0	0.01562	0.01553	0.0002155	0
5662992737		515042969	20		5	/fk1fVcVxZ6iM6gHZzqbIyq56m5zrmHfpdcZ/zzkq4c=	2	0	0.01562	0.01553	0.0002155	0
5662992740		515042969	20		0	/fk1fVcVxZ6iM6gHZzqbIyq56m5zrmHfpdcZ/zzkq4c=	2	0	0.01562	0.01553	0.0002155	0
5662992820		6252007996	0	1338868	4	HBL13RkuP8hPfuPHZHIJTQZkoEtBdUQ9gtpKwGmSfJc=	1	1	0.006248	0.002331	1.144e-05	1
5662992996		515042969	2		5	/fk1fVcVxZ6iM6gHZzqbIyq56m5zrmHfpdcZ/zzkq4c=	2	0	0.01562	0.01553	0.0002155	0
5662992999		515042969	2		0	/fk1fVcVxZ6iM6gHZzqbIyq56m5zrmHfpdcZ/zzkq4c=	2	0	0.01562	0.01553	0.0002155	0
5662993030		515042969	16		5	/fk1fVcVxZ6iM6gHZzqbIyq56m5zrmHfpdcZ/zzkq4c=	2	0	0.01562	0.01553	0.0002155	0
5662993033		515042969	16		0	/fk1fVcVxZ6iM6gHZzqbIyq56m5zrmHfpdcZ/zzkq4c=	2	0	0.01562	0.01553	0.0002155	0
5662993091		6218406404	493	4795997176	2	wh0wq4ZDHzpCBUUq/FeWZ+IrfivM0YMFAGZO3zHdrWc=	2	0	0.04065	0.02069	3.815e-05	0
5662993098		6218406404	493		0	wh0wq4ZDHzpCBUUq/FeWZ+IrfivM0YMFAGZO3zHdrWc=	2	0	0.04065	0.02069	3.815e-05	0
5662993099		6218406404	154	4795997176	2	wh0wq4ZDHzpCBUUq/FeWZ+IrfivM0YMFAGZO3zHdrWc=	2	0	0.04065	0.02069	3.815e-05	0
5662993107		6218406404	154		0	wh0wq4ZDHzpCBUUq/FeWZ+IrfivM0YMFAGZO3zHdrWc=	2	0	0.04065	0.02069	3.815e-05	0
5662993109		6252020264	126	4795997176	1	5Pg2spXTK2Hddu4PGpejoMD7eYEAYskA26VtVgGshvs=	3	9	0.0813	0.08569	1.144e-05	0
5662993166		515042969	1		5	/fk1fVcVxZ6iM6gHZzqbIyq56m5zrmHfpdcZ/zzkq4c=	2	0	0.01562	0.01553	0.0002155	0
5662993169		515042969	1		0	/fk1fVcVxZ6iM6gHZzqbIyq56m5zrmHfpdcZ/zzkq4c=	2	0	0.01562	0.01553	0.0002155	0
5663742936		515042969	14		5	/fk1fVcVxZ6iM6gHZzqbIyq56m5zrmHfpdcZ/zzkq4c=	2	0	0.01562	0.01553	0.0002155	0
5663742939		515042969	14		0	/fk1fVcVxZ6iM6gHZzqbIyq56m5zrmHfpdcZ/zzkq4c=	2	0	0.01562	0.01553	0.0002155	0
5663742941		6218406404	717	1436314898	2	wh0wq4ZDHzpCBUUq/FeWZ+IrfivM0YMFAGZO3zHdrWc=	2	0	0.04065	0.02069	3.815e-05	0
5663742949		6218406404	717		0	wh0wq4ZDHzpCBUUq/FeWZ+IrfivM0YMFAGZO3zHdrWc=	2	0	0.04065	0.02069	3.815e-05	0
5663742950		6218406404	564	1436314898	2	wh0wq4ZDHzpCBUUq/FeWZ+IrfivM0YMFAGZO3zHdrWc=	2	0	0.04065	0.02069	3.815e-05	0
5663742957		6218406404	564		0	wh0wq4ZDHzpCBUUq/FeWZ+IrfivM0YMFAGZO3zHdrWc=	2	0	0.04065	0.02069	3.815e-05	0
5663742959		6252020264	123	1436314898	1	5Pg2spXTK2Hddu4PGpejoMD7eYEAYskA26VtVgGshvs=	3	9	0.0813	0.08362	1.144e-05	0
5663743138		6218406404	1355	567596	2	wh0wq4ZDHzpCBUUq/FeWZ+IrfivM0YMFAGZO3zHdrWc=	2	0	0.04065	0.02069	3.815e-05	0
5663743145		6218406404	1355		0	wh0wq4ZDHzpCBUUq/FeWZ+IrfivM0YMFAGZO3zHdrWc=	2	0	0.04065	0.02069	3.815e-05	0
5663743146		6218406404	1356	567596	2	wh0wq4ZDHzpCBUUq/FeWZ+IrfivM0YMFAGZO3zHdrWc=	2	0	0.04065	0.02069	3.815e-05	0
5663743153		6218406404	1356		0	wh0wq4ZDHzpCBUUq/FeWZ+IrfivM0YMFAGZO3zHdrWc=	2	0	0.04065	0.02069	3.815e-05	0
5663743155		6252020264	116	567596	1	5Pg2spXTK2Hddu4PGpejoMD7eYEAYskA26VtVgGshvs=	3	9	0.0813	0.08594	1.144e-05	0
5664479691		515042969	1	7712420	1	/fk1fVcVxZ6iM6gHZzqbIyq56m5zrmHfpdcZ/zzkq4c=	2	0	0.01562	0.01553	0.0002155	0
5664479703		515042969	2	6565002	1	/fk1fVcVxZ6iM6gHZzqbIyq56m5zrmHfpdcZ/zzkq4c=	2	0	0.01562	0.01553	0.0002155	0
5664479722		515042969	16	766857119	1	/fk1fVcVxZ6iM6gHZzqbIyq56m5zrmHfpdcZ/zzkq4c=	2	0	0.01562	0.01553	0.0002155	0
5664479734		515042969	20	903232	1	/fk1fVcVxZ6iM6gHZzqbIyq56m5zrmHfpdcZ/zzkq4c=	2	0	0.01562	0.01553	0.0002155	0
5664479746		515042969	23	6565188	1	/fk1fVcVxZ6iM6gHZzqbIyq56m5zrmHfpdcZ/zzkq4c=	2	0	0.01562	0.01553	0.0002155	0
5664872761		515042969	21		5	/fk1fVcVxZ6iM6gHZzqbIyq56m5zrmHfpdcZ/zzkq4c=	2	0	0.01562	0.01553	0.0002155	0
5664872764		515042969	21		0	/fk1fVcVxZ6iM6gHZzqbIyq56m5zrmHfpdcZ/zzkq4c=	2	0	0.01562	0.01553	0.0002155	0
5664873310		5285926325	0	2888897961	3	2V0B3LFwQ48zIHlDcpiCQTAG+f4Nk64GVADb8vfarvA=	0	9	0.0625	0.006218	3.815e-05	0
5664873320		5285926325	0		0	2V0B3LFwQ48zIHlDcpiCQTAG+f4Nk64GVADb8vfarvA=	0	9	0.0625	0.006218	3.815e-05	0
5665631048		6218406404	778	4217347623	2	wh0wq4ZDHzpCBUUq/FeWZ+IrfivM0YMFAGZO3zHdrWc=	2	0	0.04065	0.02069	3.815e-05	0
5665631055		6218406404	778		0	wh0wq4ZDHzpCBUUq/FeWZ+IrfivM0YMFAGZO3zHdrWc=	2	0	0.04065	0.02069	3.815e-05	0
5665631057		6252020264	115	4217347623	1	5Pg2spXTK2Hddu4PGpejoMD7eYEAYskA26VtVgGshvs=	3	9	0.0813	0.08301	1.144e-05	0
5665650004		6251974185	503	854812624	4	fJYeclskJqPWsAT6TX/r9X5OiIZpSEb2PBGliYAOMxM=	0	2	0.02499	0.03339	0.0003862	1
5666336057		515042969	14	7779958	1	/fk1fVcVxZ6iM6gHZzqbIyq56m5zrmHfpdcZ/zzkq4c=	2	0	0.01562	0.01553	0.0002155	0
5666336069		515042969	21	317806589	1	/fk1fVcVxZ6iM6gHZzqbIyq56m5zrmHfpdcZ/zzkq4c=	2	0	0.01562	0.01553	0.0002155	0
5666356509		515042969	7		5	/fk1fVcVxZ6iM6gHZzqbIyq56m5zrmHfpdcZ/zzkq4c=	2	0	0.01562	0.01553	0.0002155	0
5666356512		515042969	7		0	/fk1fVcVxZ6iM6gHZzqbIyq56m5zrmHfpdcZ/zzkq4c=	2	0	0.01562	0.01553	0.0002155	0
5667920095		515042969	7	4820072867	1	/fk1fVcVxZ6iM6gHZzqbIyq56m5zrmHfpdcZ/zzkq4c=	2	0	0.01562	0.01553	0.0002155	0
5667938548		6252023601	0		0	YFckKi9Y5+O2JDbJmNvdHiY5lZg9QO8XxaSUb2w+ukw=	3	1	0.0625	0.006218	7.629e-06	0
5667946616		6251812952	4		0	fJYeclskJqPWsAT6TX/r9X5OiIZpSEb2PBGliYAOMxM=	0	2	0.02499	0.07959	0.0003862	1
5668270961		6251974185	184	3084579556	4	fJYeclskJqPWsAT6TX/r9X5OiIZpSEb2PBGliYAOMxM=	0	2	0.02499	0.03339	0.0003862	1
5668271193		515042969	6		5	/fk1fVcVxZ6iM6gHZzqbIyq56m5zrmHfpdcZ/zzkq4c=	2	0	0.01562	0.01553	0.0002155	0
5668271196		515042969	6		0	/fk1fVcVxZ6iM6gHZzqbIyq56m5zrmHfpdcZ/zzkq4c=	2	0	0.01562	0.01553	0.0002155	0
5668271433		6218406404	866	4116839605	2	wh0wq4ZDHzpCBUUq/FeWZ+IrfivM0YMFAGZO3zHdrWc=	2	0	0.04065	0.02069	3.815e-05	0
5668271440		6218406404	866		0	wh0wq4ZDHzpCBUUq/FeWZ+IrfivM0YMFAGZO3zHdrWc=	2	0	0.04065	0.02069	3.815e-05	0
5668271441		6218406404	472	4116839605	2	wh0wq4ZDHzpCBUUq/FeWZ+IrfivM0YMFAGZO3zHdrWc=	2	0	0.04065	0.02069	3.815e-05	0
5668271449		6218406404	472		0	wh0wq4ZDHzpCBUUq/FeWZ+IrfivM0YMFAGZO3zHdrWc=	2	0	0.04065	0.02069	3.815e-05	0
5668271451		6252020264	124	4116839605	1	5Pg2spXTK2Hddu4PGpejoMD7eYEAYskA26VtVgGshvs=	3	9	0.0813	0.08582	1.144e-05	0
5669049670		515042969	13		5	/fk1fVcVxZ6iM6gHZzqbIyq56m5zrmHfpdcZ/zzkq4c=	2	0	0.01562	0.01553	0.0002155	0
5669049673		515042969	13		0	/fk1fVcVxZ6iM6gHZzqbIyq56m5zrmHfpdcZ/zzkq4c=	2	0	0.01562	0.01553	0.0002155	0
5669782145		6251812952	4	6568432	1	fJYeclskJqPWsAT6TX/r9X5OiIZpSEb2PBGliYAOMxM=	0	2	0.02499	0.07959	0.0003862	1
5669782163		6252023601	0	317341675	1	YFckKi9Y5+O2JDbJmNvdHiY5lZg9QO8XxaSUb2w+ukw=	3	1	0.0625	0.006218	7.629e-06	0
5669782175		515042969	6	351650065	1	/fk1fVcVxZ6iM6gHZzqbIyq56m5zrmHfpdcZ/zzkq4c=	2	0	0.01562	0.01553	0.0002155	0
5669800775		6252023188	0	226032480	4	F2+Gv53Pxd4KDRb/UsGECThH/XUOpcWKElUXJkhkt1c=	0	1	0	0.0001554	0	0
5670520148		515042969	13	317487785	1	/fk1fVcVxZ6iM6gHZzqbIyq56m5zrmHfpdcZ/zzkq4c=	2	0	0.01562	0.01553	0.0002155	0
5670539121		515042969	18		5	/fk1fVcVxZ6iM6gHZzqbIyq56m5zrmHfpdcZ/zzkq4c=	2	0	0.01562	0.01553	0.0002155	0
5670539124		515042969	18		0	/fk1fVcVxZ6iM6gHZzqbIyq56m5zrmHfpdcZ/zzkq4c=	2	0	0.01562	0.01553	0.0002155	0
5671254977		6251974185	28	5015836622	4	fJYeclskJqPWsAT6TX/r9X5OiIZpSEb2PBGliYAOMxM=	0	2	0.02499	0.03339	0.0003862	1
5671255432		5475732385	0	4820183561	5	+JmoeeiiLYqLtnUCl8L2eisWnCDunMDQQ8+OCCQdEmI=	1	1	0.2529	0.03107	7.248e-05	1
5671255435		5475732385	0		0	+JmoeeiiLYqLtnUCl8L2eisWnCDunMDQQ8+OCCQdEmI=	1	1	0.2529	0.03107	7.248e-05	1
5671939640		515042969	18	1095214	1	/fk1fVcVxZ6iM6gHZzqbIyq56m5zrmHfpdcZ/zzkq4c=	2	0	0.01562	0.01553	0.0002155	0
5671954284		6252023402	0		0	AL1ptJgzhEaoLf97k5xU6Uc2VO0yUaPQd/feJ5LMWhA=	0	8	0.01874	0.007767	1.907e-05	0
5671958824		515042969	0		5	/fk1fVcVxZ6iM6gHZzqbIyq56m5zrmHfpdcZ/zzkq4c=	2	0	0.01562	0.01553	0.0002155	0
5671958827		515042969	0		0	/fk1fVcVxZ6iM6gHZzqbIyq56m5zrmHfpdcZ/zzkq4c=	2	0	0.01562	0.01553	0.0002155	0
5671959192		515042969	19		5	/fk1fVcVxZ6iM6gHZzqbIyq56m5zrmHfpdcZ/zzkq4c=	2	0	0.01562	0.01553	0.0002155	0
5671959195		515042969	19		0	/fk1fVcVxZ6iM6gHZzqbIyq56m5zrmHfpdcZ/zzkq4c=	2	0	0.01562	0.01553	0.0002155	0
5673446880		6252023402	0	3571919739	1	AL1ptJgzhEaoLf97k5xU6Uc2VO0yUaPQd/feJ5LMWhA=	0	8	0.01874	0.007767	1.907e-05	0
5673446892		515042969	0	257340438	1	/fk1fVcVxZ6iM6gHZzqbIyq56m5zrmHfpdcZ/zzkq4c=	2	0	0.01562	0.01553	0.0002155	0
5673446904		515042969	19	257347150	1	/fk1fVcVxZ6iM6gHZzqbIyq56m5zrmHfpdcZ/zzkq4c=	2	0	0.01562	0.01553	0.0002155	0
5673464305		6251974185	71	1390812899	4	fJYeclskJqPWsAT6TX/r9X5OiIZpSEb2PBGliYAOMxM=	0	2	0.02499	0.03339	0.0003862	1
5673464359		5664371117	346	317330951	3	d8dghoWSUO0SnewXjLXxm9+6Y/lEmae5ABFTNhTtSrU=	0	0	0.006248	0.0007772	9.537e-07	1
5673464370		5664371117	346		0	d8dghoWSUO0SnewXjLXxm9+6Y/lEmae5ABFTNhTtSrU=	0	0	0.006248	0.0007772	9.537e-07	1
5674188125		6251974185	1013	2099324112	4	fJYeclskJqPWsAT6TX/r9X5OiIZpSEb2PBGliYAOMxM=	0	2	0.02499	0.03339	0.0003862	1
5674927754		5664371117	195	3683006555	1	d8dghoWSUO0SnewXjLXxm9+6Y/lEmae5ABFTNhTtSrU=	0	0	0.006248	0.0007772	9.537e-07	1
5675670141		515042969	9		5	/fk1fVcVxZ6iM6gHZzqbIyq56m5zrmHfpdcZ/zzkq4c=	2	0	0.01562	0.01553	0.0002155	0
5675670144		515042969	9		0	/fk1fVcVxZ6iM6gHZzqbIyq56m5zrmHfpdcZ/zzkq4c=	2	0	0.01562	0.01553	0.0002155	0
5675670197		6221861800	12736	1438281800	2	huEqgBuTsgIbw1KmYjIUw/N6rUCEeIqRUY51E4M8icU=	0	0	0.0125	0.0159	0.0004044	0
5675670204		6221861800	12736		0	huEqgBuTsgIbw1KmYjIUw/N6rUCEeIqRUY51E4M8icU=	0	0	0.0125	0.0159	0.0004044	0
5675670434		6251974185	113	3602506355	4	fJYeclskJqPWsAT6TX/r9X5OiIZpSEb2PBGliYAOMxM=	0	2	0.02499	0.03339	0.0003862	1
5675670702		515042969	22		5	/fk1fVcVxZ6iM6gHZzqbIyq56m5zrmHfpdcZ/zzkq4c=	2	0	0.01562	0.01553	0.0002155	0
5675670705		515042969	22		0	/fk1fVcVxZ6iM6gHZzqbIyq56m5zrmHfpdcZ/zzkq4c=	2	0	0.01562	0.01553	0.0002155	0
5676400417		515042969	5		5	/fk1fVcVxZ6iM6gHZzqbIyq56m5zrmHfpdcZ/zzkq4c=	2	0	0.01562	0.01553	0.0002155	0
5676400420		515042969	5		0	/fk1fVcVxZ6iM6gHZzqbIyq56m5zrmHfpdcZ/zzkq4c=	2	0	0.01562	0.01553	0.0002155	0
5677107473		515042969	9	3337941253	1	/fk1fVcVxZ6iM6gHZzqbIyq56m5zrmHfpdcZ/zzkq4c=	2	0	0.01562	0.01553	0.0002155	0
5677107485		515042969	22	257346170	1	/fk1fVcVxZ6iM6gHZzqbIyq56m5zrmHfpdcZ/zzkq4c=	2	0	0.01562	0.01553	0.0002155	0
5677107501		6221861800	12736	4303419968	1	huEqgBuTsgIbw1KmYjIUw/N6rUCEeIqRUY51E4M8icU=	0	0	0.0125	0.0159	0.0004044	0
5677133972		515042969	25		5	/fk1fVcVxZ6iM6gHZzqbIyq56m5zrmHfpdcZ/zzkq4c=	2	0	0.01562	0.01553	0.0002155	0
5677133975		515042969	25		0	/fk1fVcVxZ6iM6gHZzqbIyq56m5zrmHfpdcZ/zzkq4c=	2	0	0.01562	0.01553	0.0002155	0
5677134594		515042969	12		5	/fk1fVcVxZ6iM6gHZzqbIyq56m5zrmHfpdcZ/zzkq4c=	2	0	0.01562	0.01553	0.0002155	0
5677134597		515042969	12		0	/fk1fVcVxZ6iM6gHZzqbIyq56m5zrmHfpdcZ/zzkq4c=	2	0	0.01562	0.01553	0.0002155	0
5677850597		515042969	5	317346424	1	/fk1fVcVxZ6iM6gHZzqbIyq56m5zrmHfpdcZ/zzkq4c=	2	0	0.01562	0.01553	0.0002155	0
5677885003		6251994762	0	1332128	4	0yO12LxPGQxL+XkI4hS6Tlyx5V3KOvjHS0DQSOJeMbs=	1	9	0.0625	0.1034	3.815e-05	0
5677885012		6251994764	0		0	0yO12LxPGQxL+XkI4hS6Tlyx5V3KOvjHS0DQSOJeMbs=	1	9	0.0625	0.002331	3.815e-06	0
5678598674		515042969	12	257410892	1	/fk1fVcVxZ6iM6gHZzqbIyq56m5zrmHfpdcZ/zzkq4c=	2	0	0.01562	0.01553	0.0002155	0
5678598686		515042969	25	4043119987	1	/fk1fVcVxZ6iM6gHZzqbIyq56m5zrmHfpdcZ/zzkq4c=	2	0	0.01562	0.01553	0.0002155	0
5678619816		515042969	3		5	/fk1fVcVxZ6iM6gHZzqbIyq56m5zrmHfpdcZ/zzkq4c=	2	0	0.01562	0.01553	0.0002155	0
5678619819		515042969	3		0	/fk1fVcVxZ6iM6gHZzqbIyq56m5zrmHfpdcZ/zzkq4c=	2	0	0.01562	0.01553	0.0002155	0
5679608030		6251994764	0	2024649262	1	0yO12LxPGQxL+XkI4hS6Tlyx5V3KOvjHS0DQSOJeMbs=	1	9	0.0625	0.002331	3.815e-06	0
5679639288		6251995937	371	1095655	2	4Ubmtvv/epOnUEgegvGV9mCxxcZkV4z/Dm8RY/9SEYw=	0	0	0.06873	0.01193	0.0001154	0
5679639297		6251995937	371		0	4Ubmtvv/epOnUEgegvGV9mCxxcZkV4z/Dm8RY/9SEYw=	0	0	0.06873	0.01193	0.0001154	0
5679639298		6218406404	709	1095655	2	wh0wq4ZDHzpCBUUq/FeWZ+IrfivM0YMFAGZO3zHdrWc=	2	0	0.04065	0.02069	3.815e-05	0
5679639306		6218406404	709		0	wh0wq4ZDHzpCBUUq/FeWZ+IrfivM0YMFAGZO3zHdrWc=	2	0	0.04065	0.02069	3.815e-05	0
5679639307		2902878580	1909	1095655	1	wCn+ghu8PJtxrZGYHh7myaXzhOnxiWYu5XZf/2M2slc=	2	11	0.0625	0.0256	6.962e-05	1
5680280846		515042969	3	1436493337	1	/fk1fVcVxZ6iM6gHZzqbIyq56m5zrmHfpdcZ/zzkq4c=	2	0	0.01562	0.01553	0.0002155	0
5680947947		6251995937	371	3938686532	1	4Ubmtvv/epOnUEgegvGV9mCxxcZkV4z/Dm8RY/9SEYw=	0	0	0.06873	0.01193	0.0001154	0
5680963816		6252018928	0	1301865	4	68CsCZngOkuQn5lVo+dNXKGoFx9ZmJXWR+W7NAUmEH4=	1	2	0.0625	0.006218	4.482e-05	0
5680963951		515042969	8		5	/fk1fVcVxZ6iM6gHZzqbIyq56m5zrmHfpdcZ/zzkq4c=	2	0	0.01562	0.01553	0.0002155	0
5680963954		515042969	8		0	/fk1fVcVxZ6iM6gHZzqbIyq56m5zrmHfpdcZ/zzkq4c=	2	0	0.01562	0.01553	0.0002155	0
5681656820		6251974185	658	3159564667	4	fJYeclskJqPWsAT6TX/r9X5OiIZpSEb2PBGliYAOMxM=	0	2	0.02499	0.03339	0.0003862	1
5681656929		515042969	15		5	/fk1fVcVxZ6iM6gHZzqbIyq56m5zrmHfpdcZ/zzkq4c=	2	0	0.01562	0.01553	0.0002155	0
5681656932		515042969	15		0	/fk1fVcVxZ6iM6gHZzqbIyq56m5zrmHfpdcZ/zzkq4c=	2	0	0.01562	0.01553	0.0002155	0
5681657275		515042969	26		5	/fk1fVcVxZ6iM6gHZzqbIyq56m5zrmHfpdcZ/zzkq4c=	2	0	0.01562	0.01553	0.0002155	0
5681657278		515042969	26		0	/fk1fVcVxZ6iM6gHZzqbIyq56m5zrmHfpdcZ/zzkq4c=	2	0	0.01562	0.01553	0.0002155	0
5682358015		515042969	8	1268902	1	/fk1fVcVxZ6iM6gHZzqbIyq56m5zrmHfpdcZ/zzkq4c=	2	0	0.01562	0.01553	0.0002155	0
5682373012		4297552690	0	164153609	3	qzYKr1BqweZKofd4U2tWF0VxZEbJhjG/LunlAwkI1kM=	2	9	0.006248	0.00795	7.629e-06	1
5682373020		4297552690	0		0	qzYKr1BqweZKofd4U2tWF0VxZEbJhjG/LunlAwkI1kM=	2	9	0.006248	0.00795	7.629e-06	1
5682373083		515042969	11		5	/fk1fVcVxZ6iM6gHZzqbIyq56m5zrmHfpdcZ/zzkq4c=	2	0	0.01562	0.01553	0.0002155	0
5682373086		515042969	11		0	/fk1fVcVxZ6iM6gHZzqbIyq56m5zrmHfpdcZ/zzkq4c=	2	0	0.01562	0.01553	0.0002155	0
5682373163		515042969	10		5	/fk1fVcVxZ6iM6gHZzqbIyq56m5zrmHfpdcZ/zzkq4c=	2	0	0.01562	0.01553	0.0002155	0
5682373166		515042969	10		0	/fk1fVcVxZ6iM6gHZzqbIyq56m5zrmHfpdcZ/zzkq4c=	2	0	0.01562	0.01553	0.0002155	0
5682373620		6252021948	0	4820235929	3	XzZHJR6eXZamIB7lSFTc/NXTbAKtt3SoOI8Fp/RtnwU=	2	1	0.006248	0.02069	4.292e-05	0
5682373632		6252021948	0		0	XzZHJR6eXZamIB7lSFTc/NXTbAKtt3SoOI8Fp/RtnwU=	2	1	0.006248	0.02069	4.292e-05	0
5683044887		515042969	15	4301996108	1	/fk1fVcVxZ6iM6gHZzqbIyq56m5zrmHfpdcZ/zzkq4c=	2	0	0.01562	0.01553	0.0002155	0
5683044899		515042969	26	257408480	1	/fk1fVcVxZ6iM6gHZzqbIyq56m5zrmHfpdcZ/zzkq4c=	2	0	0.01562	0.01553	0.0002155	0
5683571722		515042969	24		5	/fk1fVcVxZ6iM6gHZzqbIyq56m5zrmHfpdcZ/zzkq4c=	2	0	0.01562	0.01553	0.0002155	0
5683571725		515042969	24		0	/fk1fVcVxZ6iM6gHZzqbIyq56m5zrmHfpdcZ/zzkq4c=	2	0	0.01562	0.01553	0.0002155	0
5684198261		4297552690	0	937908258	1	qzYKr1BqweZKofd4U2tWF0VxZEbJhjG/LunlAwkI1kM=	2	9	0.006248	0.00795	7.629e-06	1
5684198282		6252021948	0	3938703854	1	XzZHJR6eXZamIB7lSFTc/NXTbAKtt3SoOI8Fp/RtnwU=	2	1	0.006248	0.02069	4.292e-05	0
5684198294		515042969	10	2754612660	1	/fk1fVcVxZ6iM6gHZzqbIyq56m5zrmHfpdcZ/zzkq4c=	2	0	0.01562	0.01553	0.0002155	0
5684198306		515042969	11	4217347623	1	/fk1fVcVxZ6iM6gHZzqbIyq56m5zrmHfpdcZ/zzkq4c=	2	0	0.01562	0.01553	0.0002155	0
5684215250		6252018968	0		0	68CsCZngOkuQn5lVo+dNXKGoFx9ZmJXWR+W7NAUmEH4=	1	2	0.006248	0.002796	4.482e-05	0
5684219425		6251974185	238	171437833	4	fJYeclskJqPWsAT6TX/r9X5OiIZpSEb2PBGliYAOMxM=	0	2	0.02499	0.03339	0.0003862	1
5684909393		515042969	24	6565521	1	/fk1fVcVxZ6iM6gHZzqbIyq56m5zrmHfpdcZ/zzkq4c=	2	0	0.01562	0.01553	0.0002155	0
5684926513		6251974185	1046	46296128	4	fJYeclskJqPWsAT6TX/r9X5OiIZpSEb2PBGliYAOMxM=	0	2	0.02499	0.03339	0.0003862	1
5685611581		6252018968	0	2096989215	1	68CsCZngOkuQn5lVo+dNXKGoFx9ZmJXWR+W7NAUmEH4=	1	2	0.006248	0.002796	4.482e-05	0
5685627591		515042969	23		5	/fk1fVcVxZ6iM6gHZzqbIyq56m5zrmHfpdcZ/zzkq4c=	2	0	0.01562	0.01553	0.0002155	0
5685627594		515042969	23		0	/fk1fVcVxZ6iM6gHZzqbIyq56m5zrmHfpdcZ/zzkq4c=	2	0	0.01562	0.01553	0.0002155	0
5685627596		6251812952	1155	3488049975	4	fJYeclskJqPWsAT6TX/r9X5OiIZpSEb2PBGliYAOMxM=	0	2	0.02499	0.07959	0.0003862	1
5686407917		6251974185	899	6566701	4	fJYeclskJqPWsAT6TX/r9X5OiIZpSEb2PBGliYAOMxM=	0	2	0.02499	0.03339	0.0003862	1
5687086326		515042969	23	708500956	1	/fk1fVcVxZ6iM6gHZzqbIyq56m5zrmHfpdcZ/zzkq4c=	2	0	0.01562	0.01553	0.0002155	0
5687110256		515042969	16		5	/fk1fVcVxZ6iM6gHZzqbIyq56m5zrmHfpdcZ/zzkq4c=	2	0	0.01562	0.01553	0.0002155	0
5687110259		515042969	16		0	/fk1fVcVxZ6iM6gHZzqbIyq56m5zrmHfpdcZ/zzkq4c=	2	0	0.01562	0.01553	0.0002155	0
5687110310		515042969	13		5	/fk1fVcVxZ6iM6gHZzqbIyq56m5zrmHfpdcZ/zzkq4c=	2	0	0.01562	0.01553	0.0002155	0
5687110313		515042969	13		0	/fk1fVcVxZ6iM6gHZzqbIyq56m5zrmHfpdcZ/zzkq4c=	2	0	0.01562	0.01553	0.0002155	0
5687110514		5966089485	381	4802146889	2	zOSdHs9aLt+JlF7qTk4FfvTnAIcEFA5eKgRLZc3zTiY=	0	0	0.03125	0.006836	1.907e-05	0
5687110521		5966089485	381		0	zOSdHs9aLt+JlF7qTk4FfvTnAIcEFA5eKgRLZc3zTiY=	0	0	0.03125	0.006836	1.907e-05	0
5687110522		6183750753	69	4802146889	2	6QZFrh8cfc+iYknxFyGino8cODCHsnV+VvhdYTfe5PA=	1	0	0.125	0.03339	1.907e-05	0
5687110529		6183750753	69		0	6QZFrh8cfc+iYknxFyGino8cODCHsnV+VvhdYTfe5PA=	1	0	0.125	0.03339	1.907e-05	0
5687110530		6238340468	1566	4802146889	2	1wRYrkVgrhQf/fNZQV2VHyG306siaFFyZMEM1r1cW2E=	1	0	0.0625	0.03961	3.815e-05	0
5687110538		6238340468	1566		0	1wRYrkVgrhQf/fNZQV2VHyG306siaFFyZMEM1r1cW2E=	1	0	0.0625	0.03961	3.815e-05	0
5687818092		515042969	2		5	/fk1fVcVxZ6iM6gHZzqbIyq56m5zrmHfpdcZ/zzkq4c=	2	0	0.01562	0.01553	0.0002155	0
5687818095		515042969	2		0	/fk1fVcVxZ6iM6gHZzqbIyq56m5zrmHfpdcZ/zzkq4c=	2	0	0.01562	0.01553	0.0002155	0
5687818205		6221861800	4518	294887211	2	huEqgBuTsgIbw1KmYjIUw/N6rUCEeIqRUY51E4M8icU=	0	0	0.0125	0.0159	0.0004044	0
5687818212		6221861800	4518		0	huEqgBuTsgIbw1KmYjIUw/N6rUCEeIqRUY51E4M8icU=	0	0	0.0125	0.0159	0.0004044	0
5687818214		5285926325	0	294887211	1	2V0B3LFwQ48zIHlDcpiCQTAG+f4Nk64GVADb8vfarvA=	0	9	0.0625	0.006218	3.815e-05	0
5688520891		515042969	13	660272	1	/fk1fVcVxZ6iM6gHZzqbIyq56m5zrmHfpdcZ/zzkq4c=	2	0	0.01562	0.01553	0.0002155	0
5688520903		515042969	16	6565346	1	/fk1fVcVxZ6iM6gHZzqbIyq56m5zrmHfpdcZ/zzkq4c=	2	0	0.01562	0.01553	0.0002155	0
5688520911		5966089485	381	7776867	1	zOSdHs9aLt+JlF7qTk4FfvTnAIcEFA5eKgRLZc3zTiY=	0	0	0.03125	0.006836	1.907e-05	0
5688520920		6183750753	69	5140392219	1	6QZFrh8cfc+iYknxFyGino8cODCHsnV+VvhdYTfe5PA=	1	0	0.125	0.03339	1.907e-05	0
5688520929		6238340468	1566	765897	1	1wRYrkVgrhQf/fNZQV2VHyG306siaFFyZMEM1r1cW2E=	1	0	0.0625	0.03961	3.815e-05	0
5688536296		515042969	14		5	/fk1fVcVxZ6iM6gHZzqbIyq56m5zrmHfpdcZ/zzkq4c=	2	0	0.01562	0.01553	0.0002155	0
5688536299		515042969	14		0	/fk1fVcVxZ6iM6gHZzqbIyq56m5zrmHfpdcZ/zzkq4c=	2	0	0.01562	0.01553	0.0002155	0
5689224539		515042969	2	257500431	1	/fk1fVcVxZ6iM6gHZzqbIyq56m5zrmHfpdcZ/zzkq4c=	2	0	0.01562	0.01553	0.0002155	0
5689224547		6221861800	4518	705751	1	huEqgBuTsgIbw1KmYjIUw/N6rUCEeIqRUY51E4M8icU=	0	0	0.0125	0.0159	0.0004044	0
5689238200		6251974185	342	231519743	4	fJYeclskJqPWsAT6TX/r9X5OiIZpSEb2PBGliYAOMxM=	0	2	0.02499	0.03339	0.0003862	1
5689238292		6221861800	17422	1438281800	2	huEqgBuTsgIbw1KmYjIUw/N6rUCEeIqRUY51E4M8icU=	0	0	0.0125	0.0159	0.0004044	0
5689238299		6221861800	17422		0	huEqgBuTsgIbw1KmYjIUw/N6rUCEeIqRUY51E4M8icU=	0	0	0.0125	0.0159	0.0004044	0
5690221074		515042969	14	329168536	1	/fk1fVcVxZ6iM6gHZzqbIyq56m5zrmHfpdcZ/zzkq4c=	2	0	0.01562	0.01553	0.0002155	0
5690232194		6251974185	604	2887748136	4	fJYeclskJqPWsAT6TX/r9X5OiIZpSEb2PBGliYAOMxM=	0	2	0.02499	0.03339	0.0003862	1
5690232353		6251974185	569	294871455	4	fJYeclskJqPWsAT6TX/r9X5OiIZpSEb2PBGliYAOMxM=	0	2	0.02499	0.03339	0.0003862	1
5690854784		6221861800	17422	3001948058	1	huEqgBuTsgIbw1KmYjIUw/N6rUCEeIqRUY51E4M8icU=	0	0	0.0125	0.0159	0.0004044	0
5690866042		515042969	20		5	/fk1fVcVxZ6iM6gHZzqbIyq56m5zrmHfpdcZ/zzkq4c=	2	0	0.01562	0.01553	0.0002155	0
5690866045		515042969	20		0	/fk1fVcVxZ6iM6gHZzqbIyq56m5zrmHfpdcZ/zzkq4c=	2	0	0.01562	0.01553	0.0002155	0
5691538274		515042969	17		5	/fk1fVcVxZ6iM6gHZzqbIyq56m5zrmHfpdcZ/zzkq4c=	2	0	0.01562	0.01553	0.0002155	0
5691538277		515042969	17		0	/fk1fVcVxZ6iM6gHZzqbIyq56m5zrmHfpdcZ/zzkq4c=	2	0	0.01562	0.01553	0.0002155	0
5691538345		515042969	21		5	/fk1fVcVxZ6iM6gHZzqbIyq56m5zrmHfpdcZ/zzkq4c=	2	0	0.01562	0.01553	0.0002155	0
5691538348		515042969	21		0	/fk1fVcVxZ6iM6gHZzqbIyq56m5zrmHfpdcZ/zzkq4c=	2	0	0.01562	0.01553	0.0002155	0
5692217756		515042969	20	257411996	1	/fk1fVcVxZ6iM6gHZzqbIyq56m5zrmHfpdcZ/zzkq4c=	2	0	0.01562	0.01553	0.0002155	0
5692232979		515042969	4		5	/fk1fVcVxZ6iM6gHZzqbIyq56m5zrmHfpdcZ/zzkq4c=	2	0	0.01562	0.01553	0.0002155	0
5692232982		515042969	4		0	/fk1fVcVxZ6iM6gHZzqbIyq56m5zrmHfpdcZ/zzkq4c=	2	0	0.01562	0.01553	0.0002155	0
5692905791		515042969	17	4302197881	1	/fk1fVcVxZ6iM6gHZzqbIyq56m5zrmHfpdcZ/zzkq4c=	2	0	0.01562	0.01553	0.0002155	0
5692905803		515042969	21	431035686	1	/fk1fVcVxZ6iM6gHZzqbIyq56m5zrmHfpdcZ/zzkq4c=	2	0	0.01562	0.01553	0.0002155	0
5694984081		515042969	6		5	/fk1fVcVxZ6iM6gHZzqbIyq56m5zrmHfpdcZ/zzkq4c=	2	0	0.01562	0.01553	0.0002155	0
5694984084		515042969	6		0	/fk1fVcVxZ6iM6gHZzqbIyq56m5zrmHfpdcZ/zzkq4c=	2	0	0.01562	0.01553	0.0002155	0
5694984469		515042969	18		5	/fk1fVcVxZ6iM6gHZzqbIyq56m5zrmHfpdcZ/zzkq4c=	2	0	0.01562	0.01553	0.0002155	0
5694984472		515042969	18		0	/fk1fVcVxZ6iM6gHZzqbIyq56m5zrmHfpdcZ/zzkq4c=	2	0	0.01562	0.01553	0.0002155	0
5695568334		515042969	4	428227302	1	/fk1fVcVxZ6iM6gHZzqbIyq56m5zrmHfpdcZ/zzkq4c=	2	0	0.01562	0.01553	0.0002155	0
5695594934		515042969	1		5	/fk1fVcVxZ6iM6gHZzqbIyq56m5zrmHfpdcZ/zzkq4c=	2	0	0.01562	0.01553	0.0002155	0
5695594937		515042969	1		0	/fk1fVcVxZ6iM6gHZzqbIyq56m5zrmHfpdcZ/zzkq4c=	2	0	0.01562	0.01553	0.0002155	0
5695595036		6221861800	3159	431039291	2	huEqgBuTsgIbw1KmYjIUw/N6rUCEeIqRUY51E4M8icU=	0	0	0.0125	0.0159	0.0004044	0
5695595043		6221861800	3159		0	huEqgBuTsgIbw1KmYjIUw/N6rUCEeIqRUY51E4M8icU=	0	0	0.0125	0.0159	0.0004044	0
5696254210		515042969	6	284800611	1	/fk1fVcVxZ6iM6gHZzqbIyq56m5zrmHfpdcZ/zzkq4c=	2	0	0.01562	0.01553	0.0002155	0
5696254222		515042969	18	336025409	1	/fk1fVcVxZ6iM6gHZzqbIyq56m5zrmHfpdcZ/zzkq4c=	2	0	0.01562	0.01553	0.0002155	0
5696884238		515042969	1	372620492	1	/fk1fVcVxZ6iM6gHZzqbIyq56m5zrmHfpdcZ/zzkq4c=	2	0	0.01562	0.01553	0.0002155	0
5696884246		6221861800	3159	227417735	1	huEqgBuTsgIbw1KmYjIUw/N6rUCEeIqRUY51E4M8icU=	0	0	0.0125	0.0159	0.0004044	0
5696898689		6251974185	724	4820155450	4	fJYeclskJqPWsAT6TX/r9X5OiIZpSEb2PBGliYAOMxM=	0	2	0.02499	0.03339	0.0003862	1
5696898735		515042969	19		5	/fk1fVcVxZ6iM6gHZzqbIyq56m5zrmHfpdcZ/zzkq4c=	2	0	0.01562	0.01553	0.0002155	0
5696898738		515042969	19		0	/fk1fVcVxZ6iM6gHZzqbIyq56m5zrmHfpdcZ/zzkq4c=	2	0	0.01562	0.01553	0.0002155	0
5697549754		515042969	7		5	/fk1fVcVxZ6iM6gHZzqbIyq56m5zrmHfpdcZ/zzkq4c=	2	0	0.01562	0.01553	0.0002155	0
5697549757		515042969	7		0	/fk1fVcVxZ6iM6gHZzqbIyq56m5zrmHfpdcZ/zzkq4c=	2	0	0.01562	0.01553	0.0002155	0
5698199487		515042969	19	351642852	1	/fk1fVcVxZ6iM6gHZzqbIyq56m5zrmHfpdcZ/zzkq4c=	2	0	0.01562	0.01553	0.0002155	0
5698210875		515042969	0		5	/fk1fVcVxZ6iM6gHZzqbIyq56m5zrmHfpdcZ/zzkq4c=	2	0	0.01562	0.01553	0.0002155	0
5698210878		515042969	0		0	/fk1fVcVxZ6iM6gHZzqbIyq56m5zrmHfpdcZ/zzkq4c=	2	0	0.01562	0.01553	0.0002155	0
5698801779		515042969	7	660408	1	/fk1fVcVxZ6iM6gHZzqbIyq56m5zrmHfpdcZ/zzkq4c=	2	0	0.01562	0.01553	0.0002155	0
5698822053		515042969	8		5	/fk1fVcVxZ6iM6gHZzqbIyq56m5zrmHfpdcZ/zzkq4c=	2	0	0.01562	0.01553	0.0002155	0
5698822056		515042969	8		0	/fk1fVcVxZ6iM6gHZzqbIyq56m5zrmHfpdcZ/zzkq4c=	2	0	0.01562	0.01553	0.0002155	0
5699443812		515042969	0	682312	1	/fk1fVcVxZ6iM6gHZzqbIyq56m5zrmHfpdcZ/zzkq4c=	2	0	0.01562	0.01553	0.0002155	0
5699457283		6251904229	5		0	fJYeclskJqPWsAT6TX/r9X5OiIZpSEb2PBGliYAOMxM=	0	2	0.02499	0.03339	0.0003862	1
5699461911		515042969	12		5	/fk1fVcVxZ6iM6gHZzqbIyq56m5zrmHfpdcZ/zzkq4c=	2	0	0.01562	0.01553	0.0002155	0
5699461914		515042969	12		0	/fk1fVcVxZ6iM6gHZzqbIyq56m5zrmHfpdcZ/zzkq4c=	2	0	0.01562	0.01553	0.0002155	0
5700071026		515042969	8	2912464652	1	/fk1fVcVxZ6iM6gHZzqbIyq56m5zrmHfpdcZ/zzkq4c=	2	0	0.01562	0.01553	0.0002155	0
5700407634		6252020836	2	30789498	4	68CsCZngOkuQn5lVo+dNXKGoFx9ZmJXWR+W7NAUmEH4=	0	2	0.009079	0.001972	3.052e-05	0
5700408121		515042969	11		5	/fk1fVcVxZ6iM6gHZzqbIyq56m5zrmHfpdcZ/zzkq4c=	2	0	0.01562	0.01553	0.0002155	0
5700408124		515042969	11		0	/fk1fVcVxZ6iM6gHZzqbIyq56m5zrmHfpdcZ/zzkq4c=	2	0	0.01562	0.01553	0.0002155	0
5701113873		6251904229	5	965473	1	fJYeclskJqPWsAT6TX/r9X5OiIZpSEb2PBGliYAOMxM=	0	2	0.02499	0.03339	0.0003862	1
5701113886		515042969	12	284757933	1	/fk1fVcVxZ6iM6gHZzqbIyq56m5zrmHfpdcZ/zzkq4c=	2	0	0.01562	0.01553	0.0002155	0
5701210437		6252024416	0		0	jOqcqHrLBrhAcJPUf2gm/ikKchA7pXWzCssLQqGUSOY=	0	0	0.0125	0.0001554	3.815e-06	0
5701213888		515042969	9		5	/fk1fVcVxZ6iM6gHZzqbIyq56m5zrmHfpdcZ/zzkq4c=	2	0	0.01562	0.01553	0.0002155	0
5701213891		515042969	9		0	/fk1fVcVxZ6iM6gHZzqbIyq56m5zrmHfpdcZ/zzkq4c=	2	0	0.01562	0.01553	0.0002155	0
5701877303		515042969	11	3349181752	1	/fk1fVcVxZ6iM6gHZzqbIyq56m5zrmHfpdcZ/zzkq4c=	2	0	0.01562	0.01553	0.0002155	0
5701888945		6251974185	121	1436785061	4	fJYeclskJqPWsAT6TX/r9X5OiIZpSEb2PBGliYAOMxM=	0	2	0.02499	0.03339	0.0003862	1
5701888979		6249834537	627	4802146889	2	f7F3iYlP9QqyuUyW8v/H8sCjOf6XEy+lP3bzejIRLK0=	0	0	0.05627	0.0202	7.725e-05	0
5701888990		6249834537	627		0	f7F3iYlP9QqyuUyW8v/H8sCjOf6XEy+lP3bzejIRLK0=	0	0	0.05627	0.0202	7.725e-05	0
5701888991		5475732385	0	4802146889	1	+JmoeeiiLYqLtnUCl8L2eisWnCDunMDQQ8+OCCQdEmI=	1	1	0.2529	0.03107	7.248e-05	1
5702551837		515042969	9	257348765	1	/fk1fVcVxZ6iM6gHZzqbIyq56m5zrmHfpdcZ/zzkq4c=	2	0	0.01562	0.01553	0.0002155	0
5702551847		6252024416	0	1272170	1	jOqcqHrLBrhAcJPUf2gm/ikKchA7pXWzCssLQqGUSOY=	0	0	0.0125	0.0001554	3.815e-06	0
5702742264		6252020836	4	7729017	4	68CsCZngOkuQn5lVo+dNXKGoFx9ZmJXWR+W7NAUmEH4=	0	2	0.009079	0.001972	3.052e-05	0
5703398641		6249834537	627	6608011	1	f7F3iYlP9QqyuUyW8v/H8sCjOf6XEy+lP3bzejIRLK0=	0	0	0.05627	0.0202	7.725e-05	0
5703412887		6251974185	161	418588	4	fJYeclskJqPWsAT6TX/r9X5OiIZpSEb2PBGliYAOMxM=	0	2	0.02499	0.03339	0.0003862	1
5703412975		6251812952	783	4820094952	4	fJYeclskJqPWsAT6TX/r9X5OiIZpSEb2PBGliYAOMxM=	0	2	0.02499	0.07959	0.0003862	1
5703413054		515042969	5		5	/fk1fVcVxZ6iM6gHZzqbIyq56m5zrmHfpdcZ/zzkq4c=	2	0	0.01562	0.01553	0.0002155	0
5703413057		515042969	5		0	/fk1fVcVxZ6iM6gHZzqbIyq56m5zrmHfpdcZ/zzkq4c=	2	0	0.01562	0.01553	0.0002155	0
5703413272		6252020836	1	38644126	4	68CsCZngOkuQn5lVo+dNXKGoFx9ZmJXWR+W7NAUmEH4=	0	2	0.009079	0.001972	3.052e-05	0
5704124134		515042969	22		5	/fk1fVcVxZ6iM6gHZzqbIyq56m5zrmHfpdcZ/zzkq4c=	2	0	0.01562	0.01553	0.0002155	0
5704124137		515042969	22		0	/fk1fVcVxZ6iM6gHZzqbIyq56m5zrmHfpdcZ/zzkq4c=	2	0	0.01562	0.01553	0.0002155	0
5704867792		515042969	5	4802517408	1	/fk1fVcVxZ6iM6gHZzqbIyq56m5zrmHfpdcZ/zzkq4c=	2	0	0.01562	0.01553	0.0002155	0
5705587019		515042969	22	4566447404	1	/fk1fVcVxZ6iM6gHZzqbIyq56m5zrmHfpdcZ/zzkq4c=	2	0	0.01562	0.01553	0.0002155	0
5705609183		515042969	25		5	/fk1fVcVxZ6iM6gHZzqbIyq56m5zrmHfpdcZ/zzkq4c=	2	0	0.01562	0.01553	0.0002155	0
5705609186		515042969	25		0	/fk1fVcVxZ6iM6gHZzqbIyq56m5zrmHfpdcZ/zzkq4c=	2	0	0.01562	0.01553	0.0002155	0
5705609673		6252020836	6	330259834	4	68CsCZngOkuQn5lVo+dNXKGoFx9ZmJXWR+W7NAUmEH4=	0	2	0.009079	0.001972	3.052e-05	0
5705610035		6252020836	7	1429184899	4	68CsCZngOkuQn5lVo+dNXKGoFx9ZmJXWR+W7NAUmEH4=	0	2	0.009079	0.001972	3.052e-05	0
5706385546		515042969	26		5	/fk1fVcVxZ6iM6gHZzqbIyq56m5zrmHfpdcZ/zzkq4c=	2	0	0.01562	0.01553	0.0002155	0
5706385549		515042969	26		0	/fk1fVcVxZ6iM6gHZzqbIyq56m5zrmHfpdcZ/zzkq4c=	2	0	0.01562	0.01553	0.0002155	0
5707129347		515042969	25	1785749011	1	/fk1fVcVxZ6iM6gHZzqbIyq56m5zrmHfpdcZ/zzkq4c=	2	0	0.01562	0.01553	0.0002155	0
5707154311		6252024566	0		0	0yO12LxPGQxL+XkI4hS6Tlyx5V3KOvjHS0DQSOJeMbs=	1	9	0.0625	0.0318	3.815e-05	0
5707163562		515042969	24		5	/fk1fVcVxZ6iM6gHZzqbIyq56m5zrmHfpdcZ/zzkq4c=	2	0	0.01562	0.01553	0.0002155	0
5707163565		515042969	24		0	/fk1fVcVxZ6iM6gHZzqbIyq56m5zrmHfpdcZ/zzkq4c=	2	0	0.01562	0.01553	0.0002155	0
5707878541		515042969	26	599794	1	/fk1fVcVxZ6iM6gHZzqbIyq56m5zrmHfpdcZ/zzkq4c=	2	0	0.01562	0.01553	0.0002155	0
5708578224		6252024566	0	336061653	1	0yO12LxPGQxL+XkI4hS6Tlyx5V3KOvjHS0DQSOJeMbs=	1	9	0.0625	0.0318	3.815e-05	0
5708578237		515042969	24	6566752	1	/fk1fVcVxZ6iM6gHZzqbIyq56m5zrmHfpdcZ/zzkq4c=	2	0	0.01562	0.01553	0.0002155	0
5708603082		6252024614	0		0	ZpQmujQYX55FcN2RFvqqUkcz5z/Tovj2FaG8sFtlG48=	0	1	0.03125	0.0159	3.815e-05	0
5708607646		515042969	15		5	/fk1fVcVxZ6iM6gHZzqbIyq56m5zrmHfpdcZ/zzkq4c=	2	0	0.01562	0.01553	0.0002155	0
5708607649		515042969	15		0	/fk1fVcVxZ6iM6gHZzqbIyq56m5zrmHfpdcZ/zzkq4c=	2	0	0.01562	0.01553	0.0002155	0
5708607678		6252020836	0	3915687641	4	68CsCZngOkuQn5lVo+dNXKGoFx9ZmJXWR+W7NAUmEH4=	0	2	0.009079	0.001972	3.052e-05	0
5708607684		6252020745	1	3915687641	4	68CsCZngOkuQn5lVo+dNXKGoFx9ZmJXWR+W7NAUmEH4=	0	2	0.006737	0.001972	3.052e-05	0
5709281359		6252020836	8	340897416	4	68CsCZngOkuQn5lVo+dNXKGoFx9ZmJXWR+W7NAUmEH4=	0	2	0.009079	0.001972	3.052e-05	0
5709281483		6252020836	3	956371074	4	68CsCZngOkuQn5lVo+dNXKGoFx9ZmJXWR+W7NAUmEH4=	0	2	0.009079	0.001972	3.052e-05	0
5709281567		6251812952	435	4802476128	4	fJYeclskJqPWsAT6TX/r9X5OiIZpSEb2PBGliYAOMxM=	0	2	0.02499	0.07959	0.0003862	1
5709975097		6252024614	0	766857118	1	ZpQmujQYX55FcN2RFvqqUkcz5z/Tovj2FaG8sFtlG48=	0	1	0.03125	0.0159	3.815e-05	0
5709975110		515042969	15	4497606319	1	/fk1fVcVxZ6iM6gHZzqbIyq56m5zrmHfpdcZ/zzkq4c=	2	0	0.01562	0.01553	0.0002155	0
5710068577		515042969	3		5	/fk1fVcVxZ6iM6gHZzqbIyq56m5zrmHfpdcZ/zzkq4c=	2	0	0.01562	0.01553	0.0002155	0
5710068580		515042969	3		0	/fk1fVcVxZ6iM6gHZzqbIyq56m5zrmHfpdcZ/zzkq4c=	2	0	0.01562	0.01553	0.0002155	0
5710796573		6251974185	926	207923948	4	fJYeclskJqPWsAT6TX/r9X5OiIZpSEb2PBGliYAOMxM=	0	2	0.02499	0.03339	0.0003862	1
5710796640		6252020683	0	4000363514	4	nSLhnjtRmqiT0ytrLIvs8cq2AoFad5WEfGcyNsY+ir0=	1	2	0.03748	0.01125	1.907e-06	0
5710796844		6251974185	521	2107031993	4	fJYeclskJqPWsAT6TX/r9X5OiIZpSEb2PBGliYAOMxM=	0	2	0.02499	0.03339	0.0003862	1
5710796930		6251974185	927	2197654082	4	fJYeclskJqPWsAT6TX/r9X5OiIZpSEb2PBGliYAOMxM=	0	2	0.02499	0.03339	0.0003862	1
5710797188		515042969	1		5	/fk1fVcVxZ6iM6gHZzqbIyq56m5zrmHfpdcZ/zzkq4c=	2	0	0.01562	0.01553	0.0002155	0
5710797191		515042969	1		0	/fk1fVcVxZ6iM6gHZzqbIyq56m5zrmHfpdcZ/zzkq4c=	2	0	0.01562	0.01553	0.0002155	0
5710797208		515042969	16		5	/fk1fVcVxZ6iM6gHZzqbIyq56m5zrmHfpdcZ/zzkq4c=	2	0	0.01562	0.01553	0.0002155	0
5710797211		515042969	16		0	/fk1fVcVxZ6iM6gHZzqbIyq56m5zrmHfpdcZ/zzkq4c=	2	0	0.01562	0.01553	0.0002155	0
5710797277		6251974185	787	430395110	4	fJYeclskJqPWsAT6TX/r9X5OiIZpSEb2PBGliYAOMxM=	0	2	0.02499	0.03339	0.0003862	1
5711834560		515042969	3	3004453972	1	/fk1fVcVxZ6iM6gHZzqbIyq56m5zrmHfpdcZ/zzkq4c=	2	0	0.01562	0.01553	0.0002155	0
5711854287		6251812952	1174	421569	4	fJYeclskJqPWsAT6TX/r9X5OiIZpSEb2PBGliYAOMxM=	0	2	0.02499	0.07959	0.0003862	1
5711854420		6251974185	967	317489994	4	fJYeclskJqPWsAT6TX/r9X5OiIZpSEb2PBGliYAOMxM=	0	2	0.02499	0.03339	0.0003862	1
5711854517		6251974185	997	4080092661	4	fJYeclskJqPWsAT6TX/r9X5OiIZpSEb2PBGliYAOMxM=	0	2	0.02499	0.03339	0.0003862	1
5711854541		6251974185	1008	3313598202	4	fJYeclskJqPWsAT6TX/r9X5OiIZpSEb2PBGliYAOMxM=	0	2	0.02499	0.03339	0.0003862	1
5711854770		6251974185	805	1205658522	4	fJYeclskJqPWsAT6TX/r9X5OiIZpSEb2PBGliYAOMxM=	0	2	0.02499	0.03339	0.0003862	1
5712493224		515042969	1	257335594	1	/fk1fVcVxZ6iM6gHZzqbIyq56m5zrmHfpdcZ/zzkq4c=	2	0	0.01562	0.01553	0.0002155	0
5712493236		515042969	16	284738145	1	/fk1fVcVxZ6iM6gHZzqbIyq56m5zrmHfpdcZ/zzkq4c=	2	0	0.01562	0.01553	0.0002155	0
5712511366		6251974185	684	38737063	4	fJYeclskJqPWsAT6TX/r9X5OiIZpSEb2PBGliYAOMxM=	0	2	0.02499	0.03339	0.0003862	1
5712511637		6251974185	996	317508382	4	fJYeclskJqPWsAT6TX/r9X5OiIZpSEb2PBGliYAOMxM=	0	2	0.02499	0.03339	0.0003862	1
5712511665		6251974185	749	4820436037	4	fJYeclskJqPWsAT6TX/r9X5OiIZpSEb2PBGliYAOMxM=	0	2	0.02499	0.03339	0.0003862	1
5712511716		6251974185	567	1437026014	4	fJYeclskJqPWsAT6TX/r9X5OiIZpSEb2PBGliYAOMxM=	0	2	0.02499	0.03339	0.0003862	1
5712511788		6252020836	5	5771791	4	68CsCZngOkuQn5lVo+dNXKGoFx9ZmJXWR+W7NAUmEH4=	0	2	0.009079	0.001972	3.052e-05	0
5712511830		6251974185	319	1269397	4	fJYeclskJqPWsAT6TX/r9X5OiIZpSEb2PBGliYAOMxM=	0	2	0.02499	0.03339	0.0003862	1
5712511950		6251974185	432	3013093000	4	fJYeclskJqPWsAT6TX/r9X5OiIZpSEb2PBGliYAOMxM=	0	2	0.02499	0.03339	0.0003862	1
5713247004		6251974185	741	74	4	fJYeclskJqPWsAT6TX/r9X5OiIZpSEb2PBGliYAOMxM=	0	2	0.02499	0.03339	0.0003862	1
5713247093		6251974185	13	4802141828	4	fJYeclskJqPWsAT6TX/r9X5OiIZpSEb2PBGliYAOMxM=	0	2	0.02499	0.03339	0.0003862	1
5713247212		6251974185	280	329139380	4	fJYeclskJqPWsAT6TX/r9X5OiIZpSEb2PBGliYAOMxM=	0	2	0.02499	0.03339	0.0003862	1
5713247460		6251974185	192	353712197	4	fJYeclskJqPWsAT6TX/r9X5OiIZpSEb2PBGliYAOMxM=	0	2	0.02499	0.03339	0.0003862	1
5713247542		6251974185	19	1272665	4	fJYeclskJqPWsAT6TX/r9X5OiIZpSEb2PBGliYAOMxM=	0	2	0.02499	0.03339	0.0003862	1
5713247597		6251974185	101	929769950	4	fJYeclskJqPWsAT6TX/r9X5OiIZpSEb2PBGliYAOMxM=	0	2	0.02499	0.03339	0.0003862	1
5713926280		6251974069	0	7731984	4	fJYeclskJqPWsAT6TX/r9X5OiIZpSEb2PBGliYAOMxM=	2	8	0.0625	0.04773	0.0001154	1
5713926300		6251974185	3	988386	5	fJYeclskJqPWsAT6TX/r9X5OiIZpSEb2PBGliYAOMxM=	0	2	0.02499	0.03339	0.0003862	1
5713926310		6251974185	9	30790114	5	fJYeclskJqPWsAT6TX/r9X5OiIZpSEb2PBGliYAOMxM=	0	2	0.02499	0.03339	0.0003862	1
5713926320		6251974185	14	595677	5	fJYeclskJqPWsAT6TX/r9X5OiIZpSEb2PBGliYAOMxM=	0	2	0.02499	0.03339	0.0003862	1
5713926330		6251974185	15	2851662	5	fJYeclskJqPWsAT6TX/r9X5OiIZpSEb2PBGliYAOMxM=	0	2	0.02499	0.03339	0.0003862	1
5713926340		6251974185	18	227418729	5	fJYeclskJqPWsAT6TX/r9X5OiIZpSEb2PBGliYAOMxM=	0	2	0.02499	0.03339	0.0003862	1
5713926350		6251974185	27	207571783	5	fJYeclskJqPWsAT6TX/r9X5OiIZpSEb2PBGliYAOMxM=	0	2	0.02499	0.03339	0.0003862	1
5713926360		6251974185	38	372629248	5	fJYeclskJqPWsAT6TX/r9X5OiIZpSEb2PBGliYAOMxM=	0	2	0.02499	0.03339	0.0003862	1
5713926370		6251974185	142	1695421	5	fJYeclskJqPWsAT6TX/r9X5OiIZpSEb2PBGliYAOMxM=	0	2	0.02499	0.03339	0.0003862	1
5713926380		6251974185	157	705715	5	fJYeclskJqPWsAT6TX/r9X5OiIZpSEb2PBGliYAOMxM=	0	2	0.02499	0.03339	0.0003862	1
5713926391		6251974185	181	1274350	5	fJYeclskJqPWsAT6TX/r9X5OiIZpSEb2PBGliYAOMxM=	0	2	0.02499	0.03339	0.0003862	1
5713926401		6251974185	194	682847	5	fJYeclskJqPWsAT6TX/r9X5OiIZpSEb2PBGliYAOMxM=	0	2	0.02499	0.03339	0.0003862	1
5713926411		6251974185	198	1343569	5	fJYeclskJqPWsAT6TX/r9X5OiIZpSEb2PBGliYAOMxM=	0	2	0.02499	0.03339	0.0003862	1
5713926421		6251974185	261	1697694	5	fJYeclskJqPWsAT6TX/r9X5OiIZpSEb2PBGliYAOMxM=	0	2	0.02499	0.03339	0.0003862	1
5713926431		6251974185	285	800615352	5	fJYeclskJqPWsAT6TX/r9X5OiIZpSEb2PBGliYAOMxM=	0	2	0.02499	0.03339	0.0003862	1
5713926441		6251974185	310	902896	5	fJYeclskJqPWsAT6TX/r9X5OiIZpSEb2PBGliYAOMxM=	0	2	0.02499	0.03339	0.0003862	1
5713926452		6251974185	318	372629239	5	fJYeclskJqPWsAT6TX/r9X5OiIZpSEb2PBGliYAOMxM=	0	2	0.02499	0.03339	0.0003862	1
5713926462		6251974185	325	5426762331	5	fJYeclskJqPWsAT6TX/r9X5OiIZpSEb2PBGliYAOMxM=	0	2	0.02499	0.03339	0.0003862	1
5713926481		6251974185	338	38690597	5	fJYeclskJqPWsAT6TX/r9X5OiIZpSEb2PBGliYAOMxM=	0	2	0.02499	0.03339	0.0003862	1
5713926491		6251974185	340	4304775895	5	fJYeclskJqPWsAT6TX/r9X5OiIZpSEb2PBGliYAOMxM=	0	2	0.02499	0.03339	0.0003862	1
5713926501		6251974185	353	1747545384	5	fJYeclskJqPWsAT6TX/r9X5OiIZpSEb2PBGliYAOMxM=	0	2	0.02499	0.03339	0.0003862	1
5713926511		6251974185	385	318386122	5	fJYeclskJqPWsAT6TX/r9X5OiIZpSEb2PBGliYAOMxM=	0	2	0.02499	0.03339	0.0003862	1
5713926524		6251974185	393	4820339572	5	fJYeclskJqPWsAT6TX/r9X5OiIZpSEb2PBGliYAOMxM=	0	2	0.02499	0.03339	0.0003862	1
5713926534		6251974185	394	711551	5	fJYeclskJqPWsAT6TX/r9X5OiIZpSEb2PBGliYAOMxM=	0	2	0.02499	0.03339	0.0003862	1
5713926544		6251974185	395	431039289	5	fJYeclskJqPWsAT6TX/r9X5OiIZpSEb2PBGliYAOMxM=	0	2	0.02499	0.03339	0.0003862	1
5713926554		6251974185	451	257498566	5	fJYeclskJqPWsAT6TX/r9X5OiIZpSEb2PBGliYAOMxM=	0	2	0.02499	0.03339	0.0003862	1
5713926564		6251974185	507	934696839	5	fJYeclskJqPWsAT6TX/r9X5OiIZpSEb2PBGliYAOMxM=	0	2	0.02499	0.03339	0.0003862	1
5713926574		6251974185	532	938213862	5	fJYeclskJqPWsAT6TX/r9X5OiIZpSEb2PBGliYAOMxM=	0	2	0.02499	0.03339	0.0003862	1
5713926584		6251974185	557	164153609	5	fJYeclskJqPWsAT6TX/r9X5OiIZpSEb2PBGliYAOMxM=	0	2	0.02499	0.03339	0.0003862	1
5713926594		6251974185	576	1436491024	5	fJYeclskJqPWsAT6TX/r9X5OiIZpSEb2PBGliYAOMxM=	0	2	0.02499	0.03339	0.0003862	1
5713926604		6251974185	580	1823626	5	fJYeclskJqPWsAT6TX/r9X5OiIZpSEb2PBGliYAOMxM=	0	2	0.02499	0.03339	0.0003862	1
5713926614		6251974185	609	38667194	5	fJYeclskJqPWsAT6TX/r9X5OiIZpSEb2PBGliYAOMxM=	0	2	0.02499	0.03339	0.0003862	1
5713926624		6251974185	632	318388092	5	fJYeclskJqPWsAT6TX/r9X5OiIZpSEb2PBGliYAOMxM=	0	2	0.02499	0.03339	0.0003862	1
5713926634		6251974185	650	328878058	5	fJYeclskJqPWsAT6TX/r9X5OiIZpSEb2PBGliYAOMxM=	0	2	0.02499	0.03339	0.0003862	1
5713926644		6251974185	656	3938680714	5	fJYeclskJqPWsAT6TX/r9X5OiIZpSEb2PBGliYAOMxM=	0	2	0.02499	0.03339	0.0003862	1
5713926654		6251974185	729	486816	5	fJYeclskJqPWsAT6TX/r9X5OiIZpSEb2PBGliYAOMxM=	0	2	0.02499	0.03339	0.0003862	1
5713926664		6251974185	761	554338230	5	fJYeclskJqPWsAT6TX/r9X5OiIZpSEb2PBGliYAOMxM=	0	2	0.02499	0.03339	0.0003862	1
5713926674		6251974185	769	4868193536	5	fJYeclskJqPWsAT6TX/r9X5OiIZpSEb2PBGliYAOMxM=	0	2	0.02499	0.03339	0.0003862	1
5713926684		6251974185	770	4802477432	5	fJYeclskJqPWsAT6TX/r9X5OiIZpSEb2PBGliYAOMxM=	0	2	0.02499	0.03339	0.0003862	1
5713926694		6251974185	771	4820099485	5	fJYeclskJqPWsAT6TX/r9X5OiIZpSEb2PBGliYAOMxM=	0	2	0.02499	0.03339	0.0003862	1
5713926704		6251974185	772	1271361	5	fJYeclskJqPWsAT6TX/r9X5OiIZpSEb2PBGliYAOMxM=	0	2	0.02499	0.03339	0.0003862	1
5713926714		6251974185	775	351640642	5	fJYeclskJqPWsAT6TX/r9X5OiIZpSEb2PBGliYAOMxM=	0	2	0.02499	0.03339	0.0003862	1
5713926724		6251974185	778	226969683	5	fJYeclskJqPWsAT6TX/r9X5OiIZpSEb2PBGliYAOMxM=	0	2	0.02499	0.03339	0.0003862	1
5713926734		6251974185	783	1272679	5	fJYeclskJqPWsAT6TX/r9X5OiIZpSEb2PBGliYAOMxM=	0	2	0.02499	0.03339	0.0003862	1
5713926744		6251974185	809	3349912040	5	fJYeclskJqPWsAT6TX/r9X5OiIZpSEb2PBGliYAOMxM=	0	2	0.02499	0.03339	0.0003862	1
5713926754		6251974185	814	5824151896	5	fJYeclskJqPWsAT6TX/r9X5OiIZpSEb2PBGliYAOMxM=	0	2	0.02499	0.03339	0.0003862	1
5713926764		6251974185	839	38681288	5	fJYeclskJqPWsAT6TX/r9X5OiIZpSEb2PBGliYAOMxM=	0	2	0.02499	0.03339	0.0003862	1
5713926774		6251974185	843	410756512	5	fJYeclskJqPWsAT6TX/r9X5OiIZpSEb2PBGliYAOMxM=	0	2	0.02499	0.03339	0.0003862	1
5713926784		6251974185	847	4302713401	5	fJYeclskJqPWsAT6TX/r9X5OiIZpSEb2PBGliYAOMxM=	0	2	0.02499	0.03339	0.0003862	1
5713926794		6251974185	972	2790482470	5	fJYeclskJqPWsAT6TX/r9X5OiIZpSEb2PBGliYAOMxM=	0	2	0.02499	0.03339	0.0003862	1
5713926804		6251974185	979	4820028611	5	fJYeclskJqPWsAT6TX/r9X5OiIZpSEb2PBGliYAOMxM=	0	2	0.02499	0.03339	0.0003862	1
5713926814		6251974185	993	4802476989	5	fJYeclskJqPWsAT6TX/r9X5OiIZpSEb2PBGliYAOMxM=	0	2	0.02499	0.03339	0.0003862	1
5713926824		6251974185	995	38736797	5	fJYeclskJqPWsAT6TX/r9X5OiIZpSEb2PBGliYAOMxM=	0	2	0.02499	0.03339	0.0003862	1
5713926836		6251974185	999	104696537	5	fJYeclskJqPWsAT6TX/r9X5OiIZpSEb2PBGliYAOMxM=	0	2	0.02499	0.03339	0.0003862	1
5713926846		6251974185	1021	903245	5	fJYeclskJqPWsAT6TX/r9X5OiIZpSEb2PBGliYAOMxM=	0	2	0.02499	0.03339	0.0003862	1
5713926856		6251974185	1027	711552	5	fJYeclskJqPWsAT6TX/r9X5OiIZpSEb2PBGliYAOMxM=	0	2	0.02499	0.03339	0.0003862	1
5713926866		6251979340	0	681910	5	fJYeclskJqPWsAT6TX/r9X5OiIZpSEb2PBGliYAOMxM=	2	1	0.006248	0.04773	3.815e-05	0
5713927351		6251904229	1001	3934096941	4	fJYeclskJqPWsAT6TX/r9X5OiIZpSEb2PBGliYAOMxM=	0	2	0.02499	0.03339	0.0003862	1
5713927590		515042969	10		5	/fk1fVcVxZ6iM6gHZzqbIyq56m5zrmHfpdcZ/zzkq4c=	2	0	0.01562	0.01553	0.0002155	0
5713927593		515042969	10		0	/fk1fVcVxZ6iM6gHZzqbIyq56m5zrmHfpdcZ/zzkq4c=	2	0	0.01562	0.01553	0.0002155	0
5715147456		515042969	0		5	/fk1fVcVxZ6iM6gHZzqbIyq56m5zrmHfpdcZ/zzkq4c=	2	0	0.01562	0.01553	0.0002155	0
5715147459		515042969	0		0	/fk1fVcVxZ6iM6gHZzqbIyq56m5zrmHfpdcZ/zzkq4c=	2	0	0.01562	0.01553	0.0002155	0
5715837772		515042969	10	4820020161	1	/fk1fVcVxZ6iM6gHZzqbIyq56m5zrmHfpdcZ/zzkq4c=	2	0	0.01562	0.01553	0.0002155	0
5715837786		6218406404	56	711552	1	wh0wq4ZDHzpCBUUq/FeWZ+IrfivM0YMFAGZO3zHdrWc=	2	0	0.04065	0.02069	3.815e-05	0
5715861994		515042969	18		5	/fk1fVcVxZ6iM6gHZzqbIyq56m5zrmHfpdcZ/zzkq4c=	2	0	0.01562	0.01553	0.0002155	0
5715861997		515042969	18		0	/fk1fVcVxZ6iM6gHZzqbIyq56m5zrmHfpdcZ/zzkq4c=	2	0	0.01562	0.01553	0.0002155	0
5715862981		515042969	13		5	/fk1fVcVxZ6iM6gHZzqbIyq56m5zrmHfpdcZ/zzkq4c=	2	0	0.01562	0.01553	0.0002155	0
5715862984		515042969	13		0	/fk1fVcVxZ6iM6gHZzqbIyq56m5zrmHfpdcZ/zzkq4c=	2	0	0.01562	0.01553	0.0002155	0
5715863011		6252023247	0	410834444	4	0r3naaX+ybfsUIahb35AvYPC6MarnPhbqkAtRJor0xE=	1	2	0.03125	0.01125	3.815e-06	0
5716608518		515042969	0	907532	1	/fk1fVcVxZ6iM6gHZzqbIyq56m5zrmHfpdcZ/zzkq4c=	2	0	0.01562	0.01553	0.0002155	0
5716643945		5285926325	0	294887211	3	2V0B3LFwQ48zIHlDcpiCQTAG+f4Nk64GVADb8vfarvA=	0	9	0.0625	0.006218	3.815e-05	0
5716643955		5285926325	0		0	2V0B3LFwQ48zIHlDcpiCQTAG+f4Nk64GVADb8vfarvA=	0	9	0.0625	0.006218	3.815e-05	0
5717372648		515042969	13	711461	1	/fk1fVcVxZ6iM6gHZzqbIyq56m5zrmHfpdcZ/zzkq4c=	2	0	0.01562	0.01553	0.0002155	0
5717372660		515042969	18	6565188	1	/fk1fVcVxZ6iM6gHZzqbIyq56m5zrmHfpdcZ/zzkq4c=	2	0	0.01562	0.01553	0.0002155	0
5717406820		515042969	14		5	/fk1fVcVxZ6iM6gHZzqbIyq56m5zrmHfpdcZ/zzkq4c=	2	0	0.01562	0.01553	0.0002155	0
5717406823		515042969	14		0	/fk1fVcVxZ6iM6gHZzqbIyq56m5zrmHfpdcZ/zzkq4c=	2	0	0.01562	0.01553	0.0002155	0
5717406945		6252020624	4	5595868951	4	qtecO1Ch7jJVOnxC2oFd9NwEZSj/HZM0JNsoCAQhfdQ=	0	2	0.006248	0.002174	7.534e-05	0
5717407151		515042969	17		5	/fk1fVcVxZ6iM6gHZzqbIyq56m5zrmHfpdcZ/zzkq4c=	2	0	0.01562	0.01553	0.0002155	0
5717407154		515042969	17		0	/fk1fVcVxZ6iM6gHZzqbIyq56m5zrmHfpdcZ/zzkq4c=	2	0	0.01562	0.01553	0.0002155	0
5717407665		6252020745	0	38644126	4	68CsCZngOkuQn5lVo+dNXKGoFx9ZmJXWR+W7NAUmEH4=	0	2	0.006737	0.001972	3.052e-05	0
5717407671		6252020654	0	38644126	4	68CsCZngOkuQn5lVo+dNXKGoFx9ZmJXWR+W7NAUmEH4=	2	2	0.009369	0.01244	3.052e-05	0
5717407691		6252021046	0	681910	5	68CsCZngOkuQn5lVo+dNXKGoFx9ZmJXWR+W7NAUmEH4=	2	0	0.006248	0.01244	3.815e-05	0
5718252804		5285926325	0	704573425	1	2V0B3LFwQ48zIHlDcpiCQTAG+f4Nk64GVADb8vfarvA=	0	9	0.0625	0.006218	3.815e-05	0
5718284898		515042969	20		5	/fk1fVcVxZ6iM6gHZzqbIyq56m5zrmHfpdcZ/zzkq4c=	2	0	0.01562	0.01553	0.0002155	0
5718284901		515042969	20		0	/fk1fVcVxZ6iM6gHZzqbIyq56m5zrmHfpdcZ/zzkq4c=	2	0	0.01562	0.01553	0.0002155	0
5718284923		6251812952	1200	317477915	4	fJYeclskJqPWsAT6TX/r9X5OiIZpSEb2PBGliYAOMxM=	0	2	0.02499	0.07959	0.0003862	1
5719020735		515042969	14	766873417	1	/fk1fVcVxZ6iM6gHZzqbIyq56m5zrmHfpdcZ/zzkq4c=	2	0	0.01562	0.01553	0.0002155	0
5719020747		515042969	17	1205658522	1	/fk1fVcVxZ6iM6gHZzqbIyq56m5zrmHfpdcZ/zzkq4c=	2	0	0.01562	0.01553	0.0002155	0
5719061225		515042969	21		5	/fk1fVcVxZ6iM6gHZzqbIyq56m5zrmHfpdcZ/zzkq4c=	2	0	0.01562	0.01553	0.0002155	0
5719061228		515042969	21		0	/fk1fVcVxZ6iM6gHZzqbIyq56m5zrmHfpdcZ/zzkq4c=	2	0	0.01562	0.01553	0.0002155	0
5719061668		515042969	19		5	/fk1fVcVxZ6iM6gHZzqbIyq56m5zrmHfpdcZ/zzkq4c=	2	0	0.01562	0.01553	0.0002155	0
5719061671		515042969	19		0	/fk1fVcVxZ6iM6gHZzqbIyq56m5zrmHfpdcZ/zzkq4c=	2	0	0.01562	0.01553	0.0002155	0
5719062092		515042969	2		5	/fk1fVcVxZ6iM6gHZzqbIyq56m5zrmHfpdcZ/zzkq4c=	2	0	0.01562	0.01553	0.0002155	0
5719062095		515042969	2		0	/fk1fVcVxZ6iM6gHZzqbIyq56m5zrmHfpdcZ/zzkq4c=	2	0	0.01562	0.01553	0.0002155	0
5719766002		515042969	20	294985246	1	/fk1fVcVxZ6iM6gHZzqbIyq56m5zrmHfpdcZ/zzkq4c=	2	0	0.01562	0.01553	0.0002155	0
5719788754		6252020624	2	6567463	4	qtecO1Ch7jJVOnxC2oFd9NwEZSj/HZM0JNsoCAQhfdQ=	0	2	0.006248	0.002174	7.534e-05	0
5720483893		515042969	2	1452720008	1	/fk1fVcVxZ6iM6gHZzqbIyq56m5zrmHfpdcZ/zzkq4c=	2	0	0.01562	0.01553	0.0002155	0
5720483905		515042969	19	351650065	1	/fk1fVcVxZ6iM6gHZzqbIyq56m5zrmHfpdcZ/zzkq4c=	2	0	0.01562	0.01553	0.0002155	0
5720483917		515042969	21	2849604	1	/fk1fVcVxZ6iM6gHZzqbIyq56m5zrmHfpdcZ/zzkq4c=	2	0	0.01562	0.01553	0.0002155	0
5720514889		6252024416	0	1272170	4	jOqcqHrLBrhAcJPUf2gm/ikKchA7pXWzCssLQqGUSOY=	0	0	0.0125	0.0001554	3.815e-06	0
5721294233		6252024701	0		0	68CsCZngOkuQn5lVo+dNXKGoFx9ZmJXWR+W7NAUmEH4=	2	2	0.009369	0.01244	3.052e-05	0
5721658483		515042969	4		5	/fk1fVcVxZ6iM6gHZzqbIyq56m5zrmHfpdcZ/zzkq4c=	2	0	0.01562	0.01553	0.0002155	0
5721658486		515042969	4		0	/fk1fVcVxZ6iM6gHZzqbIyq56m5zrmHfpdcZ/zzkq4c=	2	0	0.01562	0.01553	0.0002155	0
5721658724		515042969	12		5	/fk1fVcVxZ6iM6gHZzqbIyq56m5zrmHfpdcZ/zzkq4c=	2	0	0.01562	0.01553	0.0002155	0
5721658727		515042969	12		0	/fk1fVcVxZ6iM6gHZzqbIyq56m5zrmHfpdcZ/zzkq4c=	2	0	0.01562	0.01553	0.0002155	0
5721659441		515042969	6		5	/fk1fVcVxZ6iM6gHZzqbIyq56m5zrmHfpdcZ/zzkq4c=	2	0	0.01562	0.01553	0.0002155	0
5721659444		515042969	6		0	/fk1fVcVxZ6iM6gHZzqbIyq56m5zrmHfpdcZ/zzkq4c=	2	0	0.01562	0.01553	0.0002155	0
5722451192		6252020580	0	331141765	4	qtecO1Ch7jJVOnxC2oFd9NwEZSj/HZM0JNsoCAQhfdQ=	2	8	0.009369	0.01553	7.534e-05	0
5722451198		6252020624	0	331141765	4	qtecO1Ch7jJVOnxC2oFd9NwEZSj/HZM0JNsoCAQhfdQ=	0	2	0.006248	0.002174	7.534e-05	0
5722451216		6252020624	1	336041015	5	qtecO1Ch7jJVOnxC2oFd9NwEZSj/HZM0JNsoCAQhfdQ=	0	2	0.006248	0.002174	7.534e-05	0
5722451226		6252020624	3	956371074	5	qtecO1Ch7jJVOnxC2oFd9NwEZSj/HZM0JNsoCAQhfdQ=	0	2	0.006248	0.002174	7.534e-05	0
5722451236		6252020716	0	681910	5	qtecO1Ch7jJVOnxC2oFd9NwEZSj/HZM0JNsoCAQhfdQ=	2	0	0.006248	0.01553	3.815e-05	0
5722451781		6251812952	1207	610053916	4	fJYeclskJqPWsAT6TX/r9X5OiIZpSEb2PBGliYAOMxM=	0	2	0.02499	0.07959	0.0003862	1
5723273985		6252024701	0	7776496	1	68CsCZngOkuQn5lVo+dNXKGoFx9ZmJXWR+W7NAUmEH4=	2	2	0.009369	0.01244	3.052e-05	0
5723273989		6252024742	0		0	68CsCZngOkuQn5lVo+dNXKGoFx9ZmJXWR+W7NAUmEH4=	0	2	0.0125	0.006416	3.052e-05	0
5723273990		6252024742	1		0	68CsCZngOkuQn5lVo+dNXKGoFx9ZmJXWR+W7NAUmEH4=	0	2	0.0125	0.006416	3.052e-05	0
5723273991		6252024742	2		0	68CsCZngOkuQn5lVo+dNXKGoFx9ZmJXWR+W7NAUmEH4=	0	2	0.0125	0.006416	3.052e-05	0
5723273992		6252024742	3		0	68CsCZngOkuQn5lVo+dNXKGoFx9ZmJXWR+W7NAUmEH4=	0	2	0.0125	0.006416	3.052e-05	0
5723273993		6252024742	4		0	68CsCZngOkuQn5lVo+dNXKGoFx9ZmJXWR+W7NAUmEH4=	0	2	0.0125	0.006416	3.052e-05	0
5723273994		6252024742	5		0	68CsCZngOkuQn5lVo+dNXKGoFx9ZmJXWR+W7NAUmEH4=	0	2	0.0125	0.006416	3.052e-05	0
5723273995		6252024742	6		0	68CsCZngOkuQn5lVo+dNXKGoFx9ZmJXWR+W7NAUmEH4=	0	2	0.0125	0.006416	3.052e-05	0
5723273996		6252024742	7		0	68CsCZngOkuQn5lVo+dNXKGoFx9ZmJXWR+W7NAUmEH4=	0	2	0.0125	0.006416	3.052e-05	0
5723273997		6252024742	8		0	68CsCZngOkuQn5lVo+dNXKGoFx9ZmJXWR+W7NAUmEH4=	0	2	0.0125	0.006416	3.052e-05	0
5723273998		6252024742	9		0	68CsCZngOkuQn5lVo+dNXKGoFx9ZmJXWR+W7NAUmEH4=	0	2	0.0125	0.006416	3.052e-05	0
5723273999		6252024742	10		0	68CsCZngOkuQn5lVo+dNXKGoFx9ZmJXWR+W7NAUmEH4=	0	2	0.0125	0.006416	3.052e-05	0
5723274000		6252024798	0		0	68CsCZngOkuQn5lVo+dNXKGoFx9ZmJXWR+W7NAUmEH4=	0	2	0.009369	0.002827	3.052e-05	0
5723274001		6252024798	1		0	68CsCZngOkuQn5lVo+dNXKGoFx9ZmJXWR+W7NAUmEH4=	0	2	0.009369	0.002827	3.052e-05	0
5723274002		6252024798	2		0	68CsCZngOkuQn5lVo+dNXKGoFx9ZmJXWR+W7NAUmEH4=	0	2	0.009369	0.002827	3.052e-05	0
5723274003		6252024798	3		0	68CsCZngOkuQn5lVo+dNXKGoFx9ZmJXWR+W7NAUmEH4=	0	2	0.009369	0.002827	3.052e-05	0
5723274004		6252024798	4		0	68CsCZngOkuQn5lVo+dNXKGoFx9ZmJXWR+W7NAUmEH4=	0	2	0.009369	0.002827	3.052e-05	0
5723274005		6252024798	5		0	68CsCZngOkuQn5lVo+dNXKGoFx9ZmJXWR+W7NAUmEH4=	0	2	0.009369	0.002827	3.052e-05	0
5723274006		6252024798	6		0	68CsCZngOkuQn5lVo+dNXKGoFx9ZmJXWR+W7NAUmEH4=	0	2	0.009369	0.002827	3.052e-05	0
5723274007		6252024798	7		0	68CsCZngOkuQn5lVo+dNXKGoFx9ZmJXWR+W7NAUmEH4=	0	2	0.009369	0.002827	3.052e-05	0
5723274008		6252024798	8		0	68CsCZngOkuQn5lVo+dNXKGoFx9ZmJXWR+W7NAUmEH4=	0	2	0.009369	0.002827	3.052e-05	0
5723274009		6252024798	9		0	68CsCZngOkuQn5lVo+dNXKGoFx9ZmJXWR+W7NAUmEH4=	0	2	0.009369	0.002827	3.052e-05	0
5723274010		6252024798	10		0	68CsCZngOkuQn5lVo+dNXKGoFx9ZmJXWR+W7NAUmEH4=	0	2	0.009369	0.002827	3.052e-05	0
5723274011		6252024798	11		0	68CsCZngOkuQn5lVo+dNXKGoFx9ZmJXWR+W7NAUmEH4=	0	2	0.009369	0.002827	3.052e-05	0
5723274012		6252024798	12		0	68CsCZngOkuQn5lVo+dNXKGoFx9ZmJXWR+W7NAUmEH4=	0	2	0.009369	0.002827	3.052e-05	0
5723274013		6252024798	13		0	68CsCZngOkuQn5lVo+dNXKGoFx9ZmJXWR+W7NAUmEH4=	0	2	0.009369	0.002827	3.052e-05	0
5723274014		6252024889	0		0	68CsCZngOkuQn5lVo+dNXKGoFx9ZmJXWR+W7NAUmEH4=	2	0	0.006248	0.01244	3.815e-05	0
5723274026		515042969	4	1095214	1	/fk1fVcVxZ6iM6gHZzqbIyq56m5zrmHfpdcZ/zzkq4c=	2	0	0.01562	0.01553	0.0002155	0
5723274038		515042969	6	4988455129	1	/fk1fVcVxZ6iM6gHZzqbIyq56m5zrmHfpdcZ/zzkq4c=	2	0	0.01562	0.01553	0.0002155	0
5723274050		515042969	12	257408570	1	/fk1fVcVxZ6iM6gHZzqbIyq56m5zrmHfpdcZ/zzkq4c=	2	0	0.01562	0.01553	0.0002155	0
5723324597		6252024945	0		0	F2+Gv53Pxd4KDRb/UsGECThH/XUOpcWKElUXJkhkt1c=	0	1	0	0.0001554	0	0
5724112863		6252024742	0	7776496	1	68CsCZngOkuQn5lVo+dNXKGoFx9ZmJXWR+W7NAUmEH4=	0	2	0.0125	0.006416	3.052e-05	0
5724112877		6252024742	1	156579103	1	68CsCZngOkuQn5lVo+dNXKGoFx9ZmJXWR+W7NAUmEH4=	0	2	0.0125	0.006416	3.052e-05	0
5724112891		6252024742	2	6566431	1	68CsCZngOkuQn5lVo+dNXKGoFx9ZmJXWR+W7NAUmEH4=	0	2	0.0125	0.006416	3.052e-05	0
5724112905		6252024742	3	38749482	1	68CsCZngOkuQn5lVo+dNXKGoFx9ZmJXWR+W7NAUmEH4=	0	2	0.0125	0.006416	3.052e-05	0
5724112919		6252024742	4	13	1	68CsCZngOkuQn5lVo+dNXKGoFx9ZmJXWR+W7NAUmEH4=	0	2	0.0125	0.006416	3.052e-05	0
5724112933		6252024742	5	4820059173	1	68CsCZngOkuQn5lVo+dNXKGoFx9ZmJXWR+W7NAUmEH4=	0	2	0.0125	0.006416	3.052e-05	0
5724112947		6252024742	6	567624	1	68CsCZngOkuQn5lVo+dNXKGoFx9ZmJXWR+W7NAUmEH4=	0	2	0.0125	0.006416	3.052e-05	0
5724112961		6252024742	7	4217903355	1	68CsCZngOkuQn5lVo+dNXKGoFx9ZmJXWR+W7NAUmEH4=	0	2	0.0125	0.006416	3.052e-05	0
5724112975		6252024742	8	258718893	1	68CsCZngOkuQn5lVo+dNXKGoFx9ZmJXWR+W7NAUmEH4=	0	2	0.0125	0.006416	3.052e-05	0
5724112995		6252024742	9	4303169092	1	68CsCZngOkuQn5lVo+dNXKGoFx9ZmJXWR+W7NAUmEH4=	0	2	0.0125	0.006416	3.052e-05	0
5724113021		6252024742	10	1275580	1	68CsCZngOkuQn5lVo+dNXKGoFx9ZmJXWR+W7NAUmEH4=	0	2	0.0125	0.006416	3.052e-05	0
5724113037		6252024798	0	6566431	1	68CsCZngOkuQn5lVo+dNXKGoFx9ZmJXWR+W7NAUmEH4=	0	2	0.009369	0.002827	3.052e-05	0
5724113045		6252024798	1	13	1	68CsCZngOkuQn5lVo+dNXKGoFx9ZmJXWR+W7NAUmEH4=	0	2	0.009369	0.002827	3.052e-05	0
5724113053		6252024798	2	4820059173	1	68CsCZngOkuQn5lVo+dNXKGoFx9ZmJXWR+W7NAUmEH4=	0	2	0.009369	0.002827	3.052e-05	0
5724113061		6252024798	3	567624	1	68CsCZngOkuQn5lVo+dNXKGoFx9ZmJXWR+W7NAUmEH4=	0	2	0.009369	0.002827	3.052e-05	0
5724113069		6252024798	4	7776496	1	68CsCZngOkuQn5lVo+dNXKGoFx9ZmJXWR+W7NAUmEH4=	0	2	0.009369	0.002827	3.052e-05	0
5724113077		6252024798	5	4217903355	1	68CsCZngOkuQn5lVo+dNXKGoFx9ZmJXWR+W7NAUmEH4=	0	2	0.009369	0.002827	3.052e-05	0
5724113085		6252024798	6	258718893	1	68CsCZngOkuQn5lVo+dNXKGoFx9ZmJXWR+W7NAUmEH4=	0	2	0.009369	0.002827	3.052e-05	0
5724113099		6252024798	7	63703114	1	68CsCZngOkuQn5lVo+dNXKGoFx9ZmJXWR+W7NAUmEH4=	0	2	0.009369	0.002827	3.052e-05	0
5724113113		6252024798	8	38707777	1	68CsCZngOkuQn5lVo+dNXKGoFx9ZmJXWR+W7NAUmEH4=	0	2	0.009369	0.002827	3.052e-05	0
5724113127		6252024798	9	3933346945	1	68CsCZngOkuQn5lVo+dNXKGoFx9ZmJXWR+W7NAUmEH4=	0	2	0.009369	0.002827	3.052e-05	0
5724113149		6252024798	10	7753129	1	68CsCZngOkuQn5lVo+dNXKGoFx9ZmJXWR+W7NAUmEH4=	0	2	0.009369	0.002827	3.052e-05	0
5724113169		6252024798	11	4303309831	1	68CsCZngOkuQn5lVo+dNXKGoFx9ZmJXWR+W7NAUmEH4=	0	2	0.009369	0.002827	3.052e-05	0
5724113189		6252024798	12	1199330016	1	68CsCZngOkuQn5lVo+dNXKGoFx9ZmJXWR+W7NAUmEH4=	0	2	0.009369	0.002827	3.052e-05	0
5724113209		6252024798	13	1602427161	1	68CsCZngOkuQn5lVo+dNXKGoFx9ZmJXWR+W7NAUmEH4=	0	2	0.009369	0.002827	3.052e-05	0
5724113220		6252024889	0	294847209	1	68CsCZngOkuQn5lVo+dNXKGoFx9ZmJXWR+W7NAUmEH4=	2	0	0.006248	0.01244	3.815e-05	0
5724902283		6238836357	86	1436302995	3	CwGnjPqF6z6mEbr5zJVXafRsbETt6gvdwvOX2l+GpsI=	1	9	0.03125	0.02795	0.0001926	0
5724902294		6238836357	86		0	CwGnjPqF6z6mEbr5zJVXafRsbETt6gvdwvOX2l+GpsI=	1	9	0.03125	0.02795	0.0001926	0
5725634978		6252024945	0	1436342971	1	F2+Gv53Pxd4KDRb/UsGECThH/XUOpcWKElUXJkhkt1c=	0	1	0	0.0001554	0	0
5725663966		6252017581	9	4142541040	4	68CsCZngOkuQn5lVo+dNXKGoFx9ZmJXWR+W7NAUmEH4=	0	2	0.0125	0.006447	3.052e-05	0
5725664270		515042969	11		5	/fk1fVcVxZ6iM6gHZzqbIyq56m5zrmHfpdcZ/zzkq4c=	2	0	0.01562	0.01553	0.0002155	0
5725664273		515042969	11		0	/fk1fVcVxZ6iM6gHZzqbIyq56m5zrmHfpdcZ/zzkq4c=	2	0	0.01562	0.01553	0.0002155	0
5726445714		6238836357	86	4820310690	1	CwGnjPqF6z6mEbr5zJVXafRsbETt6gvdwvOX2l+GpsI=	1	9	0.03125	0.02795	0.0001926	0
5727349342		515042969	11	3337941253	1	/fk1fVcVxZ6iM6gHZzqbIyq56m5zrmHfpdcZ/zzkq4c=	2	0	0.01562	0.01553	0.0002155	0
5728121660		6252017581	7	4055309335	4	68CsCZngOkuQn5lVo+dNXKGoFx9ZmJXWR+W7NAUmEH4=	0	2	0.0125	0.006447	3.052e-05	0
5728121781		515042969	3		5	/fk1fVcVxZ6iM6gHZzqbIyq56m5zrmHfpdcZ/zzkq4c=	2	0	0.01562	0.01553	0.0002155	0
5728121784		515042969	3		0	/fk1fVcVxZ6iM6gHZzqbIyq56m5zrmHfpdcZ/zzkq4c=	2	0	0.01562	0.01553	0.0002155	0
5728955853		515042969	9		5	/fk1fVcVxZ6iM6gHZzqbIyq56m5zrmHfpdcZ/zzkq4c=	2	0	0.01562	0.01553	0.0002155	0
5728955856		515042969	9		0	/fk1fVcVxZ6iM6gHZzqbIyq56m5zrmHfpdcZ/zzkq4c=	2	0	0.01562	0.01553	0.0002155	0
5729708291		515042969	3	288944618	1	/fk1fVcVxZ6iM6gHZzqbIyq56m5zrmHfpdcZ/zzkq4c=	2	0	0.01562	0.01553	0.0002155	0
5729737074		515042969	5		5	/fk1fVcVxZ6iM6gHZzqbIyq56m5zrmHfpdcZ/zzkq4c=	2	0	0.01562	0.01553	0.0002155	0
5729737077		515042969	5		0	/fk1fVcVxZ6iM6gHZzqbIyq56m5zrmHfpdcZ/zzkq4c=	2	0	0.01562	0.01553	0.0002155	0
5730466441		515042969	9	82812943	1	/fk1fVcVxZ6iM6gHZzqbIyq56m5zrmHfpdcZ/zzkq4c=	2	0	0.01562	0.01553	0.0002155	0
5730489896		515042969	15		5	/fk1fVcVxZ6iM6gHZzqbIyq56m5zrmHfpdcZ/zzkq4c=	2	0	0.01562	0.01553	0.0002155	0
5730489899		515042969	15		0	/fk1fVcVxZ6iM6gHZzqbIyq56m5zrmHfpdcZ/zzkq4c=	2	0	0.01562	0.01553	0.0002155	0
5730490257		6252017581	10	17983318	4	68CsCZngOkuQn5lVo+dNXKGoFx9ZmJXWR+W7NAUmEH4=	0	2	0.0125	0.006447	3.052e-05	0
5731142954		515042969	5	4820094144	1	/fk1fVcVxZ6iM6gHZzqbIyq56m5zrmHfpdcZ/zzkq4c=	2	0	0.01562	0.01553	0.0002155	0
5731142981		6117800987	0	7731984	1	eatG6jY54mApeZz/C0CctOhT7RXdFkBoq7/xbp9Khgw=	2	0	0.07495	0.02332	3.815e-05	0
5731171520		6251994735	4	1304042	4	nHinWYr2Nep8Mr79MMvmYCrGb0NdshyX6mlnZo/Ot+I=	1	2	0.006248	0.008392	1.907e-05	0
5731171639		6251765197	0	207833342	4	njgsHP+OyQXqwu9U5QZ9QC5DS/+IM5Ktlf+o2A1xdTQ=	1	2	0.09998	0.02069	3.815e-05	1
5731171988		515042969	8		5	/fk1fVcVxZ6iM6gHZzqbIyq56m5zrmHfpdcZ/zzkq4c=	2	0	0.01562	0.01553	0.0002155	0
5731171991		515042969	8		0	/fk1fVcVxZ6iM6gHZzqbIyq56m5zrmHfpdcZ/zzkq4c=	2	0	0.01562	0.01553	0.0002155	0
5731172058		6251994735	9	2797029860	4	nHinWYr2Nep8Mr79MMvmYCrGb0NdshyX6mlnZo/Ot+I=	1	2	0.006248	0.008392	1.907e-05	0
5731866927		515042969	15	32060144	1	/fk1fVcVxZ6iM6gHZzqbIyq56m5zrmHfpdcZ/zzkq4c=	2	0	0.01562	0.01553	0.0002155	0
5732215293		515042969	7		5	/fk1fVcVxZ6iM6gHZzqbIyq56m5zrmHfpdcZ/zzkq4c=	2	0	0.01562	0.01553	0.0002155	0
5732215296		515042969	7		0	/fk1fVcVxZ6iM6gHZzqbIyq56m5zrmHfpdcZ/zzkq4c=	2	0	0.01562	0.01553	0.0002155	0
5732215705		6251994735	2	906288	4	nHinWYr2Nep8Mr79MMvmYCrGb0NdshyX6mlnZo/Ot+I=	1	2	0.006248	0.008392	1.907e-05	0
5732216164		6251994451	0	1301865	4	68CsCZngOkuQn5lVo+dNXKGoFx9ZmJXWR+W7NAUmEH4=	1	2	0.006248	0.002796	4.482e-05	0
5732216384		6251994805	6	38735385	4	nHinWYr2Nep8Mr79MMvmYCrGb0NdshyX6mlnZo/Ot+I=	1	2	0.006248	0.007164	1.907e-05	0
5732996405		515042969	8	1331726	1	/fk1fVcVxZ6iM6gHZzqbIyq56m5zrmHfpdcZ/zzkq4c=	2	0	0.01562	0.01553	0.0002155	0
5733019221		6251500631	0	4303317706	4	fJYeclskJqPWsAT6TX/r9X5OiIZpSEb2PBGliYAOMxM=	1	8	0.02499	0.03339	0.0003862	0
5733019720		515042969	26		5	/fk1fVcVxZ6iM6gHZzqbIyq56m5zrmHfpdcZ/zzkq4c=	2	0	0.01562	0.01553	0.0002155	0
5733019723		515042969	26		0	/fk1fVcVxZ6iM6gHZzqbIyq56m5zrmHfpdcZ/zzkq4c=	2	0	0.01562	0.01553	0.0002155	0
5733019772		515042969	25		5	/fk1fVcVxZ6iM6gHZzqbIyq56m5zrmHfpdcZ/zzkq4c=	2	0	0.01562	0.01553	0.0002155	0
5733019775		515042969	25		0	/fk1fVcVxZ6iM6gHZzqbIyq56m5zrmHfpdcZ/zzkq4c=	2	0	0.01562	0.01553	0.0002155	0
5733793014		515042969	7	351653602	1	/fk1fVcVxZ6iM6gHZzqbIyq56m5zrmHfpdcZ/zzkq4c=	2	0	0.01562	0.01553	0.0002155	0
5733820631		6252025164	0		0	qtecO1Ch7jJVOnxC2oFd9NwEZSj/HZM0JNsoCAQhfdQ=	2	8	0.009369	0.01553	7.534e-05	0
5733827452		6252025213	0		0	fJeARInTaIjFrdXGqxap6x2T3TpJB84y9zvFsoGGhjk=	1	8	0.03125	0.0318	1.907e-05	0
5733830217		6251994735	8	38657132	4	nHinWYr2Nep8Mr79MMvmYCrGb0NdshyX6mlnZo/Ot+I=	1	2	0.006248	0.008392	1.907e-05	0
5733830401		515042969	22		5	/fk1fVcVxZ6iM6gHZzqbIyq56m5zrmHfpdcZ/zzkq4c=	2	0	0.01562	0.01553	0.0002155	0
5733830404		515042969	22		0	/fk1fVcVxZ6iM6gHZzqbIyq56m5zrmHfpdcZ/zzkq4c=	2	0	0.01562	0.01553	0.0002155	0
5734522712		515042969	25	317484296	1	/fk1fVcVxZ6iM6gHZzqbIyq56m5zrmHfpdcZ/zzkq4c=	2	0	0.01562	0.01553	0.0002155	0
5734522724		515042969	26	988786	1	/fk1fVcVxZ6iM6gHZzqbIyq56m5zrmHfpdcZ/zzkq4c=	2	0	0.01562	0.01553	0.0002155	0
5734542350		6252017581	5	2887748136	4	68CsCZngOkuQn5lVo+dNXKGoFx9ZmJXWR+W7NAUmEH4=	0	2	0.0125	0.006447	3.052e-05	0
5734542726		6252017581	0	4476643578	4	68CsCZngOkuQn5lVo+dNXKGoFx9ZmJXWR+W7NAUmEH4=	0	2	0.0125	0.006447	3.052e-05	0
5734542784		6251994671	0	1274022	4	nHinWYr2Nep8Mr79MMvmYCrGb0NdshyX6mlnZo/Ot+I=	1	2	0.009369	0.0318	1.907e-05	0
5734542806		6251994735	0	1093561	5	nHinWYr2Nep8Mr79MMvmYCrGb0NdshyX6mlnZo/Ot+I=	1	2	0.006248	0.008392	1.907e-05	0
5734542818		6251994735	1	431035547	5	nHinWYr2Nep8Mr79MMvmYCrGb0NdshyX6mlnZo/Ot+I=	1	2	0.006248	0.008392	1.907e-05	0
5734542830		6251994735	3	1391046536	5	nHinWYr2Nep8Mr79MMvmYCrGb0NdshyX6mlnZo/Ot+I=	1	2	0.006248	0.008392	1.907e-05	0
5734542842		6251994735	6	38649380	5	nHinWYr2Nep8Mr79MMvmYCrGb0NdshyX6mlnZo/Ot+I=	1	2	0.006248	0.008392	1.907e-05	0
5734542854		6251994735	7	257351446	5	nHinWYr2Nep8Mr79MMvmYCrGb0NdshyX6mlnZo/Ot+I=	1	2	0.006248	0.008392	1.907e-05	0
5734542866		6251994735	10	705685	5	nHinWYr2Nep8Mr79MMvmYCrGb0NdshyX6mlnZo/Ot+I=	1	2	0.006248	0.008392	1.907e-05	0
5734542878		6251994735	11	38693064	5	nHinWYr2Nep8Mr79MMvmYCrGb0NdshyX6mlnZo/Ot+I=	1	2	0.006248	0.008392	1.907e-05	0
5734542890		6251994735	12	38678051	5	nHinWYr2Nep8Mr79MMvmYCrGb0NdshyX6mlnZo/Ot+I=	1	2	0.006248	0.008392	1.907e-05	0
5734542902		6251995278	0	294823359	5	nHinWYr2Nep8Mr79MMvmYCrGb0NdshyX6mlnZo/Ot+I=	1	0	0.006248	0.0318	3.815e-05	0
5735329275		6252025164	0	1436808502	1	qtecO1Ch7jJVOnxC2oFd9NwEZSj/HZM0JNsoCAQhfdQ=	2	8	0.009369	0.01553	7.534e-05	0
5735329277		6252025215	0		0	qtecO1Ch7jJVOnxC2oFd9NwEZSj/HZM0JNsoCAQhfdQ=	0	2	0.006248	0.001972	7.534e-05	0
5735329278		6252025215	1		0	qtecO1Ch7jJVOnxC2oFd9NwEZSj/HZM0JNsoCAQhfdQ=	0	2	0.006248	0.001972	7.534e-05	0
5735329296		6252025213	0	6608773	1	fJeARInTaIjFrdXGqxap6x2T3TpJB84y9zvFsoGGhjk=	1	8	0.03125	0.0318	1.907e-05	0
5735329308		515042969	22	682312	1	/fk1fVcVxZ6iM6gHZzqbIyq56m5zrmHfpdcZ/zzkq4c=	2	0	0.01562	0.01553	0.0002155	0
5735386643		6251991353	0	1301977	4	bAPy7sDs/sp4gB/nL8SXs6Qptqa9IH6RS72fzz/Xgu8=	1	1	0.0625	0.0636	3.815e-05	0
5735386713		515042969	24		5	/fk1fVcVxZ6iM6gHZzqbIyq56m5zrmHfpdcZ/zzkq4c=	2	0	0.01562	0.01553	0.0002155	0
5735386716		515042969	24		0	/fk1fVcVxZ6iM6gHZzqbIyq56m5zrmHfpdcZ/zzkq4c=	2	0	0.01562	0.01553	0.0002155	0
5736146735		6252025215	0	1436808502	1	qtecO1Ch7jJVOnxC2oFd9NwEZSj/HZM0JNsoCAQhfdQ=	0	2	0.006248	0.001972	7.534e-05	0
5736146749		6252025215	1	1271583	1	qtecO1Ch7jJVOnxC2oFd9NwEZSj/HZM0JNsoCAQhfdQ=	0	2	0.006248	0.001972	7.534e-05	0
5736205208		515042969	13		5	/fk1fVcVxZ6iM6gHZzqbIyq56m5zrmHfpdcZ/zzkq4c=	2	0	0.01562	0.01553	0.0002155	0
5736205211		515042969	13		0	/fk1fVcVxZ6iM6gHZzqbIyq56m5zrmHfpdcZ/zzkq4c=	2	0	0.01562	0.01553	0.0002155	0
5736905671		515042969	24	2260121343	1	/fk1fVcVxZ6iM6gHZzqbIyq56m5zrmHfpdcZ/zzkq4c=	2	0	0.01562	0.01553	0.0002155	0
5737750069		515042969	13	317508432	1	/fk1fVcVxZ6iM6gHZzqbIyq56m5zrmHfpdcZ/zzkq4c=	2	0	0.01562	0.01553	0.0002155	0
5737776028		6252024614	0	766857118	4	ZpQmujQYX55FcN2RFvqqUkcz5z/Tovj2FaG8sFtlG48=	0	1	0.03125	0.0159	3.815e-05	0
5737776035		6252024626	0		0	ZpQmujQYX55FcN2RFvqqUkcz5z/Tovj2FaG8sFtlG48=	0	1	0.03125	0.0159	3.815e-05	0
5737776144		515042969	23		5	/fk1fVcVxZ6iM6gHZzqbIyq56m5zrmHfpdcZ/zzkq4c=	2	0	0.01562	0.01553	0.0002155	0
5737776147		515042969	23		0	/fk1fVcVxZ6iM6gHZzqbIyq56m5zrmHfpdcZ/zzkq4c=	2	0	0.01562	0.01553	0.0002155	0
5737776357		515042969	19		5	/fk1fVcVxZ6iM6gHZzqbIyq56m5zrmHfpdcZ/zzkq4c=	2	0	0.01562	0.01553	0.0002155	0
5737776360		515042969	19		0	/fk1fVcVxZ6iM6gHZzqbIyq56m5zrmHfpdcZ/zzkq4c=	2	0	0.01562	0.01553	0.0002155	0
5737776858		515042969	14		5	/fk1fVcVxZ6iM6gHZzqbIyq56m5zrmHfpdcZ/zzkq4c=	2	0	0.01562	0.01553	0.0002155	0
5737776861		515042969	14		0	/fk1fVcVxZ6iM6gHZzqbIyq56m5zrmHfpdcZ/zzkq4c=	2	0	0.01562	0.01553	0.0002155	0
5737776977		6252017581	2	2100085762	4	68CsCZngOkuQn5lVo+dNXKGoFx9ZmJXWR+W7NAUmEH4=	0	2	0.0125	0.006447	3.052e-05	0
5737777074		6252017581	4	32064709	4	68CsCZngOkuQn5lVo+dNXKGoFx9ZmJXWR+W7NAUmEH4=	0	2	0.0125	0.006447	3.052e-05	0
5739259476		6252024626	0	227415838	1	ZpQmujQYX55FcN2RFvqqUkcz5z/Tovj2FaG8sFtlG48=	0	1	0.03125	0.0159	3.815e-05	0
5739259489		515042969	14	351651892	1	/fk1fVcVxZ6iM6gHZzqbIyq56m5zrmHfpdcZ/zzkq4c=	2	0	0.01562	0.01553	0.0002155	0
5739259502		515042969	19	317346424	1	/fk1fVcVxZ6iM6gHZzqbIyq56m5zrmHfpdcZ/zzkq4c=	2	0	0.01562	0.01553	0.0002155	0
5739259514		515042969	23	564496339	1	/fk1fVcVxZ6iM6gHZzqbIyq56m5zrmHfpdcZ/zzkq4c=	2	0	0.01562	0.01553	0.0002155	0
5739283904		515042969	16		5	/fk1fVcVxZ6iM6gHZzqbIyq56m5zrmHfpdcZ/zzkq4c=	2	0	0.01562	0.01553	0.0002155	0
5739283907		515042969	16		0	/fk1fVcVxZ6iM6gHZzqbIyq56m5zrmHfpdcZ/zzkq4c=	2	0	0.01562	0.01553	0.0002155	0
5740027658		515042969	1		5	/fk1fVcVxZ6iM6gHZzqbIyq56m5zrmHfpdcZ/zzkq4c=	2	0	0.01562	0.01553	0.0002155	0
5740027661		515042969	1		0	/fk1fVcVxZ6iM6gHZzqbIyq56m5zrmHfpdcZ/zzkq4c=	2	0	0.01562	0.01553	0.0002155	0
5740793971		515042969	16	257498612	1	/fk1fVcVxZ6iM6gHZzqbIyq56m5zrmHfpdcZ/zzkq4c=	2	0	0.01562	0.01553	0.0002155	0
5741585008		515042969	1	711896	1	/fk1fVcVxZ6iM6gHZzqbIyq56m5zrmHfpdcZ/zzkq4c=	2	0	0.01562	0.01553	0.0002155	0
5741636693		6252025496	0		0	qtecO1Ch7jJVOnxC2oFd9NwEZSj/HZM0JNsoCAQhfdQ=	2	0	0.006248	0.01553	3.815e-05	0
5741642930		515042969	17		5	/fk1fVcVxZ6iM6gHZzqbIyq56m5zrmHfpdcZ/zzkq4c=	2	0	0.01562	0.01553	0.0002155	0
5741642933		515042969	17		0	/fk1fVcVxZ6iM6gHZzqbIyq56m5zrmHfpdcZ/zzkq4c=	2	0	0.01562	0.01553	0.0002155	0
5742721074		5285926325	0	704573425	3	2V0B3LFwQ48zIHlDcpiCQTAG+f4Nk64GVADb8vfarvA=	0	9	0.0625	0.006218	3.815e-05	0
5742721084		5285926325	0		0	2V0B3LFwQ48zIHlDcpiCQTAG+f4Nk64GVADb8vfarvA=	0	9	0.0625	0.006218	3.815e-05	0
5743523332		515042969	17	336069331	1	/fk1fVcVxZ6iM6gHZzqbIyq56m5zrmHfpdcZ/zzkq4c=	2	0	0.01562	0.01553	0.0002155	0
5743523343		6252025496	0	681910	1	qtecO1Ch7jJVOnxC2oFd9NwEZSj/HZM0JNsoCAQhfdQ=	2	0	0.006248	0.01553	3.815e-05	0
5744313324		5285926325	0	227445625	1	2V0B3LFwQ48zIHlDcpiCQTAG+f4Nk64GVADb8vfarvA=	0	9	0.0625	0.006218	3.815e-05	0
5744386399		515042969	18		5	/fk1fVcVxZ6iM6gHZzqbIyq56m5zrmHfpdcZ/zzkq4c=	2	0	0.01562	0.01553	0.0002155	0
5744386402		515042969	18		0	/fk1fVcVxZ6iM6gHZzqbIyq56m5zrmHfpdcZ/zzkq4c=	2	0	0.01562	0.01553	0.0002155	0
5745097497		515042969	11		5	/fk1fVcVxZ6iM6gHZzqbIyq56m5zrmHfpdcZ/zzkq4c=	2	0	0.01562	0.01553	0.0002155	0
5745097500		515042969	11		0	/fk1fVcVxZ6iM6gHZzqbIyq56m5zrmHfpdcZ/zzkq4c=	2	0	0.01562	0.01553	0.0002155	0
5745097797		515042969	20		5	/fk1fVcVxZ6iM6gHZzqbIyq56m5zrmHfpdcZ/zzkq4c=	2	0	0.01562	0.01553	0.0002155	0
5745097800		515042969	20		0	/fk1fVcVxZ6iM6gHZzqbIyq56m5zrmHfpdcZ/zzkq4c=	2	0	0.01562	0.01553	0.0002155	0
5745098096		515042969	4		5	/fk1fVcVxZ6iM6gHZzqbIyq56m5zrmHfpdcZ/zzkq4c=	2	0	0.01562	0.01553	0.0002155	0
5745098099		515042969	4		0	/fk1fVcVxZ6iM6gHZzqbIyq56m5zrmHfpdcZ/zzkq4c=	2	0	0.01562	0.01553	0.0002155	0
5745768711		515042969	18	3811248519	1	/fk1fVcVxZ6iM6gHZzqbIyq56m5zrmHfpdcZ/zzkq4c=	2	0	0.01562	0.01553	0.0002155	0
5745787689		6251994475	0		0	68CsCZngOkuQn5lVo+dNXKGoFx9ZmJXWR+W7NAUmEH4=	1	2	0.006248	0.0318	4.482e-05	0
5745792380		6251501988	0		0	fJYeclskJqPWsAT6TX/r9X5OiIZpSEb2PBGliYAOMxM=	1	8	0.02499	0.02545	0.0003862	0
5745800217		6252025237	0		0	fJeARInTaIjFrdXGqxap6x2T3TpJB84y9zvFsoGGhjk=	1	8	0.006248	0.001554	3.815e-06	0
5746467352		515042969	4	765692	1	/fk1fVcVxZ6iM6gHZzqbIyq56m5zrmHfpdcZ/zzkq4c=	2	0	0.01562	0.01553	0.0002155	0
5746467364		515042969	11	6955603	1	/fk1fVcVxZ6iM6gHZzqbIyq56m5zrmHfpdcZ/zzkq4c=	2	0	0.01562	0.01553	0.0002155	0
5746467376		515042969	20	1747195045	1	/fk1fVcVxZ6iM6gHZzqbIyq56m5zrmHfpdcZ/zzkq4c=	2	0	0.01562	0.01553	0.0002155	0
5746485162		515042969	21		5	/fk1fVcVxZ6iM6gHZzqbIyq56m5zrmHfpdcZ/zzkq4c=	2	0	0.01562	0.01553	0.0002155	0
5746485165		515042969	21		0	/fk1fVcVxZ6iM6gHZzqbIyq56m5zrmHfpdcZ/zzkq4c=	2	0	0.01562	0.01553	0.0002155	0
5747207184		6251501988	0	30787962	1	fJYeclskJqPWsAT6TX/r9X5OiIZpSEb2PBGliYAOMxM=	1	8	0.02499	0.02545	0.0003862	0
5747207210		6252025237	0	4304105559	1	fJeARInTaIjFrdXGqxap6x2T3TpJB84y9zvFsoGGhjk=	1	8	0.006248	0.001554	3.815e-06	0
5747207221		6251994475	0	1274046	1	68CsCZngOkuQn5lVo+dNXKGoFx9ZmJXWR+W7NAUmEH4=	1	2	0.006248	0.0318	4.482e-05	0
5747225700		6251982319	0	38712490	4	nHinWYr2Nep8Mr79MMvmYCrGb0NdshyX6mlnZo/Ot+I=	0	8	0.03125	0.004044	9.537e-06	0
5747961163		515042969	21	1438244924	1	/fk1fVcVxZ6iM6gHZzqbIyq56m5zrmHfpdcZ/zzkq4c=	2	0	0.01562	0.01553	0.0002155	0
5747977012		515042969	0		5	/fk1fVcVxZ6iM6gHZzqbIyq56m5zrmHfpdcZ/zzkq4c=	2	0	0.01562	0.01553	0.0002155	0
5747977015		515042969	0		0	/fk1fVcVxZ6iM6gHZzqbIyq56m5zrmHfpdcZ/zzkq4c=	2	0	0.01562	0.01553	0.0002155	0
5748663432		6252017431	0	4476643578	4	68CsCZngOkuQn5lVo+dNXKGoFx9ZmJXWR+W7NAUmEH4=	2	2	0.009369	0.01244	3.052e-05	0
5748663452		6252017581	1	82739440	5	68CsCZngOkuQn5lVo+dNXKGoFx9ZmJXWR+W7NAUmEH4=	0	2	0.0125	0.006447	3.052e-05	0
5748663462		6252017581	3	708516681	5	68CsCZngOkuQn5lVo+dNXKGoFx9ZmJXWR+W7NAUmEH4=	0	2	0.0125	0.006447	3.052e-05	0
5748663472		6252017581	6	336037216	5	68CsCZngOkuQn5lVo+dNXKGoFx9ZmJXWR+W7NAUmEH4=	0	2	0.0125	0.006447	3.052e-05	0
5748663482		6252017581	8	705822	5	68CsCZngOkuQn5lVo+dNXKGoFx9ZmJXWR+W7NAUmEH4=	0	2	0.0125	0.006447	3.052e-05	0
5748663492		6252017657	3	32064709	5	68CsCZngOkuQn5lVo+dNXKGoFx9ZmJXWR+W7NAUmEH4=	0	2	0.009369	0.002827	3.052e-05	0
5748663502		6252017849	0	681910	5	68CsCZngOkuQn5lVo+dNXKGoFx9ZmJXWR+W7NAUmEH4=	2	0	0.006248	0.01244	3.815e-05	0
5749435583		515042969	0	3313598202	1	/fk1fVcVxZ6iM6gHZzqbIyq56m5zrmHfpdcZ/zzkq4c=	2	0	0.01562	0.01553	0.0002155	0
5749486272		515042969	6		5	/fk1fVcVxZ6iM6gHZzqbIyq56m5zrmHfpdcZ/zzkq4c=	2	0	0.01562	0.01553	0.0002155	0
5749486275		515042969	6		0	/fk1fVcVxZ6iM6gHZzqbIyq56m5zrmHfpdcZ/zzkq4c=	2	0	0.01562	0.01553	0.0002155	0
5750211750		515042969	2		5	/fk1fVcVxZ6iM6gHZzqbIyq56m5zrmHfpdcZ/zzkq4c=	2	0	0.01562	0.01553	0.0002155	0
5750211753		515042969	2		0	/fk1fVcVxZ6iM6gHZzqbIyq56m5zrmHfpdcZ/zzkq4c=	2	0	0.01562	0.01553	0.0002155	0
5750850659		515042969	6	7777383	1	/fk1fVcVxZ6iM6gHZzqbIyq56m5zrmHfpdcZ/zzkq4c=	2	0	0.01562	0.01553	0.0002155	0
5751711941		515042969	2	257388824	1	/fk1fVcVxZ6iM6gHZzqbIyq56m5zrmHfpdcZ/zzkq4c=	2	0	0.01562	0.01553	0.0002155	0
5751738445		515042969	7		5	/fk1fVcVxZ6iM6gHZzqbIyq56m5zrmHfpdcZ/zzkq4c=	2	0	0.01562	0.01553	0.0002155	0
5751738448		515042969	7		0	/fk1fVcVxZ6iM6gHZzqbIyq56m5zrmHfpdcZ/zzkq4c=	2	0	0.01562	0.01553	0.0002155	0
5751738785		6252024945	0	1436342971	4	F2+Gv53Pxd4KDRb/UsGECThH/XUOpcWKElUXJkhkt1c=	0	1	0	0.0001554	0	0
5752473426		515042969	8		5	/fk1fVcVxZ6iM6gHZzqbIyq56m5zrmHfpdcZ/zzkq4c=	2	0	0.01562	0.01553	0.0002155	0
5752473429		515042969	8		0	/fk1fVcVxZ6iM6gHZzqbIyq56m5zrmHfpdcZ/zzkq4c=	2	0	0.01562	0.01553	0.0002155	0
5752473910		515042969	3		5	/fk1fVcVxZ6iM6gHZzqbIyq56m5zrmHfpdcZ/zzkq4c=	2	0	0.01562	0.01553	0.0002155	0
5752473913		515042969	3		0	/fk1fVcVxZ6iM6gHZzqbIyq56m5zrmHfpdcZ/zzkq4c=	2	0	0.01562	0.01553	0.0002155	0
5753231275		515042969	7	4802517408	1	/fk1fVcVxZ6iM6gHZzqbIyq56m5zrmHfpdcZ/zzkq4c=	2	0	0.01562	0.01553	0.0002155	0
5753577591		6154617933	0	4820170947	3	/JPjGJsViMDVuuWGXP+2oCOBH8amZF25EbYGbWnM6l0=	2	2	0.0625	0.03979	3.815e-05	0
5753577601		6154617933	0		0	/JPjGJsViMDVuuWGXP+2oCOBH8amZF25EbYGbWnM6l0=	2	2	0.0625	0.03979	3.815e-05	0
5753577757		6251904229	494	4820137260	4	fJYeclskJqPWsAT6TX/r9X5OiIZpSEb2PBGliYAOMxM=	0	2	0.02499	0.03339	0.0003862	1
5753577908		515042969	10		5	/fk1fVcVxZ6iM6gHZzqbIyq56m5zrmHfpdcZ/zzkq4c=	2	0	0.01562	0.01553	0.0002155	0
5753577911		515042969	10		0	/fk1fVcVxZ6iM6gHZzqbIyq56m5zrmHfpdcZ/zzkq4c=	2	0	0.01562	0.01553	0.0002155	0
5754309316		515042969	3	336061588	1	/fk1fVcVxZ6iM6gHZzqbIyq56m5zrmHfpdcZ/zzkq4c=	2	0	0.01562	0.01553	0.0002155	0
5754309328		515042969	8	3687793172	1	/fk1fVcVxZ6iM6gHZzqbIyq56m5zrmHfpdcZ/zzkq4c=	2	0	0.01562	0.01553	0.0002155	0
5755181763		6154617933	0	4820170947	1	/JPjGJsViMDVuuWGXP+2oCOBH8amZF25EbYGbWnM6l0=	2	2	0.0625	0.03979	3.815e-05	0
5755181776		515042969	10	1436344237	1	/fk1fVcVxZ6iM6gHZzqbIyq56m5zrmHfpdcZ/zzkq4c=	2	0	0.01562	0.01553	0.0002155	0
5757156941		515042969	25		5	/fk1fVcVxZ6iM6gHZzqbIyq56m5zrmHfpdcZ/zzkq4c=	2	0	0.01562	0.01553	0.0002155	0
5757156944		515042969	25		0	/fk1fVcVxZ6iM6gHZzqbIyq56m5zrmHfpdcZ/zzkq4c=	2	0	0.01562	0.01553	0.0002155	0
5757978459		515042969	5		5	/fk1fVcVxZ6iM6gHZzqbIyq56m5zrmHfpdcZ/zzkq4c=	2	0	0.01562	0.01553	0.0002155	0
5757978462		515042969	5		0	/fk1fVcVxZ6iM6gHZzqbIyq56m5zrmHfpdcZ/zzkq4c=	2	0	0.01562	0.01553	0.0002155	0
5758704139		515042969	25	3338244020	1	/fk1fVcVxZ6iM6gHZzqbIyq56m5zrmHfpdcZ/zzkq4c=	2	0	0.01562	0.01553	0.0002155	0
5758724120		515042969	9		5	/fk1fVcVxZ6iM6gHZzqbIyq56m5zrmHfpdcZ/zzkq4c=	2	0	0.01562	0.01553	0.0002155	0
5758724123		515042969	9		0	/fk1fVcVxZ6iM6gHZzqbIyq56m5zrmHfpdcZ/zzkq4c=	2	0	0.01562	0.01553	0.0002155	0
5759405103		515042969	5	708535613	1	/fk1fVcVxZ6iM6gHZzqbIyq56m5zrmHfpdcZ/zzkq4c=	2	0	0.01562	0.01553	0.0002155	0
5759435510		6252025974	0		0	F2+Gv53Pxd4KDRb/UsGECThH/XUOpcWKElUXJkhkt1c=	0	9	0	0.0001554	0	0
5759442443		515042969	12		5	/fk1fVcVxZ6iM6gHZzqbIyq56m5zrmHfpdcZ/zzkq4c=	2	0	0.01562	0.01553	0.0002155	0
5759442446		515042969	12		0	/fk1fVcVxZ6iM6gHZzqbIyq56m5zrmHfpdcZ/zzkq4c=	2	0	0.01562	0.01553	0.0002155	0
5760315225		515042969	9	97923402	1	/fk1fVcVxZ6iM6gHZzqbIyq56m5zrmHfpdcZ/zzkq4c=	2	0	0.01562	0.01553	0.0002155	0
5761085482		6252025974	0	6640669	1	F2+Gv53Pxd4KDRb/UsGECThH/XUOpcWKElUXJkhkt1c=	0	9	0	0.0001554	0	0
5761085495		515042969	12	4469364143	1	/fk1fVcVxZ6iM6gHZzqbIyq56m5zrmHfpdcZ/zzkq4c=	2	0	0.01562	0.01553	0.0002155	0
5761184891		515042969	22		5	/fk1fVcVxZ6iM6gHZzqbIyq56m5zrmHfpdcZ/zzkq4c=	2	0	0.01562	0.01553	0.0002155	0
5761184894		515042969	22		0	/fk1fVcVxZ6iM6gHZzqbIyq56m5zrmHfpdcZ/zzkq4c=	2	0	0.01562	0.01553	0.0002155	0
5761824832		515042969	1		5	/fk1fVcVxZ6iM6gHZzqbIyq56m5zrmHfpdcZ/zzkq4c=	2	0	0.01562	0.01553	0.0002155	0
5761824835		515042969	1		0	/fk1fVcVxZ6iM6gHZzqbIyq56m5zrmHfpdcZ/zzkq4c=	2	0	0.01562	0.01553	0.0002155	0
5762509067		515042969	22	711896	1	/fk1fVcVxZ6iM6gHZzqbIyq56m5zrmHfpdcZ/zzkq4c=	2	0	0.01562	0.01553	0.0002155	0
5762553104		515042969	13		5	/fk1fVcVxZ6iM6gHZzqbIyq56m5zrmHfpdcZ/zzkq4c=	2	0	0.01562	0.01553	0.0002155	0
5762553107		515042969	13		0	/fk1fVcVxZ6iM6gHZzqbIyq56m5zrmHfpdcZ/zzkq4c=	2	0	0.01562	0.01553	0.0002155	0
5762553376		6251812952	384	1436639019	4	fJYeclskJqPWsAT6TX/r9X5OiIZpSEb2PBGliYAOMxM=	0	2	0.02499	0.07959	0.0003862	1
5762553505		515042969	24		5	/fk1fVcVxZ6iM6gHZzqbIyq56m5zrmHfpdcZ/zzkq4c=	2	0	0.01562	0.01553	0.0002155	0
5762553508		515042969	24		0	/fk1fVcVxZ6iM6gHZzqbIyq56m5zrmHfpdcZ/zzkq4c=	2	0	0.01562	0.01553	0.0002155	0
5762553513		6252011945	0	2096989215	4	68CsCZngOkuQn5lVo+dNXKGoFx9ZmJXWR+W7NAUmEH4=	1	2	0.006248	0.002796	4.482e-05	0
5763298157		515042969	1	903232	1	/fk1fVcVxZ6iM6gHZzqbIyq56m5zrmHfpdcZ/zzkq4c=	2	0	0.01562	0.01553	0.0002155	0
5763319660		515042969	19		5	/fk1fVcVxZ6iM6gHZzqbIyq56m5zrmHfpdcZ/zzkq4c=	2	0	0.01562	0.01553	0.0002155	0
5763319663		515042969	19		0	/fk1fVcVxZ6iM6gHZzqbIyq56m5zrmHfpdcZ/zzkq4c=	2	0	0.01562	0.01553	0.0002155	0
5764016457		515042969	13	37368520	1	/fk1fVcVxZ6iM6gHZzqbIyq56m5zrmHfpdcZ/zzkq4c=	2	0	0.01562	0.01553	0.0002155	0
5764016469		515042969	24	257348765	1	/fk1fVcVxZ6iM6gHZzqbIyq56m5zrmHfpdcZ/zzkq4c=	2	0	0.01562	0.01553	0.0002155	0
5764354344		515042969	16		5	/fk1fVcVxZ6iM6gHZzqbIyq56m5zrmHfpdcZ/zzkq4c=	2	0	0.01562	0.01553	0.0002155	0
5764354347		515042969	16		0	/fk1fVcVxZ6iM6gHZzqbIyq56m5zrmHfpdcZ/zzkq4c=	2	0	0.01562	0.01553	0.0002155	0
5765059211		515042969	19	3631294705	1	/fk1fVcVxZ6iM6gHZzqbIyq56m5zrmHfpdcZ/zzkq4c=	2	0	0.01562	0.01553	0.0002155	0
5765077748		5799763220	0	3585893202	3	/JPjGJsViMDVuuWGXP+2oCOBH8amZF25EbYGbWnM6l0=	2	9	0.02499	0.0318	1.907e-05	0
5765077759		5799763220	0		0	/JPjGJsViMDVuuWGXP+2oCOBH8amZF25EbYGbWnM6l0=	2	9	0.02499	0.0318	1.907e-05	0
5765755184		515042969	16	171434905	1	/fk1fVcVxZ6iM6gHZzqbIyq56m5zrmHfpdcZ/zzkq4c=	2	0	0.01562	0.01553	0.0002155	0
5765781894		5285926325	0	227445625	3	2V0B3LFwQ48zIHlDcpiCQTAG+f4Nk64GVADb8vfarvA=	0	9	0.0625	0.006218	3.815e-05	0
5765781904		5285926325	0		0	2V0B3LFwQ48zIHlDcpiCQTAG+f4Nk64GVADb8vfarvA=	0	9	0.0625	0.006218	3.815e-05	0
5765781923		515042969	26		5	/fk1fVcVxZ6iM6gHZzqbIyq56m5zrmHfpdcZ/zzkq4c=	2	0	0.01562	0.01553	0.0002155	0
5765781926		515042969	26		0	/fk1fVcVxZ6iM6gHZzqbIyq56m5zrmHfpdcZ/zzkq4c=	2	0	0.01562	0.01553	0.0002155	0
5766520451		5799763220	0	97966544	1	/JPjGJsViMDVuuWGXP+2oCOBH8amZF25EbYGbWnM6l0=	2	9	0.02499	0.0318	1.907e-05	0
5766520459		6218406404	96	3585893202	1	wh0wq4ZDHzpCBUUq/FeWZ+IrfivM0YMFAGZO3zHdrWc=	2	0	0.04065	0.02069	3.815e-05	0
5766541426		515042969	15		5	/fk1fVcVxZ6iM6gHZzqbIyq56m5zrmHfpdcZ/zzkq4c=	2	0	0.01562	0.01553	0.0002155	0
5766541429		515042969	15		0	/fk1fVcVxZ6iM6gHZzqbIyq56m5zrmHfpdcZ/zzkq4c=	2	0	0.01562	0.01553	0.0002155	0
5767242305		5285926325	0	705824	1	2V0B3LFwQ48zIHlDcpiCQTAG+f4Nk64GVADb8vfarvA=	0	9	0.0625	0.006218	3.815e-05	0
5767242318		515042969	26	478267408	1	/fk1fVcVxZ6iM6gHZzqbIyq56m5zrmHfpdcZ/zzkq4c=	2	0	0.01562	0.01553	0.0002155	0
5768073162		515042969	15	273549095	1	/fk1fVcVxZ6iM6gHZzqbIyq56m5zrmHfpdcZ/zzkq4c=	2	0	0.01562	0.01553	0.0002155	0
5768093845		515042969	23		5	/fk1fVcVxZ6iM6gHZzqbIyq56m5zrmHfpdcZ/zzkq4c=	2	0	0.01562	0.01553	0.0002155	0
5768093848		515042969	23		0	/fk1fVcVxZ6iM6gHZzqbIyq56m5zrmHfpdcZ/zzkq4c=	2	0	0.01562	0.01553	0.0002155	0
5768093930		515042969	14		5	/fk1fVcVxZ6iM6gHZzqbIyq56m5zrmHfpdcZ/zzkq4c=	2	0	0.01562	0.01553	0.0002155	0
5768093933		515042969	14		0	/fk1fVcVxZ6iM6gHZzqbIyq56m5zrmHfpdcZ/zzkq4c=	2	0	0.01562	0.01553	0.0002155	0
5768808384		6114773114	678	431039291	2	huEqgBuTsgIbw1KmYjIUw/N6rUCEeIqRUY51E4M8icU=	0	0	0.0125	0.007767	0.0004044	0
5768808391		6114773114	678		0	huEqgBuTsgIbw1KmYjIUw/N6rUCEeIqRUY51E4M8icU=	0	0	0.0125	0.007767	0.0004044	0
5769703906		515042969	14	284800611	1	/fk1fVcVxZ6iM6gHZzqbIyq56m5zrmHfpdcZ/zzkq4c=	2	0	0.01562	0.01553	0.0002155	0
5769703918		515042969	23	400451796	1	/fk1fVcVxZ6iM6gHZzqbIyq56m5zrmHfpdcZ/zzkq4c=	2	0	0.01562	0.01553	0.0002155	0
5769724795		6252011963	0		0	68CsCZngOkuQn5lVo+dNXKGoFx9ZmJXWR+W7NAUmEH4=	1	2	0.006248	0.002796	4.482e-05	0
5769732647		515042969	6		5	/fk1fVcVxZ6iM6gHZzqbIyq56m5zrmHfpdcZ/zzkq4c=	2	0	0.01562	0.01553	0.0002155	0
5769732650		515042969	6		0	/fk1fVcVxZ6iM6gHZzqbIyq56m5zrmHfpdcZ/zzkq4c=	2	0	0.01562	0.01553	0.0002155	0
5769732908		6251994475	0	1274046	4	68CsCZngOkuQn5lVo+dNXKGoFx9ZmJXWR+W7NAUmEH4=	1	2	0.006248	0.0318	4.482e-05	0
5769733165		515042969	18		5	/fk1fVcVxZ6iM6gHZzqbIyq56m5zrmHfpdcZ/zzkq4c=	2	0	0.01562	0.01553	0.0002155	0
5769733168		515042969	18		0	/fk1fVcVxZ6iM6gHZzqbIyq56m5zrmHfpdcZ/zzkq4c=	2	0	0.01562	0.01553	0.0002155	0
5770522460		6114773114	678	1272668	1	huEqgBuTsgIbw1KmYjIUw/N6rUCEeIqRUY51E4M8icU=	0	0	0.0125	0.007767	0.0004044	0
5770578926		515042969	20		5	/fk1fVcVxZ6iM6gHZzqbIyq56m5zrmHfpdcZ/zzkq4c=	2	0	0.01562	0.01553	0.0002155	0
5770578929		515042969	20		0	/fk1fVcVxZ6iM6gHZzqbIyq56m5zrmHfpdcZ/zzkq4c=	2	0	0.01562	0.01553	0.0002155	0
5770579085		515042969	17		5	/fk1fVcVxZ6iM6gHZzqbIyq56m5zrmHfpdcZ/zzkq4c=	2	0	0.01562	0.01553	0.0002155	0
5770579088		515042969	17		0	/fk1fVcVxZ6iM6gHZzqbIyq56m5zrmHfpdcZ/zzkq4c=	2	0	0.01562	0.01553	0.0002155	0
5770579465		515042969	11		5	/fk1fVcVxZ6iM6gHZzqbIyq56m5zrmHfpdcZ/zzkq4c=	2	0	0.01562	0.01553	0.0002155	0
5770579468		515042969	11		0	/fk1fVcVxZ6iM6gHZzqbIyq56m5zrmHfpdcZ/zzkq4c=	2	0	0.01562	0.01553	0.0002155	0
5771336210		6252011963	0	2096989215	1	68CsCZngOkuQn5lVo+dNXKGoFx9ZmJXWR+W7NAUmEH4=	1	2	0.006248	0.002796	4.482e-05	0
5771336224		515042969	6	1331726	1	/fk1fVcVxZ6iM6gHZzqbIyq56m5zrmHfpdcZ/zzkq4c=	2	0	0.01562	0.01553	0.0002155	0
5771336236		515042969	18	766857119	1	/fk1fVcVxZ6iM6gHZzqbIyq56m5zrmHfpdcZ/zzkq4c=	2	0	0.01562	0.01553	0.0002155	0
5771365936		6238340468	1911	4302163358	2	1wRYrkVgrhQf/fNZQV2VHyG306siaFFyZMEM1r1cW2E=	1	0	0.0625	0.03961	3.815e-05	0
5771365944		6238340468	1911		0	1wRYrkVgrhQf/fNZQV2VHyG306siaFFyZMEM1r1cW2E=	1	0	0.0625	0.03961	3.815e-05	0
5771366112		515042969	4		5	/fk1fVcVxZ6iM6gHZzqbIyq56m5zrmHfpdcZ/zzkq4c=	2	0	0.01562	0.01553	0.0002155	0
5771366115		515042969	4		0	/fk1fVcVxZ6iM6gHZzqbIyq56m5zrmHfpdcZ/zzkq4c=	2	0	0.01562	0.01553	0.0002155	0
5772107615		515042969	11	305379564	1	/fk1fVcVxZ6iM6gHZzqbIyq56m5zrmHfpdcZ/zzkq4c=	2	0	0.01562	0.01553	0.0002155	0
5772107627		515042969	17	3582469736	1	/fk1fVcVxZ6iM6gHZzqbIyq56m5zrmHfpdcZ/zzkq4c=	2	0	0.01562	0.01553	0.0002155	0
5772107639		515042969	20	351634534	1	/fk1fVcVxZ6iM6gHZzqbIyq56m5zrmHfpdcZ/zzkq4c=	2	0	0.01562	0.01553	0.0002155	0
5772131617		515042969	0		5	/fk1fVcVxZ6iM6gHZzqbIyq56m5zrmHfpdcZ/zzkq4c=	2	0	0.01562	0.01553	0.0002155	0
5772131620		515042969	0		0	/fk1fVcVxZ6iM6gHZzqbIyq56m5zrmHfpdcZ/zzkq4c=	2	0	0.01562	0.01553	0.0002155	0
5772792455		515042969	4	2260121343	1	/fk1fVcVxZ6iM6gHZzqbIyq56m5zrmHfpdcZ/zzkq4c=	2	0	0.01562	0.01553	0.0002155	0
5772792463		6238340468	1911	200678889	1	1wRYrkVgrhQf/fNZQV2VHyG306siaFFyZMEM1r1cW2E=	1	0	0.0625	0.03961	3.815e-05	0
5773529655		515042969	0	1093744	1	/fk1fVcVxZ6iM6gHZzqbIyq56m5zrmHfpdcZ/zzkq4c=	2	0	0.01562	0.01553	0.0002155	0
5773544441		515042969	5		5	/fk1fVcVxZ6iM6gHZzqbIyq56m5zrmHfpdcZ/zzkq4c=	2	0	0.01562	0.01553	0.0002155	0
5773544444		515042969	5		0	/fk1fVcVxZ6iM6gHZzqbIyq56m5zrmHfpdcZ/zzkq4c=	2	0	0.01562	0.01553	0.0002155	0
5773544546		515042969	2		5	/fk1fVcVxZ6iM6gHZzqbIyq56m5zrmHfpdcZ/zzkq4c=	2	0	0.01562	0.01553	0.0002155	0
5773544549		515042969	2		0	/fk1fVcVxZ6iM6gHZzqbIyq56m5zrmHfpdcZ/zzkq4c=	2	0	0.01562	0.01553	0.0002155	0
5774208978		515042969	7		5	/fk1fVcVxZ6iM6gHZzqbIyq56m5zrmHfpdcZ/zzkq4c=	2	0	0.01562	0.01553	0.0002155	0
5774208981		515042969	7		0	/fk1fVcVxZ6iM6gHZzqbIyq56m5zrmHfpdcZ/zzkq4c=	2	0	0.01562	0.01553	0.0002155	0
5774917112		515042969	2	9821127	1	/fk1fVcVxZ6iM6gHZzqbIyq56m5zrmHfpdcZ/zzkq4c=	2	0	0.01562	0.01553	0.0002155	0
5774917124		515042969	5	3004453972	1	/fk1fVcVxZ6iM6gHZzqbIyq56m5zrmHfpdcZ/zzkq4c=	2	0	0.01562	0.01553	0.0002155	0
5774932228		6252024626	0	227415838	4	ZpQmujQYX55FcN2RFvqqUkcz5z/Tovj2FaG8sFtlG48=	0	1	0.03125	0.0159	3.815e-05	0
5774932237		6252024650	0		0	ZpQmujQYX55FcN2RFvqqUkcz5z/Tovj2FaG8sFtlG48=	0	1	0.03125	0.0159	3.815e-05	0
5775905891		515042969	7	336038484	1	/fk1fVcVxZ6iM6gHZzqbIyq56m5zrmHfpdcZ/zzkq4c=	2	0	0.01562	0.01553	0.0002155	0
5775927906		515042969	21		5	/fk1fVcVxZ6iM6gHZzqbIyq56m5zrmHfpdcZ/zzkq4c=	2	0	0.01562	0.01553	0.0002155	0
5775927909		515042969	21		0	/fk1fVcVxZ6iM6gHZzqbIyq56m5zrmHfpdcZ/zzkq4c=	2	0	0.01562	0.01553	0.0002155	0
5776611281		6252024650	0	1272170	1	ZpQmujQYX55FcN2RFvqqUkcz5z/Tovj2FaG8sFtlG48=	0	1	0.03125	0.0159	3.815e-05	0
5777290398		515042969	21	257411996	1	/fk1fVcVxZ6iM6gHZzqbIyq56m5zrmHfpdcZ/zzkq4c=	2	0	0.01562	0.01553	0.0002155	0
5777993868		515042969	8		5	/fk1fVcVxZ6iM6gHZzqbIyq56m5zrmHfpdcZ/zzkq4c=	2	0	0.01562	0.01553	0.0002155	0
5777993871		515042969	8		0	/fk1fVcVxZ6iM6gHZzqbIyq56m5zrmHfpdcZ/zzkq4c=	2	0	0.01562	0.01553	0.0002155	0
5778737223		515042969	9		5	/fk1fVcVxZ6iM6gHZzqbIyq56m5zrmHfpdcZ/zzkq4c=	2	0	0.01562	0.01553	0.0002155	0
5778737226		515042969	9		0	/fk1fVcVxZ6iM6gHZzqbIyq56m5zrmHfpdcZ/zzkq4c=	2	0	0.01562	0.01553	0.0002155	0
5779385512		515042969	8	336055302	1	/fk1fVcVxZ6iM6gHZzqbIyq56m5zrmHfpdcZ/zzkq4c=	2	0	0.01562	0.01553	0.0002155	0
5779398487		515042969	1		5	/fk1fVcVxZ6iM6gHZzqbIyq56m5zrmHfpdcZ/zzkq4c=	2	0	0.01562	0.01553	0.0002155	0
5779398490		515042969	1		0	/fk1fVcVxZ6iM6gHZzqbIyq56m5zrmHfpdcZ/zzkq4c=	2	0	0.01562	0.01553	0.0002155	0
5779398752		515042969	10		5	/fk1fVcVxZ6iM6gHZzqbIyq56m5zrmHfpdcZ/zzkq4c=	2	0	0.01562	0.01553	0.0002155	0
5779398755		515042969	10		0	/fk1fVcVxZ6iM6gHZzqbIyq56m5zrmHfpdcZ/zzkq4c=	2	0	0.01562	0.01553	0.0002155	0
5780094742		515042969	9	280277421	1	/fk1fVcVxZ6iM6gHZzqbIyq56m5zrmHfpdcZ/zzkq4c=	2	0	0.01562	0.01553	0.0002155	0
5780109687		6252014567	0	1338599	4	1f4ABA6fPFKBVxPV3chuwT2CKqKwKZvp0mFKgn29DbM=	1	1	0.0125	0.0159	1.049e-05	0
5780805302		515042969	1	336033730	1	/fk1fVcVxZ6iM6gHZzqbIyq56m5zrmHfpdcZ/zzkq4c=	2	0	0.01562	0.01553	0.0002155	0
5780805314		515042969	10	907532	1	/fk1fVcVxZ6iM6gHZzqbIyq56m5zrmHfpdcZ/zzkq4c=	2	0	0.01562	0.01553	0.0002155	0
5781615905		6251904229	689	376328443	4	fJYeclskJqPWsAT6TX/r9X5OiIZpSEb2PBGliYAOMxM=	0	2	0.02499	0.03339	0.0003862	1
5781616349		515042969	3		5	/fk1fVcVxZ6iM6gHZzqbIyq56m5zrmHfpdcZ/zzkq4c=	2	0	0.01562	0.01553	0.0002155	0
5781616352		515042969	3		0	/fk1fVcVxZ6iM6gHZzqbIyq56m5zrmHfpdcZ/zzkq4c=	2	0	0.01562	0.01553	0.0002155	0
5782364073		6252026439	0		0	jVEIdGnEYLp+j9YJHh5dEBhUdpD2fs+PKTWwQo5ZrJk=	1	2	0.0125	0.003975	9.537e-06	0
5782371325		6251904229	469	1404437	4	fJYeclskJqPWsAT6TX/r9X5OiIZpSEb2PBGliYAOMxM=	0	2	0.02499	0.03339	0.0003862	1
5783091617		515042969	3	4301996108	1	/fk1fVcVxZ6iM6gHZzqbIyq56m5zrmHfpdcZ/zzkq4c=	2	0	0.01562	0.01553	0.0002155	0
5783928272		6252026439	0	381365	1	jVEIdGnEYLp+j9YJHh5dEBhUdpD2fs+PKTWwQo5ZrJk=	1	2	0.0125	0.003975	9.537e-06	0
5783951682		515042969	13		5	/fk1fVcVxZ6iM6gHZzqbIyq56m5zrmHfpdcZ/zzkq4c=	2	0	0.01562	0.01553	0.0002155	0
5783951685		515042969	13		0	/fk1fVcVxZ6iM6gHZzqbIyq56m5zrmHfpdcZ/zzkq4c=	2	0	0.01562	0.01553	0.0002155	0
5783951814		6252024798	7	63703114	4	68CsCZngOkuQn5lVo+dNXKGoFx9ZmJXWR+W7NAUmEH4=	0	2	0.009369	0.002827	3.052e-05	0
5783952212		6252024798	10	7753129	4	68CsCZngOkuQn5lVo+dNXKGoFx9ZmJXWR+W7NAUmEH4=	0	2	0.009369	0.002827	3.052e-05	0
5784911414		6252026790	0		0	F2+Gv53Pxd4KDRb/UsGECThH/XUOpcWKElUXJkhkt1c=	0	9	0	0.0001554	0	0
5784914834		6251414911	908	1438281800	2	Nugr6rX+U6WELDvGY6ars76339mw/Uc2fgD1/rZ6fkA=	0	1	0.0625	0.0318	0.0001926	0
5784914844		6251414911	908		0	Nugr6rX+U6WELDvGY6ars76339mw/Uc2fgD1/rZ6fkA=	0	1	0.0625	0.0318	0.0001926	0
5785673280		515042969	13	257408480	1	/fk1fVcVxZ6iM6gHZzqbIyq56m5zrmHfpdcZ/zzkq4c=	2	0	0.01562	0.01553	0.0002155	0
5786695592		6252026790	0	3573554840	1	F2+Gv53Pxd4KDRb/UsGECThH/XUOpcWKElUXJkhkt1c=	0	9	0	0.0001554	0	0
5786695601		6251414911	908	336025462	1	Nugr6rX+U6WELDvGY6ars76339mw/Uc2fgD1/rZ6fkA=	0	1	0.0625	0.0318	0.0001926	0
5786808223		6251994764	0	2024649262	4	0yO12LxPGQxL+XkI4hS6Tlyx5V3KOvjHS0DQSOJeMbs=	1	9	0.0625	0.002331	3.815e-06	0
5786808879		6252025974	0	6640669	4	F2+Gv53Pxd4KDRb/UsGECThH/XUOpcWKElUXJkhkt1c=	0	9	0	0.0001554	0	0
5787675353		515042969	25		5	/fk1fVcVxZ6iM6gHZzqbIyq56m5zrmHfpdcZ/zzkq4c=	2	0	0.01562	0.01553	0.0002155	0
5787675356		515042969	25		0	/fk1fVcVxZ6iM6gHZzqbIyq56m5zrmHfpdcZ/zzkq4c=	2	0	0.01562	0.01553	0.0002155	0
5787675645		515042969	24		5	/fk1fVcVxZ6iM6gHZzqbIyq56m5zrmHfpdcZ/zzkq4c=	2	0	0.01562	0.01553	0.0002155	0
5787675648		515042969	24		0	/fk1fVcVxZ6iM6gHZzqbIyq56m5zrmHfpdcZ/zzkq4c=	2	0	0.01562	0.01553	0.0002155	0
5788416843		5202600097	0	3314598368	5	3PF0/VxH7vMzg6nj3l4Xmhbo2+5HSDbzCKKpZ9OQ1bk=	3	1	0.1875	0.05316	0.000308	1
5788416846		5202600097	0		0	3PF0/VxH7vMzg6nj3l4Xmhbo2+5HSDbzCKKpZ9OQ1bk=	3	1	0.1875	0.05316	0.000308	1
5788416853		4392480606	91	3314598368	5	XXdY557FQk791swgplLkVfyX7Vr1lIHuSKR+pnbZWR8=	2	0	0.0625	0.06335	7.725e-05	1
5788416856		4392480606	91		0	XXdY557FQk791swgplLkVfyX7Vr1lIHuSKR+pnbZWR8=	2	0	0.0625	0.06335	7.725e-05	1
5788423045		6252027922	0		0	F2+Gv53Pxd4KDRb/UsGECThH/XUOpcWKElUXJkhkt1c=	0	9	0	0.0001554	0	0
5788427206		6252024798	13	1602427161	4	68CsCZngOkuQn5lVo+dNXKGoFx9ZmJXWR+W7NAUmEH4=	0	2	0.009369	0.002827	3.052e-05	0
5788427301		6252024798	5	4217903355	4	68CsCZngOkuQn5lVo+dNXKGoFx9ZmJXWR+W7NAUmEH4=	0	2	0.009369	0.002827	3.052e-05	0
5789155433		515042969	24	1747195045	1	/fk1fVcVxZ6iM6gHZzqbIyq56m5zrmHfpdcZ/zzkq4c=	2	0	0.01562	0.01553	0.0002155	0
5789155445		515042969	25	5069302039	1	/fk1fVcVxZ6iM6gHZzqbIyq56m5zrmHfpdcZ/zzkq4c=	2	0	0.01562	0.01553	0.0002155	0
5789182480		6252024798	9	3933346945	4	68CsCZngOkuQn5lVo+dNXKGoFx9ZmJXWR+W7NAUmEH4=	0	2	0.009369	0.002827	3.052e-05	0
5789828092		6252027922	0	4303173665	1	F2+Gv53Pxd4KDRb/UsGECThH/XUOpcWKElUXJkhkt1c=	0	9	0	0.0001554	0	0
5789828112		4392480606	185	7731984	5	XXdY557FQk791swgplLkVfyX7Vr1lIHuSKR+pnbZWR8=	2	0	0.0625	0.06335	7.725e-05	1
5789828115		4392480606	185		0	XXdY557FQk791swgplLkVfyX7Vr1lIHuSKR+pnbZWR8=	2	0	0.0625	0.06335	7.725e-05	1
5789828119		6117800987	0	7731984	2	eatG6jY54mApeZz/C0CctOhT7RXdFkBoq7/xbp9Khgw=	2	0	0.07495	0.02332	3.815e-05	0
5789828128		6117800987	0		0	eatG6jY54mApeZz/C0CctOhT7RXdFkBoq7/xbp9Khgw=	2	0	0.07495	0.02332	3.815e-05	0
5790530047		515042969	18		5	/fk1fVcVxZ6iM6gHZzqbIyq56m5zrmHfpdcZ/zzkq4c=	2	0	0.01562	0.01553	0.0002155	0
5790530050		515042969	18		0	/fk1fVcVxZ6iM6gHZzqbIyq56m5zrmHfpdcZ/zzkq4c=	2	0	0.01562	0.01553	0.0002155	0
5790530437		515042969	22		5	/fk1fVcVxZ6iM6gHZzqbIyq56m5zrmHfpdcZ/zzkq4c=	2	0	0.01562	0.01553	0.0002155	0
5790530440		515042969	22		0	/fk1fVcVxZ6iM6gHZzqbIyq56m5zrmHfpdcZ/zzkq4c=	2	0	0.01562	0.01553	0.0002155	0
5791197090		515042969	4		5	/fk1fVcVxZ6iM6gHZzqbIyq56m5zrmHfpdcZ/zzkq4c=	2	0	0.01562	0.01553	0.0002155	0
5791197093		515042969	4		0	/fk1fVcVxZ6iM6gHZzqbIyq56m5zrmHfpdcZ/zzkq4c=	2	0	0.01562	0.01553	0.0002155	0
5791874500		515042969	18	4217347623	1	/fk1fVcVxZ6iM6gHZzqbIyq56m5zrmHfpdcZ/zzkq4c=	2	0	0.01562	0.01553	0.0002155	0
5791874512		515042969	22	1438244924	1	/fk1fVcVxZ6iM6gHZzqbIyq56m5zrmHfpdcZ/zzkq4c=	2	0	0.01562	0.01553	0.0002155	0
5791891144		6251812952	1826	1270177	4	fJYeclskJqPWsAT6TX/r9X5OiIZpSEb2PBGliYAOMxM=	0	2	0.02499	0.07959	0.0003862	1
5791891871		515042969	16		5	/fk1fVcVxZ6iM6gHZzqbIyq56m5zrmHfpdcZ/zzkq4c=	2	0	0.01562	0.01553	0.0002155	0
5791891874		515042969	16		0	/fk1fVcVxZ6iM6gHZzqbIyq56m5zrmHfpdcZ/zzkq4c=	2	0	0.01562	0.01553	0.0002155	0
5792628361		515042969	4	317806589	1	/fk1fVcVxZ6iM6gHZzqbIyq56m5zrmHfpdcZ/zzkq4c=	2	0	0.01562	0.01553	0.0002155	0
5792650634		515042969	17		5	/fk1fVcVxZ6iM6gHZzqbIyq56m5zrmHfpdcZ/zzkq4c=	2	0	0.01562	0.01553	0.0002155	0
5792650637		515042969	17		0	/fk1fVcVxZ6iM6gHZzqbIyq56m5zrmHfpdcZ/zzkq4c=	2	0	0.01562	0.01553	0.0002155	0
5792650793		6130716573	0	2380932863	3	mbrS6V2tRbksMPO0y8EI9B9XT2ASaPRTNndslCGN/2A=	1	9	0.006248	0.0318	3.815e-06	0
5792650804		6130716573	0		0	mbrS6V2tRbksMPO0y8EI9B9XT2ASaPRTNndslCGN/2A=	1	9	0.006248	0.0318	3.815e-06	0
5793365327		515042969	16	662210	1	/fk1fVcVxZ6iM6gHZzqbIyq56m5zrmHfpdcZ/zzkq4c=	2	0	0.01562	0.01553	0.0002155	0
5793382441		515042969	23		5	/fk1fVcVxZ6iM6gHZzqbIyq56m5zrmHfpdcZ/zzkq4c=	2	0	0.01562	0.01553	0.0002155	0
5793382444		515042969	23		0	/fk1fVcVxZ6iM6gHZzqbIyq56m5zrmHfpdcZ/zzkq4c=	2	0	0.01562	0.01553	0.0002155	0
5794045123		6130716573	0	904773	1	mbrS6V2tRbksMPO0y8EI9B9XT2ASaPRTNndslCGN/2A=	1	9	0.006248	0.0318	3.815e-06	0
5794045136		515042969	17	708500956	1	/fk1fVcVxZ6iM6gHZzqbIyq56m5zrmHfpdcZ/zzkq4c=	2	0	0.01562	0.01553	0.0002155	0
5794064096		515042969	26		5	/fk1fVcVxZ6iM6gHZzqbIyq56m5zrmHfpdcZ/zzkq4c=	2	0	0.01562	0.01553	0.0002155	0
5794064099		515042969	26		0	/fk1fVcVxZ6iM6gHZzqbIyq56m5zrmHfpdcZ/zzkq4c=	2	0	0.01562	0.01553	0.0002155	0
5794064504		515042969	0		5	/fk1fVcVxZ6iM6gHZzqbIyq56m5zrmHfpdcZ/zzkq4c=	2	0	0.01562	0.01553	0.0002155	0
5794064507		515042969	0		0	/fk1fVcVxZ6iM6gHZzqbIyq56m5zrmHfpdcZ/zzkq4c=	2	0	0.01562	0.01553	0.0002155	0
5794064517		6252024798	4	7776496	4	68CsCZngOkuQn5lVo+dNXKGoFx9ZmJXWR+W7NAUmEH4=	0	2	0.009369	0.002827	3.052e-05	0
5794064636		515042969	5		5	/fk1fVcVxZ6iM6gHZzqbIyq56m5zrmHfpdcZ/zzkq4c=	2	0	0.01562	0.01553	0.0002155	0
5794064639		515042969	5		0	/fk1fVcVxZ6iM6gHZzqbIyq56m5zrmHfpdcZ/zzkq4c=	2	0	0.01562	0.01553	0.0002155	0
5794730391		515042969	23	6641576	1	/fk1fVcVxZ6iM6gHZzqbIyq56m5zrmHfpdcZ/zzkq4c=	2	0	0.01562	0.01553	0.0002155	0
5794746763		6252027920	0		0	68CsCZngOkuQn5lVo+dNXKGoFx9ZmJXWR+W7NAUmEH4=	2	2	0.009369	0.01244	3.052e-05	0
5794755647		6252027945	0		0	68CsCZngOkuQn5lVo+dNXKGoFx9ZmJXWR+W7NAUmEH4=	1	2	0.006248	0.001865	4.482e-05	0
5794758033		6252027959	0		0	68CsCZngOkuQn5lVo+dNXKGoFx9ZmJXWR+W7NAUmEH4=	1	2	0.0625	0.006218	4.482e-05	0
5794760528		6252027963	0		0	68CsCZngOkuQn5lVo+dNXKGoFx9ZmJXWR+W7NAUmEH4=	1	2	0.006248	0.002796	4.482e-05	0
5794763444		6252026661	0		0	AL1ptJgzhEaoLf97k5xU6Uc2VO0yUaPQd/feJ5LMWhA=	0	8	0.0125	0.01166	1.526e-05	0
5794771112		6252026815	0		0	fJYeclskJqPWsAT6TX/r9X5OiIZpSEb2PBGliYAOMxM=	2	8	0.0625	0.04773	0.0001154	1
5795428417		515042969	0	4476643578	1	/fk1fVcVxZ6iM6gHZzqbIyq56m5zrmHfpdcZ/zzkq4c=	2	0	0.01562	0.01553	0.0002155	0
5795428429		515042969	5	4195717809	1	/fk1fVcVxZ6iM6gHZzqbIyq56m5zrmHfpdcZ/zzkq4c=	2	0	0.01562	0.01553	0.0002155	0
5795428441		515042969	26	1093420	1	/fk1fVcVxZ6iM6gHZzqbIyq56m5zrmHfpdcZ/zzkq4c=	2	0	0.01562	0.01553	0.0002155	0
5795460798		515042969	14		5	/fk1fVcVxZ6iM6gHZzqbIyq56m5zrmHfpdcZ/zzkq4c=	2	0	0.01562	0.01553	0.0002155	0
5795460801		515042969	14		0	/fk1fVcVxZ6iM6gHZzqbIyq56m5zrmHfpdcZ/zzkq4c=	2	0	0.01562	0.01553	0.0002155	0
5795460884		515042969	2		5	/fk1fVcVxZ6iM6gHZzqbIyq56m5zrmHfpdcZ/zzkq4c=	2	0	0.01562	0.01553	0.0002155	0
5795460887		515042969	2		0	/fk1fVcVxZ6iM6gHZzqbIyq56m5zrmHfpdcZ/zzkq4c=	2	0	0.01562	0.01553	0.0002155	0
5796562532		6252024798	1	13	4	68CsCZngOkuQn5lVo+dNXKGoFx9ZmJXWR+W7NAUmEH4=	0	2	0.009369	0.002827	3.052e-05	0
5796562573		515042969	19		5	/fk1fVcVxZ6iM6gHZzqbIyq56m5zrmHfpdcZ/zzkq4c=	2	0	0.01562	0.01553	0.0002155	0
5796562576		515042969	19		0	/fk1fVcVxZ6iM6gHZzqbIyq56m5zrmHfpdcZ/zzkq4c=	2	0	0.01562	0.01553	0.0002155	0
5797195795		6252026661	0	4080046004	1	AL1ptJgzhEaoLf97k5xU6Uc2VO0yUaPQd/feJ5LMWhA=	0	8	0.0125	0.01166	1.526e-05	0
5797195799		6252026716	0		0	AL1ptJgzhEaoLf97k5xU6Uc2VO0yUaPQd/feJ5LMWhA=	0	2	0.01059	0.007767	2.861e-05	0
5797195800		6252026716	1		0	AL1ptJgzhEaoLf97k5xU6Uc2VO0yUaPQd/feJ5LMWhA=	0	2	0.01059	0.007767	2.861e-05	0
5797195801		6252026716	2		0	AL1ptJgzhEaoLf97k5xU6Uc2VO0yUaPQd/feJ5LMWhA=	0	2	0.01059	0.007767	2.861e-05	0
5797195802		6252026716	3		0	AL1ptJgzhEaoLf97k5xU6Uc2VO0yUaPQd/feJ5LMWhA=	0	2	0.01059	0.007767	2.861e-05	0
5797195803		6252026716	4		0	AL1ptJgzhEaoLf97k5xU6Uc2VO0yUaPQd/feJ5LMWhA=	0	2	0.01059	0.007767	2.861e-05	0
5797195804		6252026747	0		0	AL1ptJgzhEaoLf97k5xU6Uc2VO0yUaPQd/feJ5LMWhA=	0	2	0.03125	0.006187	2.861e-05	0
5797195805		6252026747	1		0	AL1ptJgzhEaoLf97k5xU6Uc2VO0yUaPQd/feJ5LMWhA=	0	2	0.03125	0.006187	2.861e-05	0
5797195806		6252026747	2		0	AL1ptJgzhEaoLf97k5xU6Uc2VO0yUaPQd/feJ5LMWhA=	0	2	0.03125	0.006187	2.861e-05	0
5797195807		6252026747	3		0	AL1ptJgzhEaoLf97k5xU6Uc2VO0yUaPQd/feJ5LMWhA=	0	2	0.03125	0.006187	2.861e-05	0
5797195808		6252026747	4		0	AL1ptJgzhEaoLf97k5xU6Uc2VO0yUaPQd/feJ5LMWhA=	0	2	0.03125	0.006187	2.861e-05	0
5797195809		6252026747	5		0	AL1ptJgzhEaoLf97k5xU6Uc2VO0yUaPQd/feJ5LMWhA=	0	2	0.03125	0.006187	2.861e-05	0
5797195810		6252026747	6		0	AL1ptJgzhEaoLf97k5xU6Uc2VO0yUaPQd/feJ5LMWhA=	0	2	0.03125	0.006187	2.861e-05	0
5797195811		6252026747	7		0	AL1ptJgzhEaoLf97k5xU6Uc2VO0yUaPQd/feJ5LMWhA=	0	2	0.03125	0.006187	2.861e-05	0
5797195812		6252026747	8		0	AL1ptJgzhEaoLf97k5xU6Uc2VO0yUaPQd/feJ5LMWhA=	0	2	0.03125	0.006187	2.861e-05	0
5797195813		6252026747	9		0	AL1ptJgzhEaoLf97k5xU6Uc2VO0yUaPQd/feJ5LMWhA=	0	2	0.03125	0.006187	2.861e-05	0
5797195814		6252026747	10		0	AL1ptJgzhEaoLf97k5xU6Uc2VO0yUaPQd/feJ5LMWhA=	0	2	0.03125	0.006187	2.861e-05	0
5797195815		6252026747	11		0	AL1ptJgzhEaoLf97k5xU6Uc2VO0yUaPQd/feJ5LMWhA=	0	2	0.03125	0.006187	2.861e-05	0
5797195816		6252026747	12		0	AL1ptJgzhEaoLf97k5xU6Uc2VO0yUaPQd/feJ5LMWhA=	0	2	0.03125	0.006187	2.861e-05	0
5797195817		6252026747	13		0	AL1ptJgzhEaoLf97k5xU6Uc2VO0yUaPQd/feJ5LMWhA=	0	2	0.03125	0.006187	2.861e-05	0
5797195818		6252026747	14		0	AL1ptJgzhEaoLf97k5xU6Uc2VO0yUaPQd/feJ5LMWhA=	0	2	0.03125	0.006187	2.861e-05	0
5797195819		6252026747	15		0	AL1ptJgzhEaoLf97k5xU6Uc2VO0yUaPQd/feJ5LMWhA=	0	2	0.03125	0.006187	2.861e-05	0
5797195820		6252026747	16		0	AL1ptJgzhEaoLf97k5xU6Uc2VO0yUaPQd/feJ5LMWhA=	0	2	0.03125	0.006187	2.861e-05	0
5797195821		6252026747	17		0	AL1ptJgzhEaoLf97k5xU6Uc2VO0yUaPQd/feJ5LMWhA=	0	2	0.03125	0.006187	2.861e-05	0
5797195822		6252026747	18		0	AL1ptJgzhEaoLf97k5xU6Uc2VO0yUaPQd/feJ5LMWhA=	0	2	0.03125	0.006187	2.861e-05	0
5797195823		6252026747	19		0	AL1ptJgzhEaoLf97k5xU6Uc2VO0yUaPQd/feJ5LMWhA=	0	2	0.03125	0.006187	2.861e-05	0
5797195824		6252026747	20		0	AL1ptJgzhEaoLf97k5xU6Uc2VO0yUaPQd/feJ5LMWhA=	0	2	0.03125	0.006187	2.861e-05	0
5797195825		6252026747	21		0	AL1ptJgzhEaoLf97k5xU6Uc2VO0yUaPQd/feJ5LMWhA=	0	2	0.03125	0.006187	2.861e-05	0
5797195826		6252026747	22		0	AL1ptJgzhEaoLf97k5xU6Uc2VO0yUaPQd/feJ5LMWhA=	0	2	0.03125	0.006187	2.861e-05	0
5797195827		6252026747	23		0	AL1ptJgzhEaoLf97k5xU6Uc2VO0yUaPQd/feJ5LMWhA=	0	2	0.03125	0.006187	2.861e-05	0
5797195828		6252026747	24		0	AL1ptJgzhEaoLf97k5xU6Uc2VO0yUaPQd/feJ5LMWhA=	0	2	0.03125	0.006187	2.861e-05	0
5797195829		6252026747	25		0	AL1ptJgzhEaoLf97k5xU6Uc2VO0yUaPQd/feJ5LMWhA=	0	2	0.03125	0.006187	2.861e-05	0
5797195830		6252026747	26		0	AL1ptJgzhEaoLf97k5xU6Uc2VO0yUaPQd/feJ5LMWhA=	0	2	0.03125	0.006187	2.861e-05	0
5797195831		6252026747	27		0	AL1ptJgzhEaoLf97k5xU6Uc2VO0yUaPQd/feJ5LMWhA=	0	2	0.03125	0.006187	2.861e-05	0
5797195832		6252026747	28		0	AL1ptJgzhEaoLf97k5xU6Uc2VO0yUaPQd/feJ5LMWhA=	0	2	0.03125	0.006187	2.861e-05	0
5797195833		6252026747	29		0	AL1ptJgzhEaoLf97k5xU6Uc2VO0yUaPQd/feJ5LMWhA=	0	2	0.03125	0.006187	2.861e-05	0
5797195834		6252026747	30		0	AL1ptJgzhEaoLf97k5xU6Uc2VO0yUaPQd/feJ5LMWhA=	0	2	0.03125	0.006187	2.861e-05	0
5797195835		6252026747	31		0	AL1ptJgzhEaoLf97k5xU6Uc2VO0yUaPQd/feJ5LMWhA=	0	2	0.03125	0.006187	2.861e-05	0
5797195836		6252026747	32		0	AL1ptJgzhEaoLf97k5xU6Uc2VO0yUaPQd/feJ5LMWhA=	0	2	0.03125	0.006187	2.861e-05	0
5797195837		6252026747	33		0	AL1ptJgzhEaoLf97k5xU6Uc2VO0yUaPQd/feJ5LMWhA=	0	2	0.03125	0.006187	2.861e-05	0
5797195838		6252026747	34		0	AL1ptJgzhEaoLf97k5xU6Uc2VO0yUaPQd/feJ5LMWhA=	0	2	0.03125	0.006187	2.861e-05	0
5797195839		6252026747	35		0	AL1ptJgzhEaoLf97k5xU6Uc2VO0yUaPQd/feJ5LMWhA=	0	2	0.03125	0.006187	2.861e-05	0
5797195840		6252026747	36		0	AL1ptJgzhEaoLf97k5xU6Uc2VO0yUaPQd/feJ5LMWhA=	0	2	0.03125	0.006187	2.861e-05	0
5797195841		6252026747	37		0	AL1ptJgzhEaoLf97k5xU6Uc2VO0yUaPQd/feJ5LMWhA=	0	2	0.03125	0.006187	2.861e-05	0
5797195842		6252026747	38		0	AL1ptJgzhEaoLf97k5xU6Uc2VO0yUaPQd/feJ5LMWhA=	0	2	0.03125	0.006187	2.861e-05	0
5797195843		6252026747	39		0	AL1ptJgzhEaoLf97k5xU6Uc2VO0yUaPQd/feJ5LMWhA=	0	2	0.03125	0.006187	2.861e-05	0
5797195844		6252026747	40		0	AL1ptJgzhEaoLf97k5xU6Uc2VO0yUaPQd/feJ5LMWhA=	0	2	0.03125	0.006187	2.861e-05	0
5797195845		6252027961	0		0	AL1ptJgzhEaoLf97k5xU6Uc2VO0yUaPQd/feJ5LMWhA=	0	0	0.006248	0.01166	3.815e-05	0
5797195877		6252026869	0		0	fJYeclskJqPWsAT6TX/r9X5OiIZpSEb2PBGliYAOMxM=	0	2	0.02499	0.02545	0.0003862	1
5797195878		6252026869	1		0	fJYeclskJqPWsAT6TX/r9X5OiIZpSEb2PBGliYAOMxM=	0	2	0.02499	0.02545	0.0003862	1
5797195879		6252026869	2		0	fJYeclskJqPWsAT6TX/r9X5OiIZpSEb2PBGliYAOMxM=	0	2	0.02499	0.02545	0.0003862	1
5797195880		6252026869	3		0	fJYeclskJqPWsAT6TX/r9X5OiIZpSEb2PBGliYAOMxM=	0	2	0.02499	0.02545	0.0003862	1
5797195881		6252026869	4		0	fJYeclskJqPWsAT6TX/r9X5OiIZpSEb2PBGliYAOMxM=	0	2	0.02499	0.02545	0.0003862	1
5797195882		6252026869	5		0	fJYeclskJqPWsAT6TX/r9X5OiIZpSEb2PBGliYAOMxM=	0	2	0.02499	0.02545	0.0003862	1
5797195883		6252026869	6		0	fJYeclskJqPWsAT6TX/r9X5OiIZpSEb2PBGliYAOMxM=	0	2	0.02499	0.02545	0.0003862	1
5797195884		6252026869	7		0	fJYeclskJqPWsAT6TX/r9X5OiIZpSEb2PBGliYAOMxM=	0	2	0.02499	0.02545	0.0003862	1
5797195885		6252026869	8		0	fJYeclskJqPWsAT6TX/r9X5OiIZpSEb2PBGliYAOMxM=	0	2	0.02499	0.02545	0.0003862	1
5797195886		6252026869	9		0	fJYeclskJqPWsAT6TX/r9X5OiIZpSEb2PBGliYAOMxM=	0	2	0.02499	0.02545	0.0003862	1
5797195887		6252026869	10		0	fJYeclskJqPWsAT6TX/r9X5OiIZpSEb2PBGliYAOMxM=	0	2	0.02499	0.02545	0.0003862	1
5797195888		6252026869	11		0	fJYeclskJqPWsAT6TX/r9X5OiIZpSEb2PBGliYAOMxM=	0	2	0.02499	0.02545	0.0003862	1
5797195889		6252026869	12		0	fJYeclskJqPWsAT6TX/r9X5OiIZpSEb2PBGliYAOMxM=	0	2	0.02499	0.02545	0.0003862	1
5797195890		6252026869	13		0	fJYeclskJqPWsAT6TX/r9X5OiIZpSEb2PBGliYAOMxM=	0	2	0.02499	0.02545	0.0003862	1
5797195891		6252026869	14		0	fJYeclskJqPWsAT6TX/r9X5OiIZpSEb2PBGliYAOMxM=	0	2	0.02499	0.02545	0.0003862	1
5797195892		6252026869	15		0	fJYeclskJqPWsAT6TX/r9X5OiIZpSEb2PBGliYAOMxM=	0	2	0.02499	0.02545	0.0003862	1
5797195893		6252026869	16		0	fJYeclskJqPWsAT6TX/r9X5OiIZpSEb2PBGliYAOMxM=	0	2	0.02499	0.02545	0.0003862	1
5797195894		6252026869	17		0	fJYeclskJqPWsAT6TX/r9X5OiIZpSEb2PBGliYAOMxM=	0	2	0.02499	0.02545	0.0003862	1
5797195895		6252026869	18		0	fJYeclskJqPWsAT6TX/r9X5OiIZpSEb2PBGliYAOMxM=	0	2	0.02499	0.02545	0.0003862	1
5797195896		6252026869	19		0	fJYeclskJqPWsAT6TX/r9X5OiIZpSEb2PBGliYAOMxM=	0	2	0.02499	0.02545	0.0003862	1
5797195897		6252026869	20		0	fJYeclskJqPWsAT6TX/r9X5OiIZpSEb2PBGliYAOMxM=	0	2	0.02499	0.02545	0.0003862	1
5797195898		6252026869	21		0	fJYeclskJqPWsAT6TX/r9X5OiIZpSEb2PBGliYAOMxM=	0	2	0.02499	0.02545	0.0003862	1
5797195899		6252026869	22		0	fJYeclskJqPWsAT6TX/r9X5OiIZpSEb2PBGliYAOMxM=	0	2	0.02499	0.02545	0.0003862	1
5797195900		6252026869	23		0	fJYeclskJqPWsAT6TX/r9X5OiIZpSEb2PBGliYAOMxM=	0	2	0.02499	0.02545	0.0003862	1
5797195901		6252026869	24		0	fJYeclskJqPWsAT6TX/r9X5OiIZpSEb2PBGliYAOMxM=	0	2	0.02499	0.02545	0.0003862	1
5797195902		6252026869	25		0	fJYeclskJqPWsAT6TX/r9X5OiIZpSEb2PBGliYAOMxM=	0	2	0.02499	0.02545	0.0003862	1
5797195903		6252026869	26		0	fJYeclskJqPWsAT6TX/r9X5OiIZpSEb2PBGliYAOMxM=	0	2	0.02499	0.02545	0.0003862	1
5797195904		6252026869	27		0	fJYeclskJqPWsAT6TX/r9X5OiIZpSEb2PBGliYAOMxM=	0	2	0.02499	0.02545	0.0003862	1
5797195905		6252026869	28		0	fJYeclskJqPWsAT6TX/r9X5OiIZpSEb2PBGliYAOMxM=	0	2	0.02499	0.02545	0.0003862	1
5797195906		6252026869	29		0	fJYeclskJqPWsAT6TX/r9X5OiIZpSEb2PBGliYAOMxM=	0	2	0.02499	0.02545	0.0003862	1
5797195907		6252026869	30		0	fJYeclskJqPWsAT6TX/r9X5OiIZpSEb2PBGliYAOMxM=	0	2	0.02499	0.02545	0.0003862	1
5797195908		6252026869	31		0	fJYeclskJqPWsAT6TX/r9X5OiIZpSEb2PBGliYAOMxM=	0	2	0.02499	0.02545	0.0003862	1
5797195909		6252026869	32		0	fJYeclskJqPWsAT6TX/r9X5OiIZpSEb2PBGliYAOMxM=	0	2	0.02499	0.02545	0.0003862	1
5797195910		6252026869	33		0	fJYeclskJqPWsAT6TX/r9X5OiIZpSEb2PBGliYAOMxM=	0	2	0.02499	0.02545	0.0003862	1
5797195911		6252026869	34		0	fJYeclskJqPWsAT6TX/r9X5OiIZpSEb2PBGliYAOMxM=	0	2	0.02499	0.02545	0.0003862	1
5797195912		6252026869	35		0	fJYeclskJqPWsAT6TX/r9X5OiIZpSEb2PBGliYAOMxM=	0	2	0.02499	0.02545	0.0003862	1
5797195913		6252026869	36		0	fJYeclskJqPWsAT6TX/r9X5OiIZpSEb2PBGliYAOMxM=	0	2	0.02499	0.02545	0.0003862	1
5797195914		6252026869	37		0	fJYeclskJqPWsAT6TX/r9X5OiIZpSEb2PBGliYAOMxM=	0	2	0.02499	0.02545	0.0003862	1
[truncated: 75,776 more rows]
