# Supplementary material for: A static VM placement and hybrid job scheduling model for green data centers
Source: PLoS One. 2020 Aug 13;15(8):e0237238. doi: 10.1371/journal.pone.0237238 (PMC7425884; doi:10.1371/journal.pone.0237238)
Supplement: S1 Data — (ZIP) [file pone.0237238.s001.zip › MyProject/dataset/task_events-part-00002-of-00500.csv]

10623199542		6126024662	0	43	3	pUz8GwA+Y6EIw9rPqVYyqQpn2IN3jre0J3rZHrVqzR4=	3	9	0.125	0.0159	9.537e-06	0
10623199551		6126024662	0		0	pUz8GwA+Y6EIw9rPqVYyqQpn2IN3jre0J3rZHrVqzR4=	3	9	0.125	0.0159	9.537e-06	0
10623199658		6252083120	859	336051682	4	fJYeclskJqPWsAT6TX/r9X5OiIZpSEb2PBGliYAOMxM=	0	2	0.02499	0.03339	0.0003862	1
10623199672		6252274404	39	711529	4	68CsCZngOkuQn5lVo+dNXKGoFx9ZmJXWR+W7NAUmEH4=	0	2	0.0125	0.004662	1.526e-05	0
10623199695		6252274404	38	4479131725	4	68CsCZngOkuQn5lVo+dNXKGoFx9ZmJXWR+W7NAUmEH4=	0	2	0.0125	0.004662	1.526e-05	0
10623199751		6252083120	294	56998735	4	fJYeclskJqPWsAT6TX/r9X5OiIZpSEb2PBGliYAOMxM=	0	2	0.02499	0.03339	0.0003862	1
10623199813		6252083120	948	336053491	4	fJYeclskJqPWsAT6TX/r9X5OiIZpSEb2PBGliYAOMxM=	0	2	0.02499	0.03339	0.0003862	1
10623199884		6252083120	650	592904455	4	fJYeclskJqPWsAT6TX/r9X5OiIZpSEb2PBGliYAOMxM=	0	2	0.02499	0.03339	0.0003862	1
10623200095		6252083120	193	336055579	4	fJYeclskJqPWsAT6TX/r9X5OiIZpSEb2PBGliYAOMxM=	0	2	0.02499	0.03339	0.0003862	1
10623200117		6252274404	40	336074128	4	68CsCZngOkuQn5lVo+dNXKGoFx9ZmJXWR+W7NAUmEH4=	0	2	0.0125	0.004662	1.526e-05	0
10623200143		6252083120	711	257407396	4	fJYeclskJqPWsAT6TX/r9X5OiIZpSEb2PBGliYAOMxM=	0	2	0.02499	0.03339	0.0003862	1
10623200187		6252083120	211	336037219	4	fJYeclskJqPWsAT6TX/r9X5OiIZpSEb2PBGliYAOMxM=	0	2	0.02499	0.03339	0.0003862	1
10623200205		6252274404	11	1494506212	4	68CsCZngOkuQn5lVo+dNXKGoFx9ZmJXWR+W7NAUmEH4=	0	2	0.0125	0.004662	1.526e-05	0
10623200282		6252082995	0	129387985	4	fJYeclskJqPWsAT6TX/r9X5OiIZpSEb2PBGliYAOMxM=	2	8	0.0625	0.04773	0.0001154	1
10623200300		6252083120	0	4181747525	5	fJYeclskJqPWsAT6TX/r9X5OiIZpSEb2PBGliYAOMxM=	0	2	0.02499	0.03339	0.0003862	1
10623200310		6252083120	2	6608782	5	fJYeclskJqPWsAT6TX/r9X5OiIZpSEb2PBGliYAOMxM=	0	2	0.02499	0.03339	0.0003862	1
10623200320		6252083120	90	4469351504	5	fJYeclskJqPWsAT6TX/r9X5OiIZpSEb2PBGliYAOMxM=	0	2	0.02499	0.03339	0.0003862	1
10623200330		6252083120	333	1602679544	5	fJYeclskJqPWsAT6TX/r9X5OiIZpSEb2PBGliYAOMxM=	0	2	0.02499	0.03339	0.0003862	1
10623200340		6252083120	368	4820131094	5	fJYeclskJqPWsAT6TX/r9X5OiIZpSEb2PBGliYAOMxM=	0	2	0.02499	0.03339	0.0003862	1
10623200350		6252083120	468	1270278	5	fJYeclskJqPWsAT6TX/r9X5OiIZpSEb2PBGliYAOMxM=	0	2	0.02499	0.03339	0.0003862	1
10623200360		6252083120	556	4820060350	5	fJYeclskJqPWsAT6TX/r9X5OiIZpSEb2PBGliYAOMxM=	0	2	0.02499	0.03339	0.0003862	1
10623200370		6252083120	604	1436615811	5	fJYeclskJqPWsAT6TX/r9X5OiIZpSEb2PBGliYAOMxM=	0	2	0.02499	0.03339	0.0003862	1
10623200381		6252083120	618	628339429	5	fJYeclskJqPWsAT6TX/r9X5OiIZpSEb2PBGliYAOMxM=	0	2	0.02499	0.03339	0.0003862	1
10623200391		6252083120	635	6608773	5	fJYeclskJqPWsAT6TX/r9X5OiIZpSEb2PBGliYAOMxM=	0	2	0.02499	0.03339	0.0003862	1
10623200401		6252083120	682	6565014	5	fJYeclskJqPWsAT6TX/r9X5OiIZpSEb2PBGliYAOMxM=	0	2	0.02499	0.03339	0.0003862	1
10623200411		6252083120	725	602982	5	fJYeclskJqPWsAT6TX/r9X5OiIZpSEb2PBGliYAOMxM=	0	2	0.02499	0.03339	0.0003862	1
10623200421		6252083120	756	903474	5	fJYeclskJqPWsAT6TX/r9X5OiIZpSEb2PBGliYAOMxM=	0	2	0.02499	0.03339	0.0003862	1
10623200431		6252083120	816	634715	5	fJYeclskJqPWsAT6TX/r9X5OiIZpSEb2PBGliYAOMxM=	0	2	0.02499	0.03339	0.0003862	1
10623200441		6252083120	899	3934141814	5	fJYeclskJqPWsAT6TX/r9X5OiIZpSEb2PBGliYAOMxM=	0	2	0.02499	0.03339	0.0003862	1
10623200451		6252083120	906	7716048	5	fJYeclskJqPWsAT6TX/r9X5OiIZpSEb2PBGliYAOMxM=	0	2	0.02499	0.03339	0.0003862	1
10623200461		6252084549	0	284786939	5	fJYeclskJqPWsAT6TX/r9X5OiIZpSEb2PBGliYAOMxM=	2	1	0.006248	0.04773	3.815e-05	0
10623200556		6252274404	33	474111340	4	68CsCZngOkuQn5lVo+dNXKGoFx9ZmJXWR+W7NAUmEH4=	0	2	0.0125	0.004662	1.526e-05	0
10624065332		515042969	1	288796556	1	/fk1fVcVxZ6iM6gHZzqbIyq56m5zrmHfpdcZ/zzkq4c=	2	0	0.01562	0.01553	0.0002155	0
10624065341		6249153835	10	3251994396	1	Q/WF/++kNe3VwGgx/38jaqIHl1nGn6abu1bZUzaFJ6U=	0	0	0.2505	0.001554	3.815e-06	0
10624083475		6252263419	9		0	vXgLfCPJ4LrZfulMjeDWkrZt6QtgdPccp2zduVjmyYQ=	0	2	0.0625	0.02386	0.0001926	0
10624345649		6252269359	0	336068549	4	MTFryofZt72UlfxMH8K2Ix2Ik92GGDm+U1NhtBRRZWY=	0	2	0.0125	0.00795	1.717e-05	0
10624346241		6252274404	48	431038313	4	68CsCZngOkuQn5lVo+dNXKGoFx9ZmJXWR+W7NAUmEH4=	0	2	0.0125	0.004662	1.526e-05	0
10624346280		6252274404	28	257338241	4	68CsCZngOkuQn5lVo+dNXKGoFx9ZmJXWR+W7NAUmEH4=	0	2	0.0125	0.004662	1.526e-05	0
10624346334		6252274404	35	2274895763	4	68CsCZngOkuQn5lVo+dNXKGoFx9ZmJXWR+W7NAUmEH4=	0	2	0.0125	0.004662	1.526e-05	0
10625104240		6126024662	0	43	1	pUz8GwA+Y6EIw9rPqVYyqQpn2IN3jre0J3rZHrVqzR4=	3	9	0.125	0.0159	9.537e-06	0
10625455740		6252274404	21	38737611	4	68CsCZngOkuQn5lVo+dNXKGoFx9ZmJXWR+W7NAUmEH4=	0	2	0.0125	0.004662	1.526e-05	0
10626122120		6252263419	9	6566577	1	vXgLfCPJ4LrZfulMjeDWkrZt6QtgdPccp2zduVjmyYQ=	0	2	0.0625	0.02386	0.0001926	0
10626145333		6252274404	45	3778560217	4	68CsCZngOkuQn5lVo+dNXKGoFx9ZmJXWR+W7NAUmEH4=	0	2	0.0125	0.004662	1.526e-05	0
10626145604		6252274404	3	1315252	4	68CsCZngOkuQn5lVo+dNXKGoFx9ZmJXWR+W7NAUmEH4=	0	2	0.0125	0.004662	1.526e-05	0
10626145727		6252274404	47	1270702	4	68CsCZngOkuQn5lVo+dNXKGoFx9ZmJXWR+W7NAUmEH4=	0	2	0.0125	0.004662	1.526e-05	0
10626145788		6252274404	32	351652240	4	68CsCZngOkuQn5lVo+dNXKGoFx9ZmJXWR+W7NAUmEH4=	0	2	0.0125	0.004662	1.526e-05	0
10626837753		6252269802	42	30905615	4	vXgLfCPJ4LrZfulMjeDWkrZt6QtgdPccp2zduVjmyYQ=	0	2	0.0625	0.02386	0.0001926	0
10626837762		6252274404	37	410756735	4	68CsCZngOkuQn5lVo+dNXKGoFx9ZmJXWR+W7NAUmEH4=	0	2	0.0125	0.004662	1.526e-05	0
10626838062		6252274404	5	288943706	4	68CsCZngOkuQn5lVo+dNXKGoFx9ZmJXWR+W7NAUmEH4=	0	2	0.0125	0.004662	1.526e-05	0
10627529129		6252267206	40	4820029995	4	vXgLfCPJ4LrZfulMjeDWkrZt6QtgdPccp2zduVjmyYQ=	0	2	0.0625	0.02386	0.0001926	0
10627529401		6252247739	78	352483761	4	vXgLfCPJ4LrZfulMjeDWkrZt6QtgdPccp2zduVjmyYQ=	0	2	0.04376	0.0159	3.815e-05	0
10627529505		515042969	10		5	/fk1fVcVxZ6iM6gHZzqbIyq56m5zrmHfpdcZ/zzkq4c=	2	0	0.01562	0.01553	0.0002155	0
10627529508		515042969	10		0	/fk1fVcVxZ6iM6gHZzqbIyq56m5zrmHfpdcZ/zzkq4c=	2	0	0.01562	0.01553	0.0002155	0
10628259542		6252274404	27	4820058940	4	68CsCZngOkuQn5lVo+dNXKGoFx9ZmJXWR+W7NAUmEH4=	0	2	0.0125	0.004662	1.526e-05	0
10628259770		5285926325	0	1275034	3	2V0B3LFwQ48zIHlDcpiCQTAG+f4Nk64GVADb8vfarvA=	0	9	0.0625	0.006218	3.815e-05	0
10628259780		5285926325	0		0	2V0B3LFwQ48zIHlDcpiCQTAG+f4Nk64GVADb8vfarvA=	0	9	0.0625	0.006218	3.815e-05	0
10628259901		6252274404	34	2106709501	4	68CsCZngOkuQn5lVo+dNXKGoFx9ZmJXWR+W7NAUmEH4=	0	2	0.0125	0.004662	1.526e-05	0
10628259980		6252274404	30	227418952	4	68CsCZngOkuQn5lVo+dNXKGoFx9ZmJXWR+W7NAUmEH4=	0	2	0.0125	0.004662	1.526e-05	0
10628260076		515042969	9		5	/fk1fVcVxZ6iM6gHZzqbIyq56m5zrmHfpdcZ/zzkq4c=	2	0	0.01562	0.01553	0.0002155	0
10628260079		515042969	9		0	/fk1fVcVxZ6iM6gHZzqbIyq56m5zrmHfpdcZ/zzkq4c=	2	0	0.01562	0.01553	0.0002155	0
10628260290		515042969	23		5	/fk1fVcVxZ6iM6gHZzqbIyq56m5zrmHfpdcZ/zzkq4c=	2	0	0.01562	0.01553	0.0002155	0
10628260293		515042969	23		0	/fk1fVcVxZ6iM6gHZzqbIyq56m5zrmHfpdcZ/zzkq4c=	2	0	0.01562	0.01553	0.0002155	0
10628978239		515042969	10	1439847283	1	/fk1fVcVxZ6iM6gHZzqbIyq56m5zrmHfpdcZ/zzkq4c=	2	0	0.01562	0.01553	0.0002155	0
10628995335		515042969	18		5	/fk1fVcVxZ6iM6gHZzqbIyq56m5zrmHfpdcZ/zzkq4c=	2	0	0.01562	0.01553	0.0002155	0
10628995338		515042969	18		0	/fk1fVcVxZ6iM6gHZzqbIyq56m5zrmHfpdcZ/zzkq4c=	2	0	0.01562	0.01553	0.0002155	0
10628995829		6252274404	44	214884212	4	68CsCZngOkuQn5lVo+dNXKGoFx9ZmJXWR+W7NAUmEH4=	0	2	0.0125	0.004662	1.526e-05	0
10629725472		5285926325	0	907849	1	2V0B3LFwQ48zIHlDcpiCQTAG+f4Nk64GVADb8vfarvA=	0	9	0.0625	0.006218	3.815e-05	0
10629725485		515042969	9	765681	1	/fk1fVcVxZ6iM6gHZzqbIyq56m5zrmHfpdcZ/zzkq4c=	2	0	0.01562	0.01553	0.0002155	0
10629725499		515042969	23	711889	1	/fk1fVcVxZ6iM6gHZzqbIyq56m5zrmHfpdcZ/zzkq4c=	2	0	0.01562	0.01553	0.0002155	0
10629744857		6252247739	30	257504316	4	vXgLfCPJ4LrZfulMjeDWkrZt6QtgdPccp2zduVjmyYQ=	0	2	0.04376	0.0159	3.815e-05	0
10630471293		515042969	18	1436490456	1	/fk1fVcVxZ6iM6gHZzqbIyq56m5zrmHfpdcZ/zzkq4c=	2	0	0.01562	0.01553	0.0002155	0
10632570946		515042969	4		5	/fk1fVcVxZ6iM6gHZzqbIyq56m5zrmHfpdcZ/zzkq4c=	2	0	0.01562	0.01553	0.0002155	0
10632570949		515042969	4		0	/fk1fVcVxZ6iM6gHZzqbIyq56m5zrmHfpdcZ/zzkq4c=	2	0	0.01562	0.01553	0.0002155	0
10632571245		6252266945	48	4820453791	4	vXgLfCPJ4LrZfulMjeDWkrZt6QtgdPccp2zduVjmyYQ=	0	2	0.0625	0.02386	0.0001926	0
10633350440		515042969	8		5	/fk1fVcVxZ6iM6gHZzqbIyq56m5zrmHfpdcZ/zzkq4c=	2	0	0.01562	0.01553	0.0002155	0
10633350443		515042969	8		0	/fk1fVcVxZ6iM6gHZzqbIyq56m5zrmHfpdcZ/zzkq4c=	2	0	0.01562	0.01553	0.0002155	0
10633350668		515042969	6		5	/fk1fVcVxZ6iM6gHZzqbIyq56m5zrmHfpdcZ/zzkq4c=	2	0	0.01562	0.01553	0.0002155	0
10633350671		515042969	6		0	/fk1fVcVxZ6iM6gHZzqbIyq56m5zrmHfpdcZ/zzkq4c=	2	0	0.01562	0.01553	0.0002155	0
10634104623		515042969	4	1093649	1	/fk1fVcVxZ6iM6gHZzqbIyq56m5zrmHfpdcZ/zzkq4c=	2	0	0.01562	0.01553	0.0002155	0
10634122482		515042969	11		5	/fk1fVcVxZ6iM6gHZzqbIyq56m5zrmHfpdcZ/zzkq4c=	2	0	0.01562	0.01553	0.0002155	0
10634122485		515042969	11		0	/fk1fVcVxZ6iM6gHZzqbIyq56m5zrmHfpdcZ/zzkq4c=	2	0	0.01562	0.01553	0.0002155	0
10634122629		6252274325	0	1436291208	4	68CsCZngOkuQn5lVo+dNXKGoFx9ZmJXWR+W7NAUmEH4=	2	2	0.0125	0.004662	1.526e-05	0
10634122645		6252274975	0	1315416	5	68CsCZngOkuQn5lVo+dNXKGoFx9ZmJXWR+W7NAUmEH4=	2	0	0.006248	0.004662	3.815e-05	0
10634902631		515042969	6	4842134203	1	/fk1fVcVxZ6iM6gHZzqbIyq56m5zrmHfpdcZ/zzkq4c=	2	0	0.01562	0.01553	0.0002155	0
10634902643		515042969	8	332422721	1	/fk1fVcVxZ6iM6gHZzqbIyq56m5zrmHfpdcZ/zzkq4c=	2	0	0.01562	0.01553	0.0002155	0
10634942118		6252269802	41	6568417	4	vXgLfCPJ4LrZfulMjeDWkrZt6QtgdPccp2zduVjmyYQ=	0	2	0.0625	0.02386	0.0001926	0
10635741037		515042969	11	1436373187	1	/fk1fVcVxZ6iM6gHZzqbIyq56m5zrmHfpdcZ/zzkq4c=	2	0	0.01562	0.01553	0.0002155	0
10636083465		6252260937	3	38737460	4	vXgLfCPJ4LrZfulMjeDWkrZt6QtgdPccp2zduVjmyYQ=	0	2	0.0625	0.02386	0.0001926	0
10636083924		6252267206	82	1272656	4	vXgLfCPJ4LrZfulMjeDWkrZt6QtgdPccp2zduVjmyYQ=	0	2	0.0625	0.02386	0.0001926	0
10636865729		515042969	12		5	/fk1fVcVxZ6iM6gHZzqbIyq56m5zrmHfpdcZ/zzkq4c=	2	0	0.01562	0.01553	0.0002155	0
10636865732		515042969	12		0	/fk1fVcVxZ6iM6gHZzqbIyq56m5zrmHfpdcZ/zzkq4c=	2	0	0.01562	0.01553	0.0002155	0
10637685805		6252276582	2	903478	4	9GFAxBWefZgy0kq2JqWsNbLELh83RjADrFYsb7JLu28=	0	0	0.009369	0.01099	9.537e-06	0
10637685897		515042969	14		5	/fk1fVcVxZ6iM6gHZzqbIyq56m5zrmHfpdcZ/zzkq4c=	2	0	0.01562	0.01553	0.0002155	0
10637685900		515042969	14		0	/fk1fVcVxZ6iM6gHZzqbIyq56m5zrmHfpdcZ/zzkq4c=	2	0	0.01562	0.01553	0.0002155	0
10637685963		515042969	16		5	/fk1fVcVxZ6iM6gHZzqbIyq56m5zrmHfpdcZ/zzkq4c=	2	0	0.01562	0.01553	0.0002155	0
10637685966		515042969	16		0	/fk1fVcVxZ6iM6gHZzqbIyq56m5zrmHfpdcZ/zzkq4c=	2	0	0.01562	0.01553	0.0002155	0
10637686071		6252243635	0	8055607	4	vXgLfCPJ4LrZfulMjeDWkrZt6QtgdPccp2zduVjmyYQ=	1	8	0.006248	0.003975	1.144e-05	0
10638450432		515042969	12	1095516	1	/fk1fVcVxZ6iM6gHZzqbIyq56m5zrmHfpdcZ/zzkq4c=	2	0	0.01562	0.01553	0.0002155	0
10638471098		6252266945	19	9747932	4	vXgLfCPJ4LrZfulMjeDWkrZt6QtgdPccp2zduVjmyYQ=	0	2	0.0625	0.02386	0.0001926	0
10638471172		515042969	13		5	/fk1fVcVxZ6iM6gHZzqbIyq56m5zrmHfpdcZ/zzkq4c=	2	0	0.01562	0.01553	0.0002155	0
10638471175		515042969	13		0	/fk1fVcVxZ6iM6gHZzqbIyq56m5zrmHfpdcZ/zzkq4c=	2	0	0.01562	0.01553	0.0002155	0
10638471271		6252269802	38	1301765	4	vXgLfCPJ4LrZfulMjeDWkrZt6QtgdPccp2zduVjmyYQ=	0	2	0.0625	0.02386	0.0001926	0
10638471354		6252247955	0	1093559	4	vXgLfCPJ4LrZfulMjeDWkrZt6QtgdPccp2zduVjmyYQ=	1	2	0.03125	0.001987	4.768e-06	0
10638471475		515042969	5		5	/fk1fVcVxZ6iM6gHZzqbIyq56m5zrmHfpdcZ/zzkq4c=	2	0	0.01562	0.01553	0.0002155	0
10638471478		515042969	5		0	/fk1fVcVxZ6iM6gHZzqbIyq56m5zrmHfpdcZ/zzkq4c=	2	0	0.01562	0.01553	0.0002155	0
10639290482		515042969	14	38744089	1	/fk1fVcVxZ6iM6gHZzqbIyq56m5zrmHfpdcZ/zzkq4c=	2	0	0.01562	0.01553	0.0002155	0
10639290494		515042969	16	2672947253	1	/fk1fVcVxZ6iM6gHZzqbIyq56m5zrmHfpdcZ/zzkq4c=	2	0	0.01562	0.01553	0.0002155	0
10639310439		6252247739	94	1302396	4	vXgLfCPJ4LrZfulMjeDWkrZt6QtgdPccp2zduVjmyYQ=	0	2	0.04376	0.0159	3.815e-05	0
10639310892		6252267206	47	376218267	4	vXgLfCPJ4LrZfulMjeDWkrZt6QtgdPccp2zduVjmyYQ=	0	2	0.0625	0.02386	0.0001926	0
10639311168		6218406404	1448	4820183646	2	wh0wq4ZDHzpCBUUq/FeWZ+IrfivM0YMFAGZO3zHdrWc=	2	0	0.04065	0.02069	3.815e-05	0
10639311175		6218406404	1448		0	wh0wq4ZDHzpCBUUq/FeWZ+IrfivM0YMFAGZO3zHdrWc=	2	0	0.04065	0.02069	3.815e-05	0
10639311176		6218406404	1429	4820183646	2	wh0wq4ZDHzpCBUUq/FeWZ+IrfivM0YMFAGZO3zHdrWc=	2	0	0.04065	0.02069	3.815e-05	0
10639311183		6218406404	1429		0	wh0wq4ZDHzpCBUUq/FeWZ+IrfivM0YMFAGZO3zHdrWc=	2	0	0.04065	0.02069	3.815e-05	0
10639311184		6218406404	1007	4820183646	2	wh0wq4ZDHzpCBUUq/FeWZ+IrfivM0YMFAGZO3zHdrWc=	2	0	0.04065	0.02069	3.815e-05	0
10639311191		6218406404	1007		0	wh0wq4ZDHzpCBUUq/FeWZ+IrfivM0YMFAGZO3zHdrWc=	2	0	0.04065	0.02069	3.815e-05	0
10639311192		6218406404	1031	4820183646	2	wh0wq4ZDHzpCBUUq/FeWZ+IrfivM0YMFAGZO3zHdrWc=	2	0	0.04065	0.02069	3.815e-05	0
10639311199		6218406404	1031		0	wh0wq4ZDHzpCBUUq/FeWZ+IrfivM0YMFAGZO3zHdrWc=	2	0	0.04065	0.02069	3.815e-05	0
10639311200		6218406404	1099	4820183646	2	wh0wq4ZDHzpCBUUq/FeWZ+IrfivM0YMFAGZO3zHdrWc=	2	0	0.04065	0.02069	3.815e-05	0
10639311207		6218406404	1099		0	wh0wq4ZDHzpCBUUq/FeWZ+IrfivM0YMFAGZO3zHdrWc=	2	0	0.04065	0.02069	3.815e-05	0
10639311208		6218406404	1174	4820183646	2	wh0wq4ZDHzpCBUUq/FeWZ+IrfivM0YMFAGZO3zHdrWc=	2	0	0.04065	0.02069	3.815e-05	0
10639311215		6218406404	1174		0	wh0wq4ZDHzpCBUUq/FeWZ+IrfivM0YMFAGZO3zHdrWc=	2	0	0.04065	0.02069	3.815e-05	0
10639311216		6218406404	1178	4820183646	2	wh0wq4ZDHzpCBUUq/FeWZ+IrfivM0YMFAGZO3zHdrWc=	2	0	0.04065	0.02069	3.815e-05	0
10639311223		6218406404	1178		0	wh0wq4ZDHzpCBUUq/FeWZ+IrfivM0YMFAGZO3zHdrWc=	2	0	0.04065	0.02069	3.815e-05	0
10639311224		6218406404	1190	4820183646	2	wh0wq4ZDHzpCBUUq/FeWZ+IrfivM0YMFAGZO3zHdrWc=	2	0	0.04065	0.02069	3.815e-05	0
10639311231		6218406404	1190		0	wh0wq4ZDHzpCBUUq/FeWZ+IrfivM0YMFAGZO3zHdrWc=	2	0	0.04065	0.02069	3.815e-05	0
10639311232		6218406404	1193	4820183646	2	wh0wq4ZDHzpCBUUq/FeWZ+IrfivM0YMFAGZO3zHdrWc=	2	0	0.04065	0.02069	3.815e-05	0
10639311239		6218406404	1193		0	wh0wq4ZDHzpCBUUq/FeWZ+IrfivM0YMFAGZO3zHdrWc=	2	0	0.04065	0.02069	3.815e-05	0
10639311240		6218406404	1194	4820183646	2	wh0wq4ZDHzpCBUUq/FeWZ+IrfivM0YMFAGZO3zHdrWc=	2	0	0.04065	0.02069	3.815e-05	0
10639311247		6218406404	1194		0	wh0wq4ZDHzpCBUUq/FeWZ+IrfivM0YMFAGZO3zHdrWc=	2	0	0.04065	0.02069	3.815e-05	0
10639311248		6218406404	1234	4820183646	2	wh0wq4ZDHzpCBUUq/FeWZ+IrfivM0YMFAGZO3zHdrWc=	2	0	0.04065	0.02069	3.815e-05	0
10639311255		6218406404	1234		0	wh0wq4ZDHzpCBUUq/FeWZ+IrfivM0YMFAGZO3zHdrWc=	2	0	0.04065	0.02069	3.815e-05	0
10639311256		6218406404	1285	4820183646	2	wh0wq4ZDHzpCBUUq/FeWZ+IrfivM0YMFAGZO3zHdrWc=	2	0	0.04065	0.02069	3.815e-05	0
10639311263		6218406404	1285		0	wh0wq4ZDHzpCBUUq/FeWZ+IrfivM0YMFAGZO3zHdrWc=	2	0	0.04065	0.02069	3.815e-05	0
10639311264		6218406404	1287	4820183646	2	wh0wq4ZDHzpCBUUq/FeWZ+IrfivM0YMFAGZO3zHdrWc=	2	0	0.04065	0.02069	3.815e-05	0
10639311271		6218406404	1287		0	wh0wq4ZDHzpCBUUq/FeWZ+IrfivM0YMFAGZO3zHdrWc=	2	0	0.04065	0.02069	3.815e-05	0
10639311272		6218406404	1340	4820183646	2	wh0wq4ZDHzpCBUUq/FeWZ+IrfivM0YMFAGZO3zHdrWc=	2	0	0.04065	0.02069	3.815e-05	0
10639311279		6218406404	1340		0	wh0wq4ZDHzpCBUUq/FeWZ+IrfivM0YMFAGZO3zHdrWc=	2	0	0.04065	0.02069	3.815e-05	0
10639311280		6218406404	1370	4820183646	2	wh0wq4ZDHzpCBUUq/FeWZ+IrfivM0YMFAGZO3zHdrWc=	2	0	0.04065	0.02069	3.815e-05	0
10639311287		6218406404	1370		0	wh0wq4ZDHzpCBUUq/FeWZ+IrfivM0YMFAGZO3zHdrWc=	2	0	0.04065	0.02069	3.815e-05	0
10640040930		6250245734	3978	317471607	1	0e4YV8rEkcNKEIOsJT7euNGNMqoLrqS80NYdESw4UFQ=	0	2	0.0625	0.1184	0.001158	0
10640040943		515042969	5	4820097362	1	/fk1fVcVxZ6iM6gHZzqbIyq56m5zrmHfpdcZ/zzkq4c=	2	0	0.01562	0.01553	0.0002155	0
10640040955		515042969	13	6567461	1	/fk1fVcVxZ6iM6gHZzqbIyq56m5zrmHfpdcZ/zzkq4c=	2	0	0.01562	0.01553	0.0002155	0
10640064176		6252283059	0		0	F2+Gv53Pxd4KDRb/UsGECThH/XUOpcWKElUXJkhkt1c=	0	1	0	0.0001554	0	0
10640068926		6251501736	0	4303317706	4	fJYeclskJqPWsAT6TX/r9X5OiIZpSEb2PBGliYAOMxM=	1	8	0.02499	0.03339	0.0003862	0
10640069213		6252225776	5	351642841	3	fVUqjeDqXrzcJObPpFT8U1FwH8uBfyRXJQa4zRlwpb4=	1	9	0.0625	0.1272	0.00193	0
10640069225		6252225776	5		0	fVUqjeDqXrzcJObPpFT8U1FwH8uBfyRXJQa4zRlwpb4=	1	9	0.0625	0.1272	0.00193	0
10640799538		515042969	17		5	/fk1fVcVxZ6iM6gHZzqbIyq56m5zrmHfpdcZ/zzkq4c=	2	0	0.01562	0.01553	0.0002155	0
10640799541		515042969	17		0	/fk1fVcVxZ6iM6gHZzqbIyq56m5zrmHfpdcZ/zzkq4c=	2	0	0.01562	0.01553	0.0002155	0
10641511341		6252225776	5	257345416	1	fVUqjeDqXrzcJObPpFT8U1FwH8uBfyRXJQa4zRlwpb4=	1	9	0.0625	0.1272	0.00193	0
10641511352		6252283059	0	1343503	1	F2+Gv53Pxd4KDRb/UsGECThH/XUOpcWKElUXJkhkt1c=	0	1	0	0.0001554	0	0
10641528769		515042969	19		5	/fk1fVcVxZ6iM6gHZzqbIyq56m5zrmHfpdcZ/zzkq4c=	2	0	0.01562	0.01553	0.0002155	0
10641528772		515042969	19		0	/fk1fVcVxZ6iM6gHZzqbIyq56m5zrmHfpdcZ/zzkq4c=	2	0	0.01562	0.01553	0.0002155	0
10641528948		6252267206	10	4820079501	4	vXgLfCPJ4LrZfulMjeDWkrZt6QtgdPccp2zduVjmyYQ=	0	2	0.0625	0.02386	0.0001926	0
10641529071		6252260937	7	422055	4	vXgLfCPJ4LrZfulMjeDWkrZt6QtgdPccp2zduVjmyYQ=	0	2	0.0625	0.02386	0.0001926	0
10642168547		515042969	17	514820708	1	/fk1fVcVxZ6iM6gHZzqbIyq56m5zrmHfpdcZ/zzkq4c=	2	0	0.01562	0.01553	0.0002155	0
10642342976		515042969	0		5	/fk1fVcVxZ6iM6gHZzqbIyq56m5zrmHfpdcZ/zzkq4c=	2	0	0.01562	0.01553	0.0002155	0
10642342979		515042969	0		0	/fk1fVcVxZ6iM6gHZzqbIyq56m5zrmHfpdcZ/zzkq4c=	2	0	0.01562	0.01553	0.0002155	0
10642343036		515042969	21		5	/fk1fVcVxZ6iM6gHZzqbIyq56m5zrmHfpdcZ/zzkq4c=	2	0	0.01562	0.01553	0.0002155	0
10642343039		515042969	21		0	/fk1fVcVxZ6iM6gHZzqbIyq56m5zrmHfpdcZ/zzkq4c=	2	0	0.01562	0.01553	0.0002155	0
10643029678		515042969	19	8055073	1	/fk1fVcVxZ6iM6gHZzqbIyq56m5zrmHfpdcZ/zzkq4c=	2	0	0.01562	0.01553	0.0002155	0
10643045597		515042969	1		5	/fk1fVcVxZ6iM6gHZzqbIyq56m5zrmHfpdcZ/zzkq4c=	2	0	0.01562	0.01553	0.0002155	0
10643045600		515042969	1		0	/fk1fVcVxZ6iM6gHZzqbIyq56m5zrmHfpdcZ/zzkq4c=	2	0	0.01562	0.01553	0.0002155	0
10643045634		515042969	25		5	/fk1fVcVxZ6iM6gHZzqbIyq56m5zrmHfpdcZ/zzkq4c=	2	0	0.01562	0.01553	0.0002155	0
10643045637		515042969	25		0	/fk1fVcVxZ6iM6gHZzqbIyq56m5zrmHfpdcZ/zzkq4c=	2	0	0.01562	0.01553	0.0002155	0
10643727775		515042969	0	1340967	1	/fk1fVcVxZ6iM6gHZzqbIyq56m5zrmHfpdcZ/zzkq4c=	2	0	0.01562	0.01553	0.0002155	0
10643727787		515042969	21	317330981	1	/fk1fVcVxZ6iM6gHZzqbIyq56m5zrmHfpdcZ/zzkq4c=	2	0	0.01562	0.01553	0.0002155	0
10643749641		515042969	26		5	/fk1fVcVxZ6iM6gHZzqbIyq56m5zrmHfpdcZ/zzkq4c=	2	0	0.01562	0.01553	0.0002155	0
10643749644		515042969	26		0	/fk1fVcVxZ6iM6gHZzqbIyq56m5zrmHfpdcZ/zzkq4c=	2	0	0.01562	0.01553	0.0002155	0
10643750258		515042969	2		5	/fk1fVcVxZ6iM6gHZzqbIyq56m5zrmHfpdcZ/zzkq4c=	2	0	0.01562	0.01553	0.0002155	0
10643750261		515042969	2		0	/fk1fVcVxZ6iM6gHZzqbIyq56m5zrmHfpdcZ/zzkq4c=	2	0	0.01562	0.01553	0.0002155	0
10643750355		6251277720	595	4820032326	2	Nugr6rX+U6WELDvGY6ars76339mw/Uc2fgD1/rZ6fkA=	0	1	0.0625	0.0318	0.0002699	0
10643750365		6251277720	595		0	Nugr6rX+U6WELDvGY6ars76339mw/Uc2fgD1/rZ6fkA=	0	1	0.0625	0.0318	0.0002699	0
10644498481		515042969	1	317484296	1	/fk1fVcVxZ6iM6gHZzqbIyq56m5zrmHfpdcZ/zzkq4c=	2	0	0.01562	0.01553	0.0002155	0
10644498493		515042969	25	1320018	1	/fk1fVcVxZ6iM6gHZzqbIyq56m5zrmHfpdcZ/zzkq4c=	2	0	0.01562	0.01553	0.0002155	0
10645558386		6251277720	595	351638025	1	Nugr6rX+U6WELDvGY6ars76339mw/Uc2fgD1/rZ6fkA=	0	1	0.0625	0.0318	0.0002699	0
10645558399		515042969	2	294935117	1	/fk1fVcVxZ6iM6gHZzqbIyq56m5zrmHfpdcZ/zzkq4c=	2	0	0.01562	0.01553	0.0002155	0
10645558411		515042969	26	3060413173	1	/fk1fVcVxZ6iM6gHZzqbIyq56m5zrmHfpdcZ/zzkq4c=	2	0	0.01562	0.01553	0.0002155	0
10646633374		515042969	22		5	/fk1fVcVxZ6iM6gHZzqbIyq56m5zrmHfpdcZ/zzkq4c=	2	0	0.01562	0.01553	0.0002155	0
10646633377		515042969	22		0	/fk1fVcVxZ6iM6gHZzqbIyq56m5zrmHfpdcZ/zzkq4c=	2	0	0.01562	0.01553	0.0002155	0
10647375442		6252269802	93	16915966	4	vXgLfCPJ4LrZfulMjeDWkrZt6QtgdPccp2zduVjmyYQ=	0	2	0.0625	0.02386	0.0001926	0
10647375774		515042969	23		5	/fk1fVcVxZ6iM6gHZzqbIyq56m5zrmHfpdcZ/zzkq4c=	2	0	0.01562	0.01553	0.0002155	0
10647375777		515042969	23		0	/fk1fVcVxZ6iM6gHZzqbIyq56m5zrmHfpdcZ/zzkq4c=	2	0	0.01562	0.01553	0.0002155	0
10648290062		515042969	22	351633051	1	/fk1fVcVxZ6iM6gHZzqbIyq56m5zrmHfpdcZ/zzkq4c=	2	0	0.01562	0.01553	0.0002155	0
10648312154		515042969	15		5	/fk1fVcVxZ6iM6gHZzqbIyq56m5zrmHfpdcZ/zzkq4c=	2	0	0.01562	0.01553	0.0002155	0
10648312157		515042969	15		0	/fk1fVcVxZ6iM6gHZzqbIyq56m5zrmHfpdcZ/zzkq4c=	2	0	0.01562	0.01553	0.0002155	0
10649108557		515042969	23	336047633	1	/fk1fVcVxZ6iM6gHZzqbIyq56m5zrmHfpdcZ/zzkq4c=	2	0	0.01562	0.01553	0.0002155	0
10649124619		6251501740	0		0	fJYeclskJqPWsAT6TX/r9X5OiIZpSEb2PBGliYAOMxM=	1	8	0.02499	0.03339	0.0003862	0
10649129189		6252244272	0		0	vXgLfCPJ4LrZfulMjeDWkrZt6QtgdPccp2zduVjmyYQ=	1	2	0.03125	0.001987	4.768e-06	0
10649132122		6252283218	0		0	0r3naaX+ybfsUIahb35AvYPC6MarnPhbqkAtRJor0xE=	1	2	0.03125	0.01125	3.815e-06	0
10649135140		515042969	3		5	/fk1fVcVxZ6iM6gHZzqbIyq56m5zrmHfpdcZ/zzkq4c=	2	0	0.01562	0.01553	0.0002155	0
10649135143		515042969	3		0	/fk1fVcVxZ6iM6gHZzqbIyq56m5zrmHfpdcZ/zzkq4c=	2	0	0.01562	0.01553	0.0002155	0
10649871755		515042969	15	317808290	1	/fk1fVcVxZ6iM6gHZzqbIyq56m5zrmHfpdcZ/zzkq4c=	2	0	0.01562	0.01553	0.0002155	0
10650654212		6251501740	0	4303317706	1	fJYeclskJqPWsAT6TX/r9X5OiIZpSEb2PBGliYAOMxM=	1	8	0.02499	0.03339	0.0003862	0
10650654230		6252244272	0	711247	1	vXgLfCPJ4LrZfulMjeDWkrZt6QtgdPccp2zduVjmyYQ=	1	2	0.03125	0.001987	4.768e-06	0
10650654241		6252283218	0	410834444	1	0r3naaX+ybfsUIahb35AvYPC6MarnPhbqkAtRJor0xE=	1	2	0.03125	0.01125	3.815e-06	0
10650654254		515042969	3	3829004	1	/fk1fVcVxZ6iM6gHZzqbIyq56m5zrmHfpdcZ/zzkq4c=	2	0	0.01562	0.01553	0.0002155	0
10651406198		6252247739	23	5771532	4	vXgLfCPJ4LrZfulMjeDWkrZt6QtgdPccp2zduVjmyYQ=	0	2	0.04376	0.0159	3.815e-05	0
10651406527		6252282587	0	5488842585	4	/2WebBqImWuoAsnGB4CcpuKuNXVXCMiNPvDLG5cMlPQ=	0	0	0	0.0001554	0	0
10652225571		6252267206	16	3861920191	4	vXgLfCPJ4LrZfulMjeDWkrZt6QtgdPccp2zduVjmyYQ=	0	2	0.0625	0.02386	0.0001926	0
10652225820		515042969	10		5	/fk1fVcVxZ6iM6gHZzqbIyq56m5zrmHfpdcZ/zzkq4c=	2	0	0.01562	0.01553	0.0002155	0
10652225823		515042969	10		0	/fk1fVcVxZ6iM6gHZzqbIyq56m5zrmHfpdcZ/zzkq4c=	2	0	0.01562	0.01553	0.0002155	0
10652225868		6252263419	1	1093963	4	vXgLfCPJ4LrZfulMjeDWkrZt6QtgdPccp2zduVjmyYQ=	0	2	0.0625	0.02386	0.0001926	0
10652955314		515042969	4		5	/fk1fVcVxZ6iM6gHZzqbIyq56m5zrmHfpdcZ/zzkq4c=	2	0	0.01562	0.01553	0.0002155	0
10652955317		515042969	4		0	/fk1fVcVxZ6iM6gHZzqbIyq56m5zrmHfpdcZ/zzkq4c=	2	0	0.01562	0.01553	0.0002155	0
10653741253		515042969	10	4489088773	1	/fk1fVcVxZ6iM6gHZzqbIyq56m5zrmHfpdcZ/zzkq4c=	2	0	0.01562	0.01553	0.0002155	0
10653764440		6252276582	14	227439987	4	9GFAxBWefZgy0kq2JqWsNbLELh83RjADrFYsb7JLu28=	0	0	0.009369	0.01099	9.537e-06	0
10653764525		515042969	9		5	/fk1fVcVxZ6iM6gHZzqbIyq56m5zrmHfpdcZ/zzkq4c=	2	0	0.01562	0.01553	0.0002155	0
10653764528		515042969	9		0	/fk1fVcVxZ6iM6gHZzqbIyq56m5zrmHfpdcZ/zzkq4c=	2	0	0.01562	0.01553	0.0002155	0
10653764726		515042969	18		5	/fk1fVcVxZ6iM6gHZzqbIyq56m5zrmHfpdcZ/zzkq4c=	2	0	0.01562	0.01553	0.0002155	0
10653764729		515042969	18		0	/fk1fVcVxZ6iM6gHZzqbIyq56m5zrmHfpdcZ/zzkq4c=	2	0	0.01562	0.01553	0.0002155	0
10653764961		6252132485	0	4361029809	4	q6GmHd31dQYUW2+ChNFza90nw1Ep18JcwmChaONLMtI=	1	1	0.0125	0.004662	3.815e-05	0
10653764970		6252132515	0		0	q6GmHd31dQYUW2+ChNFza90nw1Ep18JcwmChaONLMtI=	1	1	0.0125	0.004662	3.815e-05	0
10653765191		6249153835	10	3251994396	2	Q/WF/++kNe3VwGgx/38jaqIHl1nGn6abu1bZUzaFJ6U=	0	0	0.2505	0.001554	3.815e-06	0
10653765198		6249153835	10		0	Q/WF/++kNe3VwGgx/38jaqIHl1nGn6abu1bZUzaFJ6U=	0	0	0.2505	0.001554	3.815e-06	0
10654518480		515042969	4	288814482	1	/fk1fVcVxZ6iM6gHZzqbIyq56m5zrmHfpdcZ/zzkq4c=	2	0	0.01562	0.01553	0.0002155	0
10654564447		6252247739	80	351634534	4	vXgLfCPJ4LrZfulMjeDWkrZt6QtgdPccp2zduVjmyYQ=	0	2	0.04376	0.0159	3.815e-05	0
10654564464		6252247739	28	1226248621	4	vXgLfCPJ4LrZfulMjeDWkrZt6QtgdPccp2zduVjmyYQ=	0	2	0.04376	0.0159	3.815e-05	0
10654565086		6252247739	16	2596362793	4	vXgLfCPJ4LrZfulMjeDWkrZt6QtgdPccp2zduVjmyYQ=	0	2	0.04376	0.0159	3.815e-05	0
10655241785		6252132515	0	4361029809	1	q6GmHd31dQYUW2+ChNFza90nw1Ep18JcwmChaONLMtI=	1	1	0.0125	0.004662	3.815e-05	0
10655241798		515042969	9	705702	1	/fk1fVcVxZ6iM6gHZzqbIyq56m5zrmHfpdcZ/zzkq4c=	2	0	0.01562	0.01553	0.0002155	0
10655241810		515042969	18	4820309550	1	/fk1fVcVxZ6iM6gHZzqbIyq56m5zrmHfpdcZ/zzkq4c=	2	0	0.01562	0.01553	0.0002155	0
10655263150		6252247686	0	277433522	4	vXgLfCPJ4LrZfulMjeDWkrZt6QtgdPccp2zduVjmyYQ=	2	8	0.04376	0.0159	3.815e-05	0
10655263172		6252247739	0	6566799	5	vXgLfCPJ4LrZfulMjeDWkrZt6QtgdPccp2zduVjmyYQ=	0	2	0.04376	0.0159	3.815e-05	0
10655263184		6252247739	1	3828970	5	vXgLfCPJ4LrZfulMjeDWkrZt6QtgdPccp2zduVjmyYQ=	0	2	0.04376	0.0159	3.815e-05	0
10655263196		6252247739	29	3337853850	5	vXgLfCPJ4LrZfulMjeDWkrZt6QtgdPccp2zduVjmyYQ=	0	2	0.04376	0.0159	3.815e-05	0
10655263208		6252247739	45	716058	5	vXgLfCPJ4LrZfulMjeDWkrZt6QtgdPccp2zduVjmyYQ=	0	2	0.04376	0.0159	3.815e-05	0
10655263220		6252247739	52	501437816	5	vXgLfCPJ4LrZfulMjeDWkrZt6QtgdPccp2zduVjmyYQ=	0	2	0.04376	0.0159	3.815e-05	0
10655263232		6252247739	58	766053	5	vXgLfCPJ4LrZfulMjeDWkrZt6QtgdPccp2zduVjmyYQ=	0	2	0.04376	0.0159	3.815e-05	0
10655263244		6252247739	75	3829903	5	vXgLfCPJ4LrZfulMjeDWkrZt6QtgdPccp2zduVjmyYQ=	0	2	0.04376	0.0159	3.815e-05	0
10655263256		6252247739	79	4478594448	5	vXgLfCPJ4LrZfulMjeDWkrZt6QtgdPccp2zduVjmyYQ=	0	2	0.04376	0.0159	3.815e-05	0
10655263268		6252247739	81	1470920670	5	vXgLfCPJ4LrZfulMjeDWkrZt6QtgdPccp2zduVjmyYQ=	0	2	0.04376	0.0159	3.815e-05	0
10655263280		6252247739	82	4751642351	5	vXgLfCPJ4LrZfulMjeDWkrZt6QtgdPccp2zduVjmyYQ=	0	2	0.04376	0.0159	3.815e-05	0
10655263292		6252247739	97	2187573791	5	vXgLfCPJ4LrZfulMjeDWkrZt6QtgdPccp2zduVjmyYQ=	0	2	0.04376	0.0159	3.815e-05	0
10655263304		6252249837	0	6567462	5	vXgLfCPJ4LrZfulMjeDWkrZt6QtgdPccp2zduVjmyYQ=	2	0	0.006248	0.0159	3.815e-05	0
10656146286		515042969	7		5	/fk1fVcVxZ6iM6gHZzqbIyq56m5zrmHfpdcZ/zzkq4c=	2	0	0.01562	0.01553	0.0002155	0
10656146289		515042969	7		0	/fk1fVcVxZ6iM6gHZzqbIyq56m5zrmHfpdcZ/zzkq4c=	2	0	0.01562	0.01553	0.0002155	0
10656146406		6252269802	74	351640926	4	vXgLfCPJ4LrZfulMjeDWkrZt6QtgdPccp2zduVjmyYQ=	0	2	0.0625	0.02386	0.0001926	0
10657136530		5285926325	0	907849	3	2V0B3LFwQ48zIHlDcpiCQTAG+f4Nk64GVADb8vfarvA=	0	9	0.0625	0.006218	3.815e-05	0
10657136540		5285926325	0		0	2V0B3LFwQ48zIHlDcpiCQTAG+f4Nk64GVADb8vfarvA=	0	9	0.0625	0.006218	3.815e-05	0
10657136772		6252283059	0	1343503	4	F2+Gv53Pxd4KDRb/UsGECThH/XUOpcWKElUXJkhkt1c=	0	1	0	0.0001554	0	0
10657779508		515042969	7	353713004	1	/fk1fVcVxZ6iM6gHZzqbIyq56m5zrmHfpdcZ/zzkq4c=	2	0	0.01562	0.01553	0.0002155	0
10658449740		5285926325	0	3338203067	1	2V0B3LFwQ48zIHlDcpiCQTAG+f4Nk64GVADb8vfarvA=	0	9	0.0625	0.006218	3.815e-05	0
10661134221		6252283461	0		0	d2VTjfYNax8Fa/WdwdbO7zTYZ1UWfJEyx/DBfhaR/PA=	1	8	0.0625	0.009323	3.815e-05	0
10661152539		515042969	11		5	/fk1fVcVxZ6iM6gHZzqbIyq56m5zrmHfpdcZ/zzkq4c=	2	0	0.01562	0.01553	0.0002155	0
10661152542		515042969	11		0	/fk1fVcVxZ6iM6gHZzqbIyq56m5zrmHfpdcZ/zzkq4c=	2	0	0.01562	0.01553	0.0002155	0
10661152637		515042969	14		5	/fk1fVcVxZ6iM6gHZzqbIyq56m5zrmHfpdcZ/zzkq4c=	2	0	0.01562	0.01553	0.0002155	0
10661152640		515042969	14		0	/fk1fVcVxZ6iM6gHZzqbIyq56m5zrmHfpdcZ/zzkq4c=	2	0	0.01562	0.01553	0.0002155	0
10661965010		515042969	8		5	/fk1fVcVxZ6iM6gHZzqbIyq56m5zrmHfpdcZ/zzkq4c=	2	0	0.01562	0.01553	0.0002155	0
10661965013		515042969	8		0	/fk1fVcVxZ6iM6gHZzqbIyq56m5zrmHfpdcZ/zzkq4c=	2	0	0.01562	0.01553	0.0002155	0
10661965319		6252281215	0	4820109218	3	XzZHJR6eXZamIB7lSFTc/NXTbAKtt3SoOI8Fp/RtnwU=	2	1	0.006248	0.02069	4.292e-05	0
10661965331		6252281215	0		0	XzZHJR6eXZamIB7lSFTc/NXTbAKtt3SoOI8Fp/RtnwU=	2	1	0.006248	0.02069	4.292e-05	0
10661965354		4121195473	0	3407946425	5	U92K1yEHrKuYMdXHOWCxTNkMq4QUJrHWQq9OVfAHL04=	2	10	0	0	0	0
10661965361		4121195473	0		0	U92K1yEHrKuYMdXHOWCxTNkMq4QUJrHWQq9OVfAHL04=	2	10	0	0	0	0
10661965484		515042969	1		5	/fk1fVcVxZ6iM6gHZzqbIyq56m5zrmHfpdcZ/zzkq4c=	2	0	0.01562	0.01553	0.0002155	0
10661965487		515042969	1		0	/fk1fVcVxZ6iM6gHZzqbIyq56m5zrmHfpdcZ/zzkq4c=	2	0	0.01562	0.01553	0.0002155	0
10661965516		6252267206	27	3675743639	4	vXgLfCPJ4LrZfulMjeDWkrZt6QtgdPccp2zduVjmyYQ=	0	2	0.0625	0.02386	0.0001926	0
10662789154		6252283461	0	1979705592	1	d2VTjfYNax8Fa/WdwdbO7zTYZ1UWfJEyx/DBfhaR/PA=	1	8	0.0625	0.009323	3.815e-05	0
10662789156		6252283497	0		0	d2VTjfYNax8Fa/WdwdbO7zTYZ1UWfJEyx/DBfhaR/PA=	1	2	0.03125	0.009323	0.0001545	0
10662789157		6252283497	1		0	d2VTjfYNax8Fa/WdwdbO7zTYZ1UWfJEyx/DBfhaR/PA=	1	2	0.03125	0.009323	0.0001545	0
10662789158		6252283497	2		0	d2VTjfYNax8Fa/WdwdbO7zTYZ1UWfJEyx/DBfhaR/PA=	1	2	0.03125	0.009323	0.0001545	0
10662789159		6252283497	3		0	d2VTjfYNax8Fa/WdwdbO7zTYZ1UWfJEyx/DBfhaR/PA=	1	2	0.03125	0.009323	0.0001545	0
10662789160		6252283497	4		0	d2VTjfYNax8Fa/WdwdbO7zTYZ1UWfJEyx/DBfhaR/PA=	1	2	0.03125	0.009323	0.0001545	0
10662789161		6252283497	5		0	d2VTjfYNax8Fa/WdwdbO7zTYZ1UWfJEyx/DBfhaR/PA=	1	2	0.03125	0.009323	0.0001545	0
10662789162		6252283497	6		0	d2VTjfYNax8Fa/WdwdbO7zTYZ1UWfJEyx/DBfhaR/PA=	1	2	0.03125	0.009323	0.0001545	0
10662789163		6252283497	7		0	d2VTjfYNax8Fa/WdwdbO7zTYZ1UWfJEyx/DBfhaR/PA=	1	2	0.03125	0.009323	0.0001545	0
10662789164		6252283497	8		0	d2VTjfYNax8Fa/WdwdbO7zTYZ1UWfJEyx/DBfhaR/PA=	1	2	0.03125	0.009323	0.0001545	0
10662789165		6252283497	9		0	d2VTjfYNax8Fa/WdwdbO7zTYZ1UWfJEyx/DBfhaR/PA=	1	2	0.03125	0.009323	0.0001545	0
10662789166		6252283497	10		0	d2VTjfYNax8Fa/WdwdbO7zTYZ1UWfJEyx/DBfhaR/PA=	1	2	0.03125	0.009323	0.0001545	0
10662789167		6252283497	11		0	d2VTjfYNax8Fa/WdwdbO7zTYZ1UWfJEyx/DBfhaR/PA=	1	2	0.03125	0.009323	0.0001545	0
10662789168		6252283497	12		0	d2VTjfYNax8Fa/WdwdbO7zTYZ1UWfJEyx/DBfhaR/PA=	1	2	0.03125	0.009323	0.0001545	0
10662789169		6252283497	13		0	d2VTjfYNax8Fa/WdwdbO7zTYZ1UWfJEyx/DBfhaR/PA=	1	2	0.03125	0.009323	0.0001545	0
10662789170		6252283497	14		0	d2VTjfYNax8Fa/WdwdbO7zTYZ1UWfJEyx/DBfhaR/PA=	1	2	0.03125	0.009323	0.0001545	0
10662789171		6252283497	15		0	d2VTjfYNax8Fa/WdwdbO7zTYZ1UWfJEyx/DBfhaR/PA=	1	2	0.03125	0.009323	0.0001545	0
10662789172		6252283497	16		0	d2VTjfYNax8Fa/WdwdbO7zTYZ1UWfJEyx/DBfhaR/PA=	1	2	0.03125	0.009323	0.0001545	0
10662789173		6252283497	17		0	d2VTjfYNax8Fa/WdwdbO7zTYZ1UWfJEyx/DBfhaR/PA=	1	2	0.03125	0.009323	0.0001545	0
10662789174		6252283497	18		0	d2VTjfYNax8Fa/WdwdbO7zTYZ1UWfJEyx/DBfhaR/PA=	1	2	0.03125	0.009323	0.0001545	0
10662789175		6252283497	19		0	d2VTjfYNax8Fa/WdwdbO7zTYZ1UWfJEyx/DBfhaR/PA=	1	2	0.03125	0.009323	0.0001545	0
10662789176		6252283497	20		0	d2VTjfYNax8Fa/WdwdbO7zTYZ1UWfJEyx/DBfhaR/PA=	1	2	0.03125	0.009323	0.0001545	0
10662789177		6252283497	21		0	d2VTjfYNax8Fa/WdwdbO7zTYZ1UWfJEyx/DBfhaR/PA=	1	2	0.03125	0.009323	0.0001545	0
10662789178		6252283497	22		0	d2VTjfYNax8Fa/WdwdbO7zTYZ1UWfJEyx/DBfhaR/PA=	1	2	0.03125	0.009323	0.0001545	0
10662789179		6252283497	23		0	d2VTjfYNax8Fa/WdwdbO7zTYZ1UWfJEyx/DBfhaR/PA=	1	2	0.03125	0.009323	0.0001545	0
10662789180		6252283497	24		0	d2VTjfYNax8Fa/WdwdbO7zTYZ1UWfJEyx/DBfhaR/PA=	1	2	0.03125	0.009323	0.0001545	0
10662789181		6252283497	25		0	d2VTjfYNax8Fa/WdwdbO7zTYZ1UWfJEyx/DBfhaR/PA=	1	2	0.03125	0.009323	0.0001545	0
10662789182		6252283497	26		0	d2VTjfYNax8Fa/WdwdbO7zTYZ1UWfJEyx/DBfhaR/PA=	1	2	0.03125	0.009323	0.0001545	0
10662789183		6252283497	27		0	d2VTjfYNax8Fa/WdwdbO7zTYZ1UWfJEyx/DBfhaR/PA=	1	2	0.03125	0.009323	0.0001545	0
10662789184		6252283497	28		0	d2VTjfYNax8Fa/WdwdbO7zTYZ1UWfJEyx/DBfhaR/PA=	1	2	0.03125	0.009323	0.0001545	0
10662789185		6252283497	29		0	d2VTjfYNax8Fa/WdwdbO7zTYZ1UWfJEyx/DBfhaR/PA=	1	2	0.03125	0.009323	0.0001545	0
10662789186		6252283497	30		0	d2VTjfYNax8Fa/WdwdbO7zTYZ1UWfJEyx/DBfhaR/PA=	1	2	0.03125	0.009323	0.0001545	0
10662789187		6252283497	31		0	d2VTjfYNax8Fa/WdwdbO7zTYZ1UWfJEyx/DBfhaR/PA=	1	2	0.03125	0.009323	0.0001545	0
10662789188		6252283497	32		0	d2VTjfYNax8Fa/WdwdbO7zTYZ1UWfJEyx/DBfhaR/PA=	1	2	0.03125	0.009323	0.0001545	0
10662789189		6252283497	33		0	d2VTjfYNax8Fa/WdwdbO7zTYZ1UWfJEyx/DBfhaR/PA=	1	2	0.03125	0.009323	0.0001545	0
10662789190		6252283497	34		0	d2VTjfYNax8Fa/WdwdbO7zTYZ1UWfJEyx/DBfhaR/PA=	1	2	0.03125	0.009323	0.0001545	0
10662789191		6252283497	35		0	d2VTjfYNax8Fa/WdwdbO7zTYZ1UWfJEyx/DBfhaR/PA=	1	2	0.03125	0.009323	0.0001545	0
10662789192		6252283497	36		0	d2VTjfYNax8Fa/WdwdbO7zTYZ1UWfJEyx/DBfhaR/PA=	1	2	0.03125	0.009323	0.0001545	0
10662789193		6252283497	37		0	d2VTjfYNax8Fa/WdwdbO7zTYZ1UWfJEyx/DBfhaR/PA=	1	2	0.03125	0.009323	0.0001545	0
10662789194		6252283497	38		0	d2VTjfYNax8Fa/WdwdbO7zTYZ1UWfJEyx/DBfhaR/PA=	1	2	0.03125	0.009323	0.0001545	0
10662789195		6252283497	39		0	d2VTjfYNax8Fa/WdwdbO7zTYZ1UWfJEyx/DBfhaR/PA=	1	2	0.03125	0.009323	0.0001545	0
10662789196		6252283497	40		0	d2VTjfYNax8Fa/WdwdbO7zTYZ1UWfJEyx/DBfhaR/PA=	1	2	0.03125	0.009323	0.0001545	0
10662789197		6252283497	41		0	d2VTjfYNax8Fa/WdwdbO7zTYZ1UWfJEyx/DBfhaR/PA=	1	2	0.03125	0.009323	0.0001545	0
10662789198		6252283497	42		0	d2VTjfYNax8Fa/WdwdbO7zTYZ1UWfJEyx/DBfhaR/PA=	1	2	0.03125	0.009323	0.0001545	0
10662789199		6252283497	43		0	d2VTjfYNax8Fa/WdwdbO7zTYZ1UWfJEyx/DBfhaR/PA=	1	2	0.03125	0.009323	0.0001545	0
10662789200		6252283497	44		0	d2VTjfYNax8Fa/WdwdbO7zTYZ1UWfJEyx/DBfhaR/PA=	1	2	0.03125	0.009323	0.0001545	0
10662789201		6252283497	45		0	d2VTjfYNax8Fa/WdwdbO7zTYZ1UWfJEyx/DBfhaR/PA=	1	2	0.03125	0.009323	0.0001545	0
10662789202		6252283497	46		0	d2VTjfYNax8Fa/WdwdbO7zTYZ1UWfJEyx/DBfhaR/PA=	1	2	0.03125	0.009323	0.0001545	0
10662789203		6252283497	47		0	d2VTjfYNax8Fa/WdwdbO7zTYZ1UWfJEyx/DBfhaR/PA=	1	2	0.03125	0.009323	0.0001545	0
10662789204		6252283497	48		0	d2VTjfYNax8Fa/WdwdbO7zTYZ1UWfJEyx/DBfhaR/PA=	1	2	0.03125	0.009323	0.0001545	0
10662789205		6252283497	49		0	d2VTjfYNax8Fa/WdwdbO7zTYZ1UWfJEyx/DBfhaR/PA=	1	2	0.03125	0.009323	0.0001545	0
10662789206		6252283497	50		0	d2VTjfYNax8Fa/WdwdbO7zTYZ1UWfJEyx/DBfhaR/PA=	1	2	0.03125	0.009323	0.0001545	0
10662789207		6252283497	51		0	d2VTjfYNax8Fa/WdwdbO7zTYZ1UWfJEyx/DBfhaR/PA=	1	2	0.03125	0.009323	0.0001545	0
10662789208		6252283497	52		0	d2VTjfYNax8Fa/WdwdbO7zTYZ1UWfJEyx/DBfhaR/PA=	1	2	0.03125	0.009323	0.0001545	0
10662789209		6252283497	53		0	d2VTjfYNax8Fa/WdwdbO7zTYZ1UWfJEyx/DBfhaR/PA=	1	2	0.03125	0.009323	0.0001545	0
10662789210		6252283497	54		0	d2VTjfYNax8Fa/WdwdbO7zTYZ1UWfJEyx/DBfhaR/PA=	1	2	0.03125	0.009323	0.0001545	0
10662789211		6252283497	55		0	d2VTjfYNax8Fa/WdwdbO7zTYZ1UWfJEyx/DBfhaR/PA=	1	2	0.03125	0.009323	0.0001545	0
10662789212		6252283497	56		0	d2VTjfYNax8Fa/WdwdbO7zTYZ1UWfJEyx/DBfhaR/PA=	1	2	0.03125	0.009323	0.0001545	0
10662789213		6252283497	57		0	d2VTjfYNax8Fa/WdwdbO7zTYZ1UWfJEyx/DBfhaR/PA=	1	2	0.03125	0.009323	0.0001545	0
10662789214		6252283497	58		0	d2VTjfYNax8Fa/WdwdbO7zTYZ1UWfJEyx/DBfhaR/PA=	1	2	0.03125	0.009323	0.0001545	0
10662789215		6252283497	59		0	d2VTjfYNax8Fa/WdwdbO7zTYZ1UWfJEyx/DBfhaR/PA=	1	2	0.03125	0.009323	0.0001545	0
10662789216		6252283497	60		0	d2VTjfYNax8Fa/WdwdbO7zTYZ1UWfJEyx/DBfhaR/PA=	1	2	0.03125	0.009323	0.0001545	0
10662789217		6252283497	61		0	d2VTjfYNax8Fa/WdwdbO7zTYZ1UWfJEyx/DBfhaR/PA=	1	2	0.03125	0.009323	0.0001545	0
10662789218		6252283497	62		0	d2VTjfYNax8Fa/WdwdbO7zTYZ1UWfJEyx/DBfhaR/PA=	1	2	0.03125	0.009323	0.0001545	0
10662789219		6252283497	63		0	d2VTjfYNax8Fa/WdwdbO7zTYZ1UWfJEyx/DBfhaR/PA=	1	2	0.03125	0.009323	0.0001545	0
10662789220		6252283497	64		0	d2VTjfYNax8Fa/WdwdbO7zTYZ1UWfJEyx/DBfhaR/PA=	1	2	0.03125	0.009323	0.0001545	0
10662789221		6252283497	65		0	d2VTjfYNax8Fa/WdwdbO7zTYZ1UWfJEyx/DBfhaR/PA=	1	2	0.03125	0.009323	0.0001545	0
10662789222		6252283497	66		0	d2VTjfYNax8Fa/WdwdbO7zTYZ1UWfJEyx/DBfhaR/PA=	1	2	0.03125	0.009323	0.0001545	0
10662789223		6252283497	67		0	d2VTjfYNax8Fa/WdwdbO7zTYZ1UWfJEyx/DBfhaR/PA=	1	2	0.03125	0.009323	0.0001545	0
10662789224		6252283497	68		0	d2VTjfYNax8Fa/WdwdbO7zTYZ1UWfJEyx/DBfhaR/PA=	1	2	0.03125	0.009323	0.0001545	0
10662789225		6252283497	69		0	d2VTjfYNax8Fa/WdwdbO7zTYZ1UWfJEyx/DBfhaR/PA=	1	2	0.03125	0.009323	0.0001545	0
10662789226		6252283497	70		0	d2VTjfYNax8Fa/WdwdbO7zTYZ1UWfJEyx/DBfhaR/PA=	1	2	0.03125	0.009323	0.0001545	0
10662789227		6252283497	71		0	d2VTjfYNax8Fa/WdwdbO7zTYZ1UWfJEyx/DBfhaR/PA=	1	2	0.03125	0.009323	0.0001545	0
10662789228		6252283497	72		0	d2VTjfYNax8Fa/WdwdbO7zTYZ1UWfJEyx/DBfhaR/PA=	1	2	0.03125	0.009323	0.0001545	0
10662789229		6252283497	73		0	d2VTjfYNax8Fa/WdwdbO7zTYZ1UWfJEyx/DBfhaR/PA=	1	2	0.03125	0.009323	0.0001545	0
10662789230		6252283497	74		0	d2VTjfYNax8Fa/WdwdbO7zTYZ1UWfJEyx/DBfhaR/PA=	1	2	0.03125	0.009323	0.0001545	0
10662789231		6252283497	75		0	d2VTjfYNax8Fa/WdwdbO7zTYZ1UWfJEyx/DBfhaR/PA=	1	2	0.03125	0.009323	0.0001545	0
10662789232		6252283497	76		0	d2VTjfYNax8Fa/WdwdbO7zTYZ1UWfJEyx/DBfhaR/PA=	1	2	0.03125	0.009323	0.0001545	0
10662789233		6252283497	77		0	d2VTjfYNax8Fa/WdwdbO7zTYZ1UWfJEyx/DBfhaR/PA=	1	2	0.03125	0.009323	0.0001545	0
10662789234		6252283497	78		0	d2VTjfYNax8Fa/WdwdbO7zTYZ1UWfJEyx/DBfhaR/PA=	1	2	0.03125	0.009323	0.0001545	0
10662789235		6252283497	79		0	d2VTjfYNax8Fa/WdwdbO7zTYZ1UWfJEyx/DBfhaR/PA=	1	2	0.03125	0.009323	0.0001545	0
10662789236		6252283497	80		0	d2VTjfYNax8Fa/WdwdbO7zTYZ1UWfJEyx/DBfhaR/PA=	1	2	0.03125	0.009323	0.0001545	0
10662789237		6252283497	81		0	d2VTjfYNax8Fa/WdwdbO7zTYZ1UWfJEyx/DBfhaR/PA=	1	2	0.03125	0.009323	0.0001545	0
10662789238		6252283497	82		0	d2VTjfYNax8Fa/WdwdbO7zTYZ1UWfJEyx/DBfhaR/PA=	1	2	0.03125	0.009323	0.0001545	0
10662789239		6252283497	83		0	d2VTjfYNax8Fa/WdwdbO7zTYZ1UWfJEyx/DBfhaR/PA=	1	2	0.03125	0.009323	0.0001545	0
10662789240		6252283497	84		0	d2VTjfYNax8Fa/WdwdbO7zTYZ1UWfJEyx/DBfhaR/PA=	1	2	0.03125	0.009323	0.0001545	0
10662789241		6252283497	85		0	d2VTjfYNax8Fa/WdwdbO7zTYZ1UWfJEyx/DBfhaR/PA=	1	2	0.03125	0.009323	0.0001545	0
10662789242		6252283497	86		0	d2VTjfYNax8Fa/WdwdbO7zTYZ1UWfJEyx/DBfhaR/PA=	1	2	0.03125	0.009323	0.0001545	0
10662789243		6252283497	87		0	d2VTjfYNax8Fa/WdwdbO7zTYZ1UWfJEyx/DBfhaR/PA=	1	2	0.03125	0.009323	0.0001545	0
10662789244		6252283497	88		0	d2VTjfYNax8Fa/WdwdbO7zTYZ1UWfJEyx/DBfhaR/PA=	1	2	0.03125	0.009323	0.0001545	0
10662789245		6252283497	89		0	d2VTjfYNax8Fa/WdwdbO7zTYZ1UWfJEyx/DBfhaR/PA=	1	2	0.03125	0.009323	0.0001545	0
10662789246		6252283497	90		0	d2VTjfYNax8Fa/WdwdbO7zTYZ1UWfJEyx/DBfhaR/PA=	1	2	0.03125	0.009323	0.0001545	0
10662789247		6252283497	91		0	d2VTjfYNax8Fa/WdwdbO7zTYZ1UWfJEyx/DBfhaR/PA=	1	2	0.03125	0.009323	0.0001545	0
10662789248		6252283497	92		0	d2VTjfYNax8Fa/WdwdbO7zTYZ1UWfJEyx/DBfhaR/PA=	1	2	0.03125	0.009323	0.0001545	0
10662789249		6252283497	93		0	d2VTjfYNax8Fa/WdwdbO7zTYZ1UWfJEyx/DBfhaR/PA=	1	2	0.03125	0.009323	0.0001545	0
10662789250		6252283497	94		0	d2VTjfYNax8Fa/WdwdbO7zTYZ1UWfJEyx/DBfhaR/PA=	1	2	0.03125	0.009323	0.0001545	0
10662789251		6252283497	95		0	d2VTjfYNax8Fa/WdwdbO7zTYZ1UWfJEyx/DBfhaR/PA=	1	2	0.03125	0.009323	0.0001545	0
10662789252		6252283497	96		0	d2VTjfYNax8Fa/WdwdbO7zTYZ1UWfJEyx/DBfhaR/PA=	1	2	0.03125	0.009323	0.0001545	0
10662789253		6252283497	97		0	d2VTjfYNax8Fa/WdwdbO7zTYZ1UWfJEyx/DBfhaR/PA=	1	2	0.03125	0.009323	0.0001545	0
10662789254		6252283497	98		0	d2VTjfYNax8Fa/WdwdbO7zTYZ1UWfJEyx/DBfhaR/PA=	1	2	0.03125	0.009323	0.0001545	0
10662789255		6252283497	99		0	d2VTjfYNax8Fa/WdwdbO7zTYZ1UWfJEyx/DBfhaR/PA=	1	2	0.03125	0.009323	0.0001545	0
10662789267		515042969	11	682417	1	/fk1fVcVxZ6iM6gHZzqbIyq56m5zrmHfpdcZ/zzkq4c=	2	0	0.01562	0.01553	0.0002155	0
10662789279		515042969	14	336047605	1	/fk1fVcVxZ6iM6gHZzqbIyq56m5zrmHfpdcZ/zzkq4c=	2	0	0.01562	0.01553	0.0002155	0
10663560604		515042969	22		5	/fk1fVcVxZ6iM6gHZzqbIyq56m5zrmHfpdcZ/zzkq4c=	2	0	0.01562	0.01553	0.0002155	0
10663560607		515042969	22		0	/fk1fVcVxZ6iM6gHZzqbIyq56m5zrmHfpdcZ/zzkq4c=	2	0	0.01562	0.01553	0.0002155	0
10663561158		4861489847	35	317472219	2	rNyxTd1B3RnDJBIofzoVksjnmaJEN+hW5W+yRHo2xsM=	2	1	0.0006247	0.03339	1.907e-05	0
10663561165		4861489847	35		0	rNyxTd1B3RnDJBIofzoVksjnmaJEN+hW5W+yRHo2xsM=	2	1	0.0006247	0.03339	1.907e-05	0
10663561166		6221861800	4180	317472219	2	huEqgBuTsgIbw1KmYjIUw/N6rUCEeIqRUY51E4M8icU=	0	0	0.0125	0.0159	0.0004044	0
10663561173		6221861800	4180		0	huEqgBuTsgIbw1KmYjIUw/N6rUCEeIqRUY51E4M8icU=	0	0	0.0125	0.0159	0.0004044	0
10663561174		6221861800	5681	317472219	2	huEqgBuTsgIbw1KmYjIUw/N6rUCEeIqRUY51E4M8icU=	0	0	0.0125	0.0159	0.0004044	0
10663561181		6221861800	5681		0	huEqgBuTsgIbw1KmYjIUw/N6rUCEeIqRUY51E4M8icU=	0	0	0.0125	0.0159	0.0004044	0
10663561182		6221861800	3498	317472219	2	huEqgBuTsgIbw1KmYjIUw/N6rUCEeIqRUY51E4M8icU=	0	0	0.0125	0.0159	0.0004044	0
10663561189		6221861800	3498		0	huEqgBuTsgIbw1KmYjIUw/N6rUCEeIqRUY51E4M8icU=	0	0	0.0125	0.0159	0.0004044	0
10663561191		6250245734	3979	317472219	1	0e4YV8rEkcNKEIOsJT7euNGNMqoLrqS80NYdESw4UFQ=	0	2	0.0625	0.1184	0.001158	0
10663561216		515042969	12		5	/fk1fVcVxZ6iM6gHZzqbIyq56m5zrmHfpdcZ/zzkq4c=	2	0	0.01562	0.01553	0.0002155	0
10663561219		515042969	12		0	/fk1fVcVxZ6iM6gHZzqbIyq56m5zrmHfpdcZ/zzkq4c=	2	0	0.01562	0.01553	0.0002155	0
10664286242		4121195473	0	3407946425	1	U92K1yEHrKuYMdXHOWCxTNkMq4QUJrHWQq9OVfAHL04=	2	10	0	0	0	0
10664286270		6252283497	0	6570572	1	d2VTjfYNax8Fa/WdwdbO7zTYZ1UWfJEyx/DBfhaR/PA=	1	2	0.03125	0.009323	0.0001545	0
10664286294		6252283497	1	6567646	1	d2VTjfYNax8Fa/WdwdbO7zTYZ1UWfJEyx/DBfhaR/PA=	1	2	0.03125	0.009323	0.0001545	0
10664286318		6252283497	2	295014299	1	d2VTjfYNax8Fa/WdwdbO7zTYZ1UWfJEyx/DBfhaR/PA=	1	2	0.03125	0.009323	0.0001545	0
10664286342		6252283497	3	6648747	1	d2VTjfYNax8Fa/WdwdbO7zTYZ1UWfJEyx/DBfhaR/PA=	1	2	0.03125	0.009323	0.0001545	0
10664286366		6252283497	4	1267546562	1	d2VTjfYNax8Fa/WdwdbO7zTYZ1UWfJEyx/DBfhaR/PA=	1	2	0.03125	0.009323	0.0001545	0
10664286432		6252283497	5	2851862	1	d2VTjfYNax8Fa/WdwdbO7zTYZ1UWfJEyx/DBfhaR/PA=	1	2	0.03125	0.009323	0.0001545	0
10664286467		6252283497	6	711813	1	d2VTjfYNax8Fa/WdwdbO7zTYZ1UWfJEyx/DBfhaR/PA=	1	2	0.03125	0.009323	0.0001545	0
10664286491		6252283497	7	30790112	1	d2VTjfYNax8Fa/WdwdbO7zTYZ1UWfJEyx/DBfhaR/PA=	1	2	0.03125	0.009323	0.0001545	0
10664286515		6252283497	8	487538	1	d2VTjfYNax8Fa/WdwdbO7zTYZ1UWfJEyx/DBfhaR/PA=	1	2	0.03125	0.009323	0.0001545	0
10664286539		6252283497	9	4820241801	1	d2VTjfYNax8Fa/WdwdbO7zTYZ1UWfJEyx/DBfhaR/PA=	1	2	0.03125	0.009323	0.0001545	0
10664286563		6252283497	10	1711747605	1	d2VTjfYNax8Fa/WdwdbO7zTYZ1UWfJEyx/DBfhaR/PA=	1	2	0.03125	0.009323	0.0001545	0
10664286587		6252283497	11	336068552	1	d2VTjfYNax8Fa/WdwdbO7zTYZ1UWfJEyx/DBfhaR/PA=	1	2	0.03125	0.009323	0.0001545	0
10664286611		6252283497	12	4820139626	1	d2VTjfYNax8Fa/WdwdbO7zTYZ1UWfJEyx/DBfhaR/PA=	1	2	0.03125	0.009323	0.0001545	0
10664286635		6252283497	13	227436554	1	d2VTjfYNax8Fa/WdwdbO7zTYZ1UWfJEyx/DBfhaR/PA=	1	2	0.03125	0.009323	0.0001545	0
10664286659		6252283497	14	1272896	1	d2VTjfYNax8Fa/WdwdbO7zTYZ1UWfJEyx/DBfhaR/PA=	1	2	0.03125	0.009323	0.0001545	0
10664286683		6252283497	15	4820032202	1	d2VTjfYNax8Fa/WdwdbO7zTYZ1UWfJEyx/DBfhaR/PA=	1	2	0.03125	0.009323	0.0001545	0
10664286707		6252283497	16	4820250647	1	d2VTjfYNax8Fa/WdwdbO7zTYZ1UWfJEyx/DBfhaR/PA=	1	2	0.03125	0.009323	0.0001545	0
10664286731		6252283497	17	63691343	1	d2VTjfYNax8Fa/WdwdbO7zTYZ1UWfJEyx/DBfhaR/PA=	1	2	0.03125	0.009323	0.0001545	0
10664286755		6252283497	18	308148250	1	d2VTjfYNax8Fa/WdwdbO7zTYZ1UWfJEyx/DBfhaR/PA=	1	2	0.03125	0.009323	0.0001545	0
10664286779		6252283497	19	400426688	1	d2VTjfYNax8Fa/WdwdbO7zTYZ1UWfJEyx/DBfhaR/PA=	1	2	0.03125	0.009323	0.0001545	0
10664286803		6252283497	20	1436312107	1	d2VTjfYNax8Fa/WdwdbO7zTYZ1UWfJEyx/DBfhaR/PA=	1	2	0.03125	0.009323	0.0001545	0
10664286827		6252283497	21	794932402	1	d2VTjfYNax8Fa/WdwdbO7zTYZ1UWfJEyx/DBfhaR/PA=	1	2	0.03125	0.009323	0.0001545	0
10664286851		6252283497	22	351627428	1	d2VTjfYNax8Fa/WdwdbO7zTYZ1UWfJEyx/DBfhaR/PA=	1	2	0.03125	0.009323	0.0001545	0
10664286875		6252283497	23	1094911	1	d2VTjfYNax8Fa/WdwdbO7zTYZ1UWfJEyx/DBfhaR/PA=	1	2	0.03125	0.009323	0.0001545	0
10664286899		6252283497	24	662378	1	d2VTjfYNax8Fa/WdwdbO7zTYZ1UWfJEyx/DBfhaR/PA=	1	2	0.03125	0.009323	0.0001545	0
10664286923		6252283497	25	418771198	1	d2VTjfYNax8Fa/WdwdbO7zTYZ1UWfJEyx/DBfhaR/PA=	1	2	0.03125	0.009323	0.0001545	0
10664286947		6252283497	26	4303317707	1	d2VTjfYNax8Fa/WdwdbO7zTYZ1UWfJEyx/DBfhaR/PA=	1	2	0.03125	0.009323	0.0001545	0
10664286971		6252283497	27	7195346	1	d2VTjfYNax8Fa/WdwdbO7zTYZ1UWfJEyx/DBfhaR/PA=	1	2	0.03125	0.009323	0.0001545	0
10664286995		6252283497	28	2421729495	1	d2VTjfYNax8Fa/WdwdbO7zTYZ1UWfJEyx/DBfhaR/PA=	1	2	0.03125	0.009323	0.0001545	0
10664287019		6252283497	29	4820223849	1	d2VTjfYNax8Fa/WdwdbO7zTYZ1UWfJEyx/DBfhaR/PA=	1	2	0.03125	0.009323	0.0001545	0
10664287043		6252283497	30	6569548	1	d2VTjfYNax8Fa/WdwdbO7zTYZ1UWfJEyx/DBfhaR/PA=	1	2	0.03125	0.009323	0.0001545	0
10664287067		6252283497	31	63686381	1	d2VTjfYNax8Fa/WdwdbO7zTYZ1UWfJEyx/DBfhaR/PA=	1	2	0.03125	0.009323	0.0001545	0
10664287091		6252283497	32	1268201	1	d2VTjfYNax8Fa/WdwdbO7zTYZ1UWfJEyx/DBfhaR/PA=	1	2	0.03125	0.009323	0.0001545	0
10664287115		6252283497	33	1093209	1	d2VTjfYNax8Fa/WdwdbO7zTYZ1UWfJEyx/DBfhaR/PA=	1	2	0.03125	0.009323	0.0001545	0
10664287139		6252283497	34	431038262	1	d2VTjfYNax8Fa/WdwdbO7zTYZ1UWfJEyx/DBfhaR/PA=	1	2	0.03125	0.009323	0.0001545	0
10664287163		6252283497	35	682847	1	d2VTjfYNax8Fa/WdwdbO7zTYZ1UWfJEyx/DBfhaR/PA=	1	2	0.03125	0.009323	0.0001545	0
10664287187		6252283497	36	257335687	1	d2VTjfYNax8Fa/WdwdbO7zTYZ1UWfJEyx/DBfhaR/PA=	1	2	0.03125	0.009323	0.0001545	0
10664287211		6252283497	37	2607333718	1	d2VTjfYNax8Fa/WdwdbO7zTYZ1UWfJEyx/DBfhaR/PA=	1	2	0.03125	0.009323	0.0001545	0
10664287235		6252283497	38	924499174	1	d2VTjfYNax8Fa/WdwdbO7zTYZ1UWfJEyx/DBfhaR/PA=	1	2	0.03125	0.009323	0.0001545	0
10664287259		6252283497	39	765555	1	d2VTjfYNax8Fa/WdwdbO7zTYZ1UWfJEyx/DBfhaR/PA=	1	2	0.03125	0.009323	0.0001545	0
10664287283		6252283497	40	4485562665	1	d2VTjfYNax8Fa/WdwdbO7zTYZ1UWfJEyx/DBfhaR/PA=	1	2	0.03125	0.009323	0.0001545	0
10664287307		6252283497	41	653496008	1	d2VTjfYNax8Fa/WdwdbO7zTYZ1UWfJEyx/DBfhaR/PA=	1	2	0.03125	0.009323	0.0001545	0
10664287331		6252283497	42	1464815278	1	d2VTjfYNax8Fa/WdwdbO7zTYZ1UWfJEyx/DBfhaR/PA=	1	2	0.03125	0.009323	0.0001545	0
10664287355		6252283497	43	1270416	1	d2VTjfYNax8Fa/WdwdbO7zTYZ1UWfJEyx/DBfhaR/PA=	1	2	0.03125	0.009323	0.0001545	0
10664287379		6252283497	44	1272044	1	d2VTjfYNax8Fa/WdwdbO7zTYZ1UWfJEyx/DBfhaR/PA=	1	2	0.03125	0.009323	0.0001545	0
10664287403		6252283497	45	17004853	1	d2VTjfYNax8Fa/WdwdbO7zTYZ1UWfJEyx/DBfhaR/PA=	1	2	0.03125	0.009323	0.0001545	0
10664287427		6252283497	46	4820155450	1	d2VTjfYNax8Fa/WdwdbO7zTYZ1UWfJEyx/DBfhaR/PA=	1	2	0.03125	0.009323	0.0001545	0
10664287451		6252283497	47	32085963	1	d2VTjfYNax8Fa/WdwdbO7zTYZ1UWfJEyx/DBfhaR/PA=	1	2	0.03125	0.009323	0.0001545	0
10664287475		6252283497	48	904721	1	d2VTjfYNax8Fa/WdwdbO7zTYZ1UWfJEyx/DBfhaR/PA=	1	2	0.03125	0.009323	0.0001545	0
10664287499		6252283497	49	6568725	1	d2VTjfYNax8Fa/WdwdbO7zTYZ1UWfJEyx/DBfhaR/PA=	1	2	0.03125	0.009323	0.0001545	0
10664287523		6252283497	50	38691774	1	d2VTjfYNax8Fa/WdwdbO7zTYZ1UWfJEyx/DBfhaR/PA=	1	2	0.03125	0.009323	0.0001545	0
10664287547		6252283497	51	4802473813	1	d2VTjfYNax8Fa/WdwdbO7zTYZ1UWfJEyx/DBfhaR/PA=	1	2	0.03125	0.009323	0.0001545	0
10664287571		6252283497	52	1841507	1	d2VTjfYNax8Fa/WdwdbO7zTYZ1UWfJEyx/DBfhaR/PA=	1	2	0.03125	0.009323	0.0001545	0
10664287595		6252283497	53	182814928	1	d2VTjfYNax8Fa/WdwdbO7zTYZ1UWfJEyx/DBfhaR/PA=	1	2	0.03125	0.009323	0.0001545	0
10664287619		6252283497	54	351613874	1	d2VTjfYNax8Fa/WdwdbO7zTYZ1UWfJEyx/DBfhaR/PA=	1	2	0.03125	0.009323	0.0001545	0
10664287643		6252283497	55	1806789590	1	d2VTjfYNax8Fa/WdwdbO7zTYZ1UWfJEyx/DBfhaR/PA=	1	2	0.03125	0.009323	0.0001545	0
10664287679		6252283497	56	30790399	1	d2VTjfYNax8Fa/WdwdbO7zTYZ1UWfJEyx/DBfhaR/PA=	1	2	0.03125	0.009323	0.0001545	0
10664287709		6252283497	57	225999455	1	d2VTjfYNax8Fa/WdwdbO7zTYZ1UWfJEyx/DBfhaR/PA=	1	2	0.03125	0.009323	0.0001545	0
10664287733		6252283497	58	904383	1	d2VTjfYNax8Fa/WdwdbO7zTYZ1UWfJEyx/DBfhaR/PA=	1	2	0.03125	0.009323	0.0001545	0
10664287757		6252283497	59	4820096768	1	d2VTjfYNax8Fa/WdwdbO7zTYZ1UWfJEyx/DBfhaR/PA=	1	2	0.03125	0.009323	0.0001545	0
10664287805		6252283497	60	3890664754	1	d2VTjfYNax8Fa/WdwdbO7zTYZ1UWfJEyx/DBfhaR/PA=	1	2	0.03125	0.009323	0.0001545	0
10664287837		6252283497	61	2595615606	1	d2VTjfYNax8Fa/WdwdbO7zTYZ1UWfJEyx/DBfhaR/PA=	1	2	0.03125	0.009323	0.0001545	0
10664287885		6252283497	62	797310502	1	d2VTjfYNax8Fa/WdwdbO7zTYZ1UWfJEyx/DBfhaR/PA=	1	2	0.03125	0.009323	0.0001545	0
10664287917		6252283497	63	227414144	1	d2VTjfYNax8Fa/WdwdbO7zTYZ1UWfJEyx/DBfhaR/PA=	1	2	0.03125	0.009323	0.0001545	0
10664287941		6252283497	64	3522423658	1	d2VTjfYNax8Fa/WdwdbO7zTYZ1UWfJEyx/DBfhaR/PA=	1	2	0.03125	0.009323	0.0001545	0
10664287965		6252283497	65	603116	1	d2VTjfYNax8Fa/WdwdbO7zTYZ1UWfJEyx/DBfhaR/PA=	1	2	0.03125	0.009323	0.0001545	0
10664287989		6252283497	66	1273131	1	d2VTjfYNax8Fa/WdwdbO7zTYZ1UWfJEyx/DBfhaR/PA=	1	2	0.03125	0.009323	0.0001545	0
10664288013		6252283497	67	305376838	1	d2VTjfYNax8Fa/WdwdbO7zTYZ1UWfJEyx/DBfhaR/PA=	1	2	0.03125	0.009323	0.0001545	0
10664288037		6252283497	68	38755312	1	d2VTjfYNax8Fa/WdwdbO7zTYZ1UWfJEyx/DBfhaR/PA=	1	2	0.03125	0.009323	0.0001545	0
10664288061		6252283497	69	1479029240	1	d2VTjfYNax8Fa/WdwdbO7zTYZ1UWfJEyx/DBfhaR/PA=	1	2	0.03125	0.009323	0.0001545	0
10664288085		6252283497	70	4820218652	1	d2VTjfYNax8Fa/WdwdbO7zTYZ1UWfJEyx/DBfhaR/PA=	1	2	0.03125	0.009323	0.0001545	0
10664288109		6252283497	71	3894646983	1	d2VTjfYNax8Fa/WdwdbO7zTYZ1UWfJEyx/DBfhaR/PA=	1	2	0.03125	0.009323	0.0001545	0
10664288133		6252283497	72	1274291	1	d2VTjfYNax8Fa/WdwdbO7zTYZ1UWfJEyx/DBfhaR/PA=	1	2	0.03125	0.009323	0.0001545	0
10664288157		6252283497	73	1694802	1	d2VTjfYNax8Fa/WdwdbO7zTYZ1UWfJEyx/DBfhaR/PA=	1	2	0.03125	0.009323	0.0001545	0
10664288181		6252283497	74	5297578380	1	d2VTjfYNax8Fa/WdwdbO7zTYZ1UWfJEyx/DBfhaR/PA=	1	2	0.03125	0.009323	0.0001545	0
10664288205		6252283497	75	336071720	1	d2VTjfYNax8Fa/WdwdbO7zTYZ1UWfJEyx/DBfhaR/PA=	1	2	0.03125	0.009323	0.0001545	0
10664288229		6252283497	76	711258	1	d2VTjfYNax8Fa/WdwdbO7zTYZ1UWfJEyx/DBfhaR/PA=	1	2	0.03125	0.009323	0.0001545	0
10664288253		6252283497	77	1095177	1	d2VTjfYNax8Fa/WdwdbO7zTYZ1UWfJEyx/DBfhaR/PA=	1	2	0.03125	0.009323	0.0001545	0
10664288277		6252283497	78	448753242	1	d2VTjfYNax8Fa/WdwdbO7zTYZ1UWfJEyx/DBfhaR/PA=	1	2	0.03125	0.009323	0.0001545	0
10664288301		6252283497	79	1268902	1	d2VTjfYNax8Fa/WdwdbO7zTYZ1UWfJEyx/DBfhaR/PA=	1	2	0.03125	0.009323	0.0001545	0
10664288325		6252283497	80	258708182	1	d2VTjfYNax8Fa/WdwdbO7zTYZ1UWfJEyx/DBfhaR/PA=	1	2	0.03125	0.009323	0.0001545	0
10664288349		6252283497	81	4302064293	1	d2VTjfYNax8Fa/WdwdbO7zTYZ1UWfJEyx/DBfhaR/PA=	1	2	0.03125	0.009323	0.0001545	0
10664288373		6252283497	82	294771535	1	d2VTjfYNax8Fa/WdwdbO7zTYZ1UWfJEyx/DBfhaR/PA=	1	2	0.03125	0.009323	0.0001545	0
10664288397		6252283497	83	336061633	1	d2VTjfYNax8Fa/WdwdbO7zTYZ1UWfJEyx/DBfhaR/PA=	1	2	0.03125	0.009323	0.0001545	0
10664288421		6252283497	84	336069501	1	d2VTjfYNax8Fa/WdwdbO7zTYZ1UWfJEyx/DBfhaR/PA=	1	2	0.03125	0.009323	0.0001545	0
10664288445		6252283497	85	766861940	1	d2VTjfYNax8Fa/WdwdbO7zTYZ1UWfJEyx/DBfhaR/PA=	1	2	0.03125	0.009323	0.0001545	0
10664288469		6252283497	86	422080	1	d2VTjfYNax8Fa/WdwdbO7zTYZ1UWfJEyx/DBfhaR/PA=	1	2	0.03125	0.009323	0.0001545	0
10664288493		6252283497	87	329139455	1	d2VTjfYNax8Fa/WdwdbO7zTYZ1UWfJEyx/DBfhaR/PA=	1	2	0.03125	0.009323	0.0001545	0
10664288517		6252283497	88	778602858	1	d2VTjfYNax8Fa/WdwdbO7zTYZ1UWfJEyx/DBfhaR/PA=	1	2	0.03125	0.009323	0.0001545	0
10664288541		6252283497	89	216843722	1	d2VTjfYNax8Fa/WdwdbO7zTYZ1UWfJEyx/DBfhaR/PA=	1	2	0.03125	0.009323	0.0001545	0
10664288565		6252283497	90	227389272	1	d2VTjfYNax8Fa/WdwdbO7zTYZ1UWfJEyx/DBfhaR/PA=	1	2	0.03125	0.009323	0.0001545	0
10664288589		6252283497	91	61730926	1	d2VTjfYNax8Fa/WdwdbO7zTYZ1UWfJEyx/DBfhaR/PA=	1	2	0.03125	0.009323	0.0001545	0
10664288613		6252283497	92	1592261859	1	d2VTjfYNax8Fa/WdwdbO7zTYZ1UWfJEyx/DBfhaR/PA=	1	2	0.03125	0.009323	0.0001545	0
10664288637		6252283497	93	4873175358	1	d2VTjfYNax8Fa/WdwdbO7zTYZ1UWfJEyx/DBfhaR/PA=	1	2	0.03125	0.009323	0.0001545	0
10664288661		6252283497	94	4820140083	1	d2VTjfYNax8Fa/WdwdbO7zTYZ1UWfJEyx/DBfhaR/PA=	1	2	0.03125	0.009323	0.0001545	0
10664288685		6252283497	95	2031755208	1	d2VTjfYNax8Fa/WdwdbO7zTYZ1UWfJEyx/DBfhaR/PA=	1	2	0.03125	0.009323	0.0001545	0
10664288709		6252283497	96	38643412	1	d2VTjfYNax8Fa/WdwdbO7zTYZ1UWfJEyx/DBfhaR/PA=	1	2	0.03125	0.009323	0.0001545	0
10664288733		6252283497	97	4217351278	1	d2VTjfYNax8Fa/WdwdbO7zTYZ1UWfJEyx/DBfhaR/PA=	1	2	0.03125	0.009323	0.0001545	0
10664288757		6252283497	98	4476641148	1	d2VTjfYNax8Fa/WdwdbO7zTYZ1UWfJEyx/DBfhaR/PA=	1	2	0.03125	0.009323	0.0001545	0
10664288781		6252283497	99	38666328	1	d2VTjfYNax8Fa/WdwdbO7zTYZ1UWfJEyx/DBfhaR/PA=	1	2	0.03125	0.009323	0.0001545	0
10664288795		6252281215	0	369730124	1	XzZHJR6eXZamIB7lSFTc/NXTbAKtt3SoOI8Fp/RtnwU=	2	1	0.006248	0.02069	4.292e-05	0
10664288807		515042969	1	336051863	1	/fk1fVcVxZ6iM6gHZzqbIyq56m5zrmHfpdcZ/zzkq4c=	2	0	0.01562	0.01553	0.0002155	0
10664288825		515042969	8	1271272	1	/fk1fVcVxZ6iM6gHZzqbIyq56m5zrmHfpdcZ/zzkq4c=	2	0	0.01562	0.01553	0.0002155	0
10664358379		515042969	19		5	/fk1fVcVxZ6iM6gHZzqbIyq56m5zrmHfpdcZ/zzkq4c=	2	0	0.01562	0.01553	0.0002155	0
10664358382		515042969	19		0	/fk1fVcVxZ6iM6gHZzqbIyq56m5zrmHfpdcZ/zzkq4c=	2	0	0.01562	0.01553	0.0002155	0
10664358470		515042969	26		5	/fk1fVcVxZ6iM6gHZzqbIyq56m5zrmHfpdcZ/zzkq4c=	2	0	0.01562	0.01553	0.0002155	0
10664358473		515042969	26		0	/fk1fVcVxZ6iM6gHZzqbIyq56m5zrmHfpdcZ/zzkq4c=	2	0	0.01562	0.01553	0.0002155	0
10665134090		4861489847	35	38643521	1	rNyxTd1B3RnDJBIofzoVksjnmaJEN+hW5W+yRHo2xsM=	2	1	0.0006247	0.03339	1.907e-05	0
10665134102		515042969	12	793168500	1	/fk1fVcVxZ6iM6gHZzqbIyq56m5zrmHfpdcZ/zzkq4c=	2	0	0.01562	0.01553	0.0002155	0
10665134114		515042969	22	6568284	1	/fk1fVcVxZ6iM6gHZzqbIyq56m5zrmHfpdcZ/zzkq4c=	2	0	0.01562	0.01553	0.0002155	0
10665134148		6221861800	3498	227419572	1	huEqgBuTsgIbw1KmYjIUw/N6rUCEeIqRUY51E4M8icU=	0	0	0.0125	0.0159	0.0004044	0
10665134161		6221861800	4180	248791373	1	huEqgBuTsgIbw1KmYjIUw/N6rUCEeIqRUY51E4M8icU=	0	0	0.0125	0.0159	0.0004044	0
10665134170		6221861800	5681	7195347	1	huEqgBuTsgIbw1KmYjIUw/N6rUCEeIqRUY51E4M8icU=	0	0	0.0125	0.0159	0.0004044	0
10665151808		515042969	16		5	/fk1fVcVxZ6iM6gHZzqbIyq56m5zrmHfpdcZ/zzkq4c=	2	0	0.01562	0.01553	0.0002155	0
10665151811		515042969	16		0	/fk1fVcVxZ6iM6gHZzqbIyq56m5zrmHfpdcZ/zzkq4c=	2	0	0.01562	0.01553	0.0002155	0
10665934460		515042969	19	5483858466	1	/fk1fVcVxZ6iM6gHZzqbIyq56m5zrmHfpdcZ/zzkq4c=	2	0	0.01562	0.01553	0.0002155	0
10665934472		515042969	26	3940680452	1	/fk1fVcVxZ6iM6gHZzqbIyq56m5zrmHfpdcZ/zzkq4c=	2	0	0.01562	0.01553	0.0002155	0
10665950902		515042969	0		5	/fk1fVcVxZ6iM6gHZzqbIyq56m5zrmHfpdcZ/zzkq4c=	2	0	0.01562	0.01553	0.0002155	0
10665950905		515042969	0		0	/fk1fVcVxZ6iM6gHZzqbIyq56m5zrmHfpdcZ/zzkq4c=	2	0	0.01562	0.01553	0.0002155	0
10665951361		515042969	20		5	/fk1fVcVxZ6iM6gHZzqbIyq56m5zrmHfpdcZ/zzkq4c=	2	0	0.01562	0.01553	0.0002155	0
10665951364		515042969	20		0	/fk1fVcVxZ6iM6gHZzqbIyq56m5zrmHfpdcZ/zzkq4c=	2	0	0.01562	0.01553	0.0002155	0
10665951373		515042969	24		5	/fk1fVcVxZ6iM6gHZzqbIyq56m5zrmHfpdcZ/zzkq4c=	2	0	0.01562	0.01553	0.0002155	0
10665951376		515042969	24		0	/fk1fVcVxZ6iM6gHZzqbIyq56m5zrmHfpdcZ/zzkq4c=	2	0	0.01562	0.01553	0.0002155	0
10666807623		515042969	16	38637390	1	/fk1fVcVxZ6iM6gHZzqbIyq56m5zrmHfpdcZ/zzkq4c=	2	0	0.01562	0.01553	0.0002155	0
10666828919		6252269802	20	6567304	4	vXgLfCPJ4LrZfulMjeDWkrZt6QtgdPccp2zduVjmyYQ=	0	2	0.0625	0.02386	0.0001926	0
10666829379		515042969	6		5	/fk1fVcVxZ6iM6gHZzqbIyq56m5zrmHfpdcZ/zzkq4c=	2	0	0.01562	0.01553	0.0002155	0
10666829382		515042969	6		0	/fk1fVcVxZ6iM6gHZzqbIyq56m5zrmHfpdcZ/zzkq4c=	2	0	0.01562	0.01553	0.0002155	0
10667582620		515042969	0	1438531849	1	/fk1fVcVxZ6iM6gHZzqbIyq56m5zrmHfpdcZ/zzkq4c=	2	0	0.01562	0.01553	0.0002155	0
10667582632		515042969	20	6955738	1	/fk1fVcVxZ6iM6gHZzqbIyq56m5zrmHfpdcZ/zzkq4c=	2	0	0.01562	0.01553	0.0002155	0
10667582644		515042969	24	705621	1	/fk1fVcVxZ6iM6gHZzqbIyq56m5zrmHfpdcZ/zzkq4c=	2	0	0.01562	0.01553	0.0002155	0
10667912874		6250023935	138	2498629190	4	nHinWYr2Nep8Mr79MMvmYCrGb0NdshyX6mlnZo/Ot+I=	1	2	0.02539	0.02704	0.0005789	0
10667912896		515042969	2		5	/fk1fVcVxZ6iM6gHZzqbIyq56m5zrmHfpdcZ/zzkq4c=	2	0	0.01562	0.01553	0.0002155	0
10667912899		515042969	2		0	/fk1fVcVxZ6iM6gHZzqbIyq56m5zrmHfpdcZ/zzkq4c=	2	0	0.01562	0.01553	0.0002155	0
10668706411		515042969	6	336047520	1	/fk1fVcVxZ6iM6gHZzqbIyq56m5zrmHfpdcZ/zzkq4c=	2	0	0.01562	0.01553	0.0002155	0
10668723492		6252284441	0		0	d2VTjfYNax8Fa/WdwdbO7zTYZ1UWfJEyx/DBfhaR/PA=	1	0	0.006248	0.009323	3.815e-05	0
10668733437		515042969	25		5	/fk1fVcVxZ6iM6gHZzqbIyq56m5zrmHfpdcZ/zzkq4c=	2	0	0.01562	0.01553	0.0002155	0
10668733440		515042969	25		0	/fk1fVcVxZ6iM6gHZzqbIyq56m5zrmHfpdcZ/zzkq4c=	2	0	0.01562	0.01553	0.0002155	0
10669476188		6250245734	3980	2498629190	1	0e4YV8rEkcNKEIOsJT7euNGNMqoLrqS80NYdESw4UFQ=	0	2	0.0625	0.1184	0.001158	0
10669476201		515042969	2	6567688	1	/fk1fVcVxZ6iM6gHZzqbIyq56m5zrmHfpdcZ/zzkq4c=	2	0	0.01562	0.01553	0.0002155	0
10669492689		6252276582	12	4539018949	4	9GFAxBWefZgy0kq2JqWsNbLELh83RjADrFYsb7JLu28=	0	0	0.009369	0.01099	9.537e-06	0
10670253017		515042969	25	1436639019	1	/fk1fVcVxZ6iM6gHZzqbIyq56m5zrmHfpdcZ/zzkq4c=	2	0	0.01562	0.01553	0.0002155	0
10670253028		6252284441	0	7729017	1	d2VTjfYNax8Fa/WdwdbO7zTYZ1UWfJEyx/DBfhaR/PA=	1	0	0.006248	0.009323	3.815e-05	0
10670268527		515042969	17		5	/fk1fVcVxZ6iM6gHZzqbIyq56m5zrmHfpdcZ/zzkq4c=	2	0	0.01562	0.01553	0.0002155	0
10670268530		515042969	17		0	/fk1fVcVxZ6iM6gHZzqbIyq56m5zrmHfpdcZ/zzkq4c=	2	0	0.01562	0.01553	0.0002155	0
10670268616		515042969	13		5	/fk1fVcVxZ6iM6gHZzqbIyq56m5zrmHfpdcZ/zzkq4c=	2	0	0.01562	0.01553	0.0002155	0
10670268619		515042969	13		0	/fk1fVcVxZ6iM6gHZzqbIyq56m5zrmHfpdcZ/zzkq4c=	2	0	0.01562	0.01553	0.0002155	0
10670268737		515042969	21		5	/fk1fVcVxZ6iM6gHZzqbIyq56m5zrmHfpdcZ/zzkq4c=	2	0	0.01562	0.01553	0.0002155	0
10670268740		515042969	21		0	/fk1fVcVxZ6iM6gHZzqbIyq56m5zrmHfpdcZ/zzkq4c=	2	0	0.01562	0.01553	0.0002155	0
10670268779		515042969	23		5	/fk1fVcVxZ6iM6gHZzqbIyq56m5zrmHfpdcZ/zzkq4c=	2	0	0.01562	0.01553	0.0002155	0
10670268782		515042969	23		0	/fk1fVcVxZ6iM6gHZzqbIyq56m5zrmHfpdcZ/zzkq4c=	2	0	0.01562	0.01553	0.0002155	0
10670269085		6252267206	44	572193620	4	vXgLfCPJ4LrZfulMjeDWkrZt6QtgdPccp2zduVjmyYQ=	0	2	0.0625	0.02386	0.0001926	0
10671674241		515042969	13	6640103	1	/fk1fVcVxZ6iM6gHZzqbIyq56m5zrmHfpdcZ/zzkq4c=	2	0	0.01562	0.01553	0.0002155	0
10671674253		515042969	17	62	1	/fk1fVcVxZ6iM6gHZzqbIyq56m5zrmHfpdcZ/zzkq4c=	2	0	0.01562	0.01553	0.0002155	0
10671674265		515042969	21	292354480	1	/fk1fVcVxZ6iM6gHZzqbIyq56m5zrmHfpdcZ/zzkq4c=	2	0	0.01562	0.01553	0.0002155	0
10671674277		515042969	23	336030340	1	/fk1fVcVxZ6iM6gHZzqbIyq56m5zrmHfpdcZ/zzkq4c=	2	0	0.01562	0.01553	0.0002155	0
10672396626		515042969	15		5	/fk1fVcVxZ6iM6gHZzqbIyq56m5zrmHfpdcZ/zzkq4c=	2	0	0.01562	0.01553	0.0002155	0
10672396629		515042969	15		0	/fk1fVcVxZ6iM6gHZzqbIyq56m5zrmHfpdcZ/zzkq4c=	2	0	0.01562	0.01553	0.0002155	0
10673083160		6252240929	0	38670060	4	vXgLfCPJ4LrZfulMjeDWkrZt6QtgdPccp2zduVjmyYQ=	1	8	0.006248	0.003975	1.144e-05	0
10673083303		6252276430	0	294908637	4	9GFAxBWefZgy0kq2JqWsNbLELh83RjADrFYsb7JLu28=	2	1	0.009369	0.0159	1.144e-05	0
10673083309		6252276516	0	294908637	4	9GFAxBWefZgy0kq2JqWsNbLELh83RjADrFYsb7JLu28=	0	0	0.007263	0.01189	9.537e-06	0
10673083327		6252276516	1	4820238618	5	9GFAxBWefZgy0kq2JqWsNbLELh83RjADrFYsb7JLu28=	0	0	0.007263	0.01189	9.537e-06	0
10673083337		6252276774	0	376263234	5	9GFAxBWefZgy0kq2JqWsNbLELh83RjADrFYsb7JLu28=	2	0	0.006248	0.0159	3.815e-05	0
10673926745		515042969	15	2055511243	1	/fk1fVcVxZ6iM6gHZzqbIyq56m5zrmHfpdcZ/zzkq4c=	2	0	0.01562	0.01553	0.0002155	0
10674318020		515042969	10		5	/fk1fVcVxZ6iM6gHZzqbIyq56m5zrmHfpdcZ/zzkq4c=	2	0	0.01562	0.01553	0.0002155	0
10674318023		515042969	10		0	/fk1fVcVxZ6iM6gHZzqbIyq56m5zrmHfpdcZ/zzkq4c=	2	0	0.01562	0.01553	0.0002155	0
10674975984		515042969	5		5	/fk1fVcVxZ6iM6gHZzqbIyq56m5zrmHfpdcZ/zzkq4c=	2	0	0.01562	0.01553	0.0002155	0
10674975987		515042969	5		0	/fk1fVcVxZ6iM6gHZzqbIyq56m5zrmHfpdcZ/zzkq4c=	2	0	0.01562	0.01553	0.0002155	0
10675706144		515042969	10	1436510856	1	/fk1fVcVxZ6iM6gHZzqbIyq56m5zrmHfpdcZ/zzkq4c=	2	0	0.01562	0.01553	0.0002155	0
10675723303		6252263419	9	6566577	4	vXgLfCPJ4LrZfulMjeDWkrZt6QtgdPccp2zduVjmyYQ=	0	2	0.0625	0.02386	0.0001926	0
10676453704		515042969	5	1436344400	1	/fk1fVcVxZ6iM6gHZzqbIyq56m5zrmHfpdcZ/zzkq4c=	2	0	0.01562	0.01553	0.0002155	0
10676470294		6252174995	14	1332160	4	njgsHP+OyQXqwu9U5QZ9QC5DS/+IM5Ktlf+o2A1xdTQ=	1	2	0.09998	0.02069	3.815e-05	1
10677246523		515042969	3		5	/fk1fVcVxZ6iM6gHZzqbIyq56m5zrmHfpdcZ/zzkq4c=	2	0	0.01562	0.01553	0.0002155	0
10677246526		515042969	3		0	/fk1fVcVxZ6iM6gHZzqbIyq56m5zrmHfpdcZ/zzkq4c=	2	0	0.01562	0.01553	0.0002155	0
10678318427		515042969	4		5	/fk1fVcVxZ6iM6gHZzqbIyq56m5zrmHfpdcZ/zzkq4c=	2	0	0.01562	0.01553	0.0002155	0
10678318430		515042969	4		0	/fk1fVcVxZ6iM6gHZzqbIyq56m5zrmHfpdcZ/zzkq4c=	2	0	0.01562	0.01553	0.0002155	0
10678318571		6252269802	9	294823359	4	vXgLfCPJ4LrZfulMjeDWkrZt6QtgdPccp2zduVjmyYQ=	0	2	0.0625	0.02386	0.0001926	0
10678968833		515042969	3	219315461	1	/fk1fVcVxZ6iM6gHZzqbIyq56m5zrmHfpdcZ/zzkq4c=	2	0	0.01562	0.01553	0.0002155	0
10678983273		515042969	11		5	/fk1fVcVxZ6iM6gHZzqbIyq56m5zrmHfpdcZ/zzkq4c=	2	0	0.01562	0.01553	0.0002155	0
10678983276		515042969	11		0	/fk1fVcVxZ6iM6gHZzqbIyq56m5zrmHfpdcZ/zzkq4c=	2	0	0.01562	0.01553	0.0002155	0
10679685653		515042969	4	400427120	1	/fk1fVcVxZ6iM6gHZzqbIyq56m5zrmHfpdcZ/zzkq4c=	2	0	0.01562	0.01553	0.0002155	0
10680398305		515042969	11	3453254128	1	/fk1fVcVxZ6iM6gHZzqbIyq56m5zrmHfpdcZ/zzkq4c=	2	0	0.01562	0.01553	0.0002155	0
10680413897		515042969	12		5	/fk1fVcVxZ6iM6gHZzqbIyq56m5zrmHfpdcZ/zzkq4c=	2	0	0.01562	0.01553	0.0002155	0
10680413900		515042969	12		0	/fk1fVcVxZ6iM6gHZzqbIyq56m5zrmHfpdcZ/zzkq4c=	2	0	0.01562	0.01553	0.0002155	0
10680413979		6252267206	20	336030258	4	vXgLfCPJ4LrZfulMjeDWkrZt6QtgdPccp2zduVjmyYQ=	0	2	0.0625	0.02386	0.0001926	0
10680414097		515042969	9		5	/fk1fVcVxZ6iM6gHZzqbIyq56m5zrmHfpdcZ/zzkq4c=	2	0	0.01562	0.01553	0.0002155	0
10680414100		515042969	9		0	/fk1fVcVxZ6iM6gHZzqbIyq56m5zrmHfpdcZ/zzkq4c=	2	0	0.01562	0.01553	0.0002155	0
10681193672		6252240196	6	4802096983	4	nHinWYr2Nep8Mr79MMvmYCrGb0NdshyX6mlnZo/Ot+I=	1	2	0.02487	0.02704	0.0003862	0
10681880246		515042969	9	4469919897	1	/fk1fVcVxZ6iM6gHZzqbIyq56m5zrmHfpdcZ/zzkq4c=	2	0	0.01562	0.01553	0.0002155	0
10681880258		515042969	12	5489339178	1	/fk1fVcVxZ6iM6gHZzqbIyq56m5zrmHfpdcZ/zzkq4c=	2	0	0.01562	0.01553	0.0002155	0
10681900232		6252283218	0	410834444	4	0r3naaX+ybfsUIahb35AvYPC6MarnPhbqkAtRJor0xE=	1	2	0.03125	0.01125	3.815e-06	0
10682665710		6252240196	11	1093479	4	nHinWYr2Nep8Mr79MMvmYCrGb0NdshyX6mlnZo/Ot+I=	1	2	0.02487	0.02704	0.0003862	0
10683427590		6238839290	58	927860065	3	CwGnjPqF6z6mEbr5zJVXafRsbETt6gvdwvOX2l+GpsI=	1	9	0.03125	0.02795	0.0001926	0
10683427601		6238839290	58		0	CwGnjPqF6z6mEbr5zJVXafRsbETt6gvdwvOX2l+GpsI=	1	9	0.03125	0.02795	0.0001926	0
10684295480		6252269802	99	4820137595	4	vXgLfCPJ4LrZfulMjeDWkrZt6QtgdPccp2zduVjmyYQ=	0	2	0.0625	0.02386	0.0001926	0
10684296124		6252240196	8	789827300	4	nHinWYr2Nep8Mr79MMvmYCrGb0NdshyX6mlnZo/Ot+I=	1	2	0.02487	0.02704	0.0003862	0
10685066420		6238839290	58	788288809	1	CwGnjPqF6z6mEbr5zJVXafRsbETt6gvdwvOX2l+GpsI=	1	9	0.03125	0.02795	0.0001926	0
10685066429		6250245734	3981	927860065	1	0e4YV8rEkcNKEIOsJT7euNGNMqoLrqS80NYdESw4UFQ=	0	2	0.0625	0.1184	0.001158	0
10685089288		515042969	18		5	/fk1fVcVxZ6iM6gHZzqbIyq56m5zrmHfpdcZ/zzkq4c=	2	0	0.01562	0.01553	0.0002155	0
10685089291		515042969	18		0	/fk1fVcVxZ6iM6gHZzqbIyq56m5zrmHfpdcZ/zzkq4c=	2	0	0.01562	0.01553	0.0002155	0
10685830642		6252284825	0		0	fJYeclskJqPWsAT6TX/r9X5OiIZpSEb2PBGliYAOMxM=	2	8	0.0625	0.04773	0.0001154	1
10685842478		515042969	0		5	/fk1fVcVxZ6iM6gHZzqbIyq56m5zrmHfpdcZ/zzkq4c=	2	0	0.01562	0.01553	0.0002155	0
10685842481		515042969	0		0	/fk1fVcVxZ6iM6gHZzqbIyq56m5zrmHfpdcZ/zzkq4c=	2	0	0.01562	0.01553	0.0002155	0
10685842522		515042969	2		5	/fk1fVcVxZ6iM6gHZzqbIyq56m5zrmHfpdcZ/zzkq4c=	2	0	0.01562	0.01553	0.0002155	0
10685842525		515042969	2		0	/fk1fVcVxZ6iM6gHZzqbIyq56m5zrmHfpdcZ/zzkq4c=	2	0	0.01562	0.01553	0.0002155	0
10685842570		6252263419	8	2197515106	4	vXgLfCPJ4LrZfulMjeDWkrZt6QtgdPccp2zduVjmyYQ=	0	2	0.0625	0.02386	0.0001926	0
10685843080		6252240196	13	257503447	4	nHinWYr2Nep8Mr79MMvmYCrGb0NdshyX6mlnZo/Ot+I=	1	2	0.02487	0.02704	0.0003862	0
10686559883		515042969	18	903225	1	/fk1fVcVxZ6iM6gHZzqbIyq56m5zrmHfpdcZ/zzkq4c=	2	0	0.01562	0.01553	0.0002155	0
10686580809		6252240196	2	336036881	4	nHinWYr2Nep8Mr79MMvmYCrGb0NdshyX6mlnZo/Ot+I=	1	2	0.02487	0.02704	0.0003862	0
10687269329		515042969	16		5	/fk1fVcVxZ6iM6gHZzqbIyq56m5zrmHfpdcZ/zzkq4c=	2	0	0.01562	0.01553	0.0002155	0
10687269332		515042969	16		0	/fk1fVcVxZ6iM6gHZzqbIyq56m5zrmHfpdcZ/zzkq4c=	2	0	0.01562	0.01553	0.0002155	0
10687269567		515042969	19		5	/fk1fVcVxZ6iM6gHZzqbIyq56m5zrmHfpdcZ/zzkq4c=	2	0	0.01562	0.01553	0.0002155	0
10687269570		515042969	19		0	/fk1fVcVxZ6iM6gHZzqbIyq56m5zrmHfpdcZ/zzkq4c=	2	0	0.01562	0.01553	0.0002155	0
10687269797		6252065564	15	4820032326	2	oPxcKd7feXmw+sZKrkp8/MvvNP/5kRG+Yy2fc/lz3Ks=	0	2	0.03412	0.07764	3.815e-05	0
10687269808		6252065564	15		0	oPxcKd7feXmw+sZKrkp8/MvvNP/5kRG+Yy2fc/lz3Ks=	0	2	0.03412	0.07764	3.815e-05	0
10687269871		515042969	22		5	/fk1fVcVxZ6iM6gHZzqbIyq56m5zrmHfpdcZ/zzkq4c=	2	0	0.01562	0.01553	0.0002155	0
10687269874		515042969	22		0	/fk1fVcVxZ6iM6gHZzqbIyq56m5zrmHfpdcZ/zzkq4c=	2	0	0.01562	0.01553	0.0002155	0
10688027994		515042969	0	317788119	1	/fk1fVcVxZ6iM6gHZzqbIyq56m5zrmHfpdcZ/zzkq4c=	2	0	0.01562	0.01553	0.0002155	0
10688028006		515042969	2	336025416	1	/fk1fVcVxZ6iM6gHZzqbIyq56m5zrmHfpdcZ/zzkq4c=	2	0	0.01562	0.01553	0.0002155	0
10688050404		515042969	8		5	/fk1fVcVxZ6iM6gHZzqbIyq56m5zrmHfpdcZ/zzkq4c=	2	0	0.01562	0.01553	0.0002155	0
10688050407		515042969	8		0	/fk1fVcVxZ6iM6gHZzqbIyq56m5zrmHfpdcZ/zzkq4c=	2	0	0.01562	0.01553	0.0002155	0
10688050480		6252244272	0	711247	4	vXgLfCPJ4LrZfulMjeDWkrZt6QtgdPccp2zduVjmyYQ=	1	2	0.03125	0.001987	4.768e-06	0
10688780378		6252065564	15	1315416	1	oPxcKd7feXmw+sZKrkp8/MvvNP/5kRG+Yy2fc/lz3Ks=	0	2	0.03412	0.07764	3.815e-05	0
10688780390		515042969	16	2596104845	1	/fk1fVcVxZ6iM6gHZzqbIyq56m5zrmHfpdcZ/zzkq4c=	2	0	0.01562	0.01553	0.0002155	0
10688780409		515042969	19	4820032326	1	/fk1fVcVxZ6iM6gHZzqbIyq56m5zrmHfpdcZ/zzkq4c=	2	0	0.01562	0.01553	0.0002155	0
10688780427		515042969	22	592904455	1	/fk1fVcVxZ6iM6gHZzqbIyq56m5zrmHfpdcZ/zzkq4c=	2	0	0.01562	0.01553	0.0002155	0
10689837592		515042969	8	1464439871	1	/fk1fVcVxZ6iM6gHZzqbIyq56m5zrmHfpdcZ/zzkq4c=	2	0	0.01562	0.01553	0.0002155	0
10689861705		6252240196	12	1323195	4	nHinWYr2Nep8Mr79MMvmYCrGb0NdshyX6mlnZo/Ot+I=	1	2	0.02487	0.02704	0.0003862	0
10690590922		515042969	14		5	/fk1fVcVxZ6iM6gHZzqbIyq56m5zrmHfpdcZ/zzkq4c=	2	0	0.01562	0.01553	0.0002155	0
10690590925		515042969	14		0	/fk1fVcVxZ6iM6gHZzqbIyq56m5zrmHfpdcZ/zzkq4c=	2	0	0.01562	0.01553	0.0002155	0
10690591481		515042969	20		5	/fk1fVcVxZ6iM6gHZzqbIyq56m5zrmHfpdcZ/zzkq4c=	2	0	0.01562	0.01553	0.0002155	0
10690591484		515042969	20		0	/fk1fVcVxZ6iM6gHZzqbIyq56m5zrmHfpdcZ/zzkq4c=	2	0	0.01562	0.01553	0.0002155	0
10691328144		515042969	17		5	/fk1fVcVxZ6iM6gHZzqbIyq56m5zrmHfpdcZ/zzkq4c=	2	0	0.01562	0.01553	0.0002155	0
10691328147		515042969	17		0	/fk1fVcVxZ6iM6gHZzqbIyq56m5zrmHfpdcZ/zzkq4c=	2	0	0.01562	0.01553	0.0002155	0
10691328295		515042969	7		5	/fk1fVcVxZ6iM6gHZzqbIyq56m5zrmHfpdcZ/zzkq4c=	2	0	0.01562	0.01553	0.0002155	0
10691328298		515042969	7		0	/fk1fVcVxZ6iM6gHZzqbIyq56m5zrmHfpdcZ/zzkq4c=	2	0	0.01562	0.01553	0.0002155	0
10691328325		515042969	1		5	/fk1fVcVxZ6iM6gHZzqbIyq56m5zrmHfpdcZ/zzkq4c=	2	0	0.01562	0.01553	0.0002155	0
10691328328		515042969	1		0	/fk1fVcVxZ6iM6gHZzqbIyq56m5zrmHfpdcZ/zzkq4c=	2	0	0.01562	0.01553	0.0002155	0
10691328901		5285926325	0	3338203067	3	2V0B3LFwQ48zIHlDcpiCQTAG+f4Nk64GVADb8vfarvA=	0	9	0.0625	0.006218	3.815e-05	0
10691328912		5285926325	0		0	2V0B3LFwQ48zIHlDcpiCQTAG+f4Nk64GVADb8vfarvA=	0	9	0.0625	0.006218	3.815e-05	0
10692047742		515042969	14	2672947253	1	/fk1fVcVxZ6iM6gHZzqbIyq56m5zrmHfpdcZ/zzkq4c=	2	0	0.01562	0.01553	0.0002155	0
10692047754		515042969	20	4820177057	1	/fk1fVcVxZ6iM6gHZzqbIyq56m5zrmHfpdcZ/zzkq4c=	2	0	0.01562	0.01553	0.0002155	0
10692711068		5285926325	0	4357859458	1	2V0B3LFwQ48zIHlDcpiCQTAG+f4Nk64GVADb8vfarvA=	0	9	0.0625	0.006218	3.815e-05	0
10692711081		515042969	1	294901601	1	/fk1fVcVxZ6iM6gHZzqbIyq56m5zrmHfpdcZ/zzkq4c=	2	0	0.01562	0.01553	0.0002155	0
10692711093		515042969	7	38673936	1	/fk1fVcVxZ6iM6gHZzqbIyq56m5zrmHfpdcZ/zzkq4c=	2	0	0.01562	0.01553	0.0002155	0
10692711105		515042969	17	368989734	1	/fk1fVcVxZ6iM6gHZzqbIyq56m5zrmHfpdcZ/zzkq4c=	2	0	0.01562	0.01553	0.0002155	0
10694738801		515042969	21		5	/fk1fVcVxZ6iM6gHZzqbIyq56m5zrmHfpdcZ/zzkq4c=	2	0	0.01562	0.01553	0.0002155	0
10694738804		515042969	21		0	/fk1fVcVxZ6iM6gHZzqbIyq56m5zrmHfpdcZ/zzkq4c=	2	0	0.01562	0.01553	0.0002155	0
10695428477		6252240196	3	294927590	4	nHinWYr2Nep8Mr79MMvmYCrGb0NdshyX6mlnZo/Ot+I=	1	2	0.02487	0.02704	0.0003862	0
10695428558		6249153835	26	5015682200	2	Q/WF/++kNe3VwGgx/38jaqIHl1nGn6abu1bZUzaFJ6U=	0	0	0.2505	0.001554	3.815e-06	0
10695428565		6249153835	26		0	Q/WF/++kNe3VwGgx/38jaqIHl1nGn6abu1bZUzaFJ6U=	0	0	0.2505	0.001554	3.815e-06	0
10695428720		3893898337	0	4478801771	3	oMlaxUeJ6sS4B/tyzfw1JfymVSsiCLIxr9uJQ2trIso=	1	9	0.006248	0.0008545	9.537e-06	0
10695428728		3893898337	0		0	oMlaxUeJ6sS4B/tyzfw1JfymVSsiCLIxr9uJQ2trIso=	1	9	0.006248	0.0008545	9.537e-06	0
10695428790		515042969	13		5	/fk1fVcVxZ6iM6gHZzqbIyq56m5zrmHfpdcZ/zzkq4c=	2	0	0.01562	0.01553	0.0002155	0
10695428793		515042969	13		0	/fk1fVcVxZ6iM6gHZzqbIyq56m5zrmHfpdcZ/zzkq4c=	2	0	0.01562	0.01553	0.0002155	0
10696062571		515042969	21	105833151	1	/fk1fVcVxZ6iM6gHZzqbIyq56m5zrmHfpdcZ/zzkq4c=	2	0	0.01562	0.01553	0.0002155	0
10696079825		515042969	24		5	/fk1fVcVxZ6iM6gHZzqbIyq56m5zrmHfpdcZ/zzkq4c=	2	0	0.01562	0.01553	0.0002155	0
10696079828		515042969	24		0	/fk1fVcVxZ6iM6gHZzqbIyq56m5zrmHfpdcZ/zzkq4c=	2	0	0.01562	0.01553	0.0002155	0
10696079990		515042969	6		5	/fk1fVcVxZ6iM6gHZzqbIyq56m5zrmHfpdcZ/zzkq4c=	2	0	0.01562	0.01553	0.0002155	0
10696079993		515042969	6		0	/fk1fVcVxZ6iM6gHZzqbIyq56m5zrmHfpdcZ/zzkq4c=	2	0	0.01562	0.01553	0.0002155	0
10696774988		3893898337	0	682272	1	oMlaxUeJ6sS4B/tyzfw1JfymVSsiCLIxr9uJQ2trIso=	1	9	0.006248	0.0008545	9.537e-06	0
10696775000		515042969	13	317330981	1	/fk1fVcVxZ6iM6gHZzqbIyq56m5zrmHfpdcZ/zzkq4c=	2	0	0.01562	0.01553	0.0002155	0
10696775009		6249153835	10	5015682200	1	Q/WF/++kNe3VwGgx/38jaqIHl1nGn6abu1bZUzaFJ6U=	0	0	0.2505	0.001554	3.815e-06	0
10696792529		515042969	23		5	/fk1fVcVxZ6iM6gHZzqbIyq56m5zrmHfpdcZ/zzkq4c=	2	0	0.01562	0.01553	0.0002155	0
10696792532		515042969	23		0	/fk1fVcVxZ6iM6gHZzqbIyq56m5zrmHfpdcZ/zzkq4c=	2	0	0.01562	0.01553	0.0002155	0
10697477875		515042969	6	1320018	1	/fk1fVcVxZ6iM6gHZzqbIyq56m5zrmHfpdcZ/zzkq4c=	2	0	0.01562	0.01553	0.0002155	0
10697477887		515042969	24	4476483801	1	/fk1fVcVxZ6iM6gHZzqbIyq56m5zrmHfpdcZ/zzkq4c=	2	0	0.01562	0.01553	0.0002155	0
10697507581		515042969	26		5	/fk1fVcVxZ6iM6gHZzqbIyq56m5zrmHfpdcZ/zzkq4c=	2	0	0.01562	0.01553	0.0002155	0
10697507584		515042969	26		0	/fk1fVcVxZ6iM6gHZzqbIyq56m5zrmHfpdcZ/zzkq4c=	2	0	0.01562	0.01553	0.0002155	0
10698190660		515042969	23	4489441050	1	/fk1fVcVxZ6iM6gHZzqbIyq56m5zrmHfpdcZ/zzkq4c=	2	0	0.01562	0.01553	0.0002155	0
10698213296		515042969	25		5	/fk1fVcVxZ6iM6gHZzqbIyq56m5zrmHfpdcZ/zzkq4c=	2	0	0.01562	0.01553	0.0002155	0
10698213299		515042969	25		0	/fk1fVcVxZ6iM6gHZzqbIyq56m5zrmHfpdcZ/zzkq4c=	2	0	0.01562	0.01553	0.0002155	0
10698910986		515042969	26	1270278	1	/fk1fVcVxZ6iM6gHZzqbIyq56m5zrmHfpdcZ/zzkq4c=	2	0	0.01562	0.01553	0.0002155	0
10698926113		6252286281	0		0	fJYeclskJqPWsAT6TX/r9X5OiIZpSEb2PBGliYAOMxM=	2	1	0.006248	0.04773	3.815e-05	0
10698932864		6252284914	0		0	fJYeclskJqPWsAT6TX/r9X5OiIZpSEb2PBGliYAOMxM=	0	2	0.02499	0.03339	0.0003862	1
10698932866		6252284914	1		0	fJYeclskJqPWsAT6TX/r9X5OiIZpSEb2PBGliYAOMxM=	0	2	0.02499	0.03339	0.0003862	1
10698932868		6252284914	2		0	fJYeclskJqPWsAT6TX/r9X5OiIZpSEb2PBGliYAOMxM=	0	2	0.02499	0.03339	0.0003862	1
10698932870		6252284914	3		0	fJYeclskJqPWsAT6TX/r9X5OiIZpSEb2PBGliYAOMxM=	0	2	0.02499	0.03339	0.0003862	1
10698932872		6252284914	4		0	fJYeclskJqPWsAT6TX/r9X5OiIZpSEb2PBGliYAOMxM=	0	2	0.02499	0.03339	0.0003862	1
10698932874		6252284914	5		0	fJYeclskJqPWsAT6TX/r9X5OiIZpSEb2PBGliYAOMxM=	0	2	0.02499	0.03339	0.0003862	1
10698932876		6252284914	6		0	fJYeclskJqPWsAT6TX/r9X5OiIZpSEb2PBGliYAOMxM=	0	2	0.02499	0.03339	0.0003862	1
10698932878		6252284914	7		0	fJYeclskJqPWsAT6TX/r9X5OiIZpSEb2PBGliYAOMxM=	0	2	0.02499	0.03339	0.0003862	1
10698932880		6252284914	8		0	fJYeclskJqPWsAT6TX/r9X5OiIZpSEb2PBGliYAOMxM=	0	2	0.02499	0.03339	0.0003862	1
10698932882		6252284914	9		0	fJYeclskJqPWsAT6TX/r9X5OiIZpSEb2PBGliYAOMxM=	0	2	0.02499	0.03339	0.0003862	1
10698932884		6252284914	10		0	fJYeclskJqPWsAT6TX/r9X5OiIZpSEb2PBGliYAOMxM=	0	2	0.02499	0.03339	0.0003862	1
10698932886		6252284914	11		0	fJYeclskJqPWsAT6TX/r9X5OiIZpSEb2PBGliYAOMxM=	0	2	0.02499	0.03339	0.0003862	1
10698932888		6252284914	12		0	fJYeclskJqPWsAT6TX/r9X5OiIZpSEb2PBGliYAOMxM=	0	2	0.02499	0.03339	0.0003862	1
10698932890		6252284914	13		0	fJYeclskJqPWsAT6TX/r9X5OiIZpSEb2PBGliYAOMxM=	0	2	0.02499	0.03339	0.0003862	1
10698932892		6252284914	14		0	fJYeclskJqPWsAT6TX/r9X5OiIZpSEb2PBGliYAOMxM=	0	2	0.02499	0.03339	0.0003862	1
10698932894		6252284914	15		0	fJYeclskJqPWsAT6TX/r9X5OiIZpSEb2PBGliYAOMxM=	0	2	0.02499	0.03339	0.0003862	1
10698932896		6252284914	16		0	fJYeclskJqPWsAT6TX/r9X5OiIZpSEb2PBGliYAOMxM=	0	2	0.02499	0.03339	0.0003862	1
10698932898		6252284914	17		0	fJYeclskJqPWsAT6TX/r9X5OiIZpSEb2PBGliYAOMxM=	0	2	0.02499	0.03339	0.0003862	1
10698932900		6252284914	18		0	fJYeclskJqPWsAT6TX/r9X5OiIZpSEb2PBGliYAOMxM=	0	2	0.02499	0.03339	0.0003862	1
10698932902		6252284914	19		0	fJYeclskJqPWsAT6TX/r9X5OiIZpSEb2PBGliYAOMxM=	0	2	0.02499	0.03339	0.0003862	1
10698932904		6252284914	20		0	fJYeclskJqPWsAT6TX/r9X5OiIZpSEb2PBGliYAOMxM=	0	2	0.02499	0.03339	0.0003862	1
10698932906		6252284914	21		0	fJYeclskJqPWsAT6TX/r9X5OiIZpSEb2PBGliYAOMxM=	0	2	0.02499	0.03339	0.0003862	1
10698932908		6252284914	22		0	fJYeclskJqPWsAT6TX/r9X5OiIZpSEb2PBGliYAOMxM=	0	2	0.02499	0.03339	0.0003862	1
10698932910		6252284914	23		0	fJYeclskJqPWsAT6TX/r9X5OiIZpSEb2PBGliYAOMxM=	0	2	0.02499	0.03339	0.0003862	1
10698932912		6252284914	24		0	fJYeclskJqPWsAT6TX/r9X5OiIZpSEb2PBGliYAOMxM=	0	2	0.02499	0.03339	0.0003862	1
10698932914		6252284914	25		0	fJYeclskJqPWsAT6TX/r9X5OiIZpSEb2PBGliYAOMxM=	0	2	0.02499	0.03339	0.0003862	1
10698932916		6252284914	26		0	fJYeclskJqPWsAT6TX/r9X5OiIZpSEb2PBGliYAOMxM=	0	2	0.02499	0.03339	0.0003862	1
10698932918		6252284914	27		0	fJYeclskJqPWsAT6TX/r9X5OiIZpSEb2PBGliYAOMxM=	0	2	0.02499	0.03339	0.0003862	1
10698932920		6252284914	28		0	fJYeclskJqPWsAT6TX/r9X5OiIZpSEb2PBGliYAOMxM=	0	2	0.02499	0.03339	0.0003862	1
10698932922		6252284914	29		0	fJYeclskJqPWsAT6TX/r9X5OiIZpSEb2PBGliYAOMxM=	0	2	0.02499	0.03339	0.0003862	1
10698932924		6252284914	30		0	fJYeclskJqPWsAT6TX/r9X5OiIZpSEb2PBGliYAOMxM=	0	2	0.02499	0.03339	0.0003862	1
10698932926		6252284914	31		0	fJYeclskJqPWsAT6TX/r9X5OiIZpSEb2PBGliYAOMxM=	0	2	0.02499	0.03339	0.0003862	1
10698932928		6252284914	32		0	fJYeclskJqPWsAT6TX/r9X5OiIZpSEb2PBGliYAOMxM=	0	2	0.02499	0.03339	0.0003862	1
10698932930		6252284914	33		0	fJYeclskJqPWsAT6TX/r9X5OiIZpSEb2PBGliYAOMxM=	0	2	0.02499	0.03339	0.0003862	1
10698932932		6252284914	34		0	fJYeclskJqPWsAT6TX/r9X5OiIZpSEb2PBGliYAOMxM=	0	2	0.02499	0.03339	0.0003862	1
10698932934		6252284914	35		0	fJYeclskJqPWsAT6TX/r9X5OiIZpSEb2PBGliYAOMxM=	0	2	0.02499	0.03339	0.0003862	1
10698932936		6252284914	36		0	fJYeclskJqPWsAT6TX/r9X5OiIZpSEb2PBGliYAOMxM=	0	2	0.02499	0.03339	0.0003862	1
10698932938		6252284914	37		0	fJYeclskJqPWsAT6TX/r9X5OiIZpSEb2PBGliYAOMxM=	0	2	0.02499	0.03339	0.0003862	1
10698932940		6252284914	38		0	fJYeclskJqPWsAT6TX/r9X5OiIZpSEb2PBGliYAOMxM=	0	2	0.02499	0.03339	0.0003862	1
10698932942		6252284914	39		0	fJYeclskJqPWsAT6TX/r9X5OiIZpSEb2PBGliYAOMxM=	0	2	0.02499	0.03339	0.0003862	1
10698932944		6252284914	40		0	fJYeclskJqPWsAT6TX/r9X5OiIZpSEb2PBGliYAOMxM=	0	2	0.02499	0.03339	0.0003862	1
10698932946		6252284914	41		0	fJYeclskJqPWsAT6TX/r9X5OiIZpSEb2PBGliYAOMxM=	0	2	0.02499	0.03339	0.0003862	1
10698932948		6252284914	42		0	fJYeclskJqPWsAT6TX/r9X5OiIZpSEb2PBGliYAOMxM=	0	2	0.02499	0.03339	0.0003862	1
10698932950		6252284914	43		0	fJYeclskJqPWsAT6TX/r9X5OiIZpSEb2PBGliYAOMxM=	0	2	0.02499	0.03339	0.0003862	1
10698932952		6252284914	44		0	fJYeclskJqPWsAT6TX/r9X5OiIZpSEb2PBGliYAOMxM=	0	2	0.02499	0.03339	0.0003862	1
10698932954		6252284914	45		0	fJYeclskJqPWsAT6TX/r9X5OiIZpSEb2PBGliYAOMxM=	0	2	0.02499	0.03339	0.0003862	1
10698932956		6252284914	46		0	fJYeclskJqPWsAT6TX/r9X5OiIZpSEb2PBGliYAOMxM=	0	2	0.02499	0.03339	0.0003862	1
10698932958		6252284914	47		0	fJYeclskJqPWsAT6TX/r9X5OiIZpSEb2PBGliYAOMxM=	0	2	0.02499	0.03339	0.0003862	1
10698932960		6252284914	48		0	fJYeclskJqPWsAT6TX/r9X5OiIZpSEb2PBGliYAOMxM=	0	2	0.02499	0.03339	0.0003862	1
10698932962		6252284914	49		0	fJYeclskJqPWsAT6TX/r9X5OiIZpSEb2PBGliYAOMxM=	0	2	0.02499	0.03339	0.0003862	1
10698932964		6252284914	50		0	fJYeclskJqPWsAT6TX/r9X5OiIZpSEb2PBGliYAOMxM=	0	2	0.02499	0.03339	0.0003862	1
10698932966		6252284914	51		0	fJYeclskJqPWsAT6TX/r9X5OiIZpSEb2PBGliYAOMxM=	0	2	0.02499	0.03339	0.0003862	1
10698932968		6252284914	52		0	fJYeclskJqPWsAT6TX/r9X5OiIZpSEb2PBGliYAOMxM=	0	2	0.02499	0.03339	0.0003862	1
10698932970		6252284914	53		0	fJYeclskJqPWsAT6TX/r9X5OiIZpSEb2PBGliYAOMxM=	0	2	0.02499	0.03339	0.0003862	1
10698932972		6252284914	54		0	fJYeclskJqPWsAT6TX/r9X5OiIZpSEb2PBGliYAOMxM=	0	2	0.02499	0.03339	0.0003862	1
10698932974		6252284914	55		0	fJYeclskJqPWsAT6TX/r9X5OiIZpSEb2PBGliYAOMxM=	0	2	0.02499	0.03339	0.0003862	1
10698932976		6252284914	56		0	fJYeclskJqPWsAT6TX/r9X5OiIZpSEb2PBGliYAOMxM=	0	2	0.02499	0.03339	0.0003862	1
10698932978		6252284914	57		0	fJYeclskJqPWsAT6TX/r9X5OiIZpSEb2PBGliYAOMxM=	0	2	0.02499	0.03339	0.0003862	1
10698932980		6252284914	58		0	fJYeclskJqPWsAT6TX/r9X5OiIZpSEb2PBGliYAOMxM=	0	2	0.02499	0.03339	0.0003862	1
10698932982		6252284914	59		0	fJYeclskJqPWsAT6TX/r9X5OiIZpSEb2PBGliYAOMxM=	0	2	0.02499	0.03339	0.0003862	1
10698932984		6252284914	60		0	fJYeclskJqPWsAT6TX/r9X5OiIZpSEb2PBGliYAOMxM=	0	2	0.02499	0.03339	0.0003862	1
10698932986		6252284914	61		0	fJYeclskJqPWsAT6TX/r9X5OiIZpSEb2PBGliYAOMxM=	0	2	0.02499	0.03339	0.0003862	1
10698932988		6252284914	62		0	fJYeclskJqPWsAT6TX/r9X5OiIZpSEb2PBGliYAOMxM=	0	2	0.02499	0.03339	0.0003862	1
10698932990		6252284914	63		0	fJYeclskJqPWsAT6TX/r9X5OiIZpSEb2PBGliYAOMxM=	0	2	0.02499	0.03339	0.0003862	1
10698932992		6252284914	64		0	fJYeclskJqPWsAT6TX/r9X5OiIZpSEb2PBGliYAOMxM=	0	2	0.02499	0.03339	0.0003862	1
10698932994		6252284914	65		0	fJYeclskJqPWsAT6TX/r9X5OiIZpSEb2PBGliYAOMxM=	0	2	0.02499	0.03339	0.0003862	1
10698932996		6252284914	66		0	fJYeclskJqPWsAT6TX/r9X5OiIZpSEb2PBGliYAOMxM=	0	2	0.02499	0.03339	0.0003862	1
10698932998		6252284914	67		0	fJYeclskJqPWsAT6TX/r9X5OiIZpSEb2PBGliYAOMxM=	0	2	0.02499	0.03339	0.0003862	1
10698933000		6252284914	68		0	fJYeclskJqPWsAT6TX/r9X5OiIZpSEb2PBGliYAOMxM=	0	2	0.02499	0.03339	0.0003862	1
10698933002		6252284914	69		0	fJYeclskJqPWsAT6TX/r9X5OiIZpSEb2PBGliYAOMxM=	0	2	0.02499	0.03339	0.0003862	1
10698933004		6252284914	70		0	fJYeclskJqPWsAT6TX/r9X5OiIZpSEb2PBGliYAOMxM=	0	2	0.02499	0.03339	0.0003862	1
10698933006		6252284914	71		0	fJYeclskJqPWsAT6TX/r9X5OiIZpSEb2PBGliYAOMxM=	0	2	0.02499	0.03339	0.0003862	1
10698933008		6252284914	72		0	fJYeclskJqPWsAT6TX/r9X5OiIZpSEb2PBGliYAOMxM=	0	2	0.02499	0.03339	0.0003862	1
10698933010		6252284914	73		0	fJYeclskJqPWsAT6TX/r9X5OiIZpSEb2PBGliYAOMxM=	0	2	0.02499	0.03339	0.0003862	1
10698933012		6252284914	74		0	fJYeclskJqPWsAT6TX/r9X5OiIZpSEb2PBGliYAOMxM=	0	2	0.02499	0.03339	0.0003862	1
10698933014		6252284914	75		0	fJYeclskJqPWsAT6TX/r9X5OiIZpSEb2PBGliYAOMxM=	0	2	0.02499	0.03339	0.0003862	1
10698933016		6252284914	76		0	fJYeclskJqPWsAT6TX/r9X5OiIZpSEb2PBGliYAOMxM=	0	2	0.02499	0.03339	0.0003862	1
10698933018		6252284914	77		0	fJYeclskJqPWsAT6TX/r9X5OiIZpSEb2PBGliYAOMxM=	0	2	0.02499	0.03339	0.0003862	1
10698933020		6252284914	78		0	fJYeclskJqPWsAT6TX/r9X5OiIZpSEb2PBGliYAOMxM=	0	2	0.02499	0.03339	0.0003862	1
10698933022		6252284914	79		0	fJYeclskJqPWsAT6TX/r9X5OiIZpSEb2PBGliYAOMxM=	0	2	0.02499	0.03339	0.0003862	1
10698933024		6252284914	80		0	fJYeclskJqPWsAT6TX/r9X5OiIZpSEb2PBGliYAOMxM=	0	2	0.02499	0.03339	0.0003862	1
10698933026		6252284914	81		0	fJYeclskJqPWsAT6TX/r9X5OiIZpSEb2PBGliYAOMxM=	0	2	0.02499	0.03339	0.0003862	1
10698933028		6252284914	82		0	fJYeclskJqPWsAT6TX/r9X5OiIZpSEb2PBGliYAOMxM=	0	2	0.02499	0.03339	0.0003862	1
10698933030		6252284914	83		0	fJYeclskJqPWsAT6TX/r9X5OiIZpSEb2PBGliYAOMxM=	0	2	0.02499	0.03339	0.0003862	1
10698933032		6252284914	84		0	fJYeclskJqPWsAT6TX/r9X5OiIZpSEb2PBGliYAOMxM=	0	2	0.02499	0.03339	0.0003862	1
10698933034		6252284914	85		0	fJYeclskJqPWsAT6TX/r9X5OiIZpSEb2PBGliYAOMxM=	0	2	0.02499	0.03339	0.0003862	1
10698933036		6252284914	86		0	fJYeclskJqPWsAT6TX/r9X5OiIZpSEb2PBGliYAOMxM=	0	2	0.02499	0.03339	0.0003862	1
10698933038		6252284914	87		0	fJYeclskJqPWsAT6TX/r9X5OiIZpSEb2PBGliYAOMxM=	0	2	0.02499	0.03339	0.0003862	1
10698933040		6252284914	88		0	fJYeclskJqPWsAT6TX/r9X5OiIZpSEb2PBGliYAOMxM=	0	2	0.02499	0.03339	0.0003862	1
10698933042		6252284914	89		0	fJYeclskJqPWsAT6TX/r9X5OiIZpSEb2PBGliYAOMxM=	0	2	0.02499	0.03339	0.0003862	1
10698933044		6252284914	90		0	fJYeclskJqPWsAT6TX/r9X5OiIZpSEb2PBGliYAOMxM=	0	2	0.02499	0.03339	0.0003862	1
10698933046		6252284914	91		0	fJYeclskJqPWsAT6TX/r9X5OiIZpSEb2PBGliYAOMxM=	0	2	0.02499	0.03339	0.0003862	1
10698933048		6252284914	92		0	fJYeclskJqPWsAT6TX/r9X5OiIZpSEb2PBGliYAOMxM=	0	2	0.02499	0.03339	0.0003862	1
10698933050		6252284914	93		0	fJYeclskJqPWsAT6TX/r9X5OiIZpSEb2PBGliYAOMxM=	0	2	0.02499	0.03339	0.0003862	1
10698933052		6252284914	94		0	fJYeclskJqPWsAT6TX/r9X5OiIZpSEb2PBGliYAOMxM=	0	2	0.02499	0.03339	0.0003862	1
10698933054		6252284914	95		0	fJYeclskJqPWsAT6TX/r9X5OiIZpSEb2PBGliYAOMxM=	0	2	0.02499	0.03339	0.0003862	1
10698933056		6252284914	96		0	fJYeclskJqPWsAT6TX/r9X5OiIZpSEb2PBGliYAOMxM=	0	2	0.02499	0.03339	0.0003862	1
10698933058		6252284914	97		0	fJYeclskJqPWsAT6TX/r9X5OiIZpSEb2PBGliYAOMxM=	0	2	0.02499	0.03339	0.0003862	1
10698933060		6252284914	98		0	fJYeclskJqPWsAT6TX/r9X5OiIZpSEb2PBGliYAOMxM=	0	2	0.02499	0.03339	0.0003862	1
10698933062		6252284914	99		0	fJYeclskJqPWsAT6TX/r9X5OiIZpSEb2PBGliYAOMxM=	0	2	0.02499	0.03339	0.0003862	1
10698933064		6252284914	100		0	fJYeclskJqPWsAT6TX/r9X5OiIZpSEb2PBGliYAOMxM=	0	2	0.02499	0.03339	0.0003862	1
10698933066		6252284914	101		0	fJYeclskJqPWsAT6TX/r9X5OiIZpSEb2PBGliYAOMxM=	0	2	0.02499	0.03339	0.0003862	1
10698933068		6252284914	102		0	fJYeclskJqPWsAT6TX/r9X5OiIZpSEb2PBGliYAOMxM=	0	2	0.02499	0.03339	0.0003862	1
10698933070		6252284914	103		0	fJYeclskJqPWsAT6TX/r9X5OiIZpSEb2PBGliYAOMxM=	0	2	0.02499	0.03339	0.0003862	1
10698933072		6252284914	104		0	fJYeclskJqPWsAT6TX/r9X5OiIZpSEb2PBGliYAOMxM=	0	2	0.02499	0.03339	0.0003862	1
10698933074		6252284914	105		0	fJYeclskJqPWsAT6TX/r9X5OiIZpSEb2PBGliYAOMxM=	0	2	0.02499	0.03339	0.0003862	1
10698933076		6252284914	106		0	fJYeclskJqPWsAT6TX/r9X5OiIZpSEb2PBGliYAOMxM=	0	2	0.02499	0.03339	0.0003862	1
10698933078		6252284914	107		0	fJYeclskJqPWsAT6TX/r9X5OiIZpSEb2PBGliYAOMxM=	0	2	0.02499	0.03339	0.0003862	1
10698933080		6252284914	108		0	fJYeclskJqPWsAT6TX/r9X5OiIZpSEb2PBGliYAOMxM=	0	2	0.02499	0.03339	0.0003862	1
10698933082		6252284914	109		0	fJYeclskJqPWsAT6TX/r9X5OiIZpSEb2PBGliYAOMxM=	0	2	0.02499	0.03339	0.0003862	1
10698933084		6252284914	110		0	fJYeclskJqPWsAT6TX/r9X5OiIZpSEb2PBGliYAOMxM=	0	2	0.02499	0.03339	0.0003862	1
10698933086		6252284914	111		0	fJYeclskJqPWsAT6TX/r9X5OiIZpSEb2PBGliYAOMxM=	0	2	0.02499	0.03339	0.0003862	1
10698933088		6252284914	112		0	fJYeclskJqPWsAT6TX/r9X5OiIZpSEb2PBGliYAOMxM=	0	2	0.02499	0.03339	0.0003862	1
10698933090		6252284914	113		0	fJYeclskJqPWsAT6TX/r9X5OiIZpSEb2PBGliYAOMxM=	0	2	0.02499	0.03339	0.0003862	1
10698933092		6252284914	114		0	fJYeclskJqPWsAT6TX/r9X5OiIZpSEb2PBGliYAOMxM=	0	2	0.02499	0.03339	0.0003862	1
10698933094		6252284914	115		0	fJYeclskJqPWsAT6TX/r9X5OiIZpSEb2PBGliYAOMxM=	0	2	0.02499	0.03339	0.0003862	1
10698933096		6252284914	116		0	fJYeclskJqPWsAT6TX/r9X5OiIZpSEb2PBGliYAOMxM=	0	2	0.02499	0.03339	0.0003862	1
10698933098		6252284914	117		0	fJYeclskJqPWsAT6TX/r9X5OiIZpSEb2PBGliYAOMxM=	0	2	0.02499	0.03339	0.0003862	1
10698933100		6252284914	118		0	fJYeclskJqPWsAT6TX/r9X5OiIZpSEb2PBGliYAOMxM=	0	2	0.02499	0.03339	0.0003862	1
10698933102		6252284914	119		0	fJYeclskJqPWsAT6TX/r9X5OiIZpSEb2PBGliYAOMxM=	0	2	0.02499	0.03339	0.0003862	1
10698933104		6252284914	120		0	fJYeclskJqPWsAT6TX/r9X5OiIZpSEb2PBGliYAOMxM=	0	2	0.02499	0.03339	0.0003862	1
10698933106		6252284914	121		0	fJYeclskJqPWsAT6TX/r9X5OiIZpSEb2PBGliYAOMxM=	0	2	0.02499	0.03339	0.0003862	1
10698933108		6252284914	122		0	fJYeclskJqPWsAT6TX/r9X5OiIZpSEb2PBGliYAOMxM=	0	2	0.02499	0.03339	0.0003862	1
10698933110		6252284914	123		0	fJYeclskJqPWsAT6TX/r9X5OiIZpSEb2PBGliYAOMxM=	0	2	0.02499	0.03339	0.0003862	1
10698933112		6252284914	124		0	fJYeclskJqPWsAT6TX/r9X5OiIZpSEb2PBGliYAOMxM=	0	2	0.02499	0.03339	0.0003862	1
10698933114		6252284914	125		0	fJYeclskJqPWsAT6TX/r9X5OiIZpSEb2PBGliYAOMxM=	0	2	0.02499	0.03339	0.0003862	1
10698933116		6252284914	126		0	fJYeclskJqPWsAT6TX/r9X5OiIZpSEb2PBGliYAOMxM=	0	2	0.02499	0.03339	0.0003862	1
10698933118		6252284914	127		0	fJYeclskJqPWsAT6TX/r9X5OiIZpSEb2PBGliYAOMxM=	0	2	0.02499	0.03339	0.0003862	1
10698933120		6252284914	128		0	fJYeclskJqPWsAT6TX/r9X5OiIZpSEb2PBGliYAOMxM=	0	2	0.02499	0.03339	0.0003862	1
10698933122		6252284914	129		0	fJYeclskJqPWsAT6TX/r9X5OiIZpSEb2PBGliYAOMxM=	0	2	0.02499	0.03339	0.0003862	1
10698933124		6252284914	130		0	fJYeclskJqPWsAT6TX/r9X5OiIZpSEb2PBGliYAOMxM=	0	2	0.02499	0.03339	0.0003862	1
10698933126		6252284914	131		0	fJYeclskJqPWsAT6TX/r9X5OiIZpSEb2PBGliYAOMxM=	0	2	0.02499	0.03339	0.0003862	1
10698933128		6252284914	132		0	fJYeclskJqPWsAT6TX/r9X5OiIZpSEb2PBGliYAOMxM=	0	2	0.02499	0.03339	0.0003862	1
10698933130		6252284914	133		0	fJYeclskJqPWsAT6TX/r9X5OiIZpSEb2PBGliYAOMxM=	0	2	0.02499	0.03339	0.0003862	1
10698933132		6252284914	134		0	fJYeclskJqPWsAT6TX/r9X5OiIZpSEb2PBGliYAOMxM=	0	2	0.02499	0.03339	0.0003862	1
10698933134		6252284914	135		0	fJYeclskJqPWsAT6TX/r9X5OiIZpSEb2PBGliYAOMxM=	0	2	0.02499	0.03339	0.0003862	1
10698933136		6252284914	136		0	fJYeclskJqPWsAT6TX/r9X5OiIZpSEb2PBGliYAOMxM=	0	2	0.02499	0.03339	0.0003862	1
10698933138		6252284914	137		0	fJYeclskJqPWsAT6TX/r9X5OiIZpSEb2PBGliYAOMxM=	0	2	0.02499	0.03339	0.0003862	1
10698933140		6252284914	138		0	fJYeclskJqPWsAT6TX/r9X5OiIZpSEb2PBGliYAOMxM=	0	2	0.02499	0.03339	0.0003862	1
10698933142		6252284914	139		0	fJYeclskJqPWsAT6TX/r9X5OiIZpSEb2PBGliYAOMxM=	0	2	0.02499	0.03339	0.0003862	1
10698933144		6252284914	140		0	fJYeclskJqPWsAT6TX/r9X5OiIZpSEb2PBGliYAOMxM=	0	2	0.02499	0.03339	0.0003862	1
10698933146		6252284914	141		0	fJYeclskJqPWsAT6TX/r9X5OiIZpSEb2PBGliYAOMxM=	0	2	0.02499	0.03339	0.0003862	1
10698933148		6252284914	142		0	fJYeclskJqPWsAT6TX/r9X5OiIZpSEb2PBGliYAOMxM=	0	2	0.02499	0.03339	0.0003862	1
10698933150		6252284914	143		0	fJYeclskJqPWsAT6TX/r9X5OiIZpSEb2PBGliYAOMxM=	0	2	0.02499	0.03339	0.0003862	1
10698933152		6252284914	144		0	fJYeclskJqPWsAT6TX/r9X5OiIZpSEb2PBGliYAOMxM=	0	2	0.02499	0.03339	0.0003862	1
10698933154		6252284914	145		0	fJYeclskJqPWsAT6TX/r9X5OiIZpSEb2PBGliYAOMxM=	0	2	0.02499	0.03339	0.0003862	1
10698933156		6252284914	146		0	fJYeclskJqPWsAT6TX/r9X5OiIZpSEb2PBGliYAOMxM=	0	2	0.02499	0.03339	0.0003862	1
10698933158		6252284914	147		0	fJYeclskJqPWsAT6TX/r9X5OiIZpSEb2PBGliYAOMxM=	0	2	0.02499	0.03339	0.0003862	1
10698933160		6252284914	148		0	fJYeclskJqPWsAT6TX/r9X5OiIZpSEb2PBGliYAOMxM=	0	2	0.02499	0.03339	0.0003862	1
10698933162		6252284914	149		0	fJYeclskJqPWsAT6TX/r9X5OiIZpSEb2PBGliYAOMxM=	0	2	0.02499	0.03339	0.0003862	1
10698933164		6252284914	150		0	fJYeclskJqPWsAT6TX/r9X5OiIZpSEb2PBGliYAOMxM=	0	2	0.02499	0.03339	0.0003862	1
10698933166		6252284914	151		0	fJYeclskJqPWsAT6TX/r9X5OiIZpSEb2PBGliYAOMxM=	0	2	0.02499	0.03339	0.0003862	1
10698933168		6252284914	152		0	fJYeclskJqPWsAT6TX/r9X5OiIZpSEb2PBGliYAOMxM=	0	2	0.02499	0.03339	0.0003862	1
10698933170		6252284914	153		0	fJYeclskJqPWsAT6TX/r9X5OiIZpSEb2PBGliYAOMxM=	0	2	0.02499	0.03339	0.0003862	1
10698933172		6252284914	154		0	fJYeclskJqPWsAT6TX/r9X5OiIZpSEb2PBGliYAOMxM=	0	2	0.02499	0.03339	0.0003862	1
10698933174		6252284914	155		0	fJYeclskJqPWsAT6TX/r9X5OiIZpSEb2PBGliYAOMxM=	0	2	0.02499	0.03339	0.0003862	1
10698933176		6252284914	156		0	fJYeclskJqPWsAT6TX/r9X5OiIZpSEb2PBGliYAOMxM=	0	2	0.02499	0.03339	0.0003862	1
10698933178		6252284914	157		0	fJYeclskJqPWsAT6TX/r9X5OiIZpSEb2PBGliYAOMxM=	0	2	0.02499	0.03339	0.0003862	1
10698933180		6252284914	158		0	fJYeclskJqPWsAT6TX/r9X5OiIZpSEb2PBGliYAOMxM=	0	2	0.02499	0.03339	0.0003862	1
10698933182		6252284914	159		0	fJYeclskJqPWsAT6TX/r9X5OiIZpSEb2PBGliYAOMxM=	0	2	0.02499	0.03339	0.0003862	1
10698933184		6252284914	160		0	fJYeclskJqPWsAT6TX/r9X5OiIZpSEb2PBGliYAOMxM=	0	2	0.02499	0.03339	0.0003862	1
10698933186		6252284914	161		0	fJYeclskJqPWsAT6TX/r9X5OiIZpSEb2PBGliYAOMxM=	0	2	0.02499	0.03339	0.0003862	1
10698933188		6252284914	162		0	fJYeclskJqPWsAT6TX/r9X5OiIZpSEb2PBGliYAOMxM=	0	2	0.02499	0.03339	0.0003862	1
10698933190		6252284914	163		0	fJYeclskJqPWsAT6TX/r9X5OiIZpSEb2PBGliYAOMxM=	0	2	0.02499	0.03339	0.0003862	1
10698933192		6252284914	164		0	fJYeclskJqPWsAT6TX/r9X5OiIZpSEb2PBGliYAOMxM=	0	2	0.02499	0.03339	0.0003862	1
10698933194		6252284914	165		0	fJYeclskJqPWsAT6TX/r9X5OiIZpSEb2PBGliYAOMxM=	0	2	0.02499	0.03339	0.0003862	1
10698933196		6252284914	166		0	fJYeclskJqPWsAT6TX/r9X5OiIZpSEb2PBGliYAOMxM=	0	2	0.02499	0.03339	0.0003862	1
10698933198		6252284914	167		0	fJYeclskJqPWsAT6TX/r9X5OiIZpSEb2PBGliYAOMxM=	0	2	0.02499	0.03339	0.0003862	1
10698933200		6252284914	168		0	fJYeclskJqPWsAT6TX/r9X5OiIZpSEb2PBGliYAOMxM=	0	2	0.02499	0.03339	0.0003862	1
10698933202		6252284914	169		0	fJYeclskJqPWsAT6TX/r9X5OiIZpSEb2PBGliYAOMxM=	0	2	0.02499	0.03339	0.0003862	1
10698933204		6252284914	170		0	fJYeclskJqPWsAT6TX/r9X5OiIZpSEb2PBGliYAOMxM=	0	2	0.02499	0.03339	0.0003862	1
10698933206		6252284914	171		0	fJYeclskJqPWsAT6TX/r9X5OiIZpSEb2PBGliYAOMxM=	0	2	0.02499	0.03339	0.0003862	1
10698933208		6252284914	172		0	fJYeclskJqPWsAT6TX/r9X5OiIZpSEb2PBGliYAOMxM=	0	2	0.02499	0.03339	0.0003862	1
10698933210		6252284914	173		0	fJYeclskJqPWsAT6TX/r9X5OiIZpSEb2PBGliYAOMxM=	0	2	0.02499	0.03339	0.0003862	1
10698933212		6252284914	174		0	fJYeclskJqPWsAT6TX/r9X5OiIZpSEb2PBGliYAOMxM=	0	2	0.02499	0.03339	0.0003862	1
10698933214		6252284914	175		0	fJYeclskJqPWsAT6TX/r9X5OiIZpSEb2PBGliYAOMxM=	0	2	0.02499	0.03339	0.0003862	1
10698933216		6252284914	176		0	fJYeclskJqPWsAT6TX/r9X5OiIZpSEb2PBGliYAOMxM=	0	2	0.02499	0.03339	0.0003862	1
10698933218		6252284914	177		0	fJYeclskJqPWsAT6TX/r9X5OiIZpSEb2PBGliYAOMxM=	0	2	0.02499	0.03339	0.0003862	1
10698933220		6252284914	178		0	fJYeclskJqPWsAT6TX/r9X5OiIZpSEb2PBGliYAOMxM=	0	2	0.02499	0.03339	0.0003862	1
10698933222		6252284914	179		0	fJYeclskJqPWsAT6TX/r9X5OiIZpSEb2PBGliYAOMxM=	0	2	0.02499	0.03339	0.0003862	1
10698933224		6252284914	180		0	fJYeclskJqPWsAT6TX/r9X5OiIZpSEb2PBGliYAOMxM=	0	2	0.02499	0.03339	0.0003862	1
10698933226		6252284914	181		0	fJYeclskJqPWsAT6TX/r9X5OiIZpSEb2PBGliYAOMxM=	0	2	0.02499	0.03339	0.0003862	1
10698933228		6252284914	182		0	fJYeclskJqPWsAT6TX/r9X5OiIZpSEb2PBGliYAOMxM=	0	2	0.02499	0.03339	0.0003862	1
10698933230		6252284914	183		0	fJYeclskJqPWsAT6TX/r9X5OiIZpSEb2PBGliYAOMxM=	0	2	0.02499	0.03339	0.0003862	1
10698933232		6252284914	184		0	fJYeclskJqPWsAT6TX/r9X5OiIZpSEb2PBGliYAOMxM=	0	2	0.02499	0.03339	0.0003862	1
10698933234		6252284914	185		0	fJYeclskJqPWsAT6TX/r9X5OiIZpSEb2PBGliYAOMxM=	0	2	0.02499	0.03339	0.0003862	1
10698933236		6252284914	186		0	fJYeclskJqPWsAT6TX/r9X5OiIZpSEb2PBGliYAOMxM=	0	2	0.02499	0.03339	0.0003862	1
10698933238		6252284914	187		0	fJYeclskJqPWsAT6TX/r9X5OiIZpSEb2PBGliYAOMxM=	0	2	0.02499	0.03339	0.0003862	1
10698933240		6252284914	188		0	fJYeclskJqPWsAT6TX/r9X5OiIZpSEb2PBGliYAOMxM=	0	2	0.02499	0.03339	0.0003862	1
10698933242		6252284914	189		0	fJYeclskJqPWsAT6TX/r9X5OiIZpSEb2PBGliYAOMxM=	0	2	0.02499	0.03339	0.0003862	1
10698933244		6252284914	190		0	fJYeclskJqPWsAT6TX/r9X5OiIZpSEb2PBGliYAOMxM=	0	2	0.02499	0.03339	0.0003862	1
10698933246		6252284914	191		0	fJYeclskJqPWsAT6TX/r9X5OiIZpSEb2PBGliYAOMxM=	0	2	0.02499	0.03339	0.0003862	1
10698933248		6252284914	192		0	fJYeclskJqPWsAT6TX/r9X5OiIZpSEb2PBGliYAOMxM=	0	2	0.02499	0.03339	0.0003862	1
10698933250		6252284914	193		0	fJYeclskJqPWsAT6TX/r9X5OiIZpSEb2PBGliYAOMxM=	0	2	0.02499	0.03339	0.0003862	1
10698933252		6252284914	194		0	fJYeclskJqPWsAT6TX/r9X5OiIZpSEb2PBGliYAOMxM=	0	2	0.02499	0.03339	0.0003862	1
10698933254		6252284914	195		0	fJYeclskJqPWsAT6TX/r9X5OiIZpSEb2PBGliYAOMxM=	0	2	0.02499	0.03339	0.0003862	1
10698933256		6252284914	196		0	fJYeclskJqPWsAT6TX/r9X5OiIZpSEb2PBGliYAOMxM=	0	2	0.02499	0.03339	0.0003862	1
10698933258		6252284914	197		0	fJYeclskJqPWsAT6TX/r9X5OiIZpSEb2PBGliYAOMxM=	0	2	0.02499	0.03339	0.0003862	1
10698933260		6252284914	198		0	fJYeclskJqPWsAT6TX/r9X5OiIZpSEb2PBGliYAOMxM=	0	2	0.02499	0.03339	0.0003862	1
10698933262		6252284914	199		0	fJYeclskJqPWsAT6TX/r9X5OiIZpSEb2PBGliYAOMxM=	0	2	0.02499	0.03339	0.0003862	1
10698933264		6252284914	200		0	fJYeclskJqPWsAT6TX/r9X5OiIZpSEb2PBGliYAOMxM=	0	2	0.02499	0.03339	0.0003862	1
10698933266		6252284914	201		0	fJYeclskJqPWsAT6TX/r9X5OiIZpSEb2PBGliYAOMxM=	0	2	0.02499	0.03339	0.0003862	1
10698933268		6252284914	202		0	fJYeclskJqPWsAT6TX/r9X5OiIZpSEb2PBGliYAOMxM=	0	2	0.02499	0.03339	0.0003862	1
10698933270		6252284914	203		0	fJYeclskJqPWsAT6TX/r9X5OiIZpSEb2PBGliYAOMxM=	0	2	0.02499	0.03339	0.0003862	1
10698933272		6252284914	204		0	fJYeclskJqPWsAT6TX/r9X5OiIZpSEb2PBGliYAOMxM=	0	2	0.02499	0.03339	0.0003862	1
10698933274		6252284914	205		0	fJYeclskJqPWsAT6TX/r9X5OiIZpSEb2PBGliYAOMxM=	0	2	0.02499	0.03339	0.0003862	1
10698933276		6252284914	206		0	fJYeclskJqPWsAT6TX/r9X5OiIZpSEb2PBGliYAOMxM=	0	2	0.02499	0.03339	0.0003862	1
10698933278		6252284914	207		0	fJYeclskJqPWsAT6TX/r9X5OiIZpSEb2PBGliYAOMxM=	0	2	0.02499	0.03339	0.0003862	1
10698933280		6252284914	208		0	fJYeclskJqPWsAT6TX/r9X5OiIZpSEb2PBGliYAOMxM=	0	2	0.02499	0.03339	0.0003862	1
10698933282		6252284914	209		0	fJYeclskJqPWsAT6TX/r9X5OiIZpSEb2PBGliYAOMxM=	0	2	0.02499	0.03339	0.0003862	1
10698933284		6252284914	210		0	fJYeclskJqPWsAT6TX/r9X5OiIZpSEb2PBGliYAOMxM=	0	2	0.02499	0.03339	0.0003862	1
10698933286		6252284914	211		0	fJYeclskJqPWsAT6TX/r9X5OiIZpSEb2PBGliYAOMxM=	0	2	0.02499	0.03339	0.0003862	1
10698933288		6252284914	212		0	fJYeclskJqPWsAT6TX/r9X5OiIZpSEb2PBGliYAOMxM=	0	2	0.02499	0.03339	0.0003862	1
10698933290		6252284914	213		0	fJYeclskJqPWsAT6TX/r9X5OiIZpSEb2PBGliYAOMxM=	0	2	0.02499	0.03339	0.0003862	1
10698933292		6252284914	214		0	fJYeclskJqPWsAT6TX/r9X5OiIZpSEb2PBGliYAOMxM=	0	2	0.02499	0.03339	0.0003862	1
10698933294		6252284914	215		0	fJYeclskJqPWsAT6TX/r9X5OiIZpSEb2PBGliYAOMxM=	0	2	0.02499	0.03339	0.0003862	1
10698933296		6252284914	216		0	fJYeclskJqPWsAT6TX/r9X5OiIZpSEb2PBGliYAOMxM=	0	2	0.02499	0.03339	0.0003862	1
10698933298		6252284914	217		0	fJYeclskJqPWsAT6TX/r9X5OiIZpSEb2PBGliYAOMxM=	0	2	0.02499	0.03339	0.0003862	1
10698933300		6252284914	218		0	fJYeclskJqPWsAT6TX/r9X5OiIZpSEb2PBGliYAOMxM=	0	2	0.02499	0.03339	0.0003862	1
10698933302		6252284914	219		0	fJYeclskJqPWsAT6TX/r9X5OiIZpSEb2PBGliYAOMxM=	0	2	0.02499	0.03339	0.0003862	1
10698933304		6252284914	220		0	fJYeclskJqPWsAT6TX/r9X5OiIZpSEb2PBGliYAOMxM=	0	2	0.02499	0.03339	0.0003862	1
10698933306		6252284914	221		0	fJYeclskJqPWsAT6TX/r9X5OiIZpSEb2PBGliYAOMxM=	0	2	0.02499	0.03339	0.0003862	1
10698933308		6252284914	222		0	fJYeclskJqPWsAT6TX/r9X5OiIZpSEb2PBGliYAOMxM=	0	2	0.02499	0.03339	0.0003862	1
10698933310		6252284914	223		0	fJYeclskJqPWsAT6TX/r9X5OiIZpSEb2PBGliYAOMxM=	0	2	0.02499	0.03339	0.0003862	1
10698933312		6252284914	224		0	fJYeclskJqPWsAT6TX/r9X5OiIZpSEb2PBGliYAOMxM=	0	2	0.02499	0.03339	0.0003862	1
10698933314		6252284914	225		0	fJYeclskJqPWsAT6TX/r9X5OiIZpSEb2PBGliYAOMxM=	0	2	0.02499	0.03339	0.0003862	1
10698933316		6252284914	226		0	fJYeclskJqPWsAT6TX/r9X5OiIZpSEb2PBGliYAOMxM=	0	2	0.02499	0.03339	0.0003862	1
10698933318		6252284914	227		0	fJYeclskJqPWsAT6TX/r9X5OiIZpSEb2PBGliYAOMxM=	0	2	0.02499	0.03339	0.0003862	1
10698933320		6252284914	228		0	fJYeclskJqPWsAT6TX/r9X5OiIZpSEb2PBGliYAOMxM=	0	2	0.02499	0.03339	0.0003862	1
10698933322		6252284914	229		0	fJYeclskJqPWsAT6TX/r9X5OiIZpSEb2PBGliYAOMxM=	0	2	0.02499	0.03339	0.0003862	1
10698933324		6252284914	230		0	fJYeclskJqPWsAT6TX/r9X5OiIZpSEb2PBGliYAOMxM=	0	2	0.02499	0.03339	0.0003862	1
10698933326		6252284914	231		0	fJYeclskJqPWsAT6TX/r9X5OiIZpSEb2PBGliYAOMxM=	0	2	0.02499	0.03339	0.0003862	1
10698933328		6252284914	232		0	fJYeclskJqPWsAT6TX/r9X5OiIZpSEb2PBGliYAOMxM=	0	2	0.02499	0.03339	0.0003862	1
10698933330		6252284914	233		0	fJYeclskJqPWsAT6TX/r9X5OiIZpSEb2PBGliYAOMxM=	0	2	0.02499	0.03339	0.0003862	1
10698933332		6252284914	234		0	fJYeclskJqPWsAT6TX/r9X5OiIZpSEb2PBGliYAOMxM=	0	2	0.02499	0.03339	0.0003862	1
10698933334		6252284914	235		0	fJYeclskJqPWsAT6TX/r9X5OiIZpSEb2PBGliYAOMxM=	0	2	0.02499	0.03339	0.0003862	1
10698933336		6252284914	236		0	fJYeclskJqPWsAT6TX/r9X5OiIZpSEb2PBGliYAOMxM=	0	2	0.02499	0.03339	0.0003862	1
10698933338		6252284914	237		0	fJYeclskJqPWsAT6TX/r9X5OiIZpSEb2PBGliYAOMxM=	0	2	0.02499	0.03339	0.0003862	1
10698933340		6252284914	238		0	fJYeclskJqPWsAT6TX/r9X5OiIZpSEb2PBGliYAOMxM=	0	2	0.02499	0.03339	0.0003862	1
10698933342		6252284914	239		0	fJYeclskJqPWsAT6TX/r9X5OiIZpSEb2PBGliYAOMxM=	0	2	0.02499	0.03339	0.0003862	1
10698933344		6252284914	240		0	fJYeclskJqPWsAT6TX/r9X5OiIZpSEb2PBGliYAOMxM=	0	2	0.02499	0.03339	0.0003862	1
10698933346		6252284914	241		0	fJYeclskJqPWsAT6TX/r9X5OiIZpSEb2PBGliYAOMxM=	0	2	0.02499	0.03339	0.0003862	1
10698933348		6252284914	242		0	fJYeclskJqPWsAT6TX/r9X5OiIZpSEb2PBGliYAOMxM=	0	2	0.02499	0.03339	0.0003862	1
10698933350		6252284914	243		0	fJYeclskJqPWsAT6TX/r9X5OiIZpSEb2PBGliYAOMxM=	0	2	0.02499	0.03339	0.0003862	1
10698933352		6252284914	244		0	fJYeclskJqPWsAT6TX/r9X5OiIZpSEb2PBGliYAOMxM=	0	2	0.02499	0.03339	0.0003862	1
10698933354		6252284914	245		0	fJYeclskJqPWsAT6TX/r9X5OiIZpSEb2PBGliYAOMxM=	0	2	0.02499	0.03339	0.0003862	1
10698933356		6252284914	246		0	fJYeclskJqPWsAT6TX/r9X5OiIZpSEb2PBGliYAOMxM=	0	2	0.02499	0.03339	0.0003862	1
10698933358		6252284914	247		0	fJYeclskJqPWsAT6TX/r9X5OiIZpSEb2PBGliYAOMxM=	0	2	0.02499	0.03339	0.0003862	1
10698933360		6252284914	248		0	fJYeclskJqPWsAT6TX/r9X5OiIZpSEb2PBGliYAOMxM=	0	2	0.02499	0.03339	0.0003862	1
10698933362		6252284914	249		0	fJYeclskJqPWsAT6TX/r9X5OiIZpSEb2PBGliYAOMxM=	0	2	0.02499	0.03339	0.0003862	1
10698933364		6252284914	250		0	fJYeclskJqPWsAT6TX/r9X5OiIZpSEb2PBGliYAOMxM=	0	2	0.02499	0.03339	0.0003862	1
10698933366		6252284914	251		0	fJYeclskJqPWsAT6TX/r9X5OiIZpSEb2PBGliYAOMxM=	0	2	0.02499	0.03339	0.0003862	1
10698933368		6252284914	252		0	fJYeclskJqPWsAT6TX/r9X5OiIZpSEb2PBGliYAOMxM=	0	2	0.02499	0.03339	0.0003862	1
10698933370		6252284914	253		0	fJYeclskJqPWsAT6TX/r9X5OiIZpSEb2PBGliYAOMxM=	0	2	0.02499	0.03339	0.0003862	1
10698933372		6252284914	254		0	fJYeclskJqPWsAT6TX/r9X5OiIZpSEb2PBGliYAOMxM=	0	2	0.02499	0.03339	0.0003862	1
10698933374		6252284914	255		0	fJYeclskJqPWsAT6TX/r9X5OiIZpSEb2PBGliYAOMxM=	0	2	0.02499	0.03339	0.0003862	1
10698933376		6252284914	256		0	fJYeclskJqPWsAT6TX/r9X5OiIZpSEb2PBGliYAOMxM=	0	2	0.02499	0.03339	0.0003862	1
10698933378		6252284914	257		0	fJYeclskJqPWsAT6TX/r9X5OiIZpSEb2PBGliYAOMxM=	0	2	0.02499	0.03339	0.0003862	1
10698933380		6252284914	258		0	fJYeclskJqPWsAT6TX/r9X5OiIZpSEb2PBGliYAOMxM=	0	2	0.02499	0.03339	0.0003862	1
10698933382		6252284914	259		0	fJYeclskJqPWsAT6TX/r9X5OiIZpSEb2PBGliYAOMxM=	0	2	0.02499	0.03339	0.0003862	1
10698933384		6252284914	260		0	fJYeclskJqPWsAT6TX/r9X5OiIZpSEb2PBGliYAOMxM=	0	2	0.02499	0.03339	0.0003862	1
10698933386		6252284914	261		0	fJYeclskJqPWsAT6TX/r9X5OiIZpSEb2PBGliYAOMxM=	0	2	0.02499	0.03339	0.0003862	1
10698933388		6252284914	262		0	fJYeclskJqPWsAT6TX/r9X5OiIZpSEb2PBGliYAOMxM=	0	2	0.02499	0.03339	0.0003862	1
10698933390		6252284914	263		0	fJYeclskJqPWsAT6TX/r9X5OiIZpSEb2PBGliYAOMxM=	0	2	0.02499	0.03339	0.0003862	1
10698933392		6252284914	264		0	fJYeclskJqPWsAT6TX/r9X5OiIZpSEb2PBGliYAOMxM=	0	2	0.02499	0.03339	0.0003862	1
10698933394		6252284914	265		0	fJYeclskJqPWsAT6TX/r9X5OiIZpSEb2PBGliYAOMxM=	0	2	0.02499	0.03339	0.0003862	1
10698933396		6252284914	266		0	fJYeclskJqPWsAT6TX/r9X5OiIZpSEb2PBGliYAOMxM=	0	2	0.02499	0.03339	0.0003862	1
10698933398		6252284914	267		0	fJYeclskJqPWsAT6TX/r9X5OiIZpSEb2PBGliYAOMxM=	0	2	0.02499	0.03339	0.0003862	1
10698933400		6252284914	268		0	fJYeclskJqPWsAT6TX/r9X5OiIZpSEb2PBGliYAOMxM=	0	2	0.02499	0.03339	0.0003862	1
10698933402		6252284914	269		0	fJYeclskJqPWsAT6TX/r9X5OiIZpSEb2PBGliYAOMxM=	0	2	0.02499	0.03339	0.0003862	1
10698933404		6252284914	270		0	fJYeclskJqPWsAT6TX/r9X5OiIZpSEb2PBGliYAOMxM=	0	2	0.02499	0.03339	0.0003862	1
10698933406		6252284914	271		0	fJYeclskJqPWsAT6TX/r9X5OiIZpSEb2PBGliYAOMxM=	0	2	0.02499	0.03339	0.0003862	1
10698933408		6252284914	272		0	fJYeclskJqPWsAT6TX/r9X5OiIZpSEb2PBGliYAOMxM=	0	2	0.02499	0.03339	0.0003862	1
10698933410		6252284914	273		0	fJYeclskJqPWsAT6TX/r9X5OiIZpSEb2PBGliYAOMxM=	0	2	0.02499	0.03339	0.0003862	1
10698933412		6252284914	274		0	fJYeclskJqPWsAT6TX/r9X5OiIZpSEb2PBGliYAOMxM=	0	2	0.02499	0.03339	0.0003862	1
10698933414		6252284914	275		0	fJYeclskJqPWsAT6TX/r9X5OiIZpSEb2PBGliYAOMxM=	0	2	0.02499	0.03339	0.0003862	1
10698933416		6252284914	276		0	fJYeclskJqPWsAT6TX/r9X5OiIZpSEb2PBGliYAOMxM=	0	2	0.02499	0.03339	0.0003862	1
10698933418		6252284914	277		0	fJYeclskJqPWsAT6TX/r9X5OiIZpSEb2PBGliYAOMxM=	0	2	0.02499	0.03339	0.0003862	1
10698933420		6252284914	278		0	fJYeclskJqPWsAT6TX/r9X5OiIZpSEb2PBGliYAOMxM=	0	2	0.02499	0.03339	0.0003862	1
10698933422		6252284914	279		0	fJYeclskJqPWsAT6TX/r9X5OiIZpSEb2PBGliYAOMxM=	0	2	0.02499	0.03339	0.0003862	1
10698933424		6252284914	280		0	fJYeclskJqPWsAT6TX/r9X5OiIZpSEb2PBGliYAOMxM=	0	2	0.02499	0.03339	0.0003862	1
10698933426		6252284914	281		0	fJYeclskJqPWsAT6TX/r9X5OiIZpSEb2PBGliYAOMxM=	0	2	0.02499	0.03339	0.0003862	1
10698933428		6252284914	282		0	fJYeclskJqPWsAT6TX/r9X5OiIZpSEb2PBGliYAOMxM=	0	2	0.02499	0.03339	0.0003862	1
10698933430		6252284914	283		0	fJYeclskJqPWsAT6TX/r9X5OiIZpSEb2PBGliYAOMxM=	0	2	0.02499	0.03339	0.0003862	1
10698933432		6252284914	284		0	fJYeclskJqPWsAT6TX/r9X5OiIZpSEb2PBGliYAOMxM=	0	2	0.02499	0.03339	0.0003862	1
10698933434		6252284914	285		0	fJYeclskJqPWsAT6TX/r9X5OiIZpSEb2PBGliYAOMxM=	0	2	0.02499	0.03339	0.0003862	1
10698933436		6252284914	286		0	fJYeclskJqPWsAT6TX/r9X5OiIZpSEb2PBGliYAOMxM=	0	2	0.02499	0.03339	0.0003862	1
10698933438		6252284914	287		0	fJYeclskJqPWsAT6TX/r9X5OiIZpSEb2PBGliYAOMxM=	0	2	0.02499	0.03339	0.0003862	1
10698933440		6252284914	288		0	fJYeclskJqPWsAT6TX/r9X5OiIZpSEb2PBGliYAOMxM=	0	2	0.02499	0.03339	0.0003862	1
10698933442		6252284914	289		0	fJYeclskJqPWsAT6TX/r9X5OiIZpSEb2PBGliYAOMxM=	0	2	0.02499	0.03339	0.0003862	1
10698933444		6252284914	290		0	fJYeclskJqPWsAT6TX/r9X5OiIZpSEb2PBGliYAOMxM=	0	2	0.02499	0.03339	0.0003862	1
10698933446		6252284914	291		0	fJYeclskJqPWsAT6TX/r9X5OiIZpSEb2PBGliYAOMxM=	0	2	0.02499	0.03339	0.0003862	1
10698933448		6252284914	292		0	fJYeclskJqPWsAT6TX/r9X5OiIZpSEb2PBGliYAOMxM=	0	2	0.02499	0.03339	0.0003862	1
10698933450		6252284914	293		0	fJYeclskJqPWsAT6TX/r9X5OiIZpSEb2PBGliYAOMxM=	0	2	0.02499	0.03339	0.0003862	1
10698933452		6252284914	294		0	fJYeclskJqPWsAT6TX/r9X5OiIZpSEb2PBGliYAOMxM=	0	2	0.02499	0.03339	0.0003862	1
10698933454		6252284914	295		0	fJYeclskJqPWsAT6TX/r9X5OiIZpSEb2PBGliYAOMxM=	0	2	0.02499	0.03339	0.0003862	1
10698933456		6252284914	296		0	fJYeclskJqPWsAT6TX/r9X5OiIZpSEb2PBGliYAOMxM=	0	2	0.02499	0.03339	0.0003862	1
10698933458		6252284914	297		0	fJYeclskJqPWsAT6TX/r9X5OiIZpSEb2PBGliYAOMxM=	0	2	0.02499	0.03339	0.0003862	1
10698933460		6252284914	298		0	fJYeclskJqPWsAT6TX/r9X5OiIZpSEb2PBGliYAOMxM=	0	2	0.02499	0.03339	0.0003862	1
10698933462		6252284914	299		0	fJYeclskJqPWsAT6TX/r9X5OiIZpSEb2PBGliYAOMxM=	0	2	0.02499	0.03339	0.0003862	1
10698933464		6252284914	300		0	fJYeclskJqPWsAT6TX/r9X5OiIZpSEb2PBGliYAOMxM=	0	2	0.02499	0.03339	0.0003862	1
10698933466		6252284914	301		0	fJYeclskJqPWsAT6TX/r9X5OiIZpSEb2PBGliYAOMxM=	0	2	0.02499	0.03339	0.0003862	1
10698933468		6252284914	302		0	fJYeclskJqPWsAT6TX/r9X5OiIZpSEb2PBGliYAOMxM=	0	2	0.02499	0.03339	0.0003862	1
10698933470		6252284914	303		0	fJYeclskJqPWsAT6TX/r9X5OiIZpSEb2PBGliYAOMxM=	0	2	0.02499	0.03339	0.0003862	1
10698933472		6252284914	304		0	fJYeclskJqPWsAT6TX/r9X5OiIZpSEb2PBGliYAOMxM=	0	2	0.02499	0.03339	0.0003862	1
10698933474		6252284914	305		0	fJYeclskJqPWsAT6TX/r9X5OiIZpSEb2PBGliYAOMxM=	0	2	0.02499	0.03339	0.0003862	1
10698933476		6252284914	306		0	fJYeclskJqPWsAT6TX/r9X5OiIZpSEb2PBGliYAOMxM=	0	2	0.02499	0.03339	0.0003862	1
10698933478		6252284914	307		0	fJYeclskJqPWsAT6TX/r9X5OiIZpSEb2PBGliYAOMxM=	0	2	0.02499	0.03339	0.0003862	1
10698933480		6252284914	308		0	fJYeclskJqPWsAT6TX/r9X5OiIZpSEb2PBGliYAOMxM=	0	2	0.02499	0.03339	0.0003862	1
10698933482		6252284914	309		0	fJYeclskJqPWsAT6TX/r9X5OiIZpSEb2PBGliYAOMxM=	0	2	0.02499	0.03339	0.0003862	1
10698933484		6252284914	310		0	fJYeclskJqPWsAT6TX/r9X5OiIZpSEb2PBGliYAOMxM=	0	2	0.02499	0.03339	0.0003862	1
10698933486		6252284914	311		0	fJYeclskJqPWsAT6TX/r9X5OiIZpSEb2PBGliYAOMxM=	0	2	0.02499	0.03339	0.0003862	1
10698933488		6252284914	312		0	fJYeclskJqPWsAT6TX/r9X5OiIZpSEb2PBGliYAOMxM=	0	2	0.02499	0.03339	0.0003862	1
10698933490		6252284914	313		0	fJYeclskJqPWsAT6TX/r9X5OiIZpSEb2PBGliYAOMxM=	0	2	0.02499	0.03339	0.0003862	1
10698933492		6252284914	314		0	fJYeclskJqPWsAT6TX/r9X5OiIZpSEb2PBGliYAOMxM=	0	2	0.02499	0.03339	0.0003862	1
10698933494		6252284914	315		0	fJYeclskJqPWsAT6TX/r9X5OiIZpSEb2PBGliYAOMxM=	0	2	0.02499	0.03339	0.0003862	1
10698933496		6252284914	316		0	fJYeclskJqPWsAT6TX/r9X5OiIZpSEb2PBGliYAOMxM=	0	2	0.02499	0.03339	0.0003862	1
10698933498		6252284914	317		0	fJYeclskJqPWsAT6TX/r9X5OiIZpSEb2PBGliYAOMxM=	0	2	0.02499	0.03339	0.0003862	1
10698933500		6252284914	318		0	fJYeclskJqPWsAT6TX/r9X5OiIZpSEb2PBGliYAOMxM=	0	2	0.02499	0.03339	0.0003862	1
10698933502		6252284914	319		0	fJYeclskJqPWsAT6TX/r9X5OiIZpSEb2PBGliYAOMxM=	0	2	0.02499	0.03339	0.0003862	1
10698933504		6252284914	320		0	fJYeclskJqPWsAT6TX/r9X5OiIZpSEb2PBGliYAOMxM=	0	2	0.02499	0.03339	0.0003862	1
10698933506		6252284914	321		0	fJYeclskJqPWsAT6TX/r9X5OiIZpSEb2PBGliYAOMxM=	0	2	0.02499	0.03339	0.0003862	1
10698933508		6252284914	322		0	fJYeclskJqPWsAT6TX/r9X5OiIZpSEb2PBGliYAOMxM=	0	2	0.02499	0.03339	0.0003862	1
10698933510		6252284914	323		0	fJYeclskJqPWsAT6TX/r9X5OiIZpSEb2PBGliYAOMxM=	0	2	0.02499	0.03339	0.0003862	1
10698933512		6252284914	324		0	fJYeclskJqPWsAT6TX/r9X5OiIZpSEb2PBGliYAOMxM=	0	2	0.02499	0.03339	0.0003862	1
10698933514		6252284914	325		0	fJYeclskJqPWsAT6TX/r9X5OiIZpSEb2PBGliYAOMxM=	0	2	0.02499	0.03339	0.0003862	1
10698933516		6252284914	326		0	fJYeclskJqPWsAT6TX/r9X5OiIZpSEb2PBGliYAOMxM=	0	2	0.02499	0.03339	0.0003862	1
10698933518		6252284914	327		0	fJYeclskJqPWsAT6TX/r9X5OiIZpSEb2PBGliYAOMxM=	0	2	0.02499	0.03339	0.0003862	1
10698933520		6252284914	328		0	fJYeclskJqPWsAT6TX/r9X5OiIZpSEb2PBGliYAOMxM=	0	2	0.02499	0.03339	0.0003862	1
10698933522		6252284914	329		0	fJYeclskJqPWsAT6TX/r9X5OiIZpSEb2PBGliYAOMxM=	0	2	0.02499	0.03339	0.0003862	1
10698933524		6252284914	330		0	fJYeclskJqPWsAT6TX/r9X5OiIZpSEb2PBGliYAOMxM=	0	2	0.02499	0.03339	0.0003862	1
10698933526		6252284914	331		0	fJYeclskJqPWsAT6TX/r9X5OiIZpSEb2PBGliYAOMxM=	0	2	0.02499	0.03339	0.0003862	1
10698933528		6252284914	332		0	fJYeclskJqPWsAT6TX/r9X5OiIZpSEb2PBGliYAOMxM=	0	2	0.02499	0.03339	0.0003862	1
10698933530		6252284914	333		0	fJYeclskJqPWsAT6TX/r9X5OiIZpSEb2PBGliYAOMxM=	0	2	0.02499	0.03339	0.0003862	1
10698933532		6252284914	334		0	fJYeclskJqPWsAT6TX/r9X5OiIZpSEb2PBGliYAOMxM=	0	2	0.02499	0.03339	0.0003862	1
10698933534		6252284914	335		0	fJYeclskJqPWsAT6TX/r9X5OiIZpSEb2PBGliYAOMxM=	0	2	0.02499	0.03339	0.0003862	1
10698933536		6252284914	336		0	fJYeclskJqPWsAT6TX/r9X5OiIZpSEb2PBGliYAOMxM=	0	2	0.02499	0.03339	0.0003862	1
10698933538		6252284914	337		0	fJYeclskJqPWsAT6TX/r9X5OiIZpSEb2PBGliYAOMxM=	0	2	0.02499	0.03339	0.0003862	1
10698933540		6252284914	338		0	fJYeclskJqPWsAT6TX/r9X5OiIZpSEb2PBGliYAOMxM=	0	2	0.02499	0.03339	0.0003862	1
10698933542		6252284914	339		0	fJYeclskJqPWsAT6TX/r9X5OiIZpSEb2PBGliYAOMxM=	0	2	0.02499	0.03339	0.0003862	1
10698933544		6252284914	340		0	fJYeclskJqPWsAT6TX/r9X5OiIZpSEb2PBGliYAOMxM=	0	2	0.02499	0.03339	0.0003862	1
10698933546		6252284914	341		0	fJYeclskJqPWsAT6TX/r9X5OiIZpSEb2PBGliYAOMxM=	0	2	0.02499	0.03339	0.0003862	1
10698933548		6252284914	342		0	fJYeclskJqPWsAT6TX/r9X5OiIZpSEb2PBGliYAOMxM=	0	2	0.02499	0.03339	0.0003862	1
10698933550		6252284914	343		0	fJYeclskJqPWsAT6TX/r9X5OiIZpSEb2PBGliYAOMxM=	0	2	0.02499	0.03339	0.0003862	1
10698933552		6252284914	344		0	fJYeclskJqPWsAT6TX/r9X5OiIZpSEb2PBGliYAOMxM=	0	2	0.02499	0.03339	0.0003862	1
10698933554		6252284914	345		0	fJYeclskJqPWsAT6TX/r9X5OiIZpSEb2PBGliYAOMxM=	0	2	0.02499	0.03339	0.0003862	1
10698933556		6252284914	346		0	fJYeclskJqPWsAT6TX/r9X5OiIZpSEb2PBGliYAOMxM=	0	2	0.02499	0.03339	0.0003862	1
10698933558		6252284914	347		0	fJYeclskJqPWsAT6TX/r9X5OiIZpSEb2PBGliYAOMxM=	0	2	0.02499	0.03339	0.0003862	1
10698933560		6252284914	348		0	fJYeclskJqPWsAT6TX/r9X5OiIZpSEb2PBGliYAOMxM=	0	2	0.02499	0.03339	0.0003862	1
10698933562		6252284914	349		0	fJYeclskJqPWsAT6TX/r9X5OiIZpSEb2PBGliYAOMxM=	0	2	0.02499	0.03339	0.0003862	1
10698933564		6252284914	350		0	fJYeclskJqPWsAT6TX/r9X5OiIZpSEb2PBGliYAOMxM=	0	2	0.02499	0.03339	0.0003862	1
10698933566		6252284914	351		0	fJYeclskJqPWsAT6TX/r9X5OiIZpSEb2PBGliYAOMxM=	0	2	0.02499	0.03339	0.0003862	1
10698933568		6252284914	352		0	fJYeclskJqPWsAT6TX/r9X5OiIZpSEb2PBGliYAOMxM=	0	2	0.02499	0.03339	0.0003862	1
10698933570		6252284914	353		0	fJYeclskJqPWsAT6TX/r9X5OiIZpSEb2PBGliYAOMxM=	0	2	0.02499	0.03339	0.0003862	1
10698933572		6252284914	354		0	fJYeclskJqPWsAT6TX/r9X5OiIZpSEb2PBGliYAOMxM=	0	2	0.02499	0.03339	0.0003862	1
10698933574		6252284914	355		0	fJYeclskJqPWsAT6TX/r9X5OiIZpSEb2PBGliYAOMxM=	0	2	0.02499	0.03339	0.0003862	1
10698933576		6252284914	356		0	fJYeclskJqPWsAT6TX/r9X5OiIZpSEb2PBGliYAOMxM=	0	2	0.02499	0.03339	0.0003862	1
10698933578		6252284914	357		0	fJYeclskJqPWsAT6TX/r9X5OiIZpSEb2PBGliYAOMxM=	0	2	0.02499	0.03339	0.0003862	1
10698933580		6252284914	358		0	fJYeclskJqPWsAT6TX/r9X5OiIZpSEb2PBGliYAOMxM=	0	2	0.02499	0.03339	0.0003862	1
10698933582		6252284914	359		0	fJYeclskJqPWsAT6TX/r9X5OiIZpSEb2PBGliYAOMxM=	0	2	0.02499	0.03339	0.0003862	1
10698933584		6252284914	360		0	fJYeclskJqPWsAT6TX/r9X5OiIZpSEb2PBGliYAOMxM=	0	2	0.02499	0.03339	0.0003862	1
10698933586		6252284914	361		0	fJYeclskJqPWsAT6TX/r9X5OiIZpSEb2PBGliYAOMxM=	0	2	0.02499	0.03339	0.0003862	1
10698933588		6252284914	362		0	fJYeclskJqPWsAT6TX/r9X5OiIZpSEb2PBGliYAOMxM=	0	2	0.02499	0.03339	0.0003862	1
10698933590		6252284914	363		0	fJYeclskJqPWsAT6TX/r9X5OiIZpSEb2PBGliYAOMxM=	0	2	0.02499	0.03339	0.0003862	1
10698933592		6252284914	364		0	fJYeclskJqPWsAT6TX/r9X5OiIZpSEb2PBGliYAOMxM=	0	2	0.02499	0.03339	0.0003862	1
10698933594		6252284914	365		0	fJYeclskJqPWsAT6TX/r9X5OiIZpSEb2PBGliYAOMxM=	0	2	0.02499	0.03339	0.0003862	1
10698933596		6252284914	366		0	fJYeclskJqPWsAT6TX/r9X5OiIZpSEb2PBGliYAOMxM=	0	2	0.02499	0.03339	0.0003862	1
10698933598		6252284914	367		0	fJYeclskJqPWsAT6TX/r9X5OiIZpSEb2PBGliYAOMxM=	0	2	0.02499	0.03339	0.0003862	1
10698933600		6252284914	368		0	fJYeclskJqPWsAT6TX/r9X5OiIZpSEb2PBGliYAOMxM=	0	2	0.02499	0.03339	0.0003862	1
10698933602		6252284914	369		0	fJYeclskJqPWsAT6TX/r9X5OiIZpSEb2PBGliYAOMxM=	0	2	0.02499	0.03339	0.0003862	1
10698933604		6252284914	370		0	fJYeclskJqPWsAT6TX/r9X5OiIZpSEb2PBGliYAOMxM=	0	2	0.02499	0.03339	0.0003862	1
10698933606		6252284914	371		0	fJYeclskJqPWsAT6TX/r9X5OiIZpSEb2PBGliYAOMxM=	0	2	0.02499	0.03339	0.0003862	1
10698933608		6252284914	372		0	fJYeclskJqPWsAT6TX/r9X5OiIZpSEb2PBGliYAOMxM=	0	2	0.02499	0.03339	0.0003862	1
10698933610		6252284914	373		0	fJYeclskJqPWsAT6TX/r9X5OiIZpSEb2PBGliYAOMxM=	0	2	0.02499	0.03339	0.0003862	1
10698933612		6252284914	374		0	fJYeclskJqPWsAT6TX/r9X5OiIZpSEb2PBGliYAOMxM=	0	2	0.02499	0.03339	0.0003862	1
10698933614		6252284914	375		0	fJYeclskJqPWsAT6TX/r9X5OiIZpSEb2PBGliYAOMxM=	0	2	0.02499	0.03339	0.0003862	1
10698933616		6252284914	376		0	fJYeclskJqPWsAT6TX/r9X5OiIZpSEb2PBGliYAOMxM=	0	2	0.02499	0.03339	0.0003862	1
10698933618		6252284914	377		0	fJYeclskJqPWsAT6TX/r9X5OiIZpSEb2PBGliYAOMxM=	0	2	0.02499	0.03339	0.0003862	1
10698933620		6252284914	378		0	fJYeclskJqPWsAT6TX/r9X5OiIZpSEb2PBGliYAOMxM=	0	2	0.02499	0.03339	0.0003862	1
10698933622		6252284914	379		0	fJYeclskJqPWsAT6TX/r9X5OiIZpSEb2PBGliYAOMxM=	0	2	0.02499	0.03339	0.0003862	1
10698933624		6252284914	380		0	fJYeclskJqPWsAT6TX/r9X5OiIZpSEb2PBGliYAOMxM=	0	2	0.02499	0.03339	0.0003862	1
10698933626		6252284914	381		0	fJYeclskJqPWsAT6TX/r9X5OiIZpSEb2PBGliYAOMxM=	0	2	0.02499	0.03339	0.0003862	1
10698933628		6252284914	382		0	fJYeclskJqPWsAT6TX/r9X5OiIZpSEb2PBGliYAOMxM=	0	2	0.02499	0.03339	0.0003862	1
10698933630		6252284914	383		0	fJYeclskJqPWsAT6TX/r9X5OiIZpSEb2PBGliYAOMxM=	0	2	0.02499	0.03339	0.0003862	1
10698933632		6252284914	384		0	fJYeclskJqPWsAT6TX/r9X5OiIZpSEb2PBGliYAOMxM=	0	2	0.02499	0.03339	0.0003862	1
10698933634		6252284914	385		0	fJYeclskJqPWsAT6TX/r9X5OiIZpSEb2PBGliYAOMxM=	0	2	0.02499	0.03339	0.0003862	1
10698933636		6252284914	386		0	fJYeclskJqPWsAT6TX/r9X5OiIZpSEb2PBGliYAOMxM=	0	2	0.02499	0.03339	0.0003862	1
10698933638		6252284914	387		0	fJYeclskJqPWsAT6TX/r9X5OiIZpSEb2PBGliYAOMxM=	0	2	0.02499	0.03339	0.0003862	1
10698933640		6252284914	388		0	fJYeclskJqPWsAT6TX/r9X5OiIZpSEb2PBGliYAOMxM=	0	2	0.02499	0.03339	0.0003862	1
10698933642		6252284914	389		0	fJYeclskJqPWsAT6TX/r9X5OiIZpSEb2PBGliYAOMxM=	0	2	0.02499	0.03339	0.0003862	1
10698933644		6252284914	390		0	fJYeclskJqPWsAT6TX/r9X5OiIZpSEb2PBGliYAOMxM=	0	2	0.02499	0.03339	0.0003862	1
10698933646		6252284914	391		0	fJYeclskJqPWsAT6TX/r9X5OiIZpSEb2PBGliYAOMxM=	0	2	0.02499	0.03339	0.0003862	1
10698933648		6252284914	392		0	fJYeclskJqPWsAT6TX/r9X5OiIZpSEb2PBGliYAOMxM=	0	2	0.02499	0.03339	0.0003862	1
10698933650		6252284914	393		0	fJYeclskJqPWsAT6TX/r9X5OiIZpSEb2PBGliYAOMxM=	0	2	0.02499	0.03339	0.0003862	1
10698933652		6252284914	394		0	fJYeclskJqPWsAT6TX/r9X5OiIZpSEb2PBGliYAOMxM=	0	2	0.02499	0.03339	0.0003862	1
10698933654		6252284914	395		0	fJYeclskJqPWsAT6TX/r9X5OiIZpSEb2PBGliYAOMxM=	0	2	0.02499	0.03339	0.0003862	1
10698933656		6252284914	396		0	fJYeclskJqPWsAT6TX/r9X5OiIZpSEb2PBGliYAOMxM=	0	2	0.02499	0.03339	0.0003862	1
10698933658		6252284914	397		0	fJYeclskJqPWsAT6TX/r9X5OiIZpSEb2PBGliYAOMxM=	0	2	0.02499	0.03339	0.0003862	1
10698933660		6252284914	398		0	fJYeclskJqPWsAT6TX/r9X5OiIZpSEb2PBGliYAOMxM=	0	2	0.02499	0.03339	0.0003862	1
10698933662		6252284914	399		0	fJYeclskJqPWsAT6TX/r9X5OiIZpSEb2PBGliYAOMxM=	0	2	0.02499	0.03339	0.0003862	1
10698933664		6252284914	400		0	fJYeclskJqPWsAT6TX/r9X5OiIZpSEb2PBGliYAOMxM=	0	2	0.02499	0.03339	0.0003862	1
10698933666		6252284914	401		0	fJYeclskJqPWsAT6TX/r9X5OiIZpSEb2PBGliYAOMxM=	0	2	0.02499	0.03339	0.0003862	1
10698933668		6252284914	402		0	fJYeclskJqPWsAT6TX/r9X5OiIZpSEb2PBGliYAOMxM=	0	2	0.02499	0.03339	0.0003862	1
10698933670		6252284914	403		0	fJYeclskJqPWsAT6TX/r9X5OiIZpSEb2PBGliYAOMxM=	0	2	0.02499	0.03339	0.0003862	1
10698933672		6252284914	404		0	fJYeclskJqPWsAT6TX/r9X5OiIZpSEb2PBGliYAOMxM=	0	2	0.02499	0.03339	0.0003862	1
10698933674		6252284914	405		0	fJYeclskJqPWsAT6TX/r9X5OiIZpSEb2PBGliYAOMxM=	0	2	0.02499	0.03339	0.0003862	1
10698933676		6252284914	406		0	fJYeclskJqPWsAT6TX/r9X5OiIZpSEb2PBGliYAOMxM=	0	2	0.02499	0.03339	0.0003862	1
10698933678		6252284914	407		0	fJYeclskJqPWsAT6TX/r9X5OiIZpSEb2PBGliYAOMxM=	0	2	0.02499	0.03339	0.0003862	1
10698933680		6252284914	408		0	fJYeclskJqPWsAT6TX/r9X5OiIZpSEb2PBGliYAOMxM=	0	2	0.02499	0.03339	0.0003862	1
10698933682		6252284914	409		0	fJYeclskJqPWsAT6TX/r9X5OiIZpSEb2PBGliYAOMxM=	0	2	0.02499	0.03339	0.0003862	1
10698933684		6252284914	410		0	fJYeclskJqPWsAT6TX/r9X5OiIZpSEb2PBGliYAOMxM=	0	2	0.02499	0.03339	0.0003862	1
10698933686		6252284914	411		0	fJYeclskJqPWsAT6TX/r9X5OiIZpSEb2PBGliYAOMxM=	0	2	0.02499	0.03339	0.0003862	1
10698933688		6252284914	412		0	fJYeclskJqPWsAT6TX/r9X5OiIZpSEb2PBGliYAOMxM=	0	2	0.02499	0.03339	0.0003862	1
10698933690		6252284914	413		0	fJYeclskJqPWsAT6TX/r9X5OiIZpSEb2PBGliYAOMxM=	0	2	0.02499	0.03339	0.0003862	1
10698933692		6252284914	414		0	fJYeclskJqPWsAT6TX/r9X5OiIZpSEb2PBGliYAOMxM=	0	2	0.02499	0.03339	0.0003862	1
10698933694		6252284914	415		0	fJYeclskJqPWsAT6TX/r9X5OiIZpSEb2PBGliYAOMxM=	0	2	0.02499	0.03339	0.0003862	1
10698933696		6252284914	416		0	fJYeclskJqPWsAT6TX/r9X5OiIZpSEb2PBGliYAOMxM=	0	2	0.02499	0.03339	0.0003862	1
10698933698		6252284914	417		0	fJYeclskJqPWsAT6TX/r9X5OiIZpSEb2PBGliYAOMxM=	0	2	0.02499	0.03339	0.0003862	1
10698933700		6252284914	418		0	fJYeclskJqPWsAT6TX/r9X5OiIZpSEb2PBGliYAOMxM=	0	2	0.02499	0.03339	0.0003862	1
10698933702		6252284914	419		0	fJYeclskJqPWsAT6TX/r9X5OiIZpSEb2PBGliYAOMxM=	0	2	0.02499	0.03339	0.0003862	1
10698933704		6252284914	420		0	fJYeclskJqPWsAT6TX/r9X5OiIZpSEb2PBGliYAOMxM=	0	2	0.02499	0.03339	0.0003862	1
10698933706		6252284914	421		0	fJYeclskJqPWsAT6TX/r9X5OiIZpSEb2PBGliYAOMxM=	0	2	0.02499	0.03339	0.0003862	1
10698933708		6252284914	422		0	fJYeclskJqPWsAT6TX/r9X5OiIZpSEb2PBGliYAOMxM=	0	2	0.02499	0.03339	0.0003862	1
10698933710		6252284914	423		0	fJYeclskJqPWsAT6TX/r9X5OiIZpSEb2PBGliYAOMxM=	0	2	0.02499	0.03339	0.0003862	1
10698933712		6252284914	424		0	fJYeclskJqPWsAT6TX/r9X5OiIZpSEb2PBGliYAOMxM=	0	2	0.02499	0.03339	0.0003862	1
10698933714		6252284914	425		0	fJYeclskJqPWsAT6TX/r9X5OiIZpSEb2PBGliYAOMxM=	0	2	0.02499	0.03339	0.0003862	1
10698933716		6252284914	426		0	fJYeclskJqPWsAT6TX/r9X5OiIZpSEb2PBGliYAOMxM=	0	2	0.02499	0.03339	0.0003862	1
10698933718		6252284914	427		0	fJYeclskJqPWsAT6TX/r9X5OiIZpSEb2PBGliYAOMxM=	0	2	0.02499	0.03339	0.0003862	1
10698933720		6252284914	428		0	fJYeclskJqPWsAT6TX/r9X5OiIZpSEb2PBGliYAOMxM=	0	2	0.02499	0.03339	0.0003862	1
10698933722		6252284914	429		0	fJYeclskJqPWsAT6TX/r9X5OiIZpSEb2PBGliYAOMxM=	0	2	0.02499	0.03339	0.0003862	1
10698933724		6252284914	430		0	fJYeclskJqPWsAT6TX/r9X5OiIZpSEb2PBGliYAOMxM=	0	2	0.02499	0.03339	0.0003862	1
10698933726		6252284914	431		0	fJYeclskJqPWsAT6TX/r9X5OiIZpSEb2PBGliYAOMxM=	0	2	0.02499	0.03339	0.0003862	1
10698933728		6252284914	432		0	fJYeclskJqPWsAT6TX/r9X5OiIZpSEb2PBGliYAOMxM=	0	2	0.02499	0.03339	0.0003862	1
10698933730		6252284914	433		0	fJYeclskJqPWsAT6TX/r9X5OiIZpSEb2PBGliYAOMxM=	0	2	0.02499	0.03339	0.0003862	1
10698933732		6252284914	434		0	fJYeclskJqPWsAT6TX/r9X5OiIZpSEb2PBGliYAOMxM=	0	2	0.02499	0.03339	0.0003862	1
10698933734		6252284914	435		0	fJYeclskJqPWsAT6TX/r9X5OiIZpSEb2PBGliYAOMxM=	0	2	0.02499	0.03339	0.0003862	1
10698933736		6252284914	436		0	fJYeclskJqPWsAT6TX/r9X5OiIZpSEb2PBGliYAOMxM=	0	2	0.02499	0.03339	0.0003862	1
10698933738		6252284914	437		0	fJYeclskJqPWsAT6TX/r9X5OiIZpSEb2PBGliYAOMxM=	0	2	0.02499	0.03339	0.0003862	1
10698933740		6252284914	438		0	fJYeclskJqPWsAT6TX/r9X5OiIZpSEb2PBGliYAOMxM=	0	2	0.02499	0.03339	0.0003862	1
10698933742		6252284914	439		0	fJYeclskJqPWsAT6TX/r9X5OiIZpSEb2PBGliYAOMxM=	0	2	0.02499	0.03339	0.0003862	1
10698933744		6252284914	440		0	fJYeclskJqPWsAT6TX/r9X5OiIZpSEb2PBGliYAOMxM=	0	2	0.02499	0.03339	0.0003862	1
10698933746		6252284914	441		0	fJYeclskJqPWsAT6TX/r9X5OiIZpSEb2PBGliYAOMxM=	0	2	0.02499	0.03339	0.0003862	1
10698933748		6252284914	442		0	fJYeclskJqPWsAT6TX/r9X5OiIZpSEb2PBGliYAOMxM=	0	2	0.02499	0.03339	0.0003862	1
10698933750		6252284914	443		0	fJYeclskJqPWsAT6TX/r9X5OiIZpSEb2PBGliYAOMxM=	0	2	0.02499	0.03339	0.0003862	1
10698933752		6252284914	444		0	fJYeclskJqPWsAT6TX/r9X5OiIZpSEb2PBGliYAOMxM=	0	2	0.02499	0.03339	0.0003862	1
10698933754		6252284914	445		0	fJYeclskJqPWsAT6TX/r9X5OiIZpSEb2PBGliYAOMxM=	0	2	0.02499	0.03339	0.0003862	1
10698933756		6252284914	446		0	fJYeclskJqPWsAT6TX/r9X5OiIZpSEb2PBGliYAOMxM=	0	2	0.02499	0.03339	0.0003862	1
10698933758		6252284914	447		0	fJYeclskJqPWsAT6TX/r9X5OiIZpSEb2PBGliYAOMxM=	0	2	0.02499	0.03339	0.0003862	1
10698933760		6252284914	448		0	fJYeclskJqPWsAT6TX/r9X5OiIZpSEb2PBGliYAOMxM=	0	2	0.02499	0.03339	0.0003862	1
10698933762		6252284914	449		0	fJYeclskJqPWsAT6TX/r9X5OiIZpSEb2PBGliYAOMxM=	0	2	0.02499	0.03339	0.0003862	1
10698933764		6252284914	450		0	fJYeclskJqPWsAT6TX/r9X5OiIZpSEb2PBGliYAOMxM=	0	2	0.02499	0.03339	0.0003862	1
10698933766		6252284914	451		0	fJYeclskJqPWsAT6TX/r9X5OiIZpSEb2PBGliYAOMxM=	0	2	0.02499	0.03339	0.0003862	1
10698933768		6252284914	452		0	fJYeclskJqPWsAT6TX/r9X5OiIZpSEb2PBGliYAOMxM=	0	2	0.02499	0.03339	0.0003862	1
10698933770		6252284914	453		0	fJYeclskJqPWsAT6TX/r9X5OiIZpSEb2PBGliYAOMxM=	0	2	0.02499	0.03339	0.0003862	1
10698933772		6252284914	454		0	fJYeclskJqPWsAT6TX/r9X5OiIZpSEb2PBGliYAOMxM=	0	2	0.02499	0.03339	0.0003862	1
10698933774		6252284914	455		0	fJYeclskJqPWsAT6TX/r9X5OiIZpSEb2PBGliYAOMxM=	0	2	0.02499	0.03339	0.0003862	1
10698933776		6252284914	456		0	fJYeclskJqPWsAT6TX/r9X5OiIZpSEb2PBGliYAOMxM=	0	2	0.02499	0.03339	0.0003862	1
10698933778		6252284914	457		0	fJYeclskJqPWsAT6TX/r9X5OiIZpSEb2PBGliYAOMxM=	0	2	0.02499	0.03339	0.0003862	1
10698933780		6252284914	458		0	fJYeclskJqPWsAT6TX/r9X5OiIZpSEb2PBGliYAOMxM=	0	2	0.02499	0.03339	0.0003862	1
10698933782		6252284914	459		0	fJYeclskJqPWsAT6TX/r9X5OiIZpSEb2PBGliYAOMxM=	0	2	0.02499	0.03339	0.0003862	1
10698933784		6252284914	460		0	fJYeclskJqPWsAT6TX/r9X5OiIZpSEb2PBGliYAOMxM=	0	2	0.02499	0.03339	0.0003862	1
10698933786		6252284914	461		0	fJYeclskJqPWsAT6TX/r9X5OiIZpSEb2PBGliYAOMxM=	0	2	0.02499	0.03339	0.0003862	1
10698933788		6252284914	462		0	fJYeclskJqPWsAT6TX/r9X5OiIZpSEb2PBGliYAOMxM=	0	2	0.02499	0.03339	0.0003862	1
10698933790		6252284914	463		0	fJYeclskJqPWsAT6TX/r9X5OiIZpSEb2PBGliYAOMxM=	0	2	0.02499	0.03339	0.0003862	1
10698933792		6252284914	464		0	fJYeclskJqPWsAT6TX/r9X5OiIZpSEb2PBGliYAOMxM=	0	2	0.02499	0.03339	0.0003862	1
10698933794		6252284914	465		0	fJYeclskJqPWsAT6TX/r9X5OiIZpSEb2PBGliYAOMxM=	0	2	0.02499	0.03339	0.0003862	1
10698933796		6252284914	466		0	fJYeclskJqPWsAT6TX/r9X5OiIZpSEb2PBGliYAOMxM=	0	2	0.02499	0.03339	0.0003862	1
10698933798		6252284914	467		0	fJYeclskJqPWsAT6TX/r9X5OiIZpSEb2PBGliYAOMxM=	0	2	0.02499	0.03339	0.0003862	1
10698933800		6252284914	468		0	fJYeclskJqPWsAT6TX/r9X5OiIZpSEb2PBGliYAOMxM=	0	2	0.02499	0.03339	0.0003862	1
10698933802		6252284914	469		0	fJYeclskJqPWsAT6TX/r9X5OiIZpSEb2PBGliYAOMxM=	0	2	0.02499	0.03339	0.0003862	1
10698933804		6252284914	470		0	fJYeclskJqPWsAT6TX/r9X5OiIZpSEb2PBGliYAOMxM=	0	2	0.02499	0.03339	0.0003862	1
10698933806		6252284914	471		0	fJYeclskJqPWsAT6TX/r9X5OiIZpSEb2PBGliYAOMxM=	0	2	0.02499	0.03339	0.0003862	1
10698933808		6252284914	472		0	fJYeclskJqPWsAT6TX/r9X5OiIZpSEb2PBGliYAOMxM=	0	2	0.02499	0.03339	0.0003862	1
10698933810		6252284914	473		0	fJYeclskJqPWsAT6TX/r9X5OiIZpSEb2PBGliYAOMxM=	0	2	0.02499	0.03339	0.0003862	1
10698933812		6252284914	474		0	fJYeclskJqPWsAT6TX/r9X5OiIZpSEb2PBGliYAOMxM=	0	2	0.02499	0.03339	0.0003862	1
10698933814		6252284914	475		0	fJYeclskJqPWsAT6TX/r9X5OiIZpSEb2PBGliYAOMxM=	0	2	0.02499	0.03339	0.0003862	1
10698933816		6252284914	476		0	fJYeclskJqPWsAT6TX/r9X5OiIZpSEb2PBGliYAOMxM=	0	2	0.02499	0.03339	0.0003862	1
10698933818		6252284914	477		0	fJYeclskJqPWsAT6TX/r9X5OiIZpSEb2PBGliYAOMxM=	0	2	0.02499	0.03339	0.0003862	1
10698933820		6252284914	478		0	fJYeclskJqPWsAT6TX/r9X5OiIZpSEb2PBGliYAOMxM=	0	2	0.02499	0.03339	0.0003862	1
10698933822		6252284914	479		0	fJYeclskJqPWsAT6TX/r9X5OiIZpSEb2PBGliYAOMxM=	0	2	0.02499	0.03339	0.0003862	1
10698933824		6252284914	480		0	fJYeclskJqPWsAT6TX/r9X5OiIZpSEb2PBGliYAOMxM=	0	2	0.02499	0.03339	0.0003862	1
10698933826		6252284914	481		0	fJYeclskJqPWsAT6TX/r9X5OiIZpSEb2PBGliYAOMxM=	0	2	0.02499	0.03339	0.0003862	1
10698933828		6252284914	482		0	fJYeclskJqPWsAT6TX/r9X5OiIZpSEb2PBGliYAOMxM=	0	2	0.02499	0.03339	0.0003862	1
10698933830		6252284914	483		0	fJYeclskJqPWsAT6TX/r9X5OiIZpSEb2PBGliYAOMxM=	0	2	0.02499	0.03339	0.0003862	1
10698933832		6252284914	484		0	fJYeclskJqPWsAT6TX/r9X5OiIZpSEb2PBGliYAOMxM=	0	2	0.02499	0.03339	0.0003862	1
10698933834		6252284914	485		0	fJYeclskJqPWsAT6TX/r9X5OiIZpSEb2PBGliYAOMxM=	0	2	0.02499	0.03339	0.0003862	1
10698933836		6252284914	486		0	fJYeclskJqPWsAT6TX/r9X5OiIZpSEb2PBGliYAOMxM=	0	2	0.02499	0.03339	0.0003862	1
10698933838		6252284914	487		0	fJYeclskJqPWsAT6TX/r9X5OiIZpSEb2PBGliYAOMxM=	0	2	0.02499	0.03339	0.0003862	1
10698933840		6252284914	488		0	fJYeclskJqPWsAT6TX/r9X5OiIZpSEb2PBGliYAOMxM=	0	2	0.02499	0.03339	0.0003862	1
10698933842		6252284914	489		0	fJYeclskJqPWsAT6TX/r9X5OiIZpSEb2PBGliYAOMxM=	0	2	0.02499	0.03339	0.0003862	1
10698933844		6252284914	490		0	fJYeclskJqPWsAT6TX/r9X5OiIZpSEb2PBGliYAOMxM=	0	2	0.02499	0.03339	0.0003862	1
10698933846		6252284914	491		0	fJYeclskJqPWsAT6TX/r9X5OiIZpSEb2PBGliYAOMxM=	0	2	0.02499	0.03339	0.0003862	1
10698933848		6252284914	492		0	fJYeclskJqPWsAT6TX/r9X5OiIZpSEb2PBGliYAOMxM=	0	2	0.02499	0.03339	0.0003862	1
10698933850		6252284914	493		0	fJYeclskJqPWsAT6TX/r9X5OiIZpSEb2PBGliYAOMxM=	0	2	0.02499	0.03339	0.0003862	1
10698933852		6252284914	494		0	fJYeclskJqPWsAT6TX/r9X5OiIZpSEb2PBGliYAOMxM=	0	2	0.02499	0.03339	0.0003862	1
10698933854		6252284914	495		0	fJYeclskJqPWsAT6TX/r9X5OiIZpSEb2PBGliYAOMxM=	0	2	0.02499	0.03339	0.0003862	1
10698933856		6252284914	496		0	fJYeclskJqPWsAT6TX/r9X5OiIZpSEb2PBGliYAOMxM=	0	2	0.02499	0.03339	0.0003862	1
10698933858		6252284914	497		0	fJYeclskJqPWsAT6TX/r9X5OiIZpSEb2PBGliYAOMxM=	0	2	0.02499	0.03339	0.0003862	1
10698933860		6252284914	498		0	fJYeclskJqPWsAT6TX/r9X5OiIZpSEb2PBGliYAOMxM=	0	2	0.02499	0.03339	0.0003862	1
10698933862		6252284914	499		0	fJYeclskJqPWsAT6TX/r9X5OiIZpSEb2PBGliYAOMxM=	0	2	0.02499	0.03339	0.0003862	1
10698933864		6252284914	500		0	fJYeclskJqPWsAT6TX/r9X5OiIZpSEb2PBGliYAOMxM=	0	2	0.02499	0.03339	0.0003862	1
10698933866		6252284914	501		0	fJYeclskJqPWsAT6TX/r9X5OiIZpSEb2PBGliYAOMxM=	0	2	0.02499	0.03339	0.0003862	1
10698933868		6252284914	502		0	fJYeclskJqPWsAT6TX/r9X5OiIZpSEb2PBGliYAOMxM=	0	2	0.02499	0.03339	0.0003862	1
10698933870		6252284914	503		0	fJYeclskJqPWsAT6TX/r9X5OiIZpSEb2PBGliYAOMxM=	0	2	0.02499	0.03339	0.0003862	1
10698933872		6252284914	504		0	fJYeclskJqPWsAT6TX/r9X5OiIZpSEb2PBGliYAOMxM=	0	2	0.02499	0.03339	0.0003862	1
10698933874		6252284914	505		0	fJYeclskJqPWsAT6TX/r9X5OiIZpSEb2PBGliYAOMxM=	0	2	0.02499	0.03339	0.0003862	1
10698933876		6252284914	506		0	fJYeclskJqPWsAT6TX/r9X5OiIZpSEb2PBGliYAOMxM=	0	2	0.02499	0.03339	0.0003862	1
10698933878		6252284914	507		0	fJYeclskJqPWsAT6TX/r9X5OiIZpSEb2PBGliYAOMxM=	0	2	0.02499	0.03339	0.0003862	1
10698933880		6252284914	508		0	fJYeclskJqPWsAT6TX/r9X5OiIZpSEb2PBGliYAOMxM=	0	2	0.02499	0.03339	0.0003862	1
10698933882		6252284914	509		0	fJYeclskJqPWsAT6TX/r9X5OiIZpSEb2PBGliYAOMxM=	0	2	0.02499	0.03339	0.0003862	1
10698933884		6252284914	510		0	fJYeclskJqPWsAT6TX/r9X5OiIZpSEb2PBGliYAOMxM=	0	2	0.02499	0.03339	0.0003862	1
10698933886		6252284914	511		0	fJYeclskJqPWsAT6TX/r9X5OiIZpSEb2PBGliYAOMxM=	0	2	0.02499	0.03339	0.0003862	1
10698933888		6252284914	512		0	fJYeclskJqPWsAT6TX/r9X5OiIZpSEb2PBGliYAOMxM=	0	2	0.02499	0.03339	0.0003862	1
10698933890		6252284914	513		0	fJYeclskJqPWsAT6TX/r9X5OiIZpSEb2PBGliYAOMxM=	0	2	0.02499	0.03339	0.0003862	1
10698933892		6252284914	514		0	fJYeclskJqPWsAT6TX/r9X5OiIZpSEb2PBGliYAOMxM=	0	2	0.02499	0.03339	0.0003862	1
10698933894		6252284914	515		0	fJYeclskJqPWsAT6TX/r9X5OiIZpSEb2PBGliYAOMxM=	0	2	0.02499	0.03339	0.0003862	1
10698933896		6252284914	516		0	fJYeclskJqPWsAT6TX/r9X5OiIZpSEb2PBGliYAOMxM=	0	2	0.02499	0.03339	0.0003862	1
10698933898		6252284914	517		0	fJYeclskJqPWsAT6TX/r9X5OiIZpSEb2PBGliYAOMxM=	0	2	0.02499	0.03339	0.0003862	1
10698933900		6252284914	518		0	fJYeclskJqPWsAT6TX/r9X5OiIZpSEb2PBGliYAOMxM=	0	2	0.02499	0.03339	0.0003862	1
10698933902		6252284914	519		0	fJYeclskJqPWsAT6TX/r9X5OiIZpSEb2PBGliYAOMxM=	0	2	0.02499	0.03339	0.0003862	1
10698933904		6252284914	520		0	fJYeclskJqPWsAT6TX/r9X5OiIZpSEb2PBGliYAOMxM=	0	2	0.02499	0.03339	0.0003862	1
10698933906		6252284914	521		0	fJYeclskJqPWsAT6TX/r9X5OiIZpSEb2PBGliYAOMxM=	0	2	0.02499	0.03339	0.0003862	1
10698933908		6252284914	522		0	fJYeclskJqPWsAT6TX/r9X5OiIZpSEb2PBGliYAOMxM=	0	2	0.02499	0.03339	0.0003862	1
10698933910		6252284914	523		0	fJYeclskJqPWsAT6TX/r9X5OiIZpSEb2PBGliYAOMxM=	0	2	0.02499	0.03339	0.0003862	1
10698933912		6252284914	524		0	fJYeclskJqPWsAT6TX/r9X5OiIZpSEb2PBGliYAOMxM=	0	2	0.02499	0.03339	0.0003862	1
10698933914		6252284914	525		0	fJYeclskJqPWsAT6TX/r9X5OiIZpSEb2PBGliYAOMxM=	0	2	0.02499	0.03339	0.0003862	1
10698933916		6252284914	526		0	fJYeclskJqPWsAT6TX/r9X5OiIZpSEb2PBGliYAOMxM=	0	2	0.02499	0.03339	0.0003862	1
10698933918		6252284914	527		0	fJYeclskJqPWsAT6TX/r9X5OiIZpSEb2PBGliYAOMxM=	0	2	0.02499	0.03339	0.0003862	1
10698933920		6252284914	528		0	fJYeclskJqPWsAT6TX/r9X5OiIZpSEb2PBGliYAOMxM=	0	2	0.02499	0.03339	0.0003862	1
10698933922		6252284914	529		0	fJYeclskJqPWsAT6TX/r9X5OiIZpSEb2PBGliYAOMxM=	0	2	0.02499	0.03339	0.0003862	1
10698933924		6252284914	530		0	fJYeclskJqPWsAT6TX/r9X5OiIZpSEb2PBGliYAOMxM=	0	2	0.02499	0.03339	0.0003862	1
10698933926		6252284914	531		0	fJYeclskJqPWsAT6TX/r9X5OiIZpSEb2PBGliYAOMxM=	0	2	0.02499	0.03339	0.0003862	1
10698933928		6252284914	532		0	fJYeclskJqPWsAT6TX/r9X5OiIZpSEb2PBGliYAOMxM=	0	2	0.02499	0.03339	0.0003862	1
10698933930		6252284914	533		0	fJYeclskJqPWsAT6TX/r9X5OiIZpSEb2PBGliYAOMxM=	0	2	0.02499	0.03339	0.0003862	1
10698933932		6252284914	534		0	fJYeclskJqPWsAT6TX/r9X5OiIZpSEb2PBGliYAOMxM=	0	2	0.02499	0.03339	0.0003862	1
10698933934		6252284914	535		0	fJYeclskJqPWsAT6TX/r9X5OiIZpSEb2PBGliYAOMxM=	0	2	0.02499	0.03339	0.0003862	1
10698933936		6252284914	536		0	fJYeclskJqPWsAT6TX/r9X5OiIZpSEb2PBGliYAOMxM=	0	2	0.02499	0.03339	0.0003862	1
10698933938		6252284914	537		0	fJYeclskJqPWsAT6TX/r9X5OiIZpSEb2PBGliYAOMxM=	0	2	0.02499	0.03339	0.0003862	1
10698933940		6252284914	538		0	fJYeclskJqPWsAT6TX/r9X5OiIZpSEb2PBGliYAOMxM=	0	2	0.02499	0.03339	0.0003862	1
10698933942		6252284914	539		0	fJYeclskJqPWsAT6TX/r9X5OiIZpSEb2PBGliYAOMxM=	0	2	0.02499	0.03339	0.0003862	1
10698933944		6252284914	540		0	fJYeclskJqPWsAT6TX/r9X5OiIZpSEb2PBGliYAOMxM=	0	2	0.02499	0.03339	0.0003862	1
10698933946		6252284914	541		0	fJYeclskJqPWsAT6TX/r9X5OiIZpSEb2PBGliYAOMxM=	0	2	0.02499	0.03339	0.0003862	1
10698933948		6252284914	542		0	fJYeclskJqPWsAT6TX/r9X5OiIZpSEb2PBGliYAOMxM=	0	2	0.02499	0.03339	0.0003862	1
10698933950		6252284914	543		0	fJYeclskJqPWsAT6TX/r9X5OiIZpSEb2PBGliYAOMxM=	0	2	0.02499	0.03339	0.0003862	1
10698933952		6252284914	544		0	fJYeclskJqPWsAT6TX/r9X5OiIZpSEb2PBGliYAOMxM=	0	2	0.02499	0.03339	0.0003862	1
10698933954		6252284914	545		0	fJYeclskJqPWsAT6TX/r9X5OiIZpSEb2PBGliYAOMxM=	0	2	0.02499	0.03339	0.0003862	1
10698933956		6252284914	546		0	fJYeclskJqPWsAT6TX/r9X5OiIZpSEb2PBGliYAOMxM=	0	2	0.02499	0.03339	0.0003862	1
10698933958		6252284914	547		0	fJYeclskJqPWsAT6TX/r9X5OiIZpSEb2PBGliYAOMxM=	0	2	0.02499	0.03339	0.0003862	1
10698933960		6252284914	548		0	fJYeclskJqPWsAT6TX/r9X5OiIZpSEb2PBGliYAOMxM=	0	2	0.02499	0.03339	0.0003862	1
10698933962		6252284914	549		0	fJYeclskJqPWsAT6TX/r9X5OiIZpSEb2PBGliYAOMxM=	0	2	0.02499	0.03339	0.0003862	1
10698933964		6252284914	550		0	fJYeclskJqPWsAT6TX/r9X5OiIZpSEb2PBGliYAOMxM=	0	2	0.02499	0.03339	0.0003862	1
10698933966		6252284914	551		0	fJYeclskJqPWsAT6TX/r9X5OiIZpSEb2PBGliYAOMxM=	0	2	0.02499	0.03339	0.0003862	1
10698933968		6252284914	552		0	fJYeclskJqPWsAT6TX/r9X5OiIZpSEb2PBGliYAOMxM=	0	2	0.02499	0.03339	0.0003862	1
10698933970		6252284914	553		0	fJYeclskJqPWsAT6TX/r9X5OiIZpSEb2PBGliYAOMxM=	0	2	0.02499	0.03339	0.0003862	1
10698933972		6252284914	554		0	fJYeclskJqPWsAT6TX/r9X5OiIZpSEb2PBGliYAOMxM=	0	2	0.02499	0.03339	0.0003862	1
10698933974		6252284914	555		0	fJYeclskJqPWsAT6TX/r9X5OiIZpSEb2PBGliYAOMxM=	0	2	0.02499	0.03339	0.0003862	1
10698933976		6252284914	556		0	fJYeclskJqPWsAT6TX/r9X5OiIZpSEb2PBGliYAOMxM=	0	2	0.02499	0.03339	0.0003862	1
10698933978		6252284914	557		0	fJYeclskJqPWsAT6TX/r9X5OiIZpSEb2PBGliYAOMxM=	0	2	0.02499	0.03339	0.0003862	1
10698933980		6252284914	558		0	fJYeclskJqPWsAT6TX/r9X5OiIZpSEb2PBGliYAOMxM=	0	2	0.02499	0.03339	0.0003862	1
10698933982		6252284914	559		0	fJYeclskJqPWsAT6TX/r9X5OiIZpSEb2PBGliYAOMxM=	0	2	0.02499	0.03339	0.0003862	1
10698933984		6252284914	560		0	fJYeclskJqPWsAT6TX/r9X5OiIZpSEb2PBGliYAOMxM=	0	2	0.02499	0.03339	0.0003862	1
10698933986		6252284914	561		0	fJYeclskJqPWsAT6TX/r9X5OiIZpSEb2PBGliYAOMxM=	0	2	0.02499	0.03339	0.0003862	1
10698933988		6252284914	562		0	fJYeclskJqPWsAT6TX/r9X5OiIZpSEb2PBGliYAOMxM=	0	2	0.02499	0.03339	0.0003862	1
10698933990		6252284914	563		0	fJYeclskJqPWsAT6TX/r9X5OiIZpSEb2PBGliYAOMxM=	0	2	0.02499	0.03339	0.0003862	1
10698933992		6252284914	564		0	fJYeclskJqPWsAT6TX/r9X5OiIZpSEb2PBGliYAOMxM=	0	2	0.02499	0.03339	0.0003862	1
10698933994		6252284914	565		0	fJYeclskJqPWsAT6TX/r9X5OiIZpSEb2PBGliYAOMxM=	0	2	0.02499	0.03339	0.0003862	1
10698933996		6252284914	566		0	fJYeclskJqPWsAT6TX/r9X5OiIZpSEb2PBGliYAOMxM=	0	2	0.02499	0.03339	0.0003862	1
10698933998		6252284914	567		0	fJYeclskJqPWsAT6TX/r9X5OiIZpSEb2PBGliYAOMxM=	0	2	0.02499	0.03339	0.0003862	1
10698934000		6252284914	568		0	fJYeclskJqPWsAT6TX/r9X5OiIZpSEb2PBGliYAOMxM=	0	2	0.02499	0.03339	0.0003862	1
10698934002		6252284914	569		0	fJYeclskJqPWsAT6TX/r9X5OiIZpSEb2PBGliYAOMxM=	0	2	0.02499	0.03339	0.0003862	1
10698934004		6252284914	570		0	fJYeclskJqPWsAT6TX/r9X5OiIZpSEb2PBGliYAOMxM=	0	2	0.02499	0.03339	0.0003862	1
10698934006		6252284914	571		0	fJYeclskJqPWsAT6TX/r9X5OiIZpSEb2PBGliYAOMxM=	0	2	0.02499	0.03339	0.0003862	1
10698934008		6252284914	572		0	fJYeclskJqPWsAT6TX/r9X5OiIZpSEb2PBGliYAOMxM=	0	2	0.02499	0.03339	0.0003862	1
10698934010		6252284914	573		0	fJYeclskJqPWsAT6TX/r9X5OiIZpSEb2PBGliYAOMxM=	0	2	0.02499	0.03339	0.0003862	1
10698934012		6252284914	574		0	fJYeclskJqPWsAT6TX/r9X5OiIZpSEb2PBGliYAOMxM=	0	2	0.02499	0.03339	0.0003862	1
10698934014		6252284914	575		0	fJYeclskJqPWsAT6TX/r9X5OiIZpSEb2PBGliYAOMxM=	0	2	0.02499	0.03339	0.0003862	1
10698934016		6252284914	576		0	fJYeclskJqPWsAT6TX/r9X5OiIZpSEb2PBGliYAOMxM=	0	2	0.02499	0.03339	0.0003862	1
10698934018		6252284914	577		0	fJYeclskJqPWsAT6TX/r9X5OiIZpSEb2PBGliYAOMxM=	0	2	0.02499	0.03339	0.0003862	1
10698934020		6252284914	578		0	fJYeclskJqPWsAT6TX/r9X5OiIZpSEb2PBGliYAOMxM=	0	2	0.02499	0.03339	0.0003862	1
10698934022		6252284914	579		0	fJYeclskJqPWsAT6TX/r9X5OiIZpSEb2PBGliYAOMxM=	0	2	0.02499	0.03339	0.0003862	1
10698934024		6252284914	580		0	fJYeclskJqPWsAT6TX/r9X5OiIZpSEb2PBGliYAOMxM=	0	2	0.02499	0.03339	0.0003862	1
10698934026		6252284914	581		0	fJYeclskJqPWsAT6TX/r9X5OiIZpSEb2PBGliYAOMxM=	0	2	0.02499	0.03339	0.0003862	1
10698934028		6252284914	582		0	fJYeclskJqPWsAT6TX/r9X5OiIZpSEb2PBGliYAOMxM=	0	2	0.02499	0.03339	0.0003862	1
10698934030		6252284914	583		0	fJYeclskJqPWsAT6TX/r9X5OiIZpSEb2PBGliYAOMxM=	0	2	0.02499	0.03339	0.0003862	1
10698934032		6252284914	584		0	fJYeclskJqPWsAT6TX/r9X5OiIZpSEb2PBGliYAOMxM=	0	2	0.02499	0.03339	0.0003862	1
10698934034		6252284914	585		0	fJYeclskJqPWsAT6TX/r9X5OiIZpSEb2PBGliYAOMxM=	0	2	0.02499	0.03339	0.0003862	1
10698934036		6252284914	586		0	fJYeclskJqPWsAT6TX/r9X5OiIZpSEb2PBGliYAOMxM=	0	2	0.02499	0.03339	0.0003862	1
10698934038		6252284914	587		0	fJYeclskJqPWsAT6TX/r9X5OiIZpSEb2PBGliYAOMxM=	0	2	0.02499	0.03339	0.0003862	1
10698934040		6252284914	588		0	fJYeclskJqPWsAT6TX/r9X5OiIZpSEb2PBGliYAOMxM=	0	2	0.02499	0.03339	0.0003862	1
10698934042		6252284914	589		0	fJYeclskJqPWsAT6TX/r9X5OiIZpSEb2PBGliYAOMxM=	0	2	0.02499	0.03339	0.0003862	1
10698934044		6252284914	590		0	fJYeclskJqPWsAT6TX/r9X5OiIZpSEb2PBGliYAOMxM=	0	2	0.02499	0.03339	0.0003862	1
10698934046		6252284914	591		0	fJYeclskJqPWsAT6TX/r9X5OiIZpSEb2PBGliYAOMxM=	0	2	0.02499	0.03339	0.0003862	1
10698934048		6252284914	592		0	fJYeclskJqPWsAT6TX/r9X5OiIZpSEb2PBGliYAOMxM=	0	2	0.02499	0.03339	0.0003862	1
10698934050		6252284914	593		0	fJYeclskJqPWsAT6TX/r9X5OiIZpSEb2PBGliYAOMxM=	0	2	0.02499	0.03339	0.0003862	1
10698934052		6252284914	594		0	fJYeclskJqPWsAT6TX/r9X5OiIZpSEb2PBGliYAOMxM=	0	2	0.02499	0.03339	0.0003862	1
10698934054		6252284914	595		0	fJYeclskJqPWsAT6TX/r9X5OiIZpSEb2PBGliYAOMxM=	0	2	0.02499	0.03339	0.0003862	1
10698934056		6252284914	596		0	fJYeclskJqPWsAT6TX/r9X5OiIZpSEb2PBGliYAOMxM=	0	2	0.02499	0.03339	0.0003862	1
10698934058		6252284914	597		0	fJYeclskJqPWsAT6TX/r9X5OiIZpSEb2PBGliYAOMxM=	0	2	0.02499	0.03339	0.0003862	1
10698934060		6252284914	598		0	fJYeclskJqPWsAT6TX/r9X5OiIZpSEb2PBGliYAOMxM=	0	2	0.02499	0.03339	0.0003862	1
10698934062		6252284914	599		0	fJYeclskJqPWsAT6TX/r9X5OiIZpSEb2PBGliYAOMxM=	0	2	0.02499	0.03339	0.0003862	1
10698934064		6252284914	600		0	fJYeclskJqPWsAT6TX/r9X5OiIZpSEb2PBGliYAOMxM=	0	2	0.02499	0.03339	0.0003862	1
10698934066		6252284914	601		0	fJYeclskJqPWsAT6TX/r9X5OiIZpSEb2PBGliYAOMxM=	0	2	0.02499	0.03339	0.0003862	1
10698934068		6252284914	602		0	fJYeclskJqPWsAT6TX/r9X5OiIZpSEb2PBGliYAOMxM=	0	2	0.02499	0.03339	0.0003862	1
10698934070		6252284914	603		0	fJYeclskJqPWsAT6TX/r9X5OiIZpSEb2PBGliYAOMxM=	0	2	0.02499	0.03339	0.0003862	1
10698934072		6252284914	604		0	fJYeclskJqPWsAT6TX/r9X5OiIZpSEb2PBGliYAOMxM=	0	2	0.02499	0.03339	0.0003862	1
10698934074		6252284914	605		0	fJYeclskJqPWsAT6TX/r9X5OiIZpSEb2PBGliYAOMxM=	0	2	0.02499	0.03339	0.0003862	1
10698934076		6252284914	606		0	fJYeclskJqPWsAT6TX/r9X5OiIZpSEb2PBGliYAOMxM=	0	2	0.02499	0.03339	0.0003862	1
10698934078		6252284914	607		0	fJYeclskJqPWsAT6TX/r9X5OiIZpSEb2PBGliYAOMxM=	0	2	0.02499	0.03339	0.0003862	1
10698934080		6252284914	608		0	fJYeclskJqPWsAT6TX/r9X5OiIZpSEb2PBGliYAOMxM=	0	2	0.02499	0.03339	0.0003862	1
10698934082		6252284914	609		0	fJYeclskJqPWsAT6TX/r9X5OiIZpSEb2PBGliYAOMxM=	0	2	0.02499	0.03339	0.0003862	1
10698934084		6252284914	610		0	fJYeclskJqPWsAT6TX/r9X5OiIZpSEb2PBGliYAOMxM=	0	2	0.02499	0.03339	0.0003862	1
10698934086		6252284914	611		0	fJYeclskJqPWsAT6TX/r9X5OiIZpSEb2PBGliYAOMxM=	0	2	0.02499	0.03339	0.0003862	1
10698934088		6252284914	612		0	fJYeclskJqPWsAT6TX/r9X5OiIZpSEb2PBGliYAOMxM=	0	2	0.02499	0.03339	0.0003862	1
10698934090		6252284914	613		0	fJYeclskJqPWsAT6TX/r9X5OiIZpSEb2PBGliYAOMxM=	0	2	0.02499	0.03339	0.0003862	1
10698934092		6252284914	614		0	fJYeclskJqPWsAT6TX/r9X5OiIZpSEb2PBGliYAOMxM=	0	2	0.02499	0.03339	0.0003862	1
10698934094		6252284914	615		0	fJYeclskJqPWsAT6TX/r9X5OiIZpSEb2PBGliYAOMxM=	0	2	0.02499	0.03339	0.0003862	1
10698934096		6252284914	616		0	fJYeclskJqPWsAT6TX/r9X5OiIZpSEb2PBGliYAOMxM=	0	2	0.02499	0.03339	0.0003862	1
10698934098		6252284914	617		0	fJYeclskJqPWsAT6TX/r9X5OiIZpSEb2PBGliYAOMxM=	0	2	0.02499	0.03339	0.0003862	1
10698934100		6252284914	618		0	fJYeclskJqPWsAT6TX/r9X5OiIZpSEb2PBGliYAOMxM=	0	2	0.02499	0.03339	0.0003862	1
10698934102		6252284914	619		0	fJYeclskJqPWsAT6TX/r9X5OiIZpSEb2PBGliYAOMxM=	0	2	0.02499	0.03339	0.0003862	1
10698934104		6252284914	620		0	fJYeclskJqPWsAT6TX/r9X5OiIZpSEb2PBGliYAOMxM=	0	2	0.02499	0.03339	0.0003862	1
10698934106		6252284914	621		0	fJYeclskJqPWsAT6TX/r9X5OiIZpSEb2PBGliYAOMxM=	0	2	0.02499	0.03339	0.0003862	1
10698934108		6252284914	622		0	fJYeclskJqPWsAT6TX/r9X5OiIZpSEb2PBGliYAOMxM=	0	2	0.02499	0.03339	0.0003862	1
10698934110		6252284914	623		0	fJYeclskJqPWsAT6TX/r9X5OiIZpSEb2PBGliYAOMxM=	0	2	0.02499	0.03339	0.0003862	1
10698934112		6252284914	624		0	fJYeclskJqPWsAT6TX/r9X5OiIZpSEb2PBGliYAOMxM=	0	2	0.02499	0.03339	0.0003862	1
10698934114		6252284914	625		0	fJYeclskJqPWsAT6TX/r9X5OiIZpSEb2PBGliYAOMxM=	0	2	0.02499	0.03339	0.0003862	1
10698934116		6252284914	626		0	fJYeclskJqPWsAT6TX/r9X5OiIZpSEb2PBGliYAOMxM=	0	2	0.02499	0.03339	0.0003862	1
10698934118		6252284914	627		0	fJYeclskJqPWsAT6TX/r9X5OiIZpSEb2PBGliYAOMxM=	0	2	0.02499	0.03339	0.0003862	1
10698934120		6252284914	628		0	fJYeclskJqPWsAT6TX/r9X5OiIZpSEb2PBGliYAOMxM=	0	2	0.02499	0.03339	0.0003862	1
10698934122		6252284914	629		0	fJYeclskJqPWsAT6TX/r9X5OiIZpSEb2PBGliYAOMxM=	0	2	0.02499	0.03339	0.0003862	1
10698934124		6252284914	630		0	fJYeclskJqPWsAT6TX/r9X5OiIZpSEb2PBGliYAOMxM=	0	2	0.02499	0.03339	0.0003862	1
10698934126		6252284914	631		0	fJYeclskJqPWsAT6TX/r9X5OiIZpSEb2PBGliYAOMxM=	0	2	0.02499	0.03339	0.0003862	1
10698934128		6252284914	632		0	fJYeclskJqPWsAT6TX/r9X5OiIZpSEb2PBGliYAOMxM=	0	2	0.02499	0.03339	0.0003862	1
10698934130		6252284914	633		0	fJYeclskJqPWsAT6TX/r9X5OiIZpSEb2PBGliYAOMxM=	0	2	0.02499	0.03339	0.0003862	1
10698934132		6252284914	634		0	fJYeclskJqPWsAT6TX/r9X5OiIZpSEb2PBGliYAOMxM=	0	2	0.02499	0.03339	0.0003862	1
10698934134		6252284914	635		0	fJYeclskJqPWsAT6TX/r9X5OiIZpSEb2PBGliYAOMxM=	0	2	0.02499	0.03339	0.0003862	1
10698934136		6252284914	636		0	fJYeclskJqPWsAT6TX/r9X5OiIZpSEb2PBGliYAOMxM=	0	2	0.02499	0.03339	0.0003862	1
10698934138		6252284914	637		0	fJYeclskJqPWsAT6TX/r9X5OiIZpSEb2PBGliYAOMxM=	0	2	0.02499	0.03339	0.0003862	1
10698934140		6252284914	638		0	fJYeclskJqPWsAT6TX/r9X5OiIZpSEb2PBGliYAOMxM=	0	2	0.02499	0.03339	0.0003862	1
10698934142		6252284914	639		0	fJYeclskJqPWsAT6TX/r9X5OiIZpSEb2PBGliYAOMxM=	0	2	0.02499	0.03339	0.0003862	1
10698934144		6252284914	640		0	fJYeclskJqPWsAT6TX/r9X5OiIZpSEb2PBGliYAOMxM=	0	2	0.02499	0.03339	0.0003862	1
10698934146		6252284914	641		0	fJYeclskJqPWsAT6TX/r9X5OiIZpSEb2PBGliYAOMxM=	0	2	0.02499	0.03339	0.0003862	1
10698934148		6252284914	642		0	fJYeclskJqPWsAT6TX/r9X5OiIZpSEb2PBGliYAOMxM=	0	2	0.02499	0.03339	0.0003862	1
10698934150		6252284914	643		0	fJYeclskJqPWsAT6TX/r9X5OiIZpSEb2PBGliYAOMxM=	0	2	0.02499	0.03339	0.0003862	1
10698934152		6252284914	644		0	fJYeclskJqPWsAT6TX/r9X5OiIZpSEb2PBGliYAOMxM=	0	2	0.02499	0.03339	0.0003862	1
10698934154		6252284914	645		0	fJYeclskJqPWsAT6TX/r9X5OiIZpSEb2PBGliYAOMxM=	0	2	0.02499	0.03339	0.0003862	1
10698934156		6252284914	646		0	fJYeclskJqPWsAT6TX/r9X5OiIZpSEb2PBGliYAOMxM=	0	2	0.02499	0.03339	0.0003862	1
10698934158		6252284914	647		0	fJYeclskJqPWsAT6TX/r9X5OiIZpSEb2PBGliYAOMxM=	0	2	0.02499	0.03339	0.0003862	1
10698934160		6252284914	648		0	fJYeclskJqPWsAT6TX/r9X5OiIZpSEb2PBGliYAOMxM=	0	2	0.02499	0.03339	0.0003862	1
10698934162		6252284914	649		0	fJYeclskJqPWsAT6TX/r9X5OiIZpSEb2PBGliYAOMxM=	0	2	0.02499	0.03339	0.0003862	1
10698934164		6252284914	650		0	fJYeclskJqPWsAT6TX/r9X5OiIZpSEb2PBGliYAOMxM=	0	2	0.02499	0.03339	0.0003862	1
10698934166		6252284914	651		0	fJYeclskJqPWsAT6TX/r9X5OiIZpSEb2PBGliYAOMxM=	0	2	0.02499	0.03339	0.0003862	1
10698934168		6252284914	652		0	fJYeclskJqPWsAT6TX/r9X5OiIZpSEb2PBGliYAOMxM=	0	2	0.02499	0.03339	0.0003862	1
10698934170		6252284914	653		0	fJYeclskJqPWsAT6TX/r9X5OiIZpSEb2PBGliYAOMxM=	0	2	0.02499	0.03339	0.0003862	1
10698934172		6252284914	654		0	fJYeclskJqPWsAT6TX/r9X5OiIZpSEb2PBGliYAOMxM=	0	2	0.02499	0.03339	0.0003862	1
10698934174		6252284914	655		0	fJYeclskJqPWsAT6TX/r9X5OiIZpSEb2PBGliYAOMxM=	0	2	0.02499	0.03339	0.0003862	1
10698934176		6252284914	656		0	fJYeclskJqPWsAT6TX/r9X5OiIZpSEb2PBGliYAOMxM=	0	2	0.02499	0.03339	0.0003862	1
10698934178		6252284914	657		0	fJYeclskJqPWsAT6TX/r9X5OiIZpSEb2PBGliYAOMxM=	0	2	0.02499	0.03339	0.0003862	1
10698934180		6252284914	658		0	fJYeclskJqPWsAT6TX/r9X5OiIZpSEb2PBGliYAOMxM=	0	2	0.02499	0.03339	0.0003862	1
10698934182		6252284914	659		0	fJYeclskJqPWsAT6TX/r9X5OiIZpSEb2PBGliYAOMxM=	0	2	0.02499	0.03339	0.0003862	1
10698934184		6252284914	660		0	fJYeclskJqPWsAT6TX/r9X5OiIZpSEb2PBGliYAOMxM=	0	2	0.02499	0.03339	0.0003862	1
10698934186		6252284914	661		0	fJYeclskJqPWsAT6TX/r9X5OiIZpSEb2PBGliYAOMxM=	0	2	0.02499	0.03339	0.0003862	1
10698934188		6252284914	662		0	fJYeclskJqPWsAT6TX/r9X5OiIZpSEb2PBGliYAOMxM=	0	2	0.02499	0.03339	0.0003862	1
10698934190		6252284914	663		0	fJYeclskJqPWsAT6TX/r9X5OiIZpSEb2PBGliYAOMxM=	0	2	0.02499	0.03339	0.0003862	1
10698934192		6252284914	664		0	fJYeclskJqPWsAT6TX/r9X5OiIZpSEb2PBGliYAOMxM=	0	2	0.02499	0.03339	0.0003862	1
10698934194		6252284914	665		0	fJYeclskJqPWsAT6TX/r9X5OiIZpSEb2PBGliYAOMxM=	0	2	0.02499	0.03339	0.0003862	1
10698934196		6252284914	666		0	fJYeclskJqPWsAT6TX/r9X5OiIZpSEb2PBGliYAOMxM=	0	2	0.02499	0.03339	0.0003862	1
10698934198		6252284914	667		0	fJYeclskJqPWsAT6TX/r9X5OiIZpSEb2PBGliYAOMxM=	0	2	0.02499	0.03339	0.0003862	1
10698934200		6252284914	668		0	fJYeclskJqPWsAT6TX/r9X5OiIZpSEb2PBGliYAOMxM=	0	2	0.02499	0.03339	0.0003862	1
10698934202		6252284914	669		0	fJYeclskJqPWsAT6TX/r9X5OiIZpSEb2PBGliYAOMxM=	0	2	0.02499	0.03339	0.0003862	1
10698934204		6252284914	670		0	fJYeclskJqPWsAT6TX/r9X5OiIZpSEb2PBGliYAOMxM=	0	2	0.02499	0.03339	0.0003862	1
10698934206		6252284914	671		0	fJYeclskJqPWsAT6TX/r9X5OiIZpSEb2PBGliYAOMxM=	0	2	0.02499	0.03339	0.0003862	1
10698934208		6252284914	672		0	fJYeclskJqPWsAT6TX/r9X5OiIZpSEb2PBGliYAOMxM=	0	2	0.02499	0.03339	0.0003862	1
10698934210		6252284914	673		0	fJYeclskJqPWsAT6TX/r9X5OiIZpSEb2PBGliYAOMxM=	0	2	0.02499	0.03339	0.0003862	1
10698934212		6252284914	674		0	fJYeclskJqPWsAT6TX/r9X5OiIZpSEb2PBGliYAOMxM=	0	2	0.02499	0.03339	0.0003862	1
10698934214		6252284914	675		0	fJYeclskJqPWsAT6TX/r9X5OiIZpSEb2PBGliYAOMxM=	0	2	0.02499	0.03339	0.0003862	1
10698934216		6252284914	676		0	fJYeclskJqPWsAT6TX/r9X5OiIZpSEb2PBGliYAOMxM=	0	2	0.02499	0.03339	0.0003862	1
10698934218		6252284914	677		0	fJYeclskJqPWsAT6TX/r9X5OiIZpSEb2PBGliYAOMxM=	0	2	0.02499	0.03339	0.0003862	1
10698934220		6252284914	678		0	fJYeclskJqPWsAT6TX/r9X5OiIZpSEb2PBGliYAOMxM=	0	2	0.02499	0.03339	0.0003862	1
10698934222		6252284914	679		0	fJYeclskJqPWsAT6TX/r9X5OiIZpSEb2PBGliYAOMxM=	0	2	0.02499	0.03339	0.0003862	1
10698934224		6252284914	680		0	fJYeclskJqPWsAT6TX/r9X5OiIZpSEb2PBGliYAOMxM=	0	2	0.02499	0.03339	0.0003862	1
10698934226		6252284914	681		0	fJYeclskJqPWsAT6TX/r9X5OiIZpSEb2PBGliYAOMxM=	0	2	0.02499	0.03339	0.0003862	1
10698934228		6252284914	682		0	fJYeclskJqPWsAT6TX/r9X5OiIZpSEb2PBGliYAOMxM=	0	2	0.02499	0.03339	0.0003862	1
10698934230		6252284914	683		0	fJYeclskJqPWsAT6TX/r9X5OiIZpSEb2PBGliYAOMxM=	0	2	0.02499	0.03339	0.0003862	1
10698934232		6252284914	684		0	fJYeclskJqPWsAT6TX/r9X5OiIZpSEb2PBGliYAOMxM=	0	2	0.02499	0.03339	0.0003862	1
10698934234		6252284914	685		0	fJYeclskJqPWsAT6TX/r9X5OiIZpSEb2PBGliYAOMxM=	0	2	0.02499	0.03339	0.0003862	1
10698934236		6252284914	686		0	fJYeclskJqPWsAT6TX/r9X5OiIZpSEb2PBGliYAOMxM=	0	2	0.02499	0.03339	0.0003862	1
10698934238		6252284914	687		0	fJYeclskJqPWsAT6TX/r9X5OiIZpSEb2PBGliYAOMxM=	0	2	0.02499	0.03339	0.0003862	1
10698934240		6252284914	688		0	fJYeclskJqPWsAT6TX/r9X5OiIZpSEb2PBGliYAOMxM=	0	2	0.02499	0.03339	0.0003862	1
10698934242		6252284914	689		0	fJYeclskJqPWsAT6TX/r9X5OiIZpSEb2PBGliYAOMxM=	0	2	0.02499	0.03339	0.0003862	1
10698934244		6252284914	690		0	fJYeclskJqPWsAT6TX/r9X5OiIZpSEb2PBGliYAOMxM=	0	2	0.02499	0.03339	0.0003862	1
10698934246		6252284914	691		0	fJYeclskJqPWsAT6TX/r9X5OiIZpSEb2PBGliYAOMxM=	0	2	0.02499	0.03339	0.0003862	1
10698934248		6252284914	692		0	fJYeclskJqPWsAT6TX/r9X5OiIZpSEb2PBGliYAOMxM=	0	2	0.02499	0.03339	0.0003862	1
10698934250		6252284914	693		0	fJYeclskJqPWsAT6TX/r9X5OiIZpSEb2PBGliYAOMxM=	0	2	0.02499	0.03339	0.0003862	1
10698934252		6252284914	694		0	fJYeclskJqPWsAT6TX/r9X5OiIZpSEb2PBGliYAOMxM=	0	2	0.02499	0.03339	0.0003862	1
10698934254		6252284914	695		0	fJYeclskJqPWsAT6TX/r9X5OiIZpSEb2PBGliYAOMxM=	0	2	0.02499	0.03339	0.0003862	1
10698934256		6252284914	696		0	fJYeclskJqPWsAT6TX/r9X5OiIZpSEb2PBGliYAOMxM=	0	2	0.02499	0.03339	0.0003862	1
10698934258		6252284914	697		0	fJYeclskJqPWsAT6TX/r9X5OiIZpSEb2PBGliYAOMxM=	0	2	0.02499	0.03339	0.0003862	1
10698934260		6252284914	698		0	fJYeclskJqPWsAT6TX/r9X5OiIZpSEb2PBGliYAOMxM=	0	2	0.02499	0.03339	0.0003862	1
10698934262		6252284914	699		0	fJYeclskJqPWsAT6TX/r9X5OiIZpSEb2PBGliYAOMxM=	0	2	0.02499	0.03339	0.0003862	1
10698934264		6252284914	700		0	fJYeclskJqPWsAT6TX/r9X5OiIZpSEb2PBGliYAOMxM=	0	2	0.02499	0.03339	0.0003862	1
10698934266		6252284914	701		0	fJYeclskJqPWsAT6TX/r9X5OiIZpSEb2PBGliYAOMxM=	0	2	0.02499	0.03339	0.0003862	1
10698934268		6252284914	702		0	fJYeclskJqPWsAT6TX/r9X5OiIZpSEb2PBGliYAOMxM=	0	2	0.02499	0.03339	0.0003862	1
10698934270		6252284914	703		0	fJYeclskJqPWsAT6TX/r9X5OiIZpSEb2PBGliYAOMxM=	0	2	0.02499	0.03339	0.0003862	1
10698934272		6252284914	704		0	fJYeclskJqPWsAT6TX/r9X5OiIZpSEb2PBGliYAOMxM=	0	2	0.02499	0.03339	0.0003862	1
10698934274		6252284914	705		0	fJYeclskJqPWsAT6TX/r9X5OiIZpSEb2PBGliYAOMxM=	0	2	0.02499	0.03339	0.0003862	1
10698934276		6252284914	706		0	fJYeclskJqPWsAT6TX/r9X5OiIZpSEb2PBGliYAOMxM=	0	2	0.02499	0.03339	0.0003862	1
10698934278		6252284914	707		0	fJYeclskJqPWsAT6TX/r9X5OiIZpSEb2PBGliYAOMxM=	0	2	0.02499	0.03339	0.0003862	1
10698934280		6252284914	708		0	fJYeclskJqPWsAT6TX/r9X5OiIZpSEb2PBGliYAOMxM=	0	2	0.02499	0.03339	0.0003862	1
10698934282		6252284914	709		0	fJYeclskJqPWsAT6TX/r9X5OiIZpSEb2PBGliYAOMxM=	0	2	0.02499	0.03339	0.0003862	1
10698934284		6252284914	710		0	fJYeclskJqPWsAT6TX/r9X5OiIZpSEb2PBGliYAOMxM=	0	2	0.02499	0.03339	0.0003862	1
10698934286		6252284914	711		0	fJYeclskJqPWsAT6TX/r9X5OiIZpSEb2PBGliYAOMxM=	0	2	0.02499	0.03339	0.0003862	1
10698934288		6252284914	712		0	fJYeclskJqPWsAT6TX/r9X5OiIZpSEb2PBGliYAOMxM=	0	2	0.02499	0.03339	0.0003862	1
10698934290		6252284914	713		0	fJYeclskJqPWsAT6TX/r9X5OiIZpSEb2PBGliYAOMxM=	0	2	0.02499	0.03339	0.0003862	1
10698934292		6252284914	714		0	fJYeclskJqPWsAT6TX/r9X5OiIZpSEb2PBGliYAOMxM=	0	2	0.02499	0.03339	0.0003862	1
10698934294		6252284914	715		0	fJYeclskJqPWsAT6TX/r9X5OiIZpSEb2PBGliYAOMxM=	0	2	0.02499	0.03339	0.0003862	1
10698934296		6252284914	716		0	fJYeclskJqPWsAT6TX/r9X5OiIZpSEb2PBGliYAOMxM=	0	2	0.02499	0.03339	0.0003862	1
10698934298		6252284914	717		0	fJYeclskJqPWsAT6TX/r9X5OiIZpSEb2PBGliYAOMxM=	0	2	0.02499	0.03339	0.0003862	1
10698934300		6252284914	718		0	fJYeclskJqPWsAT6TX/r9X5OiIZpSEb2PBGliYAOMxM=	0	2	0.02499	0.03339	0.0003862	1
10698934302		6252284914	719		0	fJYeclskJqPWsAT6TX/r9X5OiIZpSEb2PBGliYAOMxM=	0	2	0.02499	0.03339	0.0003862	1
10698934304		6252284914	720		0	fJYeclskJqPWsAT6TX/r9X5OiIZpSEb2PBGliYAOMxM=	0	2	0.02499	0.03339	0.0003862	1
10698934306		6252284914	721		0	fJYeclskJqPWsAT6TX/r9X5OiIZpSEb2PBGliYAOMxM=	0	2	0.02499	0.03339	0.0003862	1
10698934308		6252284914	722		0	fJYeclskJqPWsAT6TX/r9X5OiIZpSEb2PBGliYAOMxM=	0	2	0.02499	0.03339	0.0003862	1
10698934310		6252284914	723		0	fJYeclskJqPWsAT6TX/r9X5OiIZpSEb2PBGliYAOMxM=	0	2	0.02499	0.03339	0.0003862	1
10698934312		6252284914	724		0	fJYeclskJqPWsAT6TX/r9X5OiIZpSEb2PBGliYAOMxM=	0	2	0.02499	0.03339	0.0003862	1
10698934314		6252284914	725		0	fJYeclskJqPWsAT6TX/r9X5OiIZpSEb2PBGliYAOMxM=	0	2	0.02499	0.03339	0.0003862	1
10698934316		6252284914	726		0	fJYeclskJqPWsAT6TX/r9X5OiIZpSEb2PBGliYAOMxM=	0	2	0.02499	0.03339	0.0003862	1
10698934318		6252284914	727		0	fJYeclskJqPWsAT6TX/r9X5OiIZpSEb2PBGliYAOMxM=	0	2	0.02499	0.03339	0.0003862	1
10698934320		6252284914	728		0	fJYeclskJqPWsAT6TX/r9X5OiIZpSEb2PBGliYAOMxM=	0	2	0.02499	0.03339	0.0003862	1
10698934322		6252284914	729		0	fJYeclskJqPWsAT6TX/r9X5OiIZpSEb2PBGliYAOMxM=	0	2	0.02499	0.03339	0.0003862	1
10698934324		6252284914	730		0	fJYeclskJqPWsAT6TX/r9X5OiIZpSEb2PBGliYAOMxM=	0	2	0.02499	0.03339	0.0003862	1
10698934326		6252284914	731		0	fJYeclskJqPWsAT6TX/r9X5OiIZpSEb2PBGliYAOMxM=	0	2	0.02499	0.03339	0.0003862	1
10698934328		6252284914	732		0	fJYeclskJqPWsAT6TX/r9X5OiIZpSEb2PBGliYAOMxM=	0	2	0.02499	0.03339	0.0003862	1
10698934330		6252284914	733		0	fJYeclskJqPWsAT6TX/r9X5OiIZpSEb2PBGliYAOMxM=	0	2	0.02499	0.03339	0.0003862	1
10698934332		6252284914	734		0	fJYeclskJqPWsAT6TX/r9X5OiIZpSEb2PBGliYAOMxM=	0	2	0.02499	0.03339	0.0003862	1
10698934334		6252284914	735		0	fJYeclskJqPWsAT6TX/r9X5OiIZpSEb2PBGliYAOMxM=	0	2	0.02499	0.03339	0.0003862	1
10698934336		6252284914	736		0	fJYeclskJqPWsAT6TX/r9X5OiIZpSEb2PBGliYAOMxM=	0	2	0.02499	0.03339	0.0003862	1
10698934338		6252284914	737		0	fJYeclskJqPWsAT6TX/r9X5OiIZpSEb2PBGliYAOMxM=	0	2	0.02499	0.03339	0.0003862	1
10698934340		6252284914	738		0	fJYeclskJqPWsAT6TX/r9X5OiIZpSEb2PBGliYAOMxM=	0	2	0.02499	0.03339	0.0003862	1
10698934342		6252284914	739		0	fJYeclskJqPWsAT6TX/r9X5OiIZpSEb2PBGliYAOMxM=	0	2	0.02499	0.03339	0.0003862	1
10698934344		6252284914	740		0	fJYeclskJqPWsAT6TX/r9X5OiIZpSEb2PBGliYAOMxM=	0	2	0.02499	0.03339	0.0003862	1
10698934346		6252284914	741		0	fJYeclskJqPWsAT6TX/r9X5OiIZpSEb2PBGliYAOMxM=	0	2	0.02499	0.03339	0.0003862	1
10698934348		6252284914	742		0	fJYeclskJqPWsAT6TX/r9X5OiIZpSEb2PBGliYAOMxM=	0	2	0.02499	0.03339	0.0003862	1
10698934350		6252284914	743		0	fJYeclskJqPWsAT6TX/r9X5OiIZpSEb2PBGliYAOMxM=	0	2	0.02499	0.03339	0.0003862	1
10698934352		6252284914	744		0	fJYeclskJqPWsAT6TX/r9X5OiIZpSEb2PBGliYAOMxM=	0	2	0.02499	0.03339	0.0003862	1
10698934354		6252284914	745		0	fJYeclskJqPWsAT6TX/r9X5OiIZpSEb2PBGliYAOMxM=	0	2	0.02499	0.03339	0.0003862	1
10698934356		6252284914	746		0	fJYeclskJqPWsAT6TX/r9X5OiIZpSEb2PBGliYAOMxM=	0	2	0.02499	0.03339	0.0003862	1
10698934358		6252284914	747		0	fJYeclskJqPWsAT6TX/r9X5OiIZpSEb2PBGliYAOMxM=	0	2	0.02499	0.03339	0.0003862	1
10698934360		6252284914	748		0	fJYeclskJqPWsAT6TX/r9X5OiIZpSEb2PBGliYAOMxM=	0	2	0.02499	0.03339	0.0003862	1
10698934362		6252284914	749		0	fJYeclskJqPWsAT6TX/r9X5OiIZpSEb2PBGliYAOMxM=	0	2	0.02499	0.03339	0.0003862	1
10698934364		6252284914	750		0	fJYeclskJqPWsAT6TX/r9X5OiIZpSEb2PBGliYAOMxM=	0	2	0.02499	0.03339	0.0003862	1
10698934366		6252284914	751		0	fJYeclskJqPWsAT6TX/r9X5OiIZpSEb2PBGliYAOMxM=	0	2	0.02499	0.03339	0.0003862	1
10698934368		6252284914	752		0	fJYeclskJqPWsAT6TX/r9X5OiIZpSEb2PBGliYAOMxM=	0	2	0.02499	0.03339	0.0003862	1
10698934370		6252284914	753		0	fJYeclskJqPWsAT6TX/r9X5OiIZpSEb2PBGliYAOMxM=	0	2	0.02499	0.03339	0.0003862	1
10698934372		6252284914	754		0	fJYeclskJqPWsAT6TX/r9X5OiIZpSEb2PBGliYAOMxM=	0	2	0.02499	0.03339	0.0003862	1
10698934374		6252284914	755		0	fJYeclskJqPWsAT6TX/r9X5OiIZpSEb2PBGliYAOMxM=	0	2	0.02499	0.03339	0.0003862	1
10698934376		6252284914	756		0	fJYeclskJqPWsAT6TX/r9X5OiIZpSEb2PBGliYAOMxM=	0	2	0.02499	0.03339	0.0003862	1
10698934378		6252284914	757		0	fJYeclskJqPWsAT6TX/r9X5OiIZpSEb2PBGliYAOMxM=	0	2	0.02499	0.03339	0.0003862	1
10698934380		6252284914	758		0	fJYeclskJqPWsAT6TX/r9X5OiIZpSEb2PBGliYAOMxM=	0	2	0.02499	0.03339	0.0003862	1
10698934382		6252284914	759		0	fJYeclskJqPWsAT6TX/r9X5OiIZpSEb2PBGliYAOMxM=	0	2	0.02499	0.03339	0.0003862	1
10698934384		6252284914	760		0	fJYeclskJqPWsAT6TX/r9X5OiIZpSEb2PBGliYAOMxM=	0	2	0.02499	0.03339	0.0003862	1
10698934386		6252284914	761		0	fJYeclskJqPWsAT6TX/r9X5OiIZpSEb2PBGliYAOMxM=	0	2	0.02499	0.03339	0.0003862	1
10698934388		6252284914	762		0	fJYeclskJqPWsAT6TX/r9X5OiIZpSEb2PBGliYAOMxM=	0	2	0.02499	0.03339	0.0003862	1
10698934390		6252284914	763		0	fJYeclskJqPWsAT6TX/r9X5OiIZpSEb2PBGliYAOMxM=	0	2	0.02499	0.03339	0.0003862	1
10698934392		6252284914	764		0	fJYeclskJqPWsAT6TX/r9X5OiIZpSEb2PBGliYAOMxM=	0	2	0.02499	0.03339	0.0003862	1
10698934394		6252284914	765		0	fJYeclskJqPWsAT6TX/r9X5OiIZpSEb2PBGliYAOMxM=	0	2	0.02499	0.03339	0.0003862	1
10698934396		6252284914	766		0	fJYeclskJqPWsAT6TX/r9X5OiIZpSEb2PBGliYAOMxM=	0	2	0.02499	0.03339	0.0003862	1
10698934398		6252284914	767		0	fJYeclskJqPWsAT6TX/r9X5OiIZpSEb2PBGliYAOMxM=	0	2	0.02499	0.03339	0.0003862	1
10698934400		6252284914	768		0	fJYeclskJqPWsAT6TX/r9X5OiIZpSEb2PBGliYAOMxM=	0	2	0.02499	0.03339	0.0003862	1
10698934402		6252284914	769		0	fJYeclskJqPWsAT6TX/r9X5OiIZpSEb2PBGliYAOMxM=	0	2	0.02499	0.03339	0.0003862	1
10698934404		6252284914	770		0	fJYeclskJqPWsAT6TX/r9X5OiIZpSEb2PBGliYAOMxM=	0	2	0.02499	0.03339	0.0003862	1
10698934406		6252284914	771		0	fJYeclskJqPWsAT6TX/r9X5OiIZpSEb2PBGliYAOMxM=	0	2	0.02499	0.03339	0.0003862	1
10698934408		6252284914	772		0	fJYeclskJqPWsAT6TX/r9X5OiIZpSEb2PBGliYAOMxM=	0	2	0.02499	0.03339	0.0003862	1
10698934410		6252284914	773		0	fJYeclskJqPWsAT6TX/r9X5OiIZpSEb2PBGliYAOMxM=	0	2	0.02499	0.03339	0.0003862	1
10698934412		6252284914	774		0	fJYeclskJqPWsAT6TX/r9X5OiIZpSEb2PBGliYAOMxM=	0	2	0.02499	0.03339	0.0003862	1
10698934414		6252284914	775		0	fJYeclskJqPWsAT6TX/r9X5OiIZpSEb2PBGliYAOMxM=	0	2	0.02499	0.03339	0.0003862	1
10698934416		6252284914	776		0	fJYeclskJqPWsAT6TX/r9X5OiIZpSEb2PBGliYAOMxM=	0	2	0.02499	0.03339	0.0003862	1
10698934418		6252284914	777		0	fJYeclskJqPWsAT6TX/r9X5OiIZpSEb2PBGliYAOMxM=	0	2	0.02499	0.03339	0.0003862	1
10698934420		6252284914	778		0	fJYeclskJqPWsAT6TX/r9X5OiIZpSEb2PBGliYAOMxM=	0	2	0.02499	0.03339	0.0003862	1
10698934422		6252284914	779		0	fJYeclskJqPWsAT6TX/r9X5OiIZpSEb2PBGliYAOMxM=	0	2	0.02499	0.03339	0.0003862	1
10698934424		6252284914	780		0	fJYeclskJqPWsAT6TX/r9X5OiIZpSEb2PBGliYAOMxM=	0	2	0.02499	0.03339	0.0003862	1
10698934426		6252284914	781		0	fJYeclskJqPWsAT6TX/r9X5OiIZpSEb2PBGliYAOMxM=	0	2	0.02499	0.03339	0.0003862	1
10698934428		6252284914	782		0	fJYeclskJqPWsAT6TX/r9X5OiIZpSEb2PBGliYAOMxM=	0	2	0.02499	0.03339	0.0003862	1
10698934430		6252284914	783		0	fJYeclskJqPWsAT6TX/r9X5OiIZpSEb2PBGliYAOMxM=	0	2	0.02499	0.03339	0.0003862	1
10698934432		6252284914	784		0	fJYeclskJqPWsAT6TX/r9X5OiIZpSEb2PBGliYAOMxM=	0	2	0.02499	0.03339	0.0003862	1
10698934434		6252284914	785		0	fJYeclskJqPWsAT6TX/r9X5OiIZpSEb2PBGliYAOMxM=	0	2	0.02499	0.03339	0.0003862	1
10698934436		6252284914	786		0	fJYeclskJqPWsAT6TX/r9X5OiIZpSEb2PBGliYAOMxM=	0	2	0.02499	0.03339	0.0003862	1
10698934438		6252284914	787		0	fJYeclskJqPWsAT6TX/r9X5OiIZpSEb2PBGliYAOMxM=	0	2	0.02499	0.03339	0.0003862	1
10698934440		6252284914	788		0	fJYeclskJqPWsAT6TX/r9X5OiIZpSEb2PBGliYAOMxM=	0	2	0.02499	0.03339	0.0003862	1
10698934442		6252284914	789		0	fJYeclskJqPWsAT6TX/r9X5OiIZpSEb2PBGliYAOMxM=	0	2	0.02499	0.03339	0.0003862	1
10698934444		6252284914	790		0	fJYeclskJqPWsAT6TX/r9X5OiIZpSEb2PBGliYAOMxM=	0	2	0.02499	0.03339	0.0003862	1
10698934446		6252284914	791		0	fJYeclskJqPWsAT6TX/r9X5OiIZpSEb2PBGliYAOMxM=	0	2	0.02499	0.03339	0.0003862	1
10698934448		6252284914	792		0	fJYeclskJqPWsAT6TX/r9X5OiIZpSEb2PBGliYAOMxM=	0	2	0.02499	0.03339	0.0003862	1
10698934450		6252284914	793		0	fJYeclskJqPWsAT6TX/r9X5OiIZpSEb2PBGliYAOMxM=	0	2	0.02499	0.03339	0.0003862	1
10698934452		6252284914	794		0	fJYeclskJqPWsAT6TX/r9X5OiIZpSEb2PBGliYAOMxM=	0	2	0.02499	0.03339	0.0003862	1
10698934454		6252284914	795		0	fJYeclskJqPWsAT6TX/r9X5OiIZpSEb2PBGliYAOMxM=	0	2	0.02499	0.03339	0.0003862	1
10698934456		6252284914	796		0	fJYeclskJqPWsAT6TX/r9X5OiIZpSEb2PBGliYAOMxM=	0	2	0.02499	0.03339	0.0003862	1
10698934458		6252284914	797		0	fJYeclskJqPWsAT6TX/r9X5OiIZpSEb2PBGliYAOMxM=	0	2	0.02499	0.03339	0.0003862	1
10698934460		6252284914	798		0	fJYeclskJqPWsAT6TX/r9X5OiIZpSEb2PBGliYAOMxM=	0	2	0.02499	0.03339	0.0003862	1
10698934462		6252284914	799		0	fJYeclskJqPWsAT6TX/r9X5OiIZpSEb2PBGliYAOMxM=	0	2	0.02499	0.03339	0.0003862	1
10698934464		6252284914	800		0	fJYeclskJqPWsAT6TX/r9X5OiIZpSEb2PBGliYAOMxM=	0	2	0.02499	0.03339	0.0003862	1
10698934466		6252284914	801		0	fJYeclskJqPWsAT6TX/r9X5OiIZpSEb2PBGliYAOMxM=	0	2	0.02499	0.03339	0.0003862	1
10698934468		6252284914	802		0	fJYeclskJqPWsAT6TX/r9X5OiIZpSEb2PBGliYAOMxM=	0	2	0.02499	0.03339	0.0003862	1
10698934470		6252284914	803		0	fJYeclskJqPWsAT6TX/r9X5OiIZpSEb2PBGliYAOMxM=	0	2	0.02499	0.03339	0.0003862	1
10698934472		6252284914	804		0	fJYeclskJqPWsAT6TX/r9X5OiIZpSEb2PBGliYAOMxM=	0	2	0.02499	0.03339	0.0003862	1
10698934474		6252284914	805		0	fJYeclskJqPWsAT6TX/r9X5OiIZpSEb2PBGliYAOMxM=	0	2	0.02499	0.03339	0.0003862	1
10698934476		6252284914	806		0	fJYeclskJqPWsAT6TX/r9X5OiIZpSEb2PBGliYAOMxM=	0	2	0.02499	0.03339	0.0003862	1
10698934478		6252284914	807		0	fJYeclskJqPWsAT6TX/r9X5OiIZpSEb2PBGliYAOMxM=	0	2	0.02499	0.03339	0.0003862	1
10698934480		6252284914	808		0	fJYeclskJqPWsAT6TX/r9X5OiIZpSEb2PBGliYAOMxM=	0	2	0.02499	0.03339	0.0003862	1
10698934482		6252284914	809		0	fJYeclskJqPWsAT6TX/r9X5OiIZpSEb2PBGliYAOMxM=	0	2	0.02499	0.03339	0.0003862	1
10698934484		6252284914	810		0	fJYeclskJqPWsAT6TX/r9X5OiIZpSEb2PBGliYAOMxM=	0	2	0.02499	0.03339	0.0003862	1
10698934486		6252284914	811		0	fJYeclskJqPWsAT6TX/r9X5OiIZpSEb2PBGliYAOMxM=	0	2	0.02499	0.03339	0.0003862	1
10698934488		6252284914	812		0	fJYeclskJqPWsAT6TX/r9X5OiIZpSEb2PBGliYAOMxM=	0	2	0.02499	0.03339	0.0003862	1
10698934490		6252284914	813		0	fJYeclskJqPWsAT6TX/r9X5OiIZpSEb2PBGliYAOMxM=	0	2	0.02499	0.03339	0.0003862	1
10698934492		6252284914	814		0	fJYeclskJqPWsAT6TX/r9X5OiIZpSEb2PBGliYAOMxM=	0	2	0.02499	0.03339	0.0003862	1
10698934494		6252284914	815		0	fJYeclskJqPWsAT6TX/r9X5OiIZpSEb2PBGliYAOMxM=	0	2	0.02499	0.03339	0.0003862	1
10698934496		6252284914	816		0	fJYeclskJqPWsAT6TX/r9X5OiIZpSEb2PBGliYAOMxM=	0	2	0.02499	0.03339	0.0003862	1
10698934498		6252284914	817		0	fJYeclskJqPWsAT6TX/r9X5OiIZpSEb2PBGliYAOMxM=	0	2	0.02499	0.03339	0.0003862	1
10698934500		6252284914	818		0	fJYeclskJqPWsAT6TX/r9X5OiIZpSEb2PBGliYAOMxM=	0	2	0.02499	0.03339	0.0003862	1
10698934502		6252284914	819		0	fJYeclskJqPWsAT6TX/r9X5OiIZpSEb2PBGliYAOMxM=	0	2	0.02499	0.03339	0.0003862	1
10698934504		6252284914	820		0	fJYeclskJqPWsAT6TX/r9X5OiIZpSEb2PBGliYAOMxM=	0	2	0.02499	0.03339	0.0003862	1
10698934506		6252284914	821		0	fJYeclskJqPWsAT6TX/r9X5OiIZpSEb2PBGliYAOMxM=	0	2	0.02499	0.03339	0.0003862	1
10698934508		6252284914	822		0	fJYeclskJqPWsAT6TX/r9X5OiIZpSEb2PBGliYAOMxM=	0	2	0.02499	0.03339	0.0003862	1
10698934510		6252284914	823		0	fJYeclskJqPWsAT6TX/r9X5OiIZpSEb2PBGliYAOMxM=	0	2	0.02499	0.03339	0.0003862	1
10698934512		6252284914	824		0	fJYeclskJqPWsAT6TX/r9X5OiIZpSEb2PBGliYAOMxM=	0	2	0.02499	0.03339	0.0003862	1
10698934514		6252284914	825		0	fJYeclskJqPWsAT6TX/r9X5OiIZpSEb2PBGliYAOMxM=	0	2	0.02499	0.03339	0.0003862	1
10698934516		6252284914	826		0	fJYeclskJqPWsAT6TX/r9X5OiIZpSEb2PBGliYAOMxM=	0	2	0.02499	0.03339	0.0003862	1
10698934518		6252284914	827		0	fJYeclskJqPWsAT6TX/r9X5OiIZpSEb2PBGliYAOMxM=	0	2	0.02499	0.03339	0.0003862	1
10698934520		6252284914	828		0	fJYeclskJqPWsAT6TX/r9X5OiIZpSEb2PBGliYAOMxM=	0	2	0.02499	0.03339	0.0003862	1
10698934522		6252284914	829		0	fJYeclskJqPWsAT6TX/r9X5OiIZpSEb2PBGliYAOMxM=	0	2	0.02499	0.03339	0.0003862	1
10698934524		6252284914	830		0	fJYeclskJqPWsAT6TX/r9X5OiIZpSEb2PBGliYAOMxM=	0	2	0.02499	0.03339	0.0003862	1
10698934526		6252284914	831		0	fJYeclskJqPWsAT6TX/r9X5OiIZpSEb2PBGliYAOMxM=	0	2	0.02499	0.03339	0.0003862	1
10698934528		6252284914	832		0	fJYeclskJqPWsAT6TX/r9X5OiIZpSEb2PBGliYAOMxM=	0	2	0.02499	0.03339	0.0003862	1
10698934530		6252284914	833		0	fJYeclskJqPWsAT6TX/r9X5OiIZpSEb2PBGliYAOMxM=	0	2	0.02499	0.03339	0.0003862	1
10698934532		6252284914	834		0	fJYeclskJqPWsAT6TX/r9X5OiIZpSEb2PBGliYAOMxM=	0	2	0.02499	0.03339	0.0003862	1
10698934534		6252284914	835		0	fJYeclskJqPWsAT6TX/r9X5OiIZpSEb2PBGliYAOMxM=	0	2	0.02499	0.03339	0.0003862	1
10698934536		6252284914	836		0	fJYeclskJqPWsAT6TX/r9X5OiIZpSEb2PBGliYAOMxM=	0	2	0.02499	0.03339	0.0003862	1
10698934538		6252284914	837		0	fJYeclskJqPWsAT6TX/r9X5OiIZpSEb2PBGliYAOMxM=	0	2	0.02499	0.03339	0.0003862	1
10698934540		6252284914	838		0	fJYeclskJqPWsAT6TX/r9X5OiIZpSEb2PBGliYAOMxM=	0	2	0.02499	0.03339	0.0003862	1
10698934542		6252284914	839		0	fJYeclskJqPWsAT6TX/r9X5OiIZpSEb2PBGliYAOMxM=	0	2	0.02499	0.03339	0.0003862	1
10698934544		6252284914	840		0	fJYeclskJqPWsAT6TX/r9X5OiIZpSEb2PBGliYAOMxM=	0	2	0.02499	0.03339	0.0003862	1
10698934546		6252284914	841		0	fJYeclskJqPWsAT6TX/r9X5OiIZpSEb2PBGliYAOMxM=	0	2	0.02499	0.03339	0.0003862	1
10698934548		6252284914	842		0	fJYeclskJqPWsAT6TX/r9X5OiIZpSEb2PBGliYAOMxM=	0	2	0.02499	0.03339	0.0003862	1
10698934550		6252284914	843		0	fJYeclskJqPWsAT6TX/r9X5OiIZpSEb2PBGliYAOMxM=	0	2	0.02499	0.03339	0.0003862	1
10698934552		6252284914	844		0	fJYeclskJqPWsAT6TX/r9X5OiIZpSEb2PBGliYAOMxM=	0	2	0.02499	0.03339	0.0003862	1
10698934554		6252284914	845		0	fJYeclskJqPWsAT6TX/r9X5OiIZpSEb2PBGliYAOMxM=	0	2	0.02499	0.03339	0.0003862	1
10698934556		6252284914	846		0	fJYeclskJqPWsAT6TX/r9X5OiIZpSEb2PBGliYAOMxM=	0	2	0.02499	0.03339	0.0003862	1
10698934558		6252284914	847		0	fJYeclskJqPWsAT6TX/r9X5OiIZpSEb2PBGliYAOMxM=	0	2	0.02499	0.03339	0.0003862	1
10698934560		6252284914	848		0	fJYeclskJqPWsAT6TX/r9X5OiIZpSEb2PBGliYAOMxM=	0	2	0.02499	0.03339	0.0003862	1
10698934562		6252284914	849		0	fJYeclskJqPWsAT6TX/r9X5OiIZpSEb2PBGliYAOMxM=	0	2	0.02499	0.03339	0.0003862	1
10698934564		6252284914	850		0	fJYeclskJqPWsAT6TX/r9X5OiIZpSEb2PBGliYAOMxM=	0	2	0.02499	0.03339	0.0003862	1
10698934566		6252284914	851		0	fJYeclskJqPWsAT6TX/r9X5OiIZpSEb2PBGliYAOMxM=	0	2	0.02499	0.03339	0.0003862	1
10698934568		6252284914	852		0	fJYeclskJqPWsAT6TX/r9X5OiIZpSEb2PBGliYAOMxM=	0	2	0.02499	0.03339	0.0003862	1
10698934570		6252284914	853		0	fJYeclskJqPWsAT6TX/r9X5OiIZpSEb2PBGliYAOMxM=	0	2	0.02499	0.03339	0.0003862	1
10698934572		6252284914	854		0	fJYeclskJqPWsAT6TX/r9X5OiIZpSEb2PBGliYAOMxM=	0	2	0.02499	0.03339	0.0003862	1
10698934574		6252284914	855		0	fJYeclskJqPWsAT6TX/r9X5OiIZpSEb2PBGliYAOMxM=	0	2	0.02499	0.03339	0.0003862	1
10698934576		6252284914	856		0	fJYeclskJqPWsAT6TX/r9X5OiIZpSEb2PBGliYAOMxM=	0	2	0.02499	0.03339	0.0003862	1
10698934578		6252284914	857		0	fJYeclskJqPWsAT6TX/r9X5OiIZpSEb2PBGliYAOMxM=	0	2	0.02499	0.03339	0.0003862	1
10698934580		6252284914	858		0	fJYeclskJqPWsAT6TX/r9X5OiIZpSEb2PBGliYAOMxM=	0	2	0.02499	0.03339	0.0003862	1
10698934582		6252284914	859		0	fJYeclskJqPWsAT6TX/r9X5OiIZpSEb2PBGliYAOMxM=	0	2	0.02499	0.03339	0.0003862	1
10698934584		6252284914	860		0	fJYeclskJqPWsAT6TX/r9X5OiIZpSEb2PBGliYAOMxM=	0	2	0.02499	0.03339	0.0003862	1
10698934586		6252284914	861		0	fJYeclskJqPWsAT6TX/r9X5OiIZpSEb2PBGliYAOMxM=	0	2	0.02499	0.03339	0.0003862	1
10698934588		6252284914	862		0	fJYeclskJqPWsAT6TX/r9X5OiIZpSEb2PBGliYAOMxM=	0	2	0.02499	0.03339	0.0003862	1
10698934590		6252284914	863		0	fJYeclskJqPWsAT6TX/r9X5OiIZpSEb2PBGliYAOMxM=	0	2	0.02499	0.03339	0.0003862	1
10698934592		6252284914	864		0	fJYeclskJqPWsAT6TX/r9X5OiIZpSEb2PBGliYAOMxM=	0	2	0.02499	0.03339	0.0003862	1
10698934594		6252284914	865		0	fJYeclskJqPWsAT6TX/r9X5OiIZpSEb2PBGliYAOMxM=	0	2	0.02499	0.03339	0.0003862	1
10698934596		6252284914	866		0	fJYeclskJqPWsAT6TX/r9X5OiIZpSEb2PBGliYAOMxM=	0	2	0.02499	0.03339	0.0003862	1
10698934598		6252284914	867		0	fJYeclskJqPWsAT6TX/r9X5OiIZpSEb2PBGliYAOMxM=	0	2	0.02499	0.03339	0.0003862	1
10698934600		6252284914	868		0	fJYeclskJqPWsAT6TX/r9X5OiIZpSEb2PBGliYAOMxM=	0	2	0.02499	0.03339	0.0003862	1
10698934602		6252284914	869		0	fJYeclskJqPWsAT6TX/r9X5OiIZpSEb2PBGliYAOMxM=	0	2	0.02499	0.03339	0.0003862	1
10698934604		6252284914	870		0	fJYeclskJqPWsAT6TX/r9X5OiIZpSEb2PBGliYAOMxM=	0	2	0.02499	0.03339	0.0003862	1
10698934606		6252284914	871		0	fJYeclskJqPWsAT6TX/r9X5OiIZpSEb2PBGliYAOMxM=	0	2	0.02499	0.03339	0.0003862	1
10698934608		6252284914	872		0	fJYeclskJqPWsAT6TX/r9X5OiIZpSEb2PBGliYAOMxM=	0	2	0.02499	0.03339	0.0003862	1
10698934610		6252284914	873		0	fJYeclskJqPWsAT6TX/r9X5OiIZpSEb2PBGliYAOMxM=	0	2	0.02499	0.03339	0.0003862	1
10698934612		6252284914	874		0	fJYeclskJqPWsAT6TX/r9X5OiIZpSEb2PBGliYAOMxM=	0	2	0.02499	0.03339	0.0003862	1
10698934614		6252284914	875		0	fJYeclskJqPWsAT6TX/r9X5OiIZpSEb2PBGliYAOMxM=	0	2	0.02499	0.03339	0.0003862	1
10698934616		6252284914	876		0	fJYeclskJqPWsAT6TX/r9X5OiIZpSEb2PBGliYAOMxM=	0	2	0.02499	0.03339	0.0003862	1
10698934618		6252284914	877		0	fJYeclskJqPWsAT6TX/r9X5OiIZpSEb2PBGliYAOMxM=	0	2	0.02499	0.03339	0.0003862	1
10698934620		6252284914	878		0	fJYeclskJqPWsAT6TX/r9X5OiIZpSEb2PBGliYAOMxM=	0	2	0.02499	0.03339	0.0003862	1
10698934622		6252284914	879		0	fJYeclskJqPWsAT6TX/r9X5OiIZpSEb2PBGliYAOMxM=	0	2	0.02499	0.03339	0.0003862	1
10698934624		6252284914	880		0	fJYeclskJqPWsAT6TX/r9X5OiIZpSEb2PBGliYAOMxM=	0	2	0.02499	0.03339	0.0003862	1
10698934626		6252284914	881		0	fJYeclskJqPWsAT6TX/r9X5OiIZpSEb2PBGliYAOMxM=	0	2	0.02499	0.03339	0.0003862	1
10698934628		6252284914	882		0	fJYeclskJqPWsAT6TX/r9X5OiIZpSEb2PBGliYAOMxM=	0	2	0.02499	0.03339	0.0003862	1
10698934630		6252284914	883		0	fJYeclskJqPWsAT6TX/r9X5OiIZpSEb2PBGliYAOMxM=	0	2	0.02499	0.03339	0.0003862	1
10698934632		6252284914	884		0	fJYeclskJqPWsAT6TX/r9X5OiIZpSEb2PBGliYAOMxM=	0	2	0.02499	0.03339	0.0003862	1
10698934634		6252284914	885		0	fJYeclskJqPWsAT6TX/r9X5OiIZpSEb2PBGliYAOMxM=	0	2	0.02499	0.03339	0.0003862	1
10698934636		6252284914	886		0	fJYeclskJqPWsAT6TX/r9X5OiIZpSEb2PBGliYAOMxM=	0	2	0.02499	0.03339	0.0003862	1
10698934638		6252284914	887		0	fJYeclskJqPWsAT6TX/r9X5OiIZpSEb2PBGliYAOMxM=	0	2	0.02499	0.03339	0.0003862	1
10698934640		6252284914	888		0	fJYeclskJqPWsAT6TX/r9X5OiIZpSEb2PBGliYAOMxM=	0	2	0.02499	0.03339	0.0003862	1
10698934642		6252284914	889		0	fJYeclskJqPWsAT6TX/r9X5OiIZpSEb2PBGliYAOMxM=	0	2	0.02499	0.03339	0.0003862	1
10698934644		6252284914	890		0	fJYeclskJqPWsAT6TX/r9X5OiIZpSEb2PBGliYAOMxM=	0	2	0.02499	0.03339	0.0003862	1
10698934646		6252284914	891		0	fJYeclskJqPWsAT6TX/r9X5OiIZpSEb2PBGliYAOMxM=	0	2	0.02499	0.03339	0.0003862	1
10698934648		6252284914	892		0	fJYeclskJqPWsAT6TX/r9X5OiIZpSEb2PBGliYAOMxM=	0	2	0.02499	0.03339	0.0003862	1
10698934650		6252284914	893		0	fJYeclskJqPWsAT6TX/r9X5OiIZpSEb2PBGliYAOMxM=	0	2	0.02499	0.03339	0.0003862	1
10698934652		6252284914	894		0	fJYeclskJqPWsAT6TX/r9X5OiIZpSEb2PBGliYAOMxM=	0	2	0.02499	0.03339	0.0003862	1
10698934654		6252284914	895		0	fJYeclskJqPWsAT6TX/r9X5OiIZpSEb2PBGliYAOMxM=	0	2	0.02499	0.03339	0.0003862	1
10698934656		6252284914	896		0	fJYeclskJqPWsAT6TX/r9X5OiIZpSEb2PBGliYAOMxM=	0	2	0.02499	0.03339	0.0003862	1
10698934658		6252284914	897		0	fJYeclskJqPWsAT6TX/r9X5OiIZpSEb2PBGliYAOMxM=	0	2	0.02499	0.03339	0.0003862	1
10698934660		6252284914	898		0	fJYeclskJqPWsAT6TX/r9X5OiIZpSEb2PBGliYAOMxM=	0	2	0.02499	0.03339	0.0003862	1
10698934662		6252284914	899		0	fJYeclskJqPWsAT6TX/r9X5OiIZpSEb2PBGliYAOMxM=	0	2	0.02499	0.03339	0.0003862	1
10698934664		6252284914	900		0	fJYeclskJqPWsAT6TX/r9X5OiIZpSEb2PBGliYAOMxM=	0	2	0.02499	0.03339	0.0003862	1
10698934666		6252284914	901		0	fJYeclskJqPWsAT6TX/r9X5OiIZpSEb2PBGliYAOMxM=	0	2	0.02499	0.03339	0.0003862	1
10698934668		6252284914	902		0	fJYeclskJqPWsAT6TX/r9X5OiIZpSEb2PBGliYAOMxM=	0	2	0.02499	0.03339	0.0003862	1
10698934670		6252284914	903		0	fJYeclskJqPWsAT6TX/r9X5OiIZpSEb2PBGliYAOMxM=	0	2	0.02499	0.03339	0.0003862	1
10698934672		6252284914	904		0	fJYeclskJqPWsAT6TX/r9X5OiIZpSEb2PBGliYAOMxM=	0	2	0.02499	0.03339	0.0003862	1
10698934674		6252284914	905		0	fJYeclskJqPWsAT6TX/r9X5OiIZpSEb2PBGliYAOMxM=	0	2	0.02499	0.03339	0.0003862	1
10698934676		6252284914	906		0	fJYeclskJqPWsAT6TX/r9X5OiIZpSEb2PBGliYAOMxM=	0	2	0.02499	0.03339	0.0003862	1
10698934678		6252284914	907		0	fJYeclskJqPWsAT6TX/r9X5OiIZpSEb2PBGliYAOMxM=	0	2	0.02499	0.03339	0.0003862	1
10698934680		6252284914	908		0	fJYeclskJqPWsAT6TX/r9X5OiIZpSEb2PBGliYAOMxM=	0	2	0.02499	0.03339	0.0003862	1
10698934682		6252284914	909		0	fJYeclskJqPWsAT6TX/r9X5OiIZpSEb2PBGliYAOMxM=	0	2	0.02499	0.03339	0.0003862	1
10698934684		6252284914	910		0	fJYeclskJqPWsAT6TX/r9X5OiIZpSEb2PBGliYAOMxM=	0	2	0.02499	0.03339	0.0003862	1
10698934686		6252284914	911		0	fJYeclskJqPWsAT6TX/r9X5OiIZpSEb2PBGliYAOMxM=	0	2	0.02499	0.03339	0.0003862	1
10698934688		6252284914	912		0	fJYeclskJqPWsAT6TX/r9X5OiIZpSEb2PBGliYAOMxM=	0	2	0.02499	0.03339	0.0003862	1
10698934690		6252284914	913		0	fJYeclskJqPWsAT6TX/r9X5OiIZpSEb2PBGliYAOMxM=	0	2	0.02499	0.03339	0.0003862	1
10698934692		6252284914	914		0	fJYeclskJqPWsAT6TX/r9X5OiIZpSEb2PBGliYAOMxM=	0	2	0.02499	0.03339	0.0003862	1
10698934694		6252284914	915		0	fJYeclskJqPWsAT6TX/r9X5OiIZpSEb2PBGliYAOMxM=	0	2	0.02499	0.03339	0.0003862	1
10698934696		6252284914	916		0	fJYeclskJqPWsAT6TX/r9X5OiIZpSEb2PBGliYAOMxM=	0	2	0.02499	0.03339	0.0003862	1
10698934698		6252284914	917		0	fJYeclskJqPWsAT6TX/r9X5OiIZpSEb2PBGliYAOMxM=	0	2	0.02499	0.03339	0.0003862	1
10698934700		6252284914	918		0	fJYeclskJqPWsAT6TX/r9X5OiIZpSEb2PBGliYAOMxM=	0	2	0.02499	0.03339	0.0003862	1
10698934702		6252284914	919		0	fJYeclskJqPWsAT6TX/r9X5OiIZpSEb2PBGliYAOMxM=	0	2	0.02499	0.03339	0.0003862	1
10698934704		6252284914	920		0	fJYeclskJqPWsAT6TX/r9X5OiIZpSEb2PBGliYAOMxM=	0	2	0.02499	0.03339	0.0003862	1
10698934706		6252284914	921		0	fJYeclskJqPWsAT6TX/r9X5OiIZpSEb2PBGliYAOMxM=	0	2	0.02499	0.03339	0.0003862	1
10698934708		6252284914	922		0	fJYeclskJqPWsAT6TX/r9X5OiIZpSEb2PBGliYAOMxM=	0	2	0.02499	0.03339	0.0003862	1
10698934710		6252284914	923		0	fJYeclskJqPWsAT6TX/r9X5OiIZpSEb2PBGliYAOMxM=	0	2	0.02499	0.03339	0.0003862	1
10698934712		6252284914	924		0	fJYeclskJqPWsAT6TX/r9X5OiIZpSEb2PBGliYAOMxM=	0	2	0.02499	0.03339	0.0003862	1
10698934714		6252284914	925		0	fJYeclskJqPWsAT6TX/r9X5OiIZpSEb2PBGliYAOMxM=	0	2	0.02499	0.03339	0.0003862	1
10698934716		6252284914	926		0	fJYeclskJqPWsAT6TX/r9X5OiIZpSEb2PBGliYAOMxM=	0	2	0.02499	0.03339	0.0003862	1
10698934718		6252284914	927		0	fJYeclskJqPWsAT6TX/r9X5OiIZpSEb2PBGliYAOMxM=	0	2	0.02499	0.03339	0.0003862	1
10698934720		6252284914	928		0	fJYeclskJqPWsAT6TX/r9X5OiIZpSEb2PBGliYAOMxM=	0	2	0.02499	0.03339	0.0003862	1
10698934722		6252284914	929		0	fJYeclskJqPWsAT6TX/r9X5OiIZpSEb2PBGliYAOMxM=	0	2	0.02499	0.03339	0.0003862	1
10698934724		6252284914	930		0	fJYeclskJqPWsAT6TX/r9X5OiIZpSEb2PBGliYAOMxM=	0	2	0.02499	0.03339	0.0003862	1
10698934726		6252284914	931		0	fJYeclskJqPWsAT6TX/r9X5OiIZpSEb2PBGliYAOMxM=	0	2	0.02499	0.03339	0.0003862	1
10698934728		6252284914	932		0	fJYeclskJqPWsAT6TX/r9X5OiIZpSEb2PBGliYAOMxM=	0	2	0.02499	0.03339	0.0003862	1
10698934730		6252284914	933		0	fJYeclskJqPWsAT6TX/r9X5OiIZpSEb2PBGliYAOMxM=	0	2	0.02499	0.03339	0.0003862	1
10698934732		6252284914	934		0	fJYeclskJqPWsAT6TX/r9X5OiIZpSEb2PBGliYAOMxM=	0	2	0.02499	0.03339	0.0003862	1
10698934734		6252284914	935		0	fJYeclskJqPWsAT6TX/r9X5OiIZpSEb2PBGliYAOMxM=	0	2	0.02499	0.03339	0.0003862	1
10698934736		6252284914	936		0	fJYeclskJqPWsAT6TX/r9X5OiIZpSEb2PBGliYAOMxM=	0	2	0.02499	0.03339	0.0003862	1
10698934738		6252284914	937		0	fJYeclskJqPWsAT6TX/r9X5OiIZpSEb2PBGliYAOMxM=	0	2	0.02499	0.03339	0.0003862	1
10698934740		6252284914	938		0	fJYeclskJqPWsAT6TX/r9X5OiIZpSEb2PBGliYAOMxM=	0	2	0.02499	0.03339	0.0003862	1
10698934742		6252284914	939		0	fJYeclskJqPWsAT6TX/r9X5OiIZpSEb2PBGliYAOMxM=	0	2	0.02499	0.03339	0.0003862	1
10698934744		6252284914	940		0	fJYeclskJqPWsAT6TX/r9X5OiIZpSEb2PBGliYAOMxM=	0	2	0.02499	0.03339	0.0003862	1
10698934746		6252284914	941		0	fJYeclskJqPWsAT6TX/r9X5OiIZpSEb2PBGliYAOMxM=	0	2	0.02499	0.03339	0.0003862	1
10698934748		6252284914	942		0	fJYeclskJqPWsAT6TX/r9X5OiIZpSEb2PBGliYAOMxM=	0	2	0.02499	0.03339	0.0003862	1
10698934750		6252284914	943		0	fJYeclskJqPWsAT6TX/r9X5OiIZpSEb2PBGliYAOMxM=	0	2	0.02499	0.03339	0.0003862	1
10698934752		6252284914	944		0	fJYeclskJqPWsAT6TX/r9X5OiIZpSEb2PBGliYAOMxM=	0	2	0.02499	0.03339	0.0003862	1
10698934754		6252284914	945		0	fJYeclskJqPWsAT6TX/r9X5OiIZpSEb2PBGliYAOMxM=	0	2	0.02499	0.03339	0.0003862	1
10698934756		6252284914	946		0	fJYeclskJqPWsAT6TX/r9X5OiIZpSEb2PBGliYAOMxM=	0	2	0.02499	0.03339	0.0003862	1
10698934758		6252284914	947		0	fJYeclskJqPWsAT6TX/r9X5OiIZpSEb2PBGliYAOMxM=	0	2	0.02499	0.03339	0.0003862	1
10698934760		6252284914	948		0	fJYeclskJqPWsAT6TX/r9X5OiIZpSEb2PBGliYAOMxM=	0	2	0.02499	0.03339	0.0003862	1
10698934762		6252284914	949		0	fJYeclskJqPWsAT6TX/r9X5OiIZpSEb2PBGliYAOMxM=	0	2	0.02499	0.03339	0.0003862	1
10698934764		6252284914	950		0	fJYeclskJqPWsAT6TX/r9X5OiIZpSEb2PBGliYAOMxM=	0	2	0.02499	0.03339	0.0003862	1
10698934766		6252284914	951		0	fJYeclskJqPWsAT6TX/r9X5OiIZpSEb2PBGliYAOMxM=	0	2	0.02499	0.03339	0.0003862	1
10698934768		6252284914	952		0	fJYeclskJqPWsAT6TX/r9X5OiIZpSEb2PBGliYAOMxM=	0	2	0.02499	0.03339	0.0003862	1
10698934770		6252284914	953		0	fJYeclskJqPWsAT6TX/r9X5OiIZpSEb2PBGliYAOMxM=	0	2	0.02499	0.03339	0.0003862	1
10698934772		6252284914	954		0	fJYeclskJqPWsAT6TX/r9X5OiIZpSEb2PBGliYAOMxM=	0	2	0.02499	0.03339	0.0003862	1
10698934774		6252284914	955		0	fJYeclskJqPWsAT6TX/r9X5OiIZpSEb2PBGliYAOMxM=	0	2	0.02499	0.03339	0.0003862	1
10698934776		6252284914	956		0	fJYeclskJqPWsAT6TX/r9X5OiIZpSEb2PBGliYAOMxM=	0	2	0.02499	0.03339	0.0003862	1
10698934778		6252284914	957		0	fJYeclskJqPWsAT6TX/r9X5OiIZpSEb2PBGliYAOMxM=	0	2	0.02499	0.03339	0.0003862	1
10698934780		6252284914	958		0	fJYeclskJqPWsAT6TX/r9X5OiIZpSEb2PBGliYAOMxM=	0	2	0.02499	0.03339	0.0003862	1
10698934782		6252284914	959		0	fJYeclskJqPWsAT6TX/r9X5OiIZpSEb2PBGliYAOMxM=	0	2	0.02499	0.03339	0.0003862	1
10698934784		6252284914	960		0	fJYeclskJqPWsAT6TX/r9X5OiIZpSEb2PBGliYAOMxM=	0	2	0.02499	0.03339	0.0003862	1
10698934786		6252284914	961		0	fJYeclskJqPWsAT6TX/r9X5OiIZpSEb2PBGliYAOMxM=	0	2	0.02499	0.03339	0.0003862	1
10698934788		6252284914	962		0	fJYeclskJqPWsAT6TX/r9X5OiIZpSEb2PBGliYAOMxM=	0	2	0.02499	0.03339	0.0003862	1
10698934790		6252284914	963		0	fJYeclskJqPWsAT6TX/r9X5OiIZpSEb2PBGliYAOMxM=	0	2	0.02499	0.03339	0.0003862	1
10698934792		6252284914	964		0	fJYeclskJqPWsAT6TX/r9X5OiIZpSEb2PBGliYAOMxM=	0	2	0.02499	0.03339	0.0003862	1
10698934794		6252284914	965		0	fJYeclskJqPWsAT6TX/r9X5OiIZpSEb2PBGliYAOMxM=	0	2	0.02499	0.03339	0.0003862	1
10698934796		6252284914	966		0	fJYeclskJqPWsAT6TX/r9X5OiIZpSEb2PBGliYAOMxM=	0	2	0.02499	0.03339	0.0003862	1
10698934798		6252284914	967		0	fJYeclskJqPWsAT6TX/r9X5OiIZpSEb2PBGliYAOMxM=	0	2	0.02499	0.03339	0.0003862	1
10698934800		6252284914	968		0	fJYeclskJqPWsAT6TX/r9X5OiIZpSEb2PBGliYAOMxM=	0	2	0.02499	0.03339	0.0003862	1
10698934802		6252284914	969		0	fJYeclskJqPWsAT6TX/r9X5OiIZpSEb2PBGliYAOMxM=	0	2	0.02499	0.03339	0.0003862	1
10698934804		6252284914	970		0	fJYeclskJqPWsAT6TX/r9X5OiIZpSEb2PBGliYAOMxM=	0	2	0.02499	0.03339	0.0003862	1
10698934806		6252284914	971		0	fJYeclskJqPWsAT6TX/r9X5OiIZpSEb2PBGliYAOMxM=	0	2	0.02499	0.03339	0.0003862	1
10698934808		6252284914	972		0	fJYeclskJqPWsAT6TX/r9X5OiIZpSEb2PBGliYAOMxM=	0	2	0.02499	0.03339	0.0003862	1
10698934810		6252284914	973		0	fJYeclskJqPWsAT6TX/r9X5OiIZpSEb2PBGliYAOMxM=	0	2	0.02499	0.03339	0.0003862	1
10698934812		6252284914	974		0	fJYeclskJqPWsAT6TX/r9X5OiIZpSEb2PBGliYAOMxM=	0	2	0.02499	0.03339	0.0003862	1
10698934814		6252284914	975		0	fJYeclskJqPWsAT6TX/r9X5OiIZpSEb2PBGliYAOMxM=	0	2	0.02499	0.03339	0.0003862	1
10698934816		6252284914	976		0	fJYeclskJqPWsAT6TX/r9X5OiIZpSEb2PBGliYAOMxM=	0	2	0.02499	0.03339	0.0003862	1
10698934818		6252284914	977		0	fJYeclskJqPWsAT6TX/r9X5OiIZpSEb2PBGliYAOMxM=	0	2	0.02499	0.03339	0.0003862	1
10698934820		6252284914	978		0	fJYeclskJqPWsAT6TX/r9X5OiIZpSEb2PBGliYAOMxM=	0	2	0.02499	0.03339	0.0003862	1
10698934822		6252284914	979		0	fJYeclskJqPWsAT6TX/r9X5OiIZpSEb2PBGliYAOMxM=	0	2	0.02499	0.03339	0.0003862	1
10698934824		6252284914	980		0	fJYeclskJqPWsAT6TX/r9X5OiIZpSEb2PBGliYAOMxM=	0	2	0.02499	0.03339	0.0003862	1
10698934826		6252284914	981		0	fJYeclskJqPWsAT6TX/r9X5OiIZpSEb2PBGliYAOMxM=	0	2	0.02499	0.03339	0.0003862	1
10698934828		6252284914	982		0	fJYeclskJqPWsAT6TX/r9X5OiIZpSEb2PBGliYAOMxM=	0	2	0.02499	0.03339	0.0003862	1
10698934830		6252284914	983		0	fJYeclskJqPWsAT6TX/r9X5OiIZpSEb2PBGliYAOMxM=	0	2	0.02499	0.03339	0.0003862	1
10698934832		6252284914	984		0	fJYeclskJqPWsAT6TX/r9X5OiIZpSEb2PBGliYAOMxM=	0	2	0.02499	0.03339	0.0003862	1
10698934834		6252284914	985		0	fJYeclskJqPWsAT6TX/r9X5OiIZpSEb2PBGliYAOMxM=	0	2	0.02499	0.03339	0.0003862	1
10698934836		6252284914	986		0	fJYeclskJqPWsAT6TX/r9X5OiIZpSEb2PBGliYAOMxM=	0	2	0.02499	0.03339	0.0003862	1
10698934838		6252284914	987		0	fJYeclskJqPWsAT6TX/r9X5OiIZpSEb2PBGliYAOMxM=	0	2	0.02499	0.03339	0.0003862	1
10698934840		6252284914	988		0	fJYeclskJqPWsAT6TX/r9X5OiIZpSEb2PBGliYAOMxM=	0	2	0.02499	0.03339	0.0003862	1
10698934842		6252284914	989		0	fJYeclskJqPWsAT6TX/r9X5OiIZpSEb2PBGliYAOMxM=	0	2	0.02499	0.03339	0.0003862	1
10698934844		6252284914	990		0	fJYeclskJqPWsAT6TX/r9X5OiIZpSEb2PBGliYAOMxM=	0	2	0.02499	0.03339	0.0003862	1
10698934846		6252284914	991		0	fJYeclskJqPWsAT6TX/r9X5OiIZpSEb2PBGliYAOMxM=	0	2	0.02499	0.03339	0.0003862	1
10698934848		6252284914	992		0	fJYeclskJqPWsAT6TX/r9X5OiIZpSEb2PBGliYAOMxM=	0	2	0.02499	0.03339	0.0003862	1
10698934850		6252284914	993		0	fJYeclskJqPWsAT6TX/r9X5OiIZpSEb2PBGliYAOMxM=	0	2	0.02499	0.03339	0.0003862	1
10698934852		6252284914	994		0	fJYeclskJqPWsAT6TX/r9X5OiIZpSEb2PBGliYAOMxM=	0	2	0.02499	0.03339	0.0003862	1
10698934854		6252284914	995		0	fJYeclskJqPWsAT6TX/r9X5OiIZpSEb2PBGliYAOMxM=	0	2	0.02499	0.03339	0.0003862	1
10698934856		6252284914	996		0	fJYeclskJqPWsAT6TX/r9X5OiIZpSEb2PBGliYAOMxM=	0	2	0.02499	0.03339	0.0003862	1
10698934858		6252284914	997		0	fJYeclskJqPWsAT6TX/r9X5OiIZpSEb2PBGliYAOMxM=	0	2	0.02499	0.03339	0.0003862	1
10698934860		6252284914	998		0	fJYeclskJqPWsAT6TX/r9X5OiIZpSEb2PBGliYAOMxM=	0	2	0.02499	0.03339	0.0003862	1
10698934862		6252284914	999		0	fJYeclskJqPWsAT6TX/r9X5OiIZpSEb2PBGliYAOMxM=	0	2	0.02499	0.03339	0.0003862	1
10698934864		6252284914	1000		0	fJYeclskJqPWsAT6TX/r9X5OiIZpSEb2PBGliYAOMxM=	0	2	0.02499	0.03339	0.0003862	1
10698934866		6252284914	1001		0	fJYeclskJqPWsAT6TX/r9X5OiIZpSEb2PBGliYAOMxM=	0	2	0.02499	0.03339	0.0003862	1
10698934868		6252284914	1002		0	fJYeclskJqPWsAT6TX/r9X5OiIZpSEb2PBGliYAOMxM=	0	2	0.02499	0.03339	0.0003862	1
10698934870		6252284914	1003		0	fJYeclskJqPWsAT6TX/r9X5OiIZpSEb2PBGliYAOMxM=	0	2	0.02499	0.03339	0.0003862	1
10698934872		6252284914	1004		0	fJYeclskJqPWsAT6TX/r9X5OiIZpSEb2PBGliYAOMxM=	0	2	0.02499	0.03339	0.0003862	1
10698934874		6252284914	1005		0	fJYeclskJqPWsAT6TX/r9X5OiIZpSEb2PBGliYAOMxM=	0	2	0.02499	0.03339	0.0003862	1
10698934876		6252284914	1006		0	fJYeclskJqPWsAT6TX/r9X5OiIZpSEb2PBGliYAOMxM=	0	2	0.02499	0.03339	0.0003862	1
10698934878		6252284914	1007		0	fJYeclskJqPWsAT6TX/r9X5OiIZpSEb2PBGliYAOMxM=	0	2	0.02499	0.03339	0.0003862	1
10698934880		6252284914	1008		0	fJYeclskJqPWsAT6TX/r9X5OiIZpSEb2PBGliYAOMxM=	0	2	0.02499	0.03339	0.0003862	1
10698934882		6252284914	1009		0	fJYeclskJqPWsAT6TX/r9X5OiIZpSEb2PBGliYAOMxM=	0	2	0.02499	0.03339	0.0003862	1
10698934884		6252284914	1010		0	fJYeclskJqPWsAT6TX/r9X5OiIZpSEb2PBGliYAOMxM=	0	2	0.02499	0.03339	0.0003862	1
10698934886		6252284914	1011		0	fJYeclskJqPWsAT6TX/r9X5OiIZpSEb2PBGliYAOMxM=	0	2	0.02499	0.03339	0.0003862	1
10698934888		6252284914	1012		0	fJYeclskJqPWsAT6TX/r9X5OiIZpSEb2PBGliYAOMxM=	0	2	0.02499	0.03339	0.0003862	1
10698934890		6252284914	1013		0	fJYeclskJqPWsAT6TX/r9X5OiIZpSEb2PBGliYAOMxM=	0	2	0.02499	0.03339	0.0003862	1
10698934892		6252284914	1014		0	fJYeclskJqPWsAT6TX/r9X5OiIZpSEb2PBGliYAOMxM=	0	2	0.02499	0.03339	0.0003862	1
10698934894		6252284914	1015		0	fJYeclskJqPWsAT6TX/r9X5OiIZpSEb2PBGliYAOMxM=	0	2	0.02499	0.03339	0.0003862	1
10698934896		6252284914	1016		0	fJYeclskJqPWsAT6TX/r9X5OiIZpSEb2PBGliYAOMxM=	0	2	0.02499	0.03339	0.0003862	1
10698934898		6252284914	1017		0	fJYeclskJqPWsAT6TX/r9X5OiIZpSEb2PBGliYAOMxM=	0	2	0.02499	0.03339	0.0003862	1
10698934900		6252284914	1018		0	fJYeclskJqPWsAT6TX/r9X5OiIZpSEb2PBGliYAOMxM=	0	2	0.02499	0.03339	0.0003862	1
10698934902		6252284914	1019		0	fJYeclskJqPWsAT6TX/r9X5OiIZpSEb2PBGliYAOMxM=	0	2	0.02499	0.03339	0.0003862	1
10698934904		6252284914	1020		0	fJYeclskJqPWsAT6TX/r9X5OiIZpSEb2PBGliYAOMxM=	0	2	0.02499	0.03339	0.0003862	1
10698934906		6252284914	1021		0	fJYeclskJqPWsAT6TX/r9X5OiIZpSEb2PBGliYAOMxM=	0	2	0.02499	0.03339	0.0003862	1
10698934908		6252284914	1022		0	fJYeclskJqPWsAT6TX/r9X5OiIZpSEb2PBGliYAOMxM=	0	2	0.02499	0.03339	0.0003862	1
10698934910		6252284914	1023		0	fJYeclskJqPWsAT6TX/r9X5OiIZpSEb2PBGliYAOMxM=	0	2	0.02499	0.03339	0.0003862	1
10698934912		6252284914	1024		0	fJYeclskJqPWsAT6TX/r9X5OiIZpSEb2PBGliYAOMxM=	0	2	0.02499	0.03339	0.0003862	1
10698934914		6252284914	1025		0	fJYeclskJqPWsAT6TX/r9X5OiIZpSEb2PBGliYAOMxM=	0	2	0.02499	0.03339	0.0003862	1
10698934916		6252284914	1026		0	fJYeclskJqPWsAT6TX/r9X5OiIZpSEb2PBGliYAOMxM=	0	2	0.02499	0.03339	0.0003862	1
10698934918		6252284914	1027		0	fJYeclskJqPWsAT6TX/r9X5OiIZpSEb2PBGliYAOMxM=	0	2	0.02499	0.03339	0.0003862	1
10698934920		6252284914	1028		0	fJYeclskJqPWsAT6TX/r9X5OiIZpSEb2PBGliYAOMxM=	0	2	0.02499	0.03339	0.0003862	1
10698934922		6252284914	1029		0	fJYeclskJqPWsAT6TX/r9X5OiIZpSEb2PBGliYAOMxM=	0	2	0.02499	0.03339	0.0003862	1
10698934924		6252284914	1030		0	fJYeclskJqPWsAT6TX/r9X5OiIZpSEb2PBGliYAOMxM=	0	2	0.02499	0.03339	0.0003862	1
10698934926		6252284914	1031		0	fJYeclskJqPWsAT6TX/r9X5OiIZpSEb2PBGliYAOMxM=	0	2	0.02499	0.03339	0.0003862	1
10698934928		6252284914	1032		0	fJYeclskJqPWsAT6TX/r9X5OiIZpSEb2PBGliYAOMxM=	0	2	0.02499	0.03339	0.0003862	1
10698934930		6252284914	1033		0	fJYeclskJqPWsAT6TX/r9X5OiIZpSEb2PBGliYAOMxM=	0	2	0.02499	0.03339	0.0003862	1
10698934932		6252284914	1034		0	fJYeclskJqPWsAT6TX/r9X5OiIZpSEb2PBGliYAOMxM=	0	2	0.02499	0.03339	0.0003862	1
10698934934		6252284914	1035		0	fJYeclskJqPWsAT6TX/r9X5OiIZpSEb2PBGliYAOMxM=	0	2	0.02499	0.03339	0.0003862	1
10698934936		6252284914	1036		0	fJYeclskJqPWsAT6TX/r9X5OiIZpSEb2PBGliYAOMxM=	0	2	0.02499	0.03339	0.0003862	1
10698934938		6252284914	1037		0	fJYeclskJqPWsAT6TX/r9X5OiIZpSEb2PBGliYAOMxM=	0	2	0.02499	0.03339	0.0003862	1
10698934940		6252284914	1038		0	fJYeclskJqPWsAT6TX/r9X5OiIZpSEb2PBGliYAOMxM=	0	2	0.02499	0.03339	0.0003862	1
10698934942		6252284914	1039		0	fJYeclskJqPWsAT6TX/r9X5OiIZpSEb2PBGliYAOMxM=	0	2	0.02499	0.03339	0.0003862	1
10698934944		6252284914	1040		0	fJYeclskJqPWsAT6TX/r9X5OiIZpSEb2PBGliYAOMxM=	0	2	0.02499	0.03339	0.0003862	1
10698934946		6252284914	1041		0	fJYeclskJqPWsAT6TX/r9X5OiIZpSEb2PBGliYAOMxM=	0	2	0.02499	0.03339	0.0003862	1
10698934948		6252284914	1042		0	fJYeclskJqPWsAT6TX/r9X5OiIZpSEb2PBGliYAOMxM=	0	2	0.02499	0.03339	0.0003862	1
10698934950		6252284914	1043		0	fJYeclskJqPWsAT6TX/r9X5OiIZpSEb2PBGliYAOMxM=	0	2	0.02499	0.03339	0.0003862	1
10698934952		6252284914	1044		0	fJYeclskJqPWsAT6TX/r9X5OiIZpSEb2PBGliYAOMxM=	0	2	0.02499	0.03339	0.0003862	1
10698934954		6252284914	1045		0	fJYeclskJqPWsAT6TX/r9X5OiIZpSEb2PBGliYAOMxM=	0	2	0.02499	0.03339	0.0003862	1
10698934956		6252284914	1046		0	fJYeclskJqPWsAT6TX/r9X5OiIZpSEb2PBGliYAOMxM=	0	2	0.02499	0.03339	0.0003862	1
10698934958		6252284914	1047		0	fJYeclskJqPWsAT6TX/r9X5OiIZpSEb2PBGliYAOMxM=	0	2	0.02499	0.03339	0.0003862	1
10698934960		6252284914	1048		0	fJYeclskJqPWsAT6TX/r9X5OiIZpSEb2PBGliYAOMxM=	0	2	0.02499	0.03339	0.0003862	1
10698934962		6252284914	1049		0	fJYeclskJqPWsAT6TX/r9X5OiIZpSEb2PBGliYAOMxM=	0	2	0.02499	0.03339	0.0003862	1
10698955748		6252286168	0		0	0r3naaX+ybfsUIahb35AvYPC6MarnPhbqkAtRJor0xE=	1	2	0.03125	0.01125	3.815e-06	0
10699661652		515042969	25	6567688	1	/fk1fVcVxZ6iM6gHZzqbIyq56m5zrmHfpdcZ/zzkq4c=	2	0	0.01562	0.01553	0.0002155	0
10699680543		6252266945	56	1306115	4	vXgLfCPJ4LrZfulMjeDWkrZt6QtgdPccp2zduVjmyYQ=	0	2	0.0625	0.02386	0.0001926	0
10700679020		6252284914	0	7777243	1	fJYeclskJqPWsAT6TX/r9X5OiIZpSEb2PBGliYAOMxM=	0	2	0.02499	0.03339	0.0003862	1
10700679034		6252284914	1	1272679	1	fJYeclskJqPWsAT6TX/r9X5OiIZpSEb2PBGliYAOMxM=	0	2	0.02499	0.03339	0.0003862	1
10700679055		6252284914	2	1094322	1	fJYeclskJqPWsAT6TX/r9X5OiIZpSEb2PBGliYAOMxM=	0	2	0.02499	0.03339	0.0003862	1
10700679072		6252284914	3	3938682457	1	fJYeclskJqPWsAT6TX/r9X5OiIZpSEb2PBGliYAOMxM=	0	2	0.02499	0.03339	0.0003862	1
10700679086		6252284914	4	638356	1	fJYeclskJqPWsAT6TX/r9X5OiIZpSEb2PBGliYAOMxM=	0	2	0.02499	0.03339	0.0003862	1
10700679100		6252284914	5	294847197	1	fJYeclskJqPWsAT6TX/r9X5OiIZpSEb2PBGliYAOMxM=	0	2	0.02499	0.03339	0.0003862	1
10700679114		6252284914	6	682852	1	fJYeclskJqPWsAT6TX/r9X5OiIZpSEb2PBGliYAOMxM=	0	2	0.02499	0.03339	0.0003862	1
10700679128		6252284914	7	2787067863	1	fJYeclskJqPWsAT6TX/r9X5OiIZpSEb2PBGliYAOMxM=	0	2	0.02499	0.03339	0.0003862	1
10700679142		6252284914	8	4820075588	1	fJYeclskJqPWsAT6TX/r9X5OiIZpSEb2PBGliYAOMxM=	0	2	0.02499	0.03339	0.0003862	1
10700679156		6252284914	9	400360986	1	fJYeclskJqPWsAT6TX/r9X5OiIZpSEb2PBGliYAOMxM=	0	2	0.02499	0.03339	0.0003862	1
10700679170		6252284914	10	400639466	1	fJYeclskJqPWsAT6TX/r9X5OiIZpSEb2PBGliYAOMxM=	0	2	0.02499	0.03339	0.0003862	1
10700679184		6252284914	11	227436294	1	fJYeclskJqPWsAT6TX/r9X5OiIZpSEb2PBGliYAOMxM=	0	2	0.02499	0.03339	0.0003862	1
10700679198		6252284914	12	257335614	1	fJYeclskJqPWsAT6TX/r9X5OiIZpSEb2PBGliYAOMxM=	0	2	0.02499	0.03339	0.0003862	1
10700679212		6252284914	13	1436480987	1	fJYeclskJqPWsAT6TX/r9X5OiIZpSEb2PBGliYAOMxM=	0	2	0.02499	0.03339	0.0003862	1
10700679226		6252284914	14	662363	1	fJYeclskJqPWsAT6TX/r9X5OiIZpSEb2PBGliYAOMxM=	0	2	0.02499	0.03339	0.0003862	1
10700679240		6252284914	15	990619625	1	fJYeclskJqPWsAT6TX/r9X5OiIZpSEb2PBGliYAOMxM=	0	2	0.02499	0.03339	0.0003862	1
10700679254		6252284914	16	662213	1	fJYeclskJqPWsAT6TX/r9X5OiIZpSEb2PBGliYAOMxM=	0	2	0.02499	0.03339	0.0003862	1
10700679268		6252284914	17	1855485	1	fJYeclskJqPWsAT6TX/r9X5OiIZpSEb2PBGliYAOMxM=	0	2	0.02499	0.03339	0.0003862	1
10700679282		6252284914	18	4345717382	1	fJYeclskJqPWsAT6TX/r9X5OiIZpSEb2PBGliYAOMxM=	0	2	0.02499	0.03339	0.0003862	1
10700679296		6252284914	19	294978761	1	fJYeclskJqPWsAT6TX/r9X5OiIZpSEb2PBGliYAOMxM=	0	2	0.02499	0.03339	0.0003862	1
10700679310		6252284914	20	38732634	1	fJYeclskJqPWsAT6TX/r9X5OiIZpSEb2PBGliYAOMxM=	0	2	0.02499	0.03339	0.0003862	1
10700679331		6252284914	21	1226248621	1	fJYeclskJqPWsAT6TX/r9X5OiIZpSEb2PBGliYAOMxM=	0	2	0.02499	0.03339	0.0003862	1
10700679348		6252284914	22	16987036	1	fJYeclskJqPWsAT6TX/r9X5OiIZpSEb2PBGliYAOMxM=	0	2	0.02499	0.03339	0.0003862	1
10700679362		6252284914	23	1343891	1	fJYeclskJqPWsAT6TX/r9X5OiIZpSEb2PBGliYAOMxM=	0	2	0.02499	0.03339	0.0003862	1
10700679376		6252284914	24	257499199	1	fJYeclskJqPWsAT6TX/r9X5OiIZpSEb2PBGliYAOMxM=	0	2	0.02499	0.03339	0.0003862	1
10700679390		6252284914	25	227418596	1	fJYeclskJqPWsAT6TX/r9X5OiIZpSEb2PBGliYAOMxM=	0	2	0.02499	0.03339	0.0003862	1
10700679404		6252284914	26	4304108028	1	fJYeclskJqPWsAT6TX/r9X5OiIZpSEb2PBGliYAOMxM=	0	2	0.02499	0.03339	0.0003862	1
10700679418		6252284914	27	765680	1	fJYeclskJqPWsAT6TX/r9X5OiIZpSEb2PBGliYAOMxM=	0	2	0.02499	0.03339	0.0003862	1
10700679432		6252284914	28	769501279	1	fJYeclskJqPWsAT6TX/r9X5OiIZpSEb2PBGliYAOMxM=	0	2	0.02499	0.03339	0.0003862	1
10700679446		6252284914	29	400501120	1	fJYeclskJqPWsAT6TX/r9X5OiIZpSEb2PBGliYAOMxM=	0	2	0.02499	0.03339	0.0003862	1
10700679460		6252284914	30	1434777820	1	fJYeclskJqPWsAT6TX/r9X5OiIZpSEb2PBGliYAOMxM=	0	2	0.02499	0.03339	0.0003862	1
10700679474		6252284914	31	536837968	1	fJYeclskJqPWsAT6TX/r9X5OiIZpSEb2PBGliYAOMxM=	0	2	0.02499	0.03339	0.0003862	1
10700679495		6252284914	32	3828839	1	fJYeclskJqPWsAT6TX/r9X5OiIZpSEb2PBGliYAOMxM=	0	2	0.02499	0.03339	0.0003862	1
10700679512		6252284914	33	2274317894	1	fJYeclskJqPWsAT6TX/r9X5OiIZpSEb2PBGliYAOMxM=	0	2	0.02499	0.03339	0.0003862	1
10700679526		6252284914	34	6565184	1	fJYeclskJqPWsAT6TX/r9X5OiIZpSEb2PBGliYAOMxM=	0	2	0.02499	0.03339	0.0003862	1
10700679540		6252284914	35	336051573	1	fJYeclskJqPWsAT6TX/r9X5OiIZpSEb2PBGliYAOMxM=	0	2	0.02499	0.03339	0.0003862	1
10700679554		6252284914	36	4476641148	1	fJYeclskJqPWsAT6TX/r9X5OiIZpSEb2PBGliYAOMxM=	0	2	0.02499	0.03339	0.0003862	1
10700679568		6252284914	37	934745121	1	fJYeclskJqPWsAT6TX/r9X5OiIZpSEb2PBGliYAOMxM=	0	2	0.02499	0.03339	0.0003862	1
10700679582		6252284914	38	4820318101	1	fJYeclskJqPWsAT6TX/r9X5OiIZpSEb2PBGliYAOMxM=	0	2	0.02499	0.03339	0.0003862	1
10700679596		6252284914	39	765615	1	fJYeclskJqPWsAT6TX/r9X5OiIZpSEb2PBGliYAOMxM=	0	2	0.02499	0.03339	0.0003862	1
10700679610		6252284914	40	907803	1	fJYeclskJqPWsAT6TX/r9X5OiIZpSEb2PBGliYAOMxM=	0	2	0.02499	0.03339	0.0003862	1
10700679624		6252284914	41	2851455	1	fJYeclskJqPWsAT6TX/r9X5OiIZpSEb2PBGliYAOMxM=	0	2	0.02499	0.03339	0.0003862	1
10700679638		6252284914	42	1436307547	1	fJYeclskJqPWsAT6TX/r9X5OiIZpSEb2PBGliYAOMxM=	0	2	0.02499	0.03339	0.0003862	1
10700679652		6252284914	43	682271	1	fJYeclskJqPWsAT6TX/r9X5OiIZpSEb2PBGliYAOMxM=	0	2	0.02499	0.03339	0.0003862	1
10700679666		6252284914	44	1303405	1	fJYeclskJqPWsAT6TX/r9X5OiIZpSEb2PBGliYAOMxM=	0	2	0.02499	0.03339	0.0003862	1
10700679680		6252284914	45	2343740141	1	fJYeclskJqPWsAT6TX/r9X5OiIZpSEb2PBGliYAOMxM=	0	2	0.02499	0.03339	0.0003862	1
10700679694		6252284914	46	4820261784	1	fJYeclskJqPWsAT6TX/r9X5OiIZpSEb2PBGliYAOMxM=	0	2	0.02499	0.03339	0.0003862	1
10700679715		6252284914	47	2107101500	1	fJYeclskJqPWsAT6TX/r9X5OiIZpSEb2PBGliYAOMxM=	0	2	0.02499	0.03339	0.0003862	1
10700679732		6252284914	48	1917899929	1	fJYeclskJqPWsAT6TX/r9X5OiIZpSEb2PBGliYAOMxM=	0	2	0.02499	0.03339	0.0003862	1
10700679746		6252284914	49	3001867270	1	fJYeclskJqPWsAT6TX/r9X5OiIZpSEb2PBGliYAOMxM=	0	2	0.02499	0.03339	0.0003862	1
10700679760		6252284914	50	4302127212	1	fJYeclskJqPWsAT6TX/r9X5OiIZpSEb2PBGliYAOMxM=	0	2	0.02499	0.03339	0.0003862	1
10700679774		6252284914	51	294863029	1	fJYeclskJqPWsAT6TX/r9X5OiIZpSEb2PBGliYAOMxM=	0	2	0.02499	0.03339	0.0003862	1
10700679788		6252284914	52	665484	1	fJYeclskJqPWsAT6TX/r9X5OiIZpSEb2PBGliYAOMxM=	0	2	0.02499	0.03339	0.0003862	1
10700679802		6252284914	53	214884212	1	fJYeclskJqPWsAT6TX/r9X5OiIZpSEb2PBGliYAOMxM=	0	2	0.02499	0.03339	0.0003862	1
10700679816		6252284914	54	1271878	1	fJYeclskJqPWsAT6TX/r9X5OiIZpSEb2PBGliYAOMxM=	0	2	0.02499	0.03339	0.0003862	1
10700679830		6252284914	55	30788570	1	fJYeclskJqPWsAT6TX/r9X5OiIZpSEb2PBGliYAOMxM=	0	2	0.02499	0.03339	0.0003862	1
10700679844		6252284914	56	1429190047	1	fJYeclskJqPWsAT6TX/r9X5OiIZpSEb2PBGliYAOMxM=	0	2	0.02499	0.03339	0.0003862	1
10700679858		6252284914	57	6608781	1	fJYeclskJqPWsAT6TX/r9X5OiIZpSEb2PBGliYAOMxM=	0	2	0.02499	0.03339	0.0003862	1
10700679872		6252284914	58	3938913241	1	fJYeclskJqPWsAT6TX/r9X5OiIZpSEb2PBGliYAOMxM=	0	2	0.02499	0.03339	0.0003862	1
10700679886		6252284914	59	207571782	1	fJYeclskJqPWsAT6TX/r9X5OiIZpSEb2PBGliYAOMxM=	0	2	0.02499	0.03339	0.0003862	1
10700679900		6252284914	60	4820234878	1	fJYeclskJqPWsAT6TX/r9X5OiIZpSEb2PBGliYAOMxM=	0	2	0.02499	0.03339	0.0003862	1
10700679914		6252284914	61	6564207	1	fJYeclskJqPWsAT6TX/r9X5OiIZpSEb2PBGliYAOMxM=	0	2	0.02499	0.03339	0.0003862	1
10700679928		6252284914	62	6565385	1	fJYeclskJqPWsAT6TX/r9X5OiIZpSEb2PBGliYAOMxM=	0	2	0.02499	0.03339	0.0003862	1
10700679942		6252284914	63	257499217	1	fJYeclskJqPWsAT6TX/r9X5OiIZpSEb2PBGliYAOMxM=	0	2	0.02499	0.03339	0.0003862	1
10700679956		6252284914	64	1436560621	1	fJYeclskJqPWsAT6TX/r9X5OiIZpSEb2PBGliYAOMxM=	0	2	0.02499	0.03339	0.0003862	1
10700679970		6252284914	65	4105658221	1	fJYeclskJqPWsAT6TX/r9X5OiIZpSEb2PBGliYAOMxM=	0	2	0.02499	0.03339	0.0003862	1
10700679984		6252284914	66	3349912040	1	fJYeclskJqPWsAT6TX/r9X5OiIZpSEb2PBGliYAOMxM=	0	2	0.02499	0.03339	0.0003862	1
10700679998		6252284914	67	1339123	1	fJYeclskJqPWsAT6TX/r9X5OiIZpSEb2PBGliYAOMxM=	0	2	0.02499	0.03339	0.0003862	1
10700680012		6252284914	68	227459279	1	fJYeclskJqPWsAT6TX/r9X5OiIZpSEb2PBGliYAOMxM=	0	2	0.02499	0.03339	0.0003862	1
10700680026		6252284914	69	448816323	1	fJYeclskJqPWsAT6TX/r9X5OiIZpSEb2PBGliYAOMxM=	0	2	0.02499	0.03339	0.0003862	1
10700680040		6252284914	70	4819968244	1	fJYeclskJqPWsAT6TX/r9X5OiIZpSEb2PBGliYAOMxM=	0	2	0.02499	0.03339	0.0003862	1
10700680054		6252284914	71	431072826	1	fJYeclskJqPWsAT6TX/r9X5OiIZpSEb2PBGliYAOMxM=	0	2	0.02499	0.03339	0.0003862	1
10700680068		6252284914	72	627967	1	fJYeclskJqPWsAT6TX/r9X5OiIZpSEb2PBGliYAOMxM=	0	2	0.02499	0.03339	0.0003862	1
10700680082		6252284914	73	699687291	1	fJYeclskJqPWsAT6TX/r9X5OiIZpSEb2PBGliYAOMxM=	0	2	0.02499	0.03339	0.0003862	1
10700680096		6252284914	74	1436344351	1	fJYeclskJqPWsAT6TX/r9X5OiIZpSEb2PBGliYAOMxM=	0	2	0.02499	0.03339	0.0003862	1
10700680110		6252284914	75	3938905087	1	fJYeclskJqPWsAT6TX/r9X5OiIZpSEb2PBGliYAOMxM=	0	2	0.02499	0.03339	0.0003862	1
10700680124		6252284914	76	38674592	1	fJYeclskJqPWsAT6TX/r9X5OiIZpSEb2PBGliYAOMxM=	0	2	0.02499	0.03339	0.0003862	1
10700680138		6252284914	77	326103808	1	fJYeclskJqPWsAT6TX/r9X5OiIZpSEb2PBGliYAOMxM=	0	2	0.02499	0.03339	0.0003862	1
10700680152		6252284914	78	2595183881	1	fJYeclskJqPWsAT6TX/r9X5OiIZpSEb2PBGliYAOMxM=	0	2	0.02499	0.03339	0.0003862	1
10700680166		6252284914	79	2912490300	1	fJYeclskJqPWsAT6TX/r9X5OiIZpSEb2PBGliYAOMxM=	0	2	0.02499	0.03339	0.0003862	1
10700680180		6252284914	80	766874974	1	fJYeclskJqPWsAT6TX/r9X5OiIZpSEb2PBGliYAOMxM=	0	2	0.02499	0.03339	0.0003862	1
10700680194		6252284914	81	1274073	1	fJYeclskJqPWsAT6TX/r9X5OiIZpSEb2PBGliYAOMxM=	0	2	0.02499	0.03339	0.0003862	1
10700680208		6252284914	82	564440238	1	fJYeclskJqPWsAT6TX/r9X5OiIZpSEb2PBGliYAOMxM=	0	2	0.02499	0.03339	0.0003862	1
10700680222		6252284914	83	336021466	1	fJYeclskJqPWsAT6TX/r9X5OiIZpSEb2PBGliYAOMxM=	0	2	0.02499	0.03339	0.0003862	1
10700680236		6252284914	84	3631267648	1	fJYeclskJqPWsAT6TX/r9X5OiIZpSEb2PBGliYAOMxM=	0	2	0.02499	0.03339	0.0003862	1
10700680250		6252284914	85	1271469	1	fJYeclskJqPWsAT6TX/r9X5OiIZpSEb2PBGliYAOMxM=	0	2	0.02499	0.03339	0.0003862	1
10700680264		6252284914	86	5772163	1	fJYeclskJqPWsAT6TX/r9X5OiIZpSEb2PBGliYAOMxM=	0	2	0.02499	0.03339	0.0003862	1
10700680278		6252284914	87	1436548970	1	fJYeclskJqPWsAT6TX/r9X5OiIZpSEb2PBGliYAOMxM=	0	2	0.02499	0.03339	0.0003862	1
10700680292		6252284914	88	4413644235	1	fJYeclskJqPWsAT6TX/r9X5OiIZpSEb2PBGliYAOMxM=	0	2	0.02499	0.03339	0.0003862	1
10700680306		6252284914	89	4469979560	1	fJYeclskJqPWsAT6TX/r9X5OiIZpSEb2PBGliYAOMxM=	0	2	0.02499	0.03339	0.0003862	1
10700680320		6252284914	90	4302245502	1	fJYeclskJqPWsAT6TX/r9X5OiIZpSEb2PBGliYAOMxM=	0	2	0.02499	0.03339	0.0003862	1
10700680334		6252284914	91	257347976	1	fJYeclskJqPWsAT6TX/r9X5OiIZpSEb2PBGliYAOMxM=	0	2	0.02499	0.03339	0.0003862	1
10700680348		6252284914	92	400941259	1	fJYeclskJqPWsAT6TX/r9X5OiIZpSEb2PBGliYAOMxM=	0	2	0.02499	0.03339	0.0003862	1
10700680362		6252284914	93	759655002	1	fJYeclskJqPWsAT6TX/r9X5OiIZpSEb2PBGliYAOMxM=	0	2	0.02499	0.03339	0.0003862	1
10700680376		6252284914	94	257333197	1	fJYeclskJqPWsAT6TX/r9X5OiIZpSEb2PBGliYAOMxM=	0	2	0.02499	0.03339	0.0003862	1
10700680390		6252284914	95	257409859	1	fJYeclskJqPWsAT6TX/r9X5OiIZpSEb2PBGliYAOMxM=	0	2	0.02499	0.03339	0.0003862	1
10700680404		6252284914	96	3267649011	1	fJYeclskJqPWsAT6TX/r9X5OiIZpSEb2PBGliYAOMxM=	0	2	0.02499	0.03339	0.0003862	1
10700680418		6252284914	97	1436350420	1	fJYeclskJqPWsAT6TX/r9X5OiIZpSEb2PBGliYAOMxM=	0	2	0.02499	0.03339	0.0003862	1
10700680432		6252284914	98	2507744244	1	fJYeclskJqPWsAT6TX/r9X5OiIZpSEb2PBGliYAOMxM=	0	2	0.02499	0.03339	0.0003862	1
10700680446		6252284914	99	646210442	1	fJYeclskJqPWsAT6TX/r9X5OiIZpSEb2PBGliYAOMxM=	0	2	0.02499	0.03339	0.0003862	1
10700680460		6252284914	100	225796510	1	fJYeclskJqPWsAT6TX/r9X5OiIZpSEb2PBGliYAOMxM=	0	2	0.02499	0.03339	0.0003862	1
10700680474		6252284914	101	257348908	1	fJYeclskJqPWsAT6TX/r9X5OiIZpSEb2PBGliYAOMxM=	0	2	0.02499	0.03339	0.0003862	1
10700680488		6252284914	102	1326696	1	fJYeclskJqPWsAT6TX/r9X5OiIZpSEb2PBGliYAOMxM=	0	2	0.02499	0.03339	0.0003862	1
10700680502		6252284914	103	6565064	1	fJYeclskJqPWsAT6TX/r9X5OiIZpSEb2PBGliYAOMxM=	0	2	0.02499	0.03339	0.0003862	1
10700680516		6252284914	104	637361876	1	fJYeclskJqPWsAT6TX/r9X5OiIZpSEb2PBGliYAOMxM=	0	2	0.02499	0.03339	0.0003862	1
10700680530		6252284914	105	3914505044	1	fJYeclskJqPWsAT6TX/r9X5OiIZpSEb2PBGliYAOMxM=	0	2	0.02499	0.03339	0.0003862	1
10700680544		6252284914	106	4346222838	1	fJYeclskJqPWsAT6TX/r9X5OiIZpSEb2PBGliYAOMxM=	0	2	0.02499	0.03339	0.0003862	1
10700680558		6252284914	107	317488632	1	fJYeclskJqPWsAT6TX/r9X5OiIZpSEb2PBGliYAOMxM=	0	2	0.02499	0.03339	0.0003862	1
10700680572		6252284914	108	1429203545	1	fJYeclskJqPWsAT6TX/r9X5OiIZpSEb2PBGliYAOMxM=	0	2	0.02499	0.03339	0.0003862	1
10700680586		6252284914	109	231692306	1	fJYeclskJqPWsAT6TX/r9X5OiIZpSEb2PBGliYAOMxM=	0	2	0.02499	0.03339	0.0003862	1
10700680600		6252284914	110	317330952	1	fJYeclskJqPWsAT6TX/r9X5OiIZpSEb2PBGliYAOMxM=	0	2	0.02499	0.03339	0.0003862	1
10700680614		6252284914	111	318359910	1	fJYeclskJqPWsAT6TX/r9X5OiIZpSEb2PBGliYAOMxM=	0	2	0.02499	0.03339	0.0003862	1
10700680628		6252284914	112	3938707524	1	fJYeclskJqPWsAT6TX/r9X5OiIZpSEb2PBGliYAOMxM=	0	2	0.02499	0.03339	0.0003862	1
10700680642		6252284914	113	351632606	1	fJYeclskJqPWsAT6TX/r9X5OiIZpSEb2PBGliYAOMxM=	0	2	0.02499	0.03339	0.0003862	1
10700680656		6252284914	114	4624348848	1	fJYeclskJqPWsAT6TX/r9X5OiIZpSEb2PBGliYAOMxM=	0	2	0.02499	0.03339	0.0003862	1
10700680670		6252284914	115	1439055469	1	fJYeclskJqPWsAT6TX/r9X5OiIZpSEb2PBGliYAOMxM=	0	2	0.02499	0.03339	0.0003862	1
10700680684		6252284914	116	4802853535	1	fJYeclskJqPWsAT6TX/r9X5OiIZpSEb2PBGliYAOMxM=	0	2	0.02499	0.03339	0.0003862	1
10700680698		6252284914	117	4820144505	1	fJYeclskJqPWsAT6TX/r9X5OiIZpSEb2PBGliYAOMxM=	0	2	0.02499	0.03339	0.0003862	1
10700680712		6252284914	118	4301901071	1	fJYeclskJqPWsAT6TX/r9X5OiIZpSEb2PBGliYAOMxM=	0	2	0.02499	0.03339	0.0003862	1
10700680726		6252284914	119	6566925	1	fJYeclskJqPWsAT6TX/r9X5OiIZpSEb2PBGliYAOMxM=	0	2	0.02499	0.03339	0.0003862	1
10700680740		6252284914	120	288944616	1	fJYeclskJqPWsAT6TX/r9X5OiIZpSEb2PBGliYAOMxM=	0	2	0.02499	0.03339	0.0003862	1
10700680754		6252284914	121	2388426106	1	fJYeclskJqPWsAT6TX/r9X5OiIZpSEb2PBGliYAOMxM=	0	2	0.02499	0.03339	0.0003862	1
10700680768		6252284914	122	9821149	1	fJYeclskJqPWsAT6TX/r9X5OiIZpSEb2PBGliYAOMxM=	0	2	0.02499	0.03339	0.0003862	1
10700680782		6252284914	123	1436561238	1	fJYeclskJqPWsAT6TX/r9X5OiIZpSEb2PBGliYAOMxM=	0	2	0.02499	0.03339	0.0003862	1
10700680796		6252284914	124	305868629	1	fJYeclskJqPWsAT6TX/r9X5OiIZpSEb2PBGliYAOMxM=	0	2	0.02499	0.03339	0.0003862	1
10700680810		6252284914	125	1267879	1	fJYeclskJqPWsAT6TX/r9X5OiIZpSEb2PBGliYAOMxM=	0	2	0.02499	0.03339	0.0003862	1
10700680824		6252284914	126	1273811	1	fJYeclskJqPWsAT6TX/r9X5OiIZpSEb2PBGliYAOMxM=	0	2	0.02499	0.03339	0.0003862	1
10700680838		6252284914	127	317496414	1	fJYeclskJqPWsAT6TX/r9X5OiIZpSEb2PBGliYAOMxM=	0	2	0.02499	0.03339	0.0003862	1
10700680852		6252284914	128	2790560748	1	fJYeclskJqPWsAT6TX/r9X5OiIZpSEb2PBGliYAOMxM=	0	2	0.02499	0.03339	0.0003862	1
10700680866		6252284914	129	317477914	1	fJYeclskJqPWsAT6TX/r9X5OiIZpSEb2PBGliYAOMxM=	0	2	0.02499	0.03339	0.0003862	1
10700680881		6252284914	130	636668289	1	fJYeclskJqPWsAT6TX/r9X5OiIZpSEb2PBGliYAOMxM=	0	2	0.02499	0.03339	0.0003862	1
10700680895		6252284914	131	4820226557	1	fJYeclskJqPWsAT6TX/r9X5OiIZpSEb2PBGliYAOMxM=	0	2	0.02499	0.03339	0.0003862	1
10700680909		6252284914	132	1336015	1	fJYeclskJqPWsAT6TX/r9X5OiIZpSEb2PBGliYAOMxM=	0	2	0.02499	0.03339	0.0003862	1
10700680923		6252284914	133	1324952	1	fJYeclskJqPWsAT6TX/r9X5OiIZpSEb2PBGliYAOMxM=	0	2	0.02499	0.03339	0.0003862	1
10700680937		6252284914	134	344475390	1	fJYeclskJqPWsAT6TX/r9X5OiIZpSEb2PBGliYAOMxM=	0	2	0.02499	0.03339	0.0003862	1
10700680951		6252284914	135	740836276	1	fJYeclskJqPWsAT6TX/r9X5OiIZpSEb2PBGliYAOMxM=	0	2	0.02499	0.03339	0.0003862	1
10700680965		6252284914	136	3338488769	1	fJYeclskJqPWsAT6TX/r9X5OiIZpSEb2PBGliYAOMxM=	0	2	0.02499	0.03339	0.0003862	1
10700680979		6252284914	137	4367767868	1	fJYeclskJqPWsAT6TX/r9X5OiIZpSEb2PBGliYAOMxM=	0	2	0.02499	0.03339	0.0003862	1
10700680993		6252284914	138	5824151896	1	fJYeclskJqPWsAT6TX/r9X5OiIZpSEb2PBGliYAOMxM=	0	2	0.02499	0.03339	0.0003862	1
10700681007		6252284914	139	317487785	1	fJYeclskJqPWsAT6TX/r9X5OiIZpSEb2PBGliYAOMxM=	0	2	0.02499	0.03339	0.0003862	1
10700681021		6252284914	140	2056283431	1	fJYeclskJqPWsAT6TX/r9X5OiIZpSEb2PBGliYAOMxM=	0	2	0.02499	0.03339	0.0003862	1
10700681035		6252284914	141	4246047071	1	fJYeclskJqPWsAT6TX/r9X5OiIZpSEb2PBGliYAOMxM=	0	2	0.02499	0.03339	0.0003862	1
10700681049		6252284914	142	317486499	1	fJYeclskJqPWsAT6TX/r9X5OiIZpSEb2PBGliYAOMxM=	0	2	0.02499	0.03339	0.0003862	1
10700681063		6252284914	143	336047701	1	fJYeclskJqPWsAT6TX/r9X5OiIZpSEb2PBGliYAOMxM=	0	2	0.02499	0.03339	0.0003862	1
10700681078		6252284914	144	412178385	1	fJYeclskJqPWsAT6TX/r9X5OiIZpSEb2PBGliYAOMxM=	0	2	0.02499	0.03339	0.0003862	1
10700681092		6252284914	145	717265	1	fJYeclskJqPWsAT6TX/r9X5OiIZpSEb2PBGliYAOMxM=	0	2	0.02499	0.03339	0.0003862	1
10700681106		6252284914	146	257329847	1	fJYeclskJqPWsAT6TX/r9X5OiIZpSEb2PBGliYAOMxM=	0	2	0.02499	0.03339	0.0003862	1
10700681120		6252284914	147	3208136969	1	fJYeclskJqPWsAT6TX/r9X5OiIZpSEb2PBGliYAOMxM=	0	2	0.02499	0.03339	0.0003862	1
10700681134		6252284914	148	1759627756	1	fJYeclskJqPWsAT6TX/r9X5OiIZpSEb2PBGliYAOMxM=	0	2	0.02499	0.03339	0.0003862	1
10700681148		6252284914	149	257333383	1	fJYeclskJqPWsAT6TX/r9X5OiIZpSEb2PBGliYAOMxM=	0	2	0.02499	0.03339	0.0003862	1
10700681162		6252284914	150	609947221	1	fJYeclskJqPWsAT6TX/r9X5OiIZpSEb2PBGliYAOMxM=	0	2	0.02499	0.03339	0.0003862	1
10700681176		6252284914	151	4802473051	1	fJYeclskJqPWsAT6TX/r9X5OiIZpSEb2PBGliYAOMxM=	0	2	0.02499	0.03339	0.0003862	1
10700681190		6252284914	152	257330792	1	fJYeclskJqPWsAT6TX/r9X5OiIZpSEb2PBGliYAOMxM=	0	2	0.02499	0.03339	0.0003862	1
10700681204		6252284914	153	431045485	1	fJYeclskJqPWsAT6TX/r9X5OiIZpSEb2PBGliYAOMxM=	0	2	0.02499	0.03339	0.0003862	1
10700681218		6252284914	154	1438284551	1	fJYeclskJqPWsAT6TX/r9X5OiIZpSEb2PBGliYAOMxM=	0	2	0.02499	0.03339	0.0003862	1
10700681232		6252284914	155	257503325	1	fJYeclskJqPWsAT6TX/r9X5OiIZpSEb2PBGliYAOMxM=	0	2	0.02499	0.03339	0.0003862	1
10700681246		6252284914	156	257395976	1	fJYeclskJqPWsAT6TX/r9X5OiIZpSEb2PBGliYAOMxM=	0	2	0.02499	0.03339	0.0003862	1
10700681260		6252284914	157	317477956	1	fJYeclskJqPWsAT6TX/r9X5OiIZpSEb2PBGliYAOMxM=	0	2	0.02499	0.03339	0.0003862	1
10700681274		6252284914	158	4111979903	1	fJYeclskJqPWsAT6TX/r9X5OiIZpSEb2PBGliYAOMxM=	0	2	0.02499	0.03339	0.0003862	1
10700681288		6252284914	159	3060413173	1	fJYeclskJqPWsAT6TX/r9X5OiIZpSEb2PBGliYAOMxM=	0	2	0.02499	0.03339	0.0003862	1
10700681303		6252284914	160	257329849	1	fJYeclskJqPWsAT6TX/r9X5OiIZpSEb2PBGliYAOMxM=	0	2	0.02499	0.03339	0.0003862	1
10700681317		6252284914	161	351662786	1	fJYeclskJqPWsAT6TX/r9X5OiIZpSEb2PBGliYAOMxM=	0	2	0.02499	0.03339	0.0003862	1
10700681331		6252284914	162	6641398	1	fJYeclskJqPWsAT6TX/r9X5OiIZpSEb2PBGliYAOMxM=	0	2	0.02499	0.03339	0.0003862	1
10700681345		6252284914	163	317470589	1	fJYeclskJqPWsAT6TX/r9X5OiIZpSEb2PBGliYAOMxM=	0	2	0.02499	0.03339	0.0003862	1
10700681359		6252284914	164	257408570	1	fJYeclskJqPWsAT6TX/r9X5OiIZpSEb2PBGliYAOMxM=	0	2	0.02499	0.03339	0.0003862	1
10700681373		6252284914	165	3539631232	1	fJYeclskJqPWsAT6TX/r9X5OiIZpSEb2PBGliYAOMxM=	0	2	0.02499	0.03339	0.0003862	1
10700681393		6252284914	166	4302197881	1	fJYeclskJqPWsAT6TX/r9X5OiIZpSEb2PBGliYAOMxM=	0	2	0.02499	0.03339	0.0003862	1
10700681413		6252284914	167	903490	1	fJYeclskJqPWsAT6TX/r9X5OiIZpSEb2PBGliYAOMxM=	0	2	0.02499	0.03339	0.0003862	1
10700681439		6252284914	168	329030246	1	fJYeclskJqPWsAT6TX/r9X5OiIZpSEb2PBGliYAOMxM=	0	2	0.02499	0.03339	0.0003862	1
10700681464		6252284914	169	317508383	1	fJYeclskJqPWsAT6TX/r9X5OiIZpSEb2PBGliYAOMxM=	0	2	0.02499	0.03339	0.0003862	1
10700681484		6252284914	170	2380394553	1	fJYeclskJqPWsAT6TX/r9X5OiIZpSEb2PBGliYAOMxM=	0	2	0.02499	0.03339	0.0003862	1
10700681504		6252284914	171	539069560	1	fJYeclskJqPWsAT6TX/r9X5OiIZpSEb2PBGliYAOMxM=	0	2	0.02499	0.03339	0.0003862	1
10700681524		6252284914	172	6566538	1	fJYeclskJqPWsAT6TX/r9X5OiIZpSEb2PBGliYAOMxM=	0	2	0.02499	0.03339	0.0003862	1
10700681544		6252284914	173	1608934674	1	fJYeclskJqPWsAT6TX/r9X5OiIZpSEb2PBGliYAOMxM=	0	2	0.02499	0.03339	0.0003862	1
10700681564		6252284914	174	418695	1	fJYeclskJqPWsAT6TX/r9X5OiIZpSEb2PBGliYAOMxM=	0	2	0.02499	0.03339	0.0003862	1
10700681584		6252284914	175	383331251	1	fJYeclskJqPWsAT6TX/r9X5OiIZpSEb2PBGliYAOMxM=	0	2	0.02499	0.03339	0.0003862	1
10700681604		6252284914	176	6565048	1	fJYeclskJqPWsAT6TX/r9X5OiIZpSEb2PBGliYAOMxM=	0	2	0.02499	0.03339	0.0003862	1
10700681624		6252284914	177	3811248519	1	fJYeclskJqPWsAT6TX/r9X5OiIZpSEb2PBGliYAOMxM=	0	2	0.02499	0.03339	0.0003862	1
10700681644		6252284914	178	636079607	1	fJYeclskJqPWsAT6TX/r9X5OiIZpSEb2PBGliYAOMxM=	0	2	0.02499	0.03339	0.0003862	1
10700681664		6252284914	179	4302097367	1	fJYeclskJqPWsAT6TX/r9X5OiIZpSEb2PBGliYAOMxM=	0	2	0.02499	0.03339	0.0003862	1
10700681678		6252284914	180	1306107	1	fJYeclskJqPWsAT6TX/r9X5OiIZpSEb2PBGliYAOMxM=	0	2	0.02499	0.03339	0.0003862	1
10700681692		6252284914	181	979116	1	fJYeclskJqPWsAT6TX/r9X5OiIZpSEb2PBGliYAOMxM=	0	2	0.02499	0.03339	0.0003862	1
10700681706		6252284914	182	6640638	1	fJYeclskJqPWsAT6TX/r9X5OiIZpSEb2PBGliYAOMxM=	0	2	0.02499	0.03339	0.0003862	1
10700681720		6252284914	183	4303303731	1	fJYeclskJqPWsAT6TX/r9X5OiIZpSEb2PBGliYAOMxM=	0	2	0.02499	0.03339	0.0003862	1
10700681734		6252284914	184	1333931	1	fJYeclskJqPWsAT6TX/r9X5OiIZpSEb2PBGliYAOMxM=	0	2	0.02499	0.03339	0.0003862	1
10700681748		6252284914	185	1221050427	1	fJYeclskJqPWsAT6TX/r9X5OiIZpSEb2PBGliYAOMxM=	0	2	0.02499	0.03339	0.0003862	1
10700681762		6252284914	186	1830446	1	fJYeclskJqPWsAT6TX/r9X5OiIZpSEb2PBGliYAOMxM=	0	2	0.02499	0.03339	0.0003862	1
10700681776		6252284914	187	1697745	1	fJYeclskJqPWsAT6TX/r9X5OiIZpSEb2PBGliYAOMxM=	0	2	0.02499	0.03339	0.0003862	1
10700681790		6252284914	188	7712404	1	fJYeclskJqPWsAT6TX/r9X5OiIZpSEb2PBGliYAOMxM=	0	2	0.02499	0.03339	0.0003862	1
10700681804		6252284914	189	227456202	1	fJYeclskJqPWsAT6TX/r9X5OiIZpSEb2PBGliYAOMxM=	0	2	0.02499	0.03339	0.0003862	1
10700681818		6252284914	190	1343516	1	fJYeclskJqPWsAT6TX/r9X5OiIZpSEb2PBGliYAOMxM=	0	2	0.02499	0.03339	0.0003862	1
10700681832		6252284914	191	1271188	1	fJYeclskJqPWsAT6TX/r9X5OiIZpSEb2PBGliYAOMxM=	0	2	0.02499	0.03339	0.0003862	1
10700681846		6252284914	192	4820028096	1	fJYeclskJqPWsAT6TX/r9X5OiIZpSEb2PBGliYAOMxM=	0	2	0.02499	0.03339	0.0003862	1
10700681860		6252284914	193	372629239	1	fJYeclskJqPWsAT6TX/r9X5OiIZpSEb2PBGliYAOMxM=	0	2	0.02499	0.03339	0.0003862	1
10700681874		6252284914	194	1274117	1	fJYeclskJqPWsAT6TX/r9X5OiIZpSEb2PBGliYAOMxM=	0	2	0.02499	0.03339	0.0003862	1
10700681888		6252284914	195	97967489	1	fJYeclskJqPWsAT6TX/r9X5OiIZpSEb2PBGliYAOMxM=	0	2	0.02499	0.03339	0.0003862	1
10700681902		6252284914	196	4196289406	1	fJYeclskJqPWsAT6TX/r9X5OiIZpSEb2PBGliYAOMxM=	0	2	0.02499	0.03339	0.0003862	1
10700681916		6252284914	197	38682434	1	fJYeclskJqPWsAT6TX/r9X5OiIZpSEb2PBGliYAOMxM=	0	2	0.02499	0.03339	0.0003862	1
10700681930		6252284914	198	6653711	1	fJYeclskJqPWsAT6TX/r9X5OiIZpSEb2PBGliYAOMxM=	0	2	0.02499	0.03339	0.0003862	1
10700681944		6252284914	199	281718134	1	fJYeclskJqPWsAT6TX/r9X5OiIZpSEb2PBGliYAOMxM=	0	2	0.02499	0.03339	0.0003862	1
10700681958		6252284914	200	4802103040	1	fJYeclskJqPWsAT6TX/r9X5OiIZpSEb2PBGliYAOMxM=	0	2	0.02499	0.03339	0.0003862	1
10700681972		6252284914	201	5773935	1	fJYeclskJqPWsAT6TX/r9X5OiIZpSEb2PBGliYAOMxM=	0	2	0.02499	0.03339	0.0003862	1
10700681986		6252284914	202	1713874132	1	fJYeclskJqPWsAT6TX/r9X5OiIZpSEb2PBGliYAOMxM=	0	2	0.02499	0.03339	0.0003862	1
10700682000		6252284914	203	5125433316	1	fJYeclskJqPWsAT6TX/r9X5OiIZpSEb2PBGliYAOMxM=	0	2	0.02499	0.03339	0.0003862	1
10700682014		6252284914	204	294908637	1	fJYeclskJqPWsAT6TX/r9X5OiIZpSEb2PBGliYAOMxM=	0	2	0.02499	0.03339	0.0003862	1
10700682028		6252284914	205	351605918	1	fJYeclskJqPWsAT6TX/r9X5OiIZpSEb2PBGliYAOMxM=	0	2	0.02499	0.03339	0.0003862	1
10700682042		6252284914	206	400611616	1	fJYeclskJqPWsAT6TX/r9X5OiIZpSEb2PBGliYAOMxM=	0	2	0.02499	0.03339	0.0003862	1
10700682056		6252284914	207	4476643578	1	fJYeclskJqPWsAT6TX/r9X5OiIZpSEb2PBGliYAOMxM=	0	2	0.02499	0.03339	0.0003862	1
10700682070		6252284914	208	4303174388	1	fJYeclskJqPWsAT6TX/r9X5OiIZpSEb2PBGliYAOMxM=	0	2	0.02499	0.03339	0.0003862	1
10700682084		6252284914	209	17504053	1	fJYeclskJqPWsAT6TX/r9X5OiIZpSEb2PBGliYAOMxM=	0	2	0.02499	0.03339	0.0003862	1
10700682098		6252284914	210	789827300	1	fJYeclskJqPWsAT6TX/r9X5OiIZpSEb2PBGliYAOMxM=	0	2	0.02499	0.03339	0.0003862	1
10700682112		6252284914	211	7588530	1	fJYeclskJqPWsAT6TX/r9X5OiIZpSEb2PBGliYAOMxM=	0	2	0.02499	0.03339	0.0003862	1
10700682126		6252284914	212	1304042	1	fJYeclskJqPWsAT6TX/r9X5OiIZpSEb2PBGliYAOMxM=	0	2	0.02499	0.03339	0.0003862	1
10700682140		6252284914	213	156617794	1	fJYeclskJqPWsAT6TX/r9X5OiIZpSEb2PBGliYAOMxM=	0	2	0.02499	0.03339	0.0003862	1
10700682154		6252284914	214	3877780324	1	fJYeclskJqPWsAT6TX/r9X5OiIZpSEb2PBGliYAOMxM=	0	2	0.02499	0.03339	0.0003862	1
10700682168		6252284914	215	6566790	1	fJYeclskJqPWsAT6TX/r9X5OiIZpSEb2PBGliYAOMxM=	0	2	0.02499	0.03339	0.0003862	1
10700682182		6252284914	216	3463755669	1	fJYeclskJqPWsAT6TX/r9X5OiIZpSEb2PBGliYAOMxM=	0	2	0.02499	0.03339	0.0003862	1
10700682196		6252284914	217	4195708987	1	fJYeclskJqPWsAT6TX/r9X5OiIZpSEb2PBGliYAOMxM=	0	2	0.02499	0.03339	0.0003862	1
10700682210		6252284914	218	908310	1	fJYeclskJqPWsAT6TX/r9X5OiIZpSEb2PBGliYAOMxM=	0	2	0.02499	0.03339	0.0003862	1
10700682224		6252284914	219	708448816	1	fJYeclskJqPWsAT6TX/r9X5OiIZpSEb2PBGliYAOMxM=	0	2	0.02499	0.03339	0.0003862	1
10700682238		6252284914	220	662198	1	fJYeclskJqPWsAT6TX/r9X5OiIZpSEb2PBGliYAOMxM=	0	2	0.02499	0.03339	0.0003862	1
10700682252		6252284914	221	7811180	1	fJYeclskJqPWsAT6TX/r9X5OiIZpSEb2PBGliYAOMxM=	0	2	0.02499	0.03339	0.0003862	1
10700682266		6252284914	222	4134835697	1	fJYeclskJqPWsAT6TX/r9X5OiIZpSEb2PBGliYAOMxM=	0	2	0.02499	0.03339	0.0003862	1
10700682280		6252284914	223	2786980303	1	fJYeclskJqPWsAT6TX/r9X5OiIZpSEb2PBGliYAOMxM=	0	2	0.02499	0.03339	0.0003862	1
10700682294		6252284914	224	257337347	1	fJYeclskJqPWsAT6TX/r9X5OiIZpSEb2PBGliYAOMxM=	0	2	0.02499	0.03339	0.0003862	1
10700682308		6252284914	225	257503223	1	fJYeclskJqPWsAT6TX/r9X5OiIZpSEb2PBGliYAOMxM=	0	2	0.02499	0.03339	0.0003862	1
10700682322		6252284914	226	6568166	1	fJYeclskJqPWsAT6TX/r9X5OiIZpSEb2PBGliYAOMxM=	0	2	0.02499	0.03339	0.0003862	1
10700682336		6252284914	227	6569650	1	fJYeclskJqPWsAT6TX/r9X5OiIZpSEb2PBGliYAOMxM=	0	2	0.02499	0.03339	0.0003862	1
10700682350		6252284914	228	4802125502	1	fJYeclskJqPWsAT6TX/r9X5OiIZpSEb2PBGliYAOMxM=	0	2	0.02499	0.03339	0.0003862	1
10700682364		6252284914	229	4820097093	1	fJYeclskJqPWsAT6TX/r9X5OiIZpSEb2PBGliYAOMxM=	0	2	0.02499	0.03339	0.0003862	1
10700682378		6252284914	230	308516669	1	fJYeclskJqPWsAT6TX/r9X5OiIZpSEb2PBGliYAOMxM=	0	2	0.02499	0.03339	0.0003862	1
10700682392		6252284914	231	3338370445	1	fJYeclskJqPWsAT6TX/r9X5OiIZpSEb2PBGliYAOMxM=	0	2	0.02499	0.03339	0.0003862	1
10700682406		6252284914	232	12977675	1	fJYeclskJqPWsAT6TX/r9X5OiIZpSEb2PBGliYAOMxM=	0	2	0.02499	0.03339	0.0003862	1
10700682420		6252284914	233	7776499	1	fJYeclskJqPWsAT6TX/r9X5OiIZpSEb2PBGliYAOMxM=	0	2	0.02499	0.03339	0.0003862	1
10700682434		6252284914	234	704520992	1	fJYeclskJqPWsAT6TX/r9X5OiIZpSEb2PBGliYAOMxM=	0	2	0.02499	0.03339	0.0003862	1
10700682448		6252284914	235	336030258	1	fJYeclskJqPWsAT6TX/r9X5OiIZpSEb2PBGliYAOMxM=	0	2	0.02499	0.03339	0.0003862	1
10700682462		6252284914	236	564457288	1	fJYeclskJqPWsAT6TX/r9X5OiIZpSEb2PBGliYAOMxM=	0	2	0.02499	0.03339	0.0003862	1
10700682476		6252284914	237	538731607	1	fJYeclskJqPWsAT6TX/r9X5OiIZpSEb2PBGliYAOMxM=	0	2	0.02499	0.03339	0.0003862	1
10700682490		6252284914	238	1436347034	1	fJYeclskJqPWsAT6TX/r9X5OiIZpSEb2PBGliYAOMxM=	0	2	0.02499	0.03339	0.0003862	1
10700682504		6252284914	239	1338595	1	fJYeclskJqPWsAT6TX/r9X5OiIZpSEb2PBGliYAOMxM=	0	2	0.02499	0.03339	0.0003862	1
10700682518		6252284914	240	705748	1	fJYeclskJqPWsAT6TX/r9X5OiIZpSEb2PBGliYAOMxM=	0	2	0.02499	0.03339	0.0003862	1
10700682532		6252284914	241	2149722285	1	fJYeclskJqPWsAT6TX/r9X5OiIZpSEb2PBGliYAOMxM=	0	2	0.02499	0.03339	0.0003862	1
10700682546		6252284914	242	3470333257	1	fJYeclskJqPWsAT6TX/r9X5OiIZpSEb2PBGliYAOMxM=	0	2	0.02499	0.03339	0.0003862	1
10700682560		6252284914	243	845981808	1	fJYeclskJqPWsAT6TX/r9X5OiIZpSEb2PBGliYAOMxM=	0	2	0.02499	0.03339	0.0003862	1
10700682574		6252284914	244	372620488	1	fJYeclskJqPWsAT6TX/r9X5OiIZpSEb2PBGliYAOMxM=	0	2	0.02499	0.03339	0.0003862	1
10700682588		6252284914	245	60921873	1	fJYeclskJqPWsAT6TX/r9X5OiIZpSEb2PBGliYAOMxM=	0	2	0.02499	0.03339	0.0003862	1
10700682602		6252284914	246	421569	1	fJYeclskJqPWsAT6TX/r9X5OiIZpSEb2PBGliYAOMxM=	0	2	0.02499	0.03339	0.0003862	1
10700682616		6252284914	247	257495933	1	fJYeclskJqPWsAT6TX/r9X5OiIZpSEb2PBGliYAOMxM=	0	2	0.02499	0.03339	0.0003862	1
10700682630		6252284914	248	4223853595	1	fJYeclskJqPWsAT6TX/r9X5OiIZpSEb2PBGliYAOMxM=	0	2	0.02499	0.03339	0.0003862	1
10700682644		6252284914	249	4820017069	1	fJYeclskJqPWsAT6TX/r9X5OiIZpSEb2PBGliYAOMxM=	0	2	0.02499	0.03339	0.0003862	1
10700682658		6252284914	250	1436374599	1	fJYeclskJqPWsAT6TX/r9X5OiIZpSEb2PBGliYAOMxM=	0	2	0.02499	0.03339	0.0003862	1
10700682672		6252284914	251	4802491016	1	fJYeclskJqPWsAT6TX/r9X5OiIZpSEb2PBGliYAOMxM=	0	2	0.02499	0.03339	0.0003862	1
10700682686		6252284914	252	1436305713	1	fJYeclskJqPWsAT6TX/r9X5OiIZpSEb2PBGliYAOMxM=	0	2	0.02499	0.03339	0.0003862	1
10700682700		6252284914	253	294492088	1	fJYeclskJqPWsAT6TX/r9X5OiIZpSEb2PBGliYAOMxM=	0	2	0.02499	0.03339	0.0003862	1
10700682714		6252284914	254	4820074114	1	fJYeclskJqPWsAT6TX/r9X5OiIZpSEb2PBGliYAOMxM=	0	2	0.02499	0.03339	0.0003862	1
10700682728		6252284914	255	3938677503	1	fJYeclskJqPWsAT6TX/r9X5OiIZpSEb2PBGliYAOMxM=	0	2	0.02499	0.03339	0.0003862	1
10700682742		6252284914	256	906517	1	fJYeclskJqPWsAT6TX/r9X5OiIZpSEb2PBGliYAOMxM=	0	2	0.02499	0.03339	0.0003862	1
10700682756		6252284914	257	600869017	1	fJYeclskJqPWsAT6TX/r9X5OiIZpSEb2PBGliYAOMxM=	0	2	0.02499	0.03339	0.0003862	1
10700682770		6252284914	258	1273122	1	fJYeclskJqPWsAT6TX/r9X5OiIZpSEb2PBGliYAOMxM=	0	2	0.02499	0.03339	0.0003862	1
10700682784		6252284914	259	3550359734	1	fJYeclskJqPWsAT6TX/r9X5OiIZpSEb2PBGliYAOMxM=	0	2	0.02499	0.03339	0.0003862	1
10700682798		6252284914	260	257408543	1	fJYeclskJqPWsAT6TX/r9X5OiIZpSEb2PBGliYAOMxM=	0	2	0.02499	0.03339	0.0003862	1
10700682812		6252284914	261	6640644	1	fJYeclskJqPWsAT6TX/r9X5OiIZpSEb2PBGliYAOMxM=	0	2	0.02499	0.03339	0.0003862	1
10700682832		6252284914	262	2421762192	1	fJYeclskJqPWsAT6TX/r9X5OiIZpSEb2PBGliYAOMxM=	0	2	0.02499	0.03339	0.0003862	1
10700682852		6252284914	263	352498692	1	fJYeclskJqPWsAT6TX/r9X5OiIZpSEb2PBGliYAOMxM=	0	2	0.02499	0.03339	0.0003862	1
10700682872		6252284914	264	1304089	1	fJYeclskJqPWsAT6TX/r9X5OiIZpSEb2PBGliYAOMxM=	0	2	0.02499	0.03339	0.0003862	1
10700682892		6252284914	265	1695377	1	fJYeclskJqPWsAT6TX/r9X5OiIZpSEb2PBGliYAOMxM=	0	2	0.02499	0.03339	0.0003862	1
10700682912		6252284914	266	3128124342	1	fJYeclskJqPWsAT6TX/r9X5OiIZpSEb2PBGliYAOMxM=	0	2	0.02499	0.03339	0.0003862	1
10700682926		6252284914	267	3231166369	1	fJYeclskJqPWsAT6TX/r9X5OiIZpSEb2PBGliYAOMxM=	0	2	0.02499	0.03339	0.0003862	1
10700682940		6252284914	268	225797509	1	fJYeclskJqPWsAT6TX/r9X5OiIZpSEb2PBGliYAOMxM=	0	2	0.02499	0.03339	0.0003862	1
10700682954		6252284914	269	3936060	1	fJYeclskJqPWsAT6TX/r9X5OiIZpSEb2PBGliYAOMxM=	0	2	0.02499	0.03339	0.0003862	1
10700682968		6252284914	270	711675	1	fJYeclskJqPWsAT6TX/r9X5OiIZpSEb2PBGliYAOMxM=	0	2	0.02499	0.03339	0.0003862	1
10700682982		6252284914	271	38742685	1	fJYeclskJqPWsAT6TX/r9X5OiIZpSEb2PBGliYAOMxM=	0	2	0.02499	0.03339	0.0003862	1
10700682996		6252284914	272	7777953	1	fJYeclskJqPWsAT6TX/r9X5OiIZpSEb2PBGliYAOMxM=	0	2	0.02499	0.03339	0.0003862	1
10700683010		6252284914	273	38643518	1	fJYeclskJqPWsAT6TX/r9X5OiIZpSEb2PBGliYAOMxM=	0	2	0.02499	0.03339	0.0003862	1
10700683031		6252284914	274	208016335	1	fJYeclskJqPWsAT6TX/r9X5OiIZpSEb2PBGliYAOMxM=	0	2	0.02499	0.03339	0.0003862	1
10700683048		6252284914	275	32087074	1	fJYeclskJqPWsAT6TX/r9X5OiIZpSEb2PBGliYAOMxM=	0	2	0.02499	0.03339	0.0003862	1
10700683062		6252284914	276	3938693893	1	fJYeclskJqPWsAT6TX/r9X5OiIZpSEb2PBGliYAOMxM=	0	2	0.02499	0.03339	0.0003862	1
10700683076		6252284914	277	6565306	1	fJYeclskJqPWsAT6TX/r9X5OiIZpSEb2PBGliYAOMxM=	0	2	0.02499	0.03339	0.0003862	1
10700683090		6252284914	278	1274255	1	fJYeclskJqPWsAT6TX/r9X5OiIZpSEb2PBGliYAOMxM=	0	2	0.02499	0.03339	0.0003862	1
10700683104		6252284914	279	1094367	1	fJYeclskJqPWsAT6TX/r9X5OiIZpSEb2PBGliYAOMxM=	0	2	0.02499	0.03339	0.0003862	1
10700683118		6252284914	280	376241275	1	fJYeclskJqPWsAT6TX/r9X5OiIZpSEb2PBGliYAOMxM=	0	2	0.02499	0.03339	0.0003862	1
10700683163		6252284914	281	2071166884	1	fJYeclskJqPWsAT6TX/r9X5OiIZpSEb2PBGliYAOMxM=	0	2	0.02499	0.03339	0.0003862	1
10700683184		6252284914	282	672465	1	fJYeclskJqPWsAT6TX/r9X5OiIZpSEb2PBGliYAOMxM=	0	2	0.02499	0.03339	0.0003862	1
10700683198		6252284914	283	903472	1	fJYeclskJqPWsAT6TX/r9X5OiIZpSEb2PBGliYAOMxM=	0	2	0.02499	0.03339	0.0003862	1
10700683212		6252284914	284	766862008	1	fJYeclskJqPWsAT6TX/r9X5OiIZpSEb2PBGliYAOMxM=	0	2	0.02499	0.03339	0.0003862	1
10700683226		6252284914	285	400426633	1	fJYeclskJqPWsAT6TX/r9X5OiIZpSEb2PBGliYAOMxM=	0	2	0.02499	0.03339	0.0003862	1
10700683240		6252284914	286	1436330078	1	fJYeclskJqPWsAT6TX/r9X5OiIZpSEb2PBGliYAOMxM=	0	2	0.02499	0.03339	0.0003862	1
10700683254		6252284914	287	672409	1	fJYeclskJqPWsAT6TX/r9X5OiIZpSEb2PBGliYAOMxM=	0	2	0.02499	0.03339	0.0003862	1
10700683268		6252284914	288	3821194097	1	fJYeclskJqPWsAT6TX/r9X5OiIZpSEb2PBGliYAOMxM=	0	2	0.02499	0.03339	0.0003862	1
10700683282		6252284914	289	284786938	1	fJYeclskJqPWsAT6TX/r9X5OiIZpSEb2PBGliYAOMxM=	0	2	0.02499	0.03339	0.0003862	1
10700683296		6252284914	290	2343531369	1	fJYeclskJqPWsAT6TX/r9X5OiIZpSEb2PBGliYAOMxM=	0	2	0.02499	0.03339	0.0003862	1
10700683310		6252284914	291	351651618	1	fJYeclskJqPWsAT6TX/r9X5OiIZpSEb2PBGliYAOMxM=	0	2	0.02499	0.03339	0.0003862	1
10700683324		6252284914	292	4820181362	1	fJYeclskJqPWsAT6TX/r9X5OiIZpSEb2PBGliYAOMxM=	0	2	0.02499	0.03339	0.0003862	1
10700683338		6252284914	293	1272846	1	fJYeclskJqPWsAT6TX/r9X5OiIZpSEb2PBGliYAOMxM=	0	2	0.02499	0.03339	0.0003862	1
10700683352		6252284914	294	967306076	1	fJYeclskJqPWsAT6TX/r9X5OiIZpSEb2PBGliYAOMxM=	0	2	0.02499	0.03339	0.0003862	1
10700683366		6252284914	295	3453117765	1	fJYeclskJqPWsAT6TX/r9X5OiIZpSEb2PBGliYAOMxM=	0	2	0.02499	0.03339	0.0003862	1
10700683380		6252284914	296	1664088958	1	fJYeclskJqPWsAT6TX/r9X5OiIZpSEb2PBGliYAOMxM=	0	2	0.02499	0.03339	0.0003862	1
10700683394		6252284914	297	4802905484	1	fJYeclskJqPWsAT6TX/r9X5OiIZpSEb2PBGliYAOMxM=	0	2	0.02499	0.03339	0.0003862	1
10700683408		6252284914	298	257340437	1	fJYeclskJqPWsAT6TX/r9X5OiIZpSEb2PBGliYAOMxM=	0	2	0.02499	0.03339	0.0003862	1
10700683422		6252284914	299	1094682	1	fJYeclskJqPWsAT6TX/r9X5OiIZpSEb2PBGliYAOMxM=	0	2	0.02499	0.03339	0.0003862	1
10700683437		6252284914	300	478267087	1	fJYeclskJqPWsAT6TX/r9X5OiIZpSEb2PBGliYAOMxM=	0	2	0.02499	0.03339	0.0003862	1
[truncated: 158,642 more rows]
