# Supplementary material for: A static VM placement and hybrid job scheduling model for green data centers
Source: PLoS One. 2020 Aug 13;15(8):e0237238. doi: 10.1371/journal.pone.0237238 (PMC7425884; doi:10.1371/journal.pone.0237238)
Supplement: S1 Data — (ZIP) [file pone.0237238.s001.zip › MyProject/dataset/task_events-part-00003-of-00500.csv]

15634546292		6252617535	0	711465	1	ZpQmujQYX55FcN2RFvqqUkcz5z/Tovj2FaG8sFtlG48=	0	1	0.03125	0.0159	3.815e-05	0
15634546301		6249834537	558	4868193536	2	f7F3iYlP9QqyuUyW8v/H8sCjOf6XEy+lP3bzejIRLK0=	0	0	0.05627	0.0202	7.725e-05	0
15634546312		6249834537	558		0	f7F3iYlP9QqyuUyW8v/H8sCjOf6XEy+lP3bzejIRLK0=	0	0	0.05627	0.0202	7.725e-05	0
15634546314		6252617448	25	4868193536	1	O4NRuy2mh40vBNcpOihSjmoF/VD7FoV+r9NjFTm1trs=	2	2	0.125	0.07959	5.436e-05	0
15634572398		6252297705	4	6608763	4	njgsHP+OyQXqwu9U5QZ9QC5DS/+IM5Ktlf+o2A1xdTQ=	1	2	0.09998	0.02069	3.815e-05	1
15634572505		6221861800	907	421569	2	huEqgBuTsgIbw1KmYjIUw/N6rUCEeIqRUY51E4M8icU=	0	0	0.0125	0.0159	0.0004044	0
15634572512		6221861800	907		0	huEqgBuTsgIbw1KmYjIUw/N6rUCEeIqRUY51E4M8icU=	0	0	0.0125	0.0159	0.0004044	0
15634572513		6252339114	1034	421569	2	4Ubmtvv/epOnUEgegvGV9mCxxcZkV4z/Dm8RY/9SEYw=	0	0	0.06873	0.01193	0.0001154	0
15634572522		6252339114	1034		0	4Ubmtvv/epOnUEgegvGV9mCxxcZkV4z/Dm8RY/9SEYw=	0	0	0.06873	0.01193	0.0001154	0
15634572523		6218406404	676	421569	2	wh0wq4ZDHzpCBUUq/FeWZ+IrfivM0YMFAGZO3zHdrWc=	2	0	0.04065	0.02069	3.815e-05	0
15634572531		6218406404	676		0	wh0wq4ZDHzpCBUUq/FeWZ+IrfivM0YMFAGZO3zHdrWc=	2	0	0.04065	0.02069	3.815e-05	0
15634572532		6218406404	46	421569	2	wh0wq4ZDHzpCBUUq/FeWZ+IrfivM0YMFAGZO3zHdrWc=	2	0	0.04065	0.02069	3.815e-05	0
15634572539		6218406404	46		0	wh0wq4ZDHzpCBUUq/FeWZ+IrfivM0YMFAGZO3zHdrWc=	2	0	0.04065	0.02069	3.815e-05	0
15634572541		6252617448	5	421569	1	O4NRuy2mh40vBNcpOihSjmoF/VD7FoV+r9NjFTm1trs=	2	2	0.125	0.07959	5.436e-05	0
15634572768		6221861800	13617	317497797	2	huEqgBuTsgIbw1KmYjIUw/N6rUCEeIqRUY51E4M8icU=	0	0	0.0125	0.0159	0.0004044	0
15634572775		6221861800	13617		0	huEqgBuTsgIbw1KmYjIUw/N6rUCEeIqRUY51E4M8icU=	0	0	0.0125	0.0159	0.0004044	0
15634572966		515042969	11		5	/fk1fVcVxZ6iM6gHZzqbIyq56m5zrmHfpdcZ/zzkq4c=	2	0	0.01562	0.01553	0.0002155	0
15634572969		515042969	11		0	/fk1fVcVxZ6iM6gHZzqbIyq56m5zrmHfpdcZ/zzkq4c=	2	0	0.01562	0.01553	0.0002155	0
15634573187		515042969	21		5	/fk1fVcVxZ6iM6gHZzqbIyq56m5zrmHfpdcZ/zzkq4c=	2	0	0.01562	0.01553	0.0002155	0
15634573190		515042969	21		0	/fk1fVcVxZ6iM6gHZzqbIyq56m5zrmHfpdcZ/zzkq4c=	2	0	0.01562	0.01553	0.0002155	0
15635251580		6238340468	397	4820072401	2	1wRYrkVgrhQf/fNZQV2VHyG306siaFFyZMEM1r1cW2E=	1	0	0.0625	0.03961	3.815e-05	0
15635251588		6238340468	397		0	1wRYrkVgrhQf/fNZQV2VHyG306siaFFyZMEM1r1cW2E=	1	0	0.0625	0.03961	3.815e-05	0
15635251589		6238340468	311	4820072401	2	1wRYrkVgrhQf/fNZQV2VHyG306siaFFyZMEM1r1cW2E=	1	0	0.0625	0.03961	3.815e-05	0
15635251597		6238340468	311		0	1wRYrkVgrhQf/fNZQV2VHyG306siaFFyZMEM1r1cW2E=	1	0	0.0625	0.03961	3.815e-05	0
15635251598		6249153835	20	4820072401	2	Q/WF/++kNe3VwGgx/38jaqIHl1nGn6abu1bZUzaFJ6U=	0	0	0.2505	0.001554	3.815e-06	0
15635251605		6249153835	20		0	Q/WF/++kNe3VwGgx/38jaqIHl1nGn6abu1bZUzaFJ6U=	0	0	0.2505	0.001554	3.815e-06	0
15635251606		6238340468	291	4820072401	2	1wRYrkVgrhQf/fNZQV2VHyG306siaFFyZMEM1r1cW2E=	1	0	0.0625	0.03961	3.815e-05	0
15635251614		6238340468	291		0	1wRYrkVgrhQf/fNZQV2VHyG306siaFFyZMEM1r1cW2E=	1	0	0.0625	0.03961	3.815e-05	0
15635251616		6252617448	30	4820072401	1	O4NRuy2mh40vBNcpOihSjmoF/VD7FoV+r9NjFTm1trs=	2	2	0.125	0.07959	5.436e-05	0
15635251766		6252491533	935	491420737	4	fJYeclskJqPWsAT6TX/r9X5OiIZpSEb2PBGliYAOMxM=	0	2	0.02499	0.03339	0.0003862	1
15635893767		515042969	1	3675676231	1	/fk1fVcVxZ6iM6gHZzqbIyq56m5zrmHfpdcZ/zzkq4c=	2	0	0.01562	0.01553	0.0002155	0
15635893775		6218406404	756	1785749011	2	wh0wq4ZDHzpCBUUq/FeWZ+IrfivM0YMFAGZO3zHdrWc=	2	0	0.04065	0.02069	3.815e-05	0
15635893782		6218406404	756		0	wh0wq4ZDHzpCBUUq/FeWZ+IrfivM0YMFAGZO3zHdrWc=	2	0	0.04065	0.02069	3.815e-05	0
15635893783		6218406404	755	1785749011	2	wh0wq4ZDHzpCBUUq/FeWZ+IrfivM0YMFAGZO3zHdrWc=	2	0	0.04065	0.02069	3.815e-05	0
15635893790		6218406404	755		0	wh0wq4ZDHzpCBUUq/FeWZ+IrfivM0YMFAGZO3zHdrWc=	2	0	0.04065	0.02069	3.815e-05	0
15635893792		6252617448	6	1785749011	1	O4NRuy2mh40vBNcpOihSjmoF/VD7FoV+r9NjFTm1trs=	2	2	0.125	0.07959	5.436e-05	0
15635893802		6183750753	60	63639179	1	6QZFrh8cfc+iYknxFyGino8cODCHsnV+VvhdYTfe5PA=	1	0	0.125	0.03339	1.907e-05	0
15635893811		6218406404	154	4820072401	1	wh0wq4ZDHzpCBUUq/FeWZ+IrfivM0YMFAGZO3zHdrWc=	2	0	0.04065	0.02069	3.815e-05	0
15635893820		6221861800	8190	336074062	1	huEqgBuTsgIbw1KmYjIUw/N6rUCEeIqRUY51E4M8icU=	0	0	0.0125	0.0159	0.0004044	0
15635893829		6221861800	12988	2279459527	1	huEqgBuTsgIbw1KmYjIUw/N6rUCEeIqRUY51E4M8icU=	0	0	0.0125	0.0159	0.0004044	0
15635893838		6221861800	14789	602981	1	huEqgBuTsgIbw1KmYjIUw/N6rUCEeIqRUY51E4M8icU=	0	0	0.0125	0.0159	0.0004044	0
15635893847		6238340468	1693	3230890260	1	1wRYrkVgrhQf/fNZQV2VHyG306siaFFyZMEM1r1cW2E=	1	0	0.0625	0.03961	3.815e-05	0
15635893856		6238340468	1875	8055080	1	1wRYrkVgrhQf/fNZQV2VHyG306siaFFyZMEM1r1cW2E=	1	0	0.0625	0.03961	3.815e-05	0
15635893866		6249832520	83	704544280	1	f7F3iYlP9QqyuUyW8v/H8sCjOf6XEy+lP3bzejIRLK0=	0	0	0.05627	0.0318	7.725e-05	0
15635893876		6249834537	558	1339787	1	f7F3iYlP9QqyuUyW8v/H8sCjOf6XEy+lP3bzejIRLK0=	0	0	0.05627	0.0202	7.725e-05	0
15635893888		6252339114	561	4820382004	1	4Ubmtvv/epOnUEgegvGV9mCxxcZkV4z/Dm8RY/9SEYw=	0	0	0.06873	0.01193	0.0001154	0
15635893900		6252339114	1082	38714395	1	4Ubmtvv/epOnUEgegvGV9mCxxcZkV4z/Dm8RY/9SEYw=	0	0	0.06873	0.01193	0.0001154	0
15635937846		5664371117	687	6570677	2	d8dghoWSUO0SnewXjLXxm9+6Y/lEmae5ABFTNhTtSrU=	0	0	0.006248	0.0007772	9.537e-07	1
15635937853		5664371117	687		0	d8dghoWSUO0SnewXjLXxm9+6Y/lEmae5ABFTNhTtSrU=	0	0	0.006248	0.0007772	9.537e-07	1
15635937854		6218406404	58	6570677	2	wh0wq4ZDHzpCBUUq/FeWZ+IrfivM0YMFAGZO3zHdrWc=	2	0	0.04065	0.02069	3.815e-05	0
15635937861		6218406404	58		0	wh0wq4ZDHzpCBUUq/FeWZ+IrfivM0YMFAGZO3zHdrWc=	2	0	0.04065	0.02069	3.815e-05	0
15635937863		6252617448	1	6570677	1	O4NRuy2mh40vBNcpOihSjmoF/VD7FoV+r9NjFTm1trs=	2	2	0.125	0.07959	5.436e-05	0
15635938135		5484770275	32	2852570	2	1lp2asRgattV/0fi7LQG0cWjp+ibbzYcWw/VvsikpLE=	3	0	0.01562	0.015	3.815e-05	0
15635938142		5484770275	32		0	1lp2asRgattV/0fi7LQG0cWjp+ibbzYcWw/VvsikpLE=	3	0	0.01562	0.015	3.815e-05	0
15635938209		6221861800	18304	3895924997	2	huEqgBuTsgIbw1KmYjIUw/N6rUCEeIqRUY51E4M8icU=	0	0	0.0125	0.0159	0.0004044	0
15635938216		6221861800	18304		0	huEqgBuTsgIbw1KmYjIUw/N6rUCEeIqRUY51E4M8icU=	0	0	0.0125	0.0159	0.0004044	0
15635938217		6221861800	17952	3895924997	2	huEqgBuTsgIbw1KmYjIUw/N6rUCEeIqRUY51E4M8icU=	0	0	0.0125	0.0159	0.0004044	0
15635938224		6221861800	17952		0	huEqgBuTsgIbw1KmYjIUw/N6rUCEeIqRUY51E4M8icU=	0	0	0.0125	0.0159	0.0004044	0
15635938225		6218406404	1337	3895924997	2	wh0wq4ZDHzpCBUUq/FeWZ+IrfivM0YMFAGZO3zHdrWc=	2	0	0.04065	0.02069	3.815e-05	0
15635938232		6218406404	1337		0	wh0wq4ZDHzpCBUUq/FeWZ+IrfivM0YMFAGZO3zHdrWc=	2	0	0.04065	0.02069	3.815e-05	0
15635938241		515042969	15		5	/fk1fVcVxZ6iM6gHZzqbIyq56m5zrmHfpdcZ/zzkq4c=	2	0	0.01562	0.01553	0.0002155	0
15635938244		515042969	15		0	/fk1fVcVxZ6iM6gHZzqbIyq56m5zrmHfpdcZ/zzkq4c=	2	0	0.01562	0.01553	0.0002155	0
15635938246		6252617448	4	3895924997	1	O4NRuy2mh40vBNcpOihSjmoF/VD7FoV+r9NjFTm1trs=	2	2	0.125	0.07959	5.436e-05	0
15636593680		515042969	6	766891167	1	/fk1fVcVxZ6iM6gHZzqbIyq56m5zrmHfpdcZ/zzkq4c=	2	0	0.01562	0.01553	0.0002155	0
15636593686		515042969	11	317371469	1	/fk1fVcVxZ6iM6gHZzqbIyq56m5zrmHfpdcZ/zzkq4c=	2	0	0.01562	0.01553	0.0002155	0
15636593692		515042969	21	351627512	1	/fk1fVcVxZ6iM6gHZzqbIyq56m5zrmHfpdcZ/zzkq4c=	2	0	0.01562	0.01553	0.0002155	0
15636593700		5664371117	306	6570677	1	d8dghoWSUO0SnewXjLXxm9+6Y/lEmae5ABFTNhTtSrU=	0	0	0.006248	0.0007772	9.537e-07	1
15636593709		6221861800	907	351642813	1	huEqgBuTsgIbw1KmYjIUw/N6rUCEeIqRUY51E4M8icU=	0	0	0.0125	0.0159	0.0004044	0
15636593718		6221861800	13617	3545635053	1	huEqgBuTsgIbw1KmYjIUw/N6rUCEeIqRUY51E4M8icU=	0	0	0.0125	0.0159	0.0004044	0
15636593727		6238340468	291	5796665	1	1wRYrkVgrhQf/fNZQV2VHyG306siaFFyZMEM1r1cW2E=	1	0	0.0625	0.03961	3.815e-05	0
15636593736		6238340468	311	1806233832	1	1wRYrkVgrhQf/fNZQV2VHyG306siaFFyZMEM1r1cW2E=	1	0	0.0625	0.03961	3.815e-05	0
15636593745		6238340468	397	2511817074	1	1wRYrkVgrhQf/fNZQV2VHyG306siaFFyZMEM1r1cW2E=	1	0	0.0625	0.03961	3.815e-05	0
15636593757		6252339114	1034	1273811	1	4Ubmtvv/epOnUEgegvGV9mCxxcZkV4z/Dm8RY/9SEYw=	0	0	0.06873	0.01193	0.0001154	0
15636612699		515042969	23		5	/fk1fVcVxZ6iM6gHZzqbIyq56m5zrmHfpdcZ/zzkq4c=	2	0	0.01562	0.01553	0.0002155	0
15636612702		515042969	23		0	/fk1fVcVxZ6iM6gHZzqbIyq56m5zrmHfpdcZ/zzkq4c=	2	0	0.01562	0.01553	0.0002155	0
15636612933		6218406404	1133	906816	2	wh0wq4ZDHzpCBUUq/FeWZ+IrfivM0YMFAGZO3zHdrWc=	2	0	0.04065	0.02069	3.815e-05	0
15636612941		6218406404	1133		0	wh0wq4ZDHzpCBUUq/FeWZ+IrfivM0YMFAGZO3zHdrWc=	2	0	0.04065	0.02069	3.815e-05	0
15636612942		6218406404	1132	906816	2	wh0wq4ZDHzpCBUUq/FeWZ+IrfivM0YMFAGZO3zHdrWc=	2	0	0.04065	0.02069	3.815e-05	0
15636612949		6218406404	1132		0	wh0wq4ZDHzpCBUUq/FeWZ+IrfivM0YMFAGZO3zHdrWc=	2	0	0.04065	0.02069	3.815e-05	0
15636612950		6218406404	1127	906816	2	wh0wq4ZDHzpCBUUq/FeWZ+IrfivM0YMFAGZO3zHdrWc=	2	0	0.04065	0.02069	3.815e-05	0
15636612957		6218406404	1127		0	wh0wq4ZDHzpCBUUq/FeWZ+IrfivM0YMFAGZO3zHdrWc=	2	0	0.04065	0.02069	3.815e-05	0
15636612958		6252339114	741	906816	2	4Ubmtvv/epOnUEgegvGV9mCxxcZkV4z/Dm8RY/9SEYw=	0	0	0.06873	0.01193	0.0001154	0
15636612967		6252339114	741		0	4Ubmtvv/epOnUEgegvGV9mCxxcZkV4z/Dm8RY/9SEYw=	0	0	0.06873	0.01193	0.0001154	0
15636612969		6252617448	21	906816	1	O4NRuy2mh40vBNcpOihSjmoF/VD7FoV+r9NjFTm1trs=	2	2	0.125	0.07959	5.436e-05	0
15637382126		515042969	15	317330951	1	/fk1fVcVxZ6iM6gHZzqbIyq56m5zrmHfpdcZ/zzkq4c=	2	0	0.01562	0.01553	0.0002155	0
15637382134		5484770275	32	660950	1	1lp2asRgattV/0fi7LQG0cWjp+ibbzYcWw/VvsikpLE=	3	0	0.01562	0.015	3.815e-05	0
15637382143		6221861800	17952	4820059440	1	huEqgBuTsgIbw1KmYjIUw/N6rUCEeIqRUY51E4M8icU=	0	0	0.0125	0.0159	0.0004044	0
15637382152		6221861800	18304	261679963	1	huEqgBuTsgIbw1KmYjIUw/N6rUCEeIqRUY51E4M8icU=	0	0	0.0125	0.0159	0.0004044	0
15637409232		6218406404	74	3890308981	2	wh0wq4ZDHzpCBUUq/FeWZ+IrfivM0YMFAGZO3zHdrWc=	2	0	0.04065	0.02069	3.815e-05	0
15637409239		6218406404	74		0	wh0wq4ZDHzpCBUUq/FeWZ+IrfivM0YMFAGZO3zHdrWc=	2	0	0.04065	0.02069	3.815e-05	0
15637409240		6221861800	2131	3890308981	2	huEqgBuTsgIbw1KmYjIUw/N6rUCEeIqRUY51E4M8icU=	0	0	0.0125	0.0159	0.0004044	0
15637409247		6221861800	2131		0	huEqgBuTsgIbw1KmYjIUw/N6rUCEeIqRUY51E4M8icU=	0	0	0.0125	0.0159	0.0004044	0
15637409248		6221861800	2097	3890308981	2	huEqgBuTsgIbw1KmYjIUw/N6rUCEeIqRUY51E4M8icU=	0	0	0.0125	0.0159	0.0004044	0
15637409255		6221861800	2097		0	huEqgBuTsgIbw1KmYjIUw/N6rUCEeIqRUY51E4M8icU=	0	0	0.0125	0.0159	0.0004044	0
15637409257		6252617448	0	3890308981	1	O4NRuy2mh40vBNcpOihSjmoF/VD7FoV+r9NjFTm1trs=	2	2	0.125	0.07959	5.436e-05	0
15637409519		515042969	22		5	/fk1fVcVxZ6iM6gHZzqbIyq56m5zrmHfpdcZ/zzkq4c=	2	0	0.01562	0.01553	0.0002155	0
15637409522		515042969	22		0	/fk1fVcVxZ6iM6gHZzqbIyq56m5zrmHfpdcZ/zzkq4c=	2	0	0.01562	0.01553	0.0002155	0
15638066060		515042969	23	336036920	1	/fk1fVcVxZ6iM6gHZzqbIyq56m5zrmHfpdcZ/zzkq4c=	2	0	0.01562	0.01553	0.0002155	0
15638066071		6252339114	741	2754612660	1	4Ubmtvv/epOnUEgegvGV9mCxxcZkV4z/Dm8RY/9SEYw=	0	0	0.06873	0.01193	0.0001154	0
15638086976		6252339114	340	329139455	2	4Ubmtvv/epOnUEgegvGV9mCxxcZkV4z/Dm8RY/9SEYw=	0	0	0.06873	0.01193	0.0001154	0
15638086985		6252339114	340		0	4Ubmtvv/epOnUEgegvGV9mCxxcZkV4z/Dm8RY/9SEYw=	0	0	0.06873	0.01193	0.0001154	0
15638086986		6218406404	1029	329139455	2	wh0wq4ZDHzpCBUUq/FeWZ+IrfivM0YMFAGZO3zHdrWc=	2	0	0.04065	0.02069	3.815e-05	0
15638086993		6218406404	1029		0	wh0wq4ZDHzpCBUUq/FeWZ+IrfivM0YMFAGZO3zHdrWc=	2	0	0.04065	0.02069	3.815e-05	0
15638086995		6252617448	20	329139455	1	O4NRuy2mh40vBNcpOihSjmoF/VD7FoV+r9NjFTm1trs=	2	2	0.125	0.07959	5.436e-05	0
15638087154		6251277720	1836	905063	4	Nugr6rX+U6WELDvGY6ars76339mw/Uc2fgD1/rZ6fkA=	0	1	0.0625	0.0318	0.0002699	0
15638087298		6252339114	653	4469979560	2	4Ubmtvv/epOnUEgegvGV9mCxxcZkV4z/Dm8RY/9SEYw=	0	0	0.06873	0.01193	0.0001154	0
15638087307		6252339114	653		0	4Ubmtvv/epOnUEgegvGV9mCxxcZkV4z/Dm8RY/9SEYw=	0	0	0.06873	0.01193	0.0001154	0
15638087308		6238340468	243	4469979560	2	1wRYrkVgrhQf/fNZQV2VHyG306siaFFyZMEM1r1cW2E=	1	0	0.0625	0.03961	3.815e-05	0
15638087316		6238340468	243		0	1wRYrkVgrhQf/fNZQV2VHyG306siaFFyZMEM1r1cW2E=	1	0	0.0625	0.03961	3.815e-05	0
15638087318		6252617448	17	4469979560	1	O4NRuy2mh40vBNcpOihSjmoF/VD7FoV+r9NjFTm1trs=	2	2	0.125	0.07959	5.436e-05	0
15638087330		6221861800	15672	6568160	2	huEqgBuTsgIbw1KmYjIUw/N6rUCEeIqRUY51E4M8icU=	0	0	0.0125	0.0159	0.0004044	0
15638087337		6221861800	15672		0	huEqgBuTsgIbw1KmYjIUw/N6rUCEeIqRUY51E4M8icU=	0	0	0.0125	0.0159	0.0004044	0
15638087338		6252339114	778	6568160	2	4Ubmtvv/epOnUEgegvGV9mCxxcZkV4z/Dm8RY/9SEYw=	0	0	0.06873	0.01193	0.0001154	0
15638087347		6252339114	778		0	4Ubmtvv/epOnUEgegvGV9mCxxcZkV4z/Dm8RY/9SEYw=	0	0	0.06873	0.01193	0.0001154	0
15638087348		6221861800	16835	6568160	2	huEqgBuTsgIbw1KmYjIUw/N6rUCEeIqRUY51E4M8icU=	0	0	0.0125	0.0159	0.0004044	0
15638087355		6221861800	16835		0	huEqgBuTsgIbw1KmYjIUw/N6rUCEeIqRUY51E4M8icU=	0	0	0.0125	0.0159	0.0004044	0
15638087356		6238340468	446	6568160	2	1wRYrkVgrhQf/fNZQV2VHyG306siaFFyZMEM1r1cW2E=	1	0	0.0625	0.03961	3.815e-05	0
15638087364		6238340468	446		0	1wRYrkVgrhQf/fNZQV2VHyG306siaFFyZMEM1r1cW2E=	1	0	0.0625	0.03961	3.815e-05	0
15638087366		6252617448	28	6568160	1	O4NRuy2mh40vBNcpOihSjmoF/VD7FoV+r9NjFTm1trs=	2	2	0.125	0.07959	5.436e-05	0
15638087388		6218406404	59	1093649	2	wh0wq4ZDHzpCBUUq/FeWZ+IrfivM0YMFAGZO3zHdrWc=	2	0	0.04065	0.02069	3.815e-05	0
15638087395		6218406404	59		0	wh0wq4ZDHzpCBUUq/FeWZ+IrfivM0YMFAGZO3zHdrWc=	2	0	0.04065	0.02069	3.815e-05	0
15638087396		5576497561	0	1093649	2	XzZHJR6eXZamIB7lSFTc/NXTbAKtt3SoOI8Fp/RtnwU=	2	0	0.05939	0.02069	4.292e-05	0
15638087405		5576497561	0		0	XzZHJR6eXZamIB7lSFTc/NXTbAKtt3SoOI8Fp/RtnwU=	2	0	0.05939	0.02069	4.292e-05	0
15638087407		6252617448	10	1093649	1	O4NRuy2mh40vBNcpOihSjmoF/VD7FoV+r9NjFTm1trs=	2	2	0.125	0.07959	5.436e-05	0
15638087427		6218406404	164	2912464652	2	wh0wq4ZDHzpCBUUq/FeWZ+IrfivM0YMFAGZO3zHdrWc=	2	0	0.04065	0.02069	3.815e-05	0
15638087435		6218406404	164		0	wh0wq4ZDHzpCBUUq/FeWZ+IrfivM0YMFAGZO3zHdrWc=	2	0	0.04065	0.02069	3.815e-05	0
15638087437		6252617448	27	2912464652	1	O4NRuy2mh40vBNcpOihSjmoF/VD7FoV+r9NjFTm1trs=	2	2	0.125	0.07959	5.436e-05	0
15638087564		6218406404	1933	660272	2	wh0wq4ZDHzpCBUUq/FeWZ+IrfivM0YMFAGZO3zHdrWc=	2	0	0.04065	0.02069	3.815e-05	0
15638087571		6218406404	1933		0	wh0wq4ZDHzpCBUUq/FeWZ+IrfivM0YMFAGZO3zHdrWc=	2	0	0.04065	0.02069	3.815e-05	0
15638087572		6221861800	6971	660272	2	huEqgBuTsgIbw1KmYjIUw/N6rUCEeIqRUY51E4M8icU=	0	0	0.0125	0.0159	0.0004044	0
15638087579		6221861800	6971		0	huEqgBuTsgIbw1KmYjIUw/N6rUCEeIqRUY51E4M8icU=	0	0	0.0125	0.0159	0.0004044	0
15638087580		6221861800	7087	660272	2	huEqgBuTsgIbw1KmYjIUw/N6rUCEeIqRUY51E4M8icU=	0	0	0.0125	0.0159	0.0004044	0
15638087587		6221861800	7087		0	huEqgBuTsgIbw1KmYjIUw/N6rUCEeIqRUY51E4M8icU=	0	0	0.0125	0.0159	0.0004044	0
15638087588		6218406404	1930	660272	2	wh0wq4ZDHzpCBUUq/FeWZ+IrfivM0YMFAGZO3zHdrWc=	2	0	0.04065	0.02069	3.815e-05	0
15638087595		6218406404	1930		0	wh0wq4ZDHzpCBUUq/FeWZ+IrfivM0YMFAGZO3zHdrWc=	2	0	0.04065	0.02069	3.815e-05	0
15638087596		6218406404	1932	660272	2	wh0wq4ZDHzpCBUUq/FeWZ+IrfivM0YMFAGZO3zHdrWc=	2	0	0.04065	0.02069	3.815e-05	0
15638087604		6218406404	1932		0	wh0wq4ZDHzpCBUUq/FeWZ+IrfivM0YMFAGZO3zHdrWc=	2	0	0.04065	0.02069	3.815e-05	0
15638087605		6218406404	1931	660272	2	wh0wq4ZDHzpCBUUq/FeWZ+IrfivM0YMFAGZO3zHdrWc=	2	0	0.04065	0.02069	3.815e-05	0
15638087612		6218406404	1931		0	wh0wq4ZDHzpCBUUq/FeWZ+IrfivM0YMFAGZO3zHdrWc=	2	0	0.04065	0.02069	3.815e-05	0
15638087614		6252617448	7	660272	1	O4NRuy2mh40vBNcpOihSjmoF/VD7FoV+r9NjFTm1trs=	2	2	0.125	0.07959	5.436e-05	0
15638785513		515042969	22	351690620	1	/fk1fVcVxZ6iM6gHZzqbIyq56m5zrmHfpdcZ/zzkq4c=	2	0	0.01562	0.01553	0.0002155	0
15638785521		6221861800	2097	486821	1	huEqgBuTsgIbw1KmYjIUw/N6rUCEeIqRUY51E4M8icU=	0	0	0.0125	0.0159	0.0004044	0
15638785530		6221861800	2131	1339082	1	huEqgBuTsgIbw1KmYjIUw/N6rUCEeIqRUY51E4M8icU=	0	0	0.0125	0.0159	0.0004044	0
15638810628		515042969	13		5	/fk1fVcVxZ6iM6gHZzqbIyq56m5zrmHfpdcZ/zzkq4c=	2	0	0.01562	0.01553	0.0002155	0
15638810631		515042969	13		0	/fk1fVcVxZ6iM6gHZzqbIyq56m5zrmHfpdcZ/zzkq4c=	2	0	0.01562	0.01553	0.0002155	0
15638810640		515042969	6		5	/fk1fVcVxZ6iM6gHZzqbIyq56m5zrmHfpdcZ/zzkq4c=	2	0	0.01562	0.01553	0.0002155	0
15638810643		515042969	6		0	/fk1fVcVxZ6iM6gHZzqbIyq56m5zrmHfpdcZ/zzkq4c=	2	0	0.01562	0.01553	0.0002155	0
15638810920		6252339114	856	711987	2	4Ubmtvv/epOnUEgegvGV9mCxxcZkV4z/Dm8RY/9SEYw=	0	0	0.06873	0.01193	0.0001154	0
15638810929		6252339114	856		0	4Ubmtvv/epOnUEgegvGV9mCxxcZkV4z/Dm8RY/9SEYw=	0	0	0.06873	0.01193	0.0001154	0
15638810930		6221861800	13231	711987	2	huEqgBuTsgIbw1KmYjIUw/N6rUCEeIqRUY51E4M8icU=	0	0	0.0125	0.0159	0.0004044	0
15638810937		6221861800	13231		0	huEqgBuTsgIbw1KmYjIUw/N6rUCEeIqRUY51E4M8icU=	0	0	0.0125	0.0159	0.0004044	0
15638810938		6218406404	1729	711987	2	wh0wq4ZDHzpCBUUq/FeWZ+IrfivM0YMFAGZO3zHdrWc=	2	0	0.04065	0.02069	3.815e-05	0
15638810945		6218406404	1729		0	wh0wq4ZDHzpCBUUq/FeWZ+IrfivM0YMFAGZO3zHdrWc=	2	0	0.04065	0.02069	3.815e-05	0
15638810947		6252617448	23	711987	1	O4NRuy2mh40vBNcpOihSjmoF/VD7FoV+r9NjFTm1trs=	2	2	0.125	0.07959	5.436e-05	0
15638811268		6218406404	771	3232087917	2	wh0wq4ZDHzpCBUUq/FeWZ+IrfivM0YMFAGZO3zHdrWc=	2	0	0.04065	0.02069	3.815e-05	0
15638811276		6218406404	771		0	wh0wq4ZDHzpCBUUq/FeWZ+IrfivM0YMFAGZO3zHdrWc=	2	0	0.04065	0.02069	3.815e-05	0
15638811277		6238340468	2812	3232087917	2	1wRYrkVgrhQf/fNZQV2VHyG306siaFFyZMEM1r1cW2E=	1	0	0.0625	0.03961	3.815e-05	0
15638811285		6238340468	2812		0	1wRYrkVgrhQf/fNZQV2VHyG306siaFFyZMEM1r1cW2E=	1	0	0.0625	0.03961	3.815e-05	0
15638811286		6249834537	373	3232087917	2	f7F3iYlP9QqyuUyW8v/H8sCjOf6XEy+lP3bzejIRLK0=	0	0	0.05627	0.0202	7.725e-05	0
15638811297		6249834537	373		0	f7F3iYlP9QqyuUyW8v/H8sCjOf6XEy+lP3bzejIRLK0=	0	0	0.05627	0.0202	7.725e-05	0
15638811298		6218406404	1694	3232087917	2	wh0wq4ZDHzpCBUUq/FeWZ+IrfivM0YMFAGZO3zHdrWc=	2	0	0.04065	0.02069	3.815e-05	0
15638811305		6218406404	1694		0	wh0wq4ZDHzpCBUUq/FeWZ+IrfivM0YMFAGZO3zHdrWc=	2	0	0.04065	0.02069	3.815e-05	0
15638811306		6218406404	772	3232087917	2	wh0wq4ZDHzpCBUUq/FeWZ+IrfivM0YMFAGZO3zHdrWc=	2	0	0.04065	0.02069	3.815e-05	0
15638811313		6218406404	772		0	wh0wq4ZDHzpCBUUq/FeWZ+IrfivM0YMFAGZO3zHdrWc=	2	0	0.04065	0.02069	3.815e-05	0
15638811315		6252617448	8	3232087917	1	O4NRuy2mh40vBNcpOihSjmoF/VD7FoV+r9NjFTm1trs=	2	2	0.125	0.07959	5.436e-05	0
15639478119		6221861800	6971	450799	1	huEqgBuTsgIbw1KmYjIUw/N6rUCEeIqRUY51E4M8icU=	0	0	0.0125	0.0159	0.0004044	0
15639478128		6221861800	7087	82755264	1	huEqgBuTsgIbw1KmYjIUw/N6rUCEeIqRUY51E4M8icU=	0	0	0.0125	0.0159	0.0004044	0
15639478137		6221861800	15672	4820256950	1	huEqgBuTsgIbw1KmYjIUw/N6rUCEeIqRUY51E4M8icU=	0	0	0.0125	0.0159	0.0004044	0
15639478146		6221861800	16835	2119521322	1	huEqgBuTsgIbw1KmYjIUw/N6rUCEeIqRUY51E4M8icU=	0	0	0.0125	0.0159	0.0004044	0
15639478155		6238340468	243	46274553	1	1wRYrkVgrhQf/fNZQV2VHyG306siaFFyZMEM1r1cW2E=	1	0	0.0625	0.03961	3.815e-05	0
15639478164		6238340468	446	4477587134	1	1wRYrkVgrhQf/fNZQV2VHyG306siaFFyZMEM1r1cW2E=	1	0	0.0625	0.03961	3.815e-05	0
15639478176		6252339114	340	6640221	1	4Ubmtvv/epOnUEgegvGV9mCxxcZkV4z/Dm8RY/9SEYw=	0	0	0.06873	0.01193	0.0001154	0
15639478188		6252339114	653	56895983	1	4Ubmtvv/epOnUEgegvGV9mCxxcZkV4z/Dm8RY/9SEYw=	0	0	0.06873	0.01193	0.0001154	0
15639478200		6252339114	778	30790124	1	4Ubmtvv/epOnUEgegvGV9mCxxcZkV4z/Dm8RY/9SEYw=	0	0	0.06873	0.01193	0.0001154	0
15639598486		6252618661	0		0	8OkMisyvwLRFV8wxW85Psk0o/my2wpLBMFuoz4pvotY=	1	9	0.01268	0.004662	1.907e-05	0
15639610012		6252617575	0	1515392980	4	jVEIdGnEYLp+j9YJHh5dEBhUdpD2fs+PKTWwQo5ZrJk=	1	2	0.006248	0.003109	9.537e-06	0
15639610116		6251277720	1544	1436491870	4	Nugr6rX+U6WELDvGY6ars76339mw/Uc2fgD1/rZ6fkA=	0	1	0.0625	0.0318	0.0002699	0
15639610414		515042969	16		5	/fk1fVcVxZ6iM6gHZzqbIyq56m5zrmHfpdcZ/zzkq4c=	2	0	0.01562	0.01553	0.0002155	0
15639610417		515042969	16		0	/fk1fVcVxZ6iM6gHZzqbIyq56m5zrmHfpdcZ/zzkq4c=	2	0	0.01562	0.01553	0.0002155	0
15640343043		515042969	6	554342893	1	/fk1fVcVxZ6iM6gHZzqbIyq56m5zrmHfpdcZ/zzkq4c=	2	0	0.01562	0.01553	0.0002155	0
15640343055		515042969	13	257335556	1	/fk1fVcVxZ6iM6gHZzqbIyq56m5zrmHfpdcZ/zzkq4c=	2	0	0.01562	0.01553	0.0002155	0
15640343063		6221861800	13231	7311318	1	huEqgBuTsgIbw1KmYjIUw/N6rUCEeIqRUY51E4M8icU=	0	0	0.0125	0.0159	0.0004044	0
15640343072		6238340468	2812	1430005768	1	1wRYrkVgrhQf/fNZQV2VHyG306siaFFyZMEM1r1cW2E=	1	0	0.0625	0.03961	3.815e-05	0
15640343082		6249834537	373	6570810	1	f7F3iYlP9QqyuUyW8v/H8sCjOf6XEy+lP3bzejIRLK0=	0	0	0.05627	0.0202	7.725e-05	0
15640343094		6252339114	856	336055814	1	4Ubmtvv/epOnUEgegvGV9mCxxcZkV4z/Dm8RY/9SEYw=	0	0	0.06873	0.01193	0.0001154	0
15640746266		6252413657	1	82754513	4	oPxcKd7feXmw+sZKrkp8/MvvNP/5kRG+Yy2fc/lz3Ks=	0	2	0.0125	0.01161	7.725e-05	0
15641424480		6252618661	0	7195347	1	8OkMisyvwLRFV8wxW85Psk0o/my2wpLBMFuoz4pvotY=	1	9	0.01268	0.004662	1.907e-05	0
15641424492		515042969	16	1438195245	1	/fk1fVcVxZ6iM6gHZzqbIyq56m5zrmHfpdcZ/zzkq4c=	2	0	0.01562	0.01553	0.0002155	0
15641456209		6252618733	0		0	8OkMisyvwLRFV8wxW85Psk0o/my2wpLBMFuoz4pvotY=	1	1	0.006874	0.009323	0.0002575	0
15641456211		6252618733	1		0	8OkMisyvwLRFV8wxW85Psk0o/my2wpLBMFuoz4pvotY=	1	1	0.006874	0.009323	0.0002575	0
15641460461		6252413519	0	4820155326	4	oPxcKd7feXmw+sZKrkp8/MvvNP/5kRG+Yy2fc/lz3Ks=	2	8	0.01767	0.004662	1.144e-05	0
15641460479		6252413657	0	4217903355	5	oPxcKd7feXmw+sZKrkp8/MvvNP/5kRG+Yy2fc/lz3Ks=	0	2	0.0125	0.01161	7.725e-05	0
15641460489		6252413657	6	13010206	5	oPxcKd7feXmw+sZKrkp8/MvvNP/5kRG+Yy2fc/lz3Ks=	0	2	0.0125	0.01161	7.725e-05	0
15641460499		6252413657	15	6640629	5	oPxcKd7feXmw+sZKrkp8/MvvNP/5kRG+Yy2fc/lz3Ks=	0	2	0.0125	0.01161	7.725e-05	0
15641460509		6252413657	27	3890709232	5	oPxcKd7feXmw+sZKrkp8/MvvNP/5kRG+Yy2fc/lz3Ks=	0	2	0.0125	0.01161	7.725e-05	0
15641460519		6252413657	30	6567267	5	oPxcKd7feXmw+sZKrkp8/MvvNP/5kRG+Yy2fc/lz3Ks=	0	2	0.0125	0.01161	7.725e-05	0
15641460529		6252413657	43	4820347938	5	oPxcKd7feXmw+sZKrkp8/MvvNP/5kRG+Yy2fc/lz3Ks=	0	2	0.0125	0.01161	7.725e-05	0
15641460539		6252413657	52	1860496590	5	oPxcKd7feXmw+sZKrkp8/MvvNP/5kRG+Yy2fc/lz3Ks=	0	2	0.0125	0.01161	7.725e-05	0
15641460549		6252413657	54	257405113	5	oPxcKd7feXmw+sZKrkp8/MvvNP/5kRG+Yy2fc/lz3Ks=	0	2	0.0125	0.01161	7.725e-05	0
15641460559		6252413788	108	336055580	5	oPxcKd7feXmw+sZKrkp8/MvvNP/5kRG+Yy2fc/lz3Ks=	0	2	0.009964	0.007446	3.815e-05	0
15641461057		6251277720	1488	351652725	4	Nugr6rX+U6WELDvGY6ars76339mw/Uc2fgD1/rZ6fkA=	0	1	0.0625	0.0318	0.0002699	0
15641461105		515042969	7		5	/fk1fVcVxZ6iM6gHZzqbIyq56m5zrmHfpdcZ/zzkq4c=	2	0	0.01562	0.01553	0.0002155	0
15641461108		515042969	7		0	/fk1fVcVxZ6iM6gHZzqbIyq56m5zrmHfpdcZ/zzkq4c=	2	0	0.01562	0.01553	0.0002155	0
15642326205		6252586219	2481	4820262670	3	9bg757+k8xeWFApxOzOS5nnVAHYpBBQ+Pf1mEnsTZsQ=	0	2	0.006248	0.007118	0.0003862	0
15642326215		6252586219	2481		0	9bg757+k8xeWFApxOzOS5nnVAHYpBBQ+Pf1mEnsTZsQ=	0	2	0.006248	0.007118	0.0003862	0
15642326461		6250023935	234	699749452	4	nHinWYr2Nep8Mr79MMvmYCrGb0NdshyX6mlnZo/Ot+I=	1	2	0.02539	0.02704	0.0005789	0
15642326757		6218406404	282	6569452	2	wh0wq4ZDHzpCBUUq/FeWZ+IrfivM0YMFAGZO3zHdrWc=	2	0	0.04065	0.02069	3.815e-05	0
15642326764		6218406404	282		0	wh0wq4ZDHzpCBUUq/FeWZ+IrfivM0YMFAGZO3zHdrWc=	2	0	0.04065	0.02069	3.815e-05	0
15642326766		6252617448	29	6569452	1	O4NRuy2mh40vBNcpOihSjmoF/VD7FoV+r9NjFTm1trs=	2	2	0.125	0.07959	5.436e-05	0
15642326780		6250023935	237	367886062	4	nHinWYr2Nep8Mr79MMvmYCrGb0NdshyX6mlnZo/Ot+I=	1	2	0.02539	0.02704	0.0005789	0
15642326981		5285926325	0	227445625	3	2V0B3LFwQ48zIHlDcpiCQTAG+f4Nk64GVADb8vfarvA=	0	9	0.0625	0.006218	3.815e-05	0
15642326991		5285926325	0		0	2V0B3LFwQ48zIHlDcpiCQTAG+f4Nk64GVADb8vfarvA=	0	9	0.0625	0.006218	3.815e-05	0
15643006450		6252618733	0	1271583	1	8OkMisyvwLRFV8wxW85Psk0o/my2wpLBMFuoz4pvotY=	1	1	0.006874	0.009323	0.0002575	0
15643006467		6252618733	1	4820268324	1	8OkMisyvwLRFV8wxW85Psk0o/my2wpLBMFuoz4pvotY=	1	1	0.006874	0.009323	0.0002575	0
15643006479		515042969	7	17504609	1	/fk1fVcVxZ6iM6gHZzqbIyq56m5zrmHfpdcZ/zzkq4c=	2	0	0.01562	0.01553	0.0002155	0
15643544227		6252618781	0		0	8OkMisyvwLRFV8wxW85Psk0o/my2wpLBMFuoz4pvotY=	0	0	0.006874	0.009323	0.0002575	0
15643544229		6252618781	1		0	8OkMisyvwLRFV8wxW85Psk0o/my2wpLBMFuoz4pvotY=	0	0	0.006874	0.009323	0.0002575	0
15643544231		6252618781	2		0	8OkMisyvwLRFV8wxW85Psk0o/my2wpLBMFuoz4pvotY=	0	0	0.006874	0.009323	0.0002575	0
15643544233		6252618781	3		0	8OkMisyvwLRFV8wxW85Psk0o/my2wpLBMFuoz4pvotY=	0	0	0.006874	0.009323	0.0002575	0
15643544235		6252618781	4		0	8OkMisyvwLRFV8wxW85Psk0o/my2wpLBMFuoz4pvotY=	0	0	0.006874	0.009323	0.0002575	0
15643544237		6252618781	5		0	8OkMisyvwLRFV8wxW85Psk0o/my2wpLBMFuoz4pvotY=	0	0	0.006874	0.009323	0.0002575	0
15643544239		6252618781	6		0	8OkMisyvwLRFV8wxW85Psk0o/my2wpLBMFuoz4pvotY=	0	0	0.006874	0.009323	0.0002575	0
15643544241		6252618781	7		0	8OkMisyvwLRFV8wxW85Psk0o/my2wpLBMFuoz4pvotY=	0	0	0.006874	0.009323	0.0002575	0
15643544243		6252618781	8		0	8OkMisyvwLRFV8wxW85Psk0o/my2wpLBMFuoz4pvotY=	0	0	0.006874	0.009323	0.0002575	0
15643544245		6252618781	9		0	8OkMisyvwLRFV8wxW85Psk0o/my2wpLBMFuoz4pvotY=	0	0	0.006874	0.009323	0.0002575	0
15643544247		6252618781	10		0	8OkMisyvwLRFV8wxW85Psk0o/my2wpLBMFuoz4pvotY=	0	0	0.006874	0.009323	0.0002575	0
15643544249		6252618781	11		0	8OkMisyvwLRFV8wxW85Psk0o/my2wpLBMFuoz4pvotY=	0	0	0.006874	0.009323	0.0002575	0
15643544251		6252618781	12		0	8OkMisyvwLRFV8wxW85Psk0o/my2wpLBMFuoz4pvotY=	0	0	0.006874	0.009323	0.0002575	0
15643544253		6252618781	13		0	8OkMisyvwLRFV8wxW85Psk0o/my2wpLBMFuoz4pvotY=	0	0	0.006874	0.009323	0.0002575	0
15643544255		6252618781	14		0	8OkMisyvwLRFV8wxW85Psk0o/my2wpLBMFuoz4pvotY=	0	0	0.006874	0.009323	0.0002575	0
15643544257		6252618781	15		0	8OkMisyvwLRFV8wxW85Psk0o/my2wpLBMFuoz4pvotY=	0	0	0.006874	0.009323	0.0002575	0
15643544259		6252618781	16		0	8OkMisyvwLRFV8wxW85Psk0o/my2wpLBMFuoz4pvotY=	0	0	0.006874	0.009323	0.0002575	0
15643544261		6252618781	17		0	8OkMisyvwLRFV8wxW85Psk0o/my2wpLBMFuoz4pvotY=	0	0	0.006874	0.009323	0.0002575	0
15643544263		6252618781	18		0	8OkMisyvwLRFV8wxW85Psk0o/my2wpLBMFuoz4pvotY=	0	0	0.006874	0.009323	0.0002575	0
15643544265		6252618781	19		0	8OkMisyvwLRFV8wxW85Psk0o/my2wpLBMFuoz4pvotY=	0	0	0.006874	0.009323	0.0002575	0
15643544267		6252618781	20		0	8OkMisyvwLRFV8wxW85Psk0o/my2wpLBMFuoz4pvotY=	0	0	0.006874	0.009323	0.0002575	0
15643544269		6252618781	21		0	8OkMisyvwLRFV8wxW85Psk0o/my2wpLBMFuoz4pvotY=	0	0	0.006874	0.009323	0.0002575	0
15643544271		6252618781	22		0	8OkMisyvwLRFV8wxW85Psk0o/my2wpLBMFuoz4pvotY=	0	0	0.006874	0.009323	0.0002575	0
15643544273		6252618781	23		0	8OkMisyvwLRFV8wxW85Psk0o/my2wpLBMFuoz4pvotY=	0	0	0.006874	0.009323	0.0002575	0
15643544275		6252618781	24		0	8OkMisyvwLRFV8wxW85Psk0o/my2wpLBMFuoz4pvotY=	0	0	0.006874	0.009323	0.0002575	0
15643544277		6252618781	25		0	8OkMisyvwLRFV8wxW85Psk0o/my2wpLBMFuoz4pvotY=	0	0	0.006874	0.009323	0.0002575	0
15643544279		6252618781	26		0	8OkMisyvwLRFV8wxW85Psk0o/my2wpLBMFuoz4pvotY=	0	0	0.006874	0.009323	0.0002575	0
15643544281		6252618781	27		0	8OkMisyvwLRFV8wxW85Psk0o/my2wpLBMFuoz4pvotY=	0	0	0.006874	0.009323	0.0002575	0
15643544283		6252618781	28		0	8OkMisyvwLRFV8wxW85Psk0o/my2wpLBMFuoz4pvotY=	0	0	0.006874	0.009323	0.0002575	0
15643544285		6252618781	29		0	8OkMisyvwLRFV8wxW85Psk0o/my2wpLBMFuoz4pvotY=	0	0	0.006874	0.009323	0.0002575	0
15643544287		6252618781	30		0	8OkMisyvwLRFV8wxW85Psk0o/my2wpLBMFuoz4pvotY=	0	0	0.006874	0.009323	0.0002575	0
15643544289		6252618781	31		0	8OkMisyvwLRFV8wxW85Psk0o/my2wpLBMFuoz4pvotY=	0	0	0.006874	0.009323	0.0002575	0
15643544291		6252618781	32		0	8OkMisyvwLRFV8wxW85Psk0o/my2wpLBMFuoz4pvotY=	0	0	0.006874	0.009323	0.0002575	0
15643544293		6252618781	33		0	8OkMisyvwLRFV8wxW85Psk0o/my2wpLBMFuoz4pvotY=	0	0	0.006874	0.009323	0.0002575	0
15643544295		6252618781	34		0	8OkMisyvwLRFV8wxW85Psk0o/my2wpLBMFuoz4pvotY=	0	0	0.006874	0.009323	0.0002575	0
15643544297		6252618781	35		0	8OkMisyvwLRFV8wxW85Psk0o/my2wpLBMFuoz4pvotY=	0	0	0.006874	0.009323	0.0002575	0
15643544299		6252618781	36		0	8OkMisyvwLRFV8wxW85Psk0o/my2wpLBMFuoz4pvotY=	0	0	0.006874	0.009323	0.0002575	0
15643544301		6252618781	37		0	8OkMisyvwLRFV8wxW85Psk0o/my2wpLBMFuoz4pvotY=	0	0	0.006874	0.009323	0.0002575	0
15643544303		6252618781	38		0	8OkMisyvwLRFV8wxW85Psk0o/my2wpLBMFuoz4pvotY=	0	0	0.006874	0.009323	0.0002575	0
15643544305		6252618781	39		0	8OkMisyvwLRFV8wxW85Psk0o/my2wpLBMFuoz4pvotY=	0	0	0.006874	0.009323	0.0002575	0
15643544307		6252618781	40		0	8OkMisyvwLRFV8wxW85Psk0o/my2wpLBMFuoz4pvotY=	0	0	0.006874	0.009323	0.0002575	0
15643544309		6252618781	41		0	8OkMisyvwLRFV8wxW85Psk0o/my2wpLBMFuoz4pvotY=	0	0	0.006874	0.009323	0.0002575	0
15643544311		6252618781	42		0	8OkMisyvwLRFV8wxW85Psk0o/my2wpLBMFuoz4pvotY=	0	0	0.006874	0.009323	0.0002575	0
15643544313		6252618781	43		0	8OkMisyvwLRFV8wxW85Psk0o/my2wpLBMFuoz4pvotY=	0	0	0.006874	0.009323	0.0002575	0
15643544315		6252618781	44		0	8OkMisyvwLRFV8wxW85Psk0o/my2wpLBMFuoz4pvotY=	0	0	0.006874	0.009323	0.0002575	0
15643544317		6252618781	45		0	8OkMisyvwLRFV8wxW85Psk0o/my2wpLBMFuoz4pvotY=	0	0	0.006874	0.009323	0.0002575	0
15643544319		6252618781	46		0	8OkMisyvwLRFV8wxW85Psk0o/my2wpLBMFuoz4pvotY=	0	0	0.006874	0.009323	0.0002575	0
15643544321		6252618781	47		0	8OkMisyvwLRFV8wxW85Psk0o/my2wpLBMFuoz4pvotY=	0	0	0.006874	0.009323	0.0002575	0
15643544323		6252618781	48		0	8OkMisyvwLRFV8wxW85Psk0o/my2wpLBMFuoz4pvotY=	0	0	0.006874	0.009323	0.0002575	0
15643544325		6252618781	49		0	8OkMisyvwLRFV8wxW85Psk0o/my2wpLBMFuoz4pvotY=	0	0	0.006874	0.009323	0.0002575	0
15643544327		6252618781	50		0	8OkMisyvwLRFV8wxW85Psk0o/my2wpLBMFuoz4pvotY=	0	0	0.006874	0.009323	0.0002575	0
15643544329		6252618781	51		0	8OkMisyvwLRFV8wxW85Psk0o/my2wpLBMFuoz4pvotY=	0	0	0.006874	0.009323	0.0002575	0
15643544331		6252618781	52		0	8OkMisyvwLRFV8wxW85Psk0o/my2wpLBMFuoz4pvotY=	0	0	0.006874	0.009323	0.0002575	0
15643544333		6252618781	53		0	8OkMisyvwLRFV8wxW85Psk0o/my2wpLBMFuoz4pvotY=	0	0	0.006874	0.009323	0.0002575	0
15643544335		6252618781	54		0	8OkMisyvwLRFV8wxW85Psk0o/my2wpLBMFuoz4pvotY=	0	0	0.006874	0.009323	0.0002575	0
15643544337		6252618781	55		0	8OkMisyvwLRFV8wxW85Psk0o/my2wpLBMFuoz4pvotY=	0	0	0.006874	0.009323	0.0002575	0
15643544339		6252618781	56		0	8OkMisyvwLRFV8wxW85Psk0o/my2wpLBMFuoz4pvotY=	0	0	0.006874	0.009323	0.0002575	0
15643544341		6252618781	57		0	8OkMisyvwLRFV8wxW85Psk0o/my2wpLBMFuoz4pvotY=	0	0	0.006874	0.009323	0.0002575	0
15643544343		6252618781	58		0	8OkMisyvwLRFV8wxW85Psk0o/my2wpLBMFuoz4pvotY=	0	0	0.006874	0.009323	0.0002575	0
15643544345		6252618781	59		0	8OkMisyvwLRFV8wxW85Psk0o/my2wpLBMFuoz4pvotY=	0	0	0.006874	0.009323	0.0002575	0
15643544347		6252618781	60		0	8OkMisyvwLRFV8wxW85Psk0o/my2wpLBMFuoz4pvotY=	0	0	0.006874	0.009323	0.0002575	0
15643544349		6252618781	61		0	8OkMisyvwLRFV8wxW85Psk0o/my2wpLBMFuoz4pvotY=	0	0	0.006874	0.009323	0.0002575	0
15643544351		6252618781	62		0	8OkMisyvwLRFV8wxW85Psk0o/my2wpLBMFuoz4pvotY=	0	0	0.006874	0.009323	0.0002575	0
15643544353		6252618781	63		0	8OkMisyvwLRFV8wxW85Psk0o/my2wpLBMFuoz4pvotY=	0	0	0.006874	0.009323	0.0002575	0
15643544355		6252618781	64		0	8OkMisyvwLRFV8wxW85Psk0o/my2wpLBMFuoz4pvotY=	0	0	0.006874	0.009323	0.0002575	0
15643544357		6252618781	65		0	8OkMisyvwLRFV8wxW85Psk0o/my2wpLBMFuoz4pvotY=	0	0	0.006874	0.009323	0.0002575	0
15643544359		6252618781	66		0	8OkMisyvwLRFV8wxW85Psk0o/my2wpLBMFuoz4pvotY=	0	0	0.006874	0.009323	0.0002575	0
15643544361		6252618781	67		0	8OkMisyvwLRFV8wxW85Psk0o/my2wpLBMFuoz4pvotY=	0	0	0.006874	0.009323	0.0002575	0
15643544363		6252618781	68		0	8OkMisyvwLRFV8wxW85Psk0o/my2wpLBMFuoz4pvotY=	0	0	0.006874	0.009323	0.0002575	0
15643544365		6252618781	69		0	8OkMisyvwLRFV8wxW85Psk0o/my2wpLBMFuoz4pvotY=	0	0	0.006874	0.009323	0.0002575	0
15643544367		6252618781	70		0	8OkMisyvwLRFV8wxW85Psk0o/my2wpLBMFuoz4pvotY=	0	0	0.006874	0.009323	0.0002575	0
15643544369		6252618781	71		0	8OkMisyvwLRFV8wxW85Psk0o/my2wpLBMFuoz4pvotY=	0	0	0.006874	0.009323	0.0002575	0
15643544371		6252618781	72		0	8OkMisyvwLRFV8wxW85Psk0o/my2wpLBMFuoz4pvotY=	0	0	0.006874	0.009323	0.0002575	0
15643544373		6252618781	73		0	8OkMisyvwLRFV8wxW85Psk0o/my2wpLBMFuoz4pvotY=	0	0	0.006874	0.009323	0.0002575	0
15643544375		6252618781	74		0	8OkMisyvwLRFV8wxW85Psk0o/my2wpLBMFuoz4pvotY=	0	0	0.006874	0.009323	0.0002575	0
15643544377		6252618781	75		0	8OkMisyvwLRFV8wxW85Psk0o/my2wpLBMFuoz4pvotY=	0	0	0.006874	0.009323	0.0002575	0
15643544379		6252618781	76		0	8OkMisyvwLRFV8wxW85Psk0o/my2wpLBMFuoz4pvotY=	0	0	0.006874	0.009323	0.0002575	0
15643544381		6252618781	77		0	8OkMisyvwLRFV8wxW85Psk0o/my2wpLBMFuoz4pvotY=	0	0	0.006874	0.009323	0.0002575	0
15643544383		6252618781	78		0	8OkMisyvwLRFV8wxW85Psk0o/my2wpLBMFuoz4pvotY=	0	0	0.006874	0.009323	0.0002575	0
15643544385		6252618781	79		0	8OkMisyvwLRFV8wxW85Psk0o/my2wpLBMFuoz4pvotY=	0	0	0.006874	0.009323	0.0002575	0
15643544387		6252618781	80		0	8OkMisyvwLRFV8wxW85Psk0o/my2wpLBMFuoz4pvotY=	0	0	0.006874	0.009323	0.0002575	0
15643544389		6252618781	81		0	8OkMisyvwLRFV8wxW85Psk0o/my2wpLBMFuoz4pvotY=	0	0	0.006874	0.009323	0.0002575	0
15643544391		6252618781	82		0	8OkMisyvwLRFV8wxW85Psk0o/my2wpLBMFuoz4pvotY=	0	0	0.006874	0.009323	0.0002575	0
15643544393		6252618781	83		0	8OkMisyvwLRFV8wxW85Psk0o/my2wpLBMFuoz4pvotY=	0	0	0.006874	0.009323	0.0002575	0
15643544395		6252618781	84		0	8OkMisyvwLRFV8wxW85Psk0o/my2wpLBMFuoz4pvotY=	0	0	0.006874	0.009323	0.0002575	0
15643544397		6252618781	85		0	8OkMisyvwLRFV8wxW85Psk0o/my2wpLBMFuoz4pvotY=	0	0	0.006874	0.009323	0.0002575	0
15643544399		6252618781	86		0	8OkMisyvwLRFV8wxW85Psk0o/my2wpLBMFuoz4pvotY=	0	0	0.006874	0.009323	0.0002575	0
15643544401		6252618781	87		0	8OkMisyvwLRFV8wxW85Psk0o/my2wpLBMFuoz4pvotY=	0	0	0.006874	0.009323	0.0002575	0
15643544403		6252618781	88		0	8OkMisyvwLRFV8wxW85Psk0o/my2wpLBMFuoz4pvotY=	0	0	0.006874	0.009323	0.0002575	0
15643544405		6252618781	89		0	8OkMisyvwLRFV8wxW85Psk0o/my2wpLBMFuoz4pvotY=	0	0	0.006874	0.009323	0.0002575	0
15643544407		6252618781	90		0	8OkMisyvwLRFV8wxW85Psk0o/my2wpLBMFuoz4pvotY=	0	0	0.006874	0.009323	0.0002575	0
15643544409		6252618781	91		0	8OkMisyvwLRFV8wxW85Psk0o/my2wpLBMFuoz4pvotY=	0	0	0.006874	0.009323	0.0002575	0
15643544411		6252618781	92		0	8OkMisyvwLRFV8wxW85Psk0o/my2wpLBMFuoz4pvotY=	0	0	0.006874	0.009323	0.0002575	0
15643544413		6252618781	93		0	8OkMisyvwLRFV8wxW85Psk0o/my2wpLBMFuoz4pvotY=	0	0	0.006874	0.009323	0.0002575	0
15643544415		6252618781	94		0	8OkMisyvwLRFV8wxW85Psk0o/my2wpLBMFuoz4pvotY=	0	0	0.006874	0.009323	0.0002575	0
15643544417		6252618781	95		0	8OkMisyvwLRFV8wxW85Psk0o/my2wpLBMFuoz4pvotY=	0	0	0.006874	0.009323	0.0002575	0
15643544419		6252618781	96		0	8OkMisyvwLRFV8wxW85Psk0o/my2wpLBMFuoz4pvotY=	0	0	0.006874	0.009323	0.0002575	0
15643544421		6252618781	97		0	8OkMisyvwLRFV8wxW85Psk0o/my2wpLBMFuoz4pvotY=	0	0	0.006874	0.009323	0.0002575	0
15643544423		6252618781	98		0	8OkMisyvwLRFV8wxW85Psk0o/my2wpLBMFuoz4pvotY=	0	0	0.006874	0.009323	0.0002575	0
15643544425		6252618781	99		0	8OkMisyvwLRFV8wxW85Psk0o/my2wpLBMFuoz4pvotY=	0	0	0.006874	0.009323	0.0002575	0
15643544427		6252618781	100		0	8OkMisyvwLRFV8wxW85Psk0o/my2wpLBMFuoz4pvotY=	0	0	0.006874	0.009323	0.0002575	0
15643544429		6252618781	101		0	8OkMisyvwLRFV8wxW85Psk0o/my2wpLBMFuoz4pvotY=	0	0	0.006874	0.009323	0.0002575	0
15643544431		6252618781	102		0	8OkMisyvwLRFV8wxW85Psk0o/my2wpLBMFuoz4pvotY=	0	0	0.006874	0.009323	0.0002575	0
15643544433		6252618781	103		0	8OkMisyvwLRFV8wxW85Psk0o/my2wpLBMFuoz4pvotY=	0	0	0.006874	0.009323	0.0002575	0
15643544435		6252618781	104		0	8OkMisyvwLRFV8wxW85Psk0o/my2wpLBMFuoz4pvotY=	0	0	0.006874	0.009323	0.0002575	0
15643544437		6252618781	105		0	8OkMisyvwLRFV8wxW85Psk0o/my2wpLBMFuoz4pvotY=	0	0	0.006874	0.009323	0.0002575	0
15643544439		6252618781	106		0	8OkMisyvwLRFV8wxW85Psk0o/my2wpLBMFuoz4pvotY=	0	0	0.006874	0.009323	0.0002575	0
15643544441		6252618781	107		0	8OkMisyvwLRFV8wxW85Psk0o/my2wpLBMFuoz4pvotY=	0	0	0.006874	0.009323	0.0002575	0
15643544443		6252618781	108		0	8OkMisyvwLRFV8wxW85Psk0o/my2wpLBMFuoz4pvotY=	0	0	0.006874	0.009323	0.0002575	0
15643544445		6252618781	109		0	8OkMisyvwLRFV8wxW85Psk0o/my2wpLBMFuoz4pvotY=	0	0	0.006874	0.009323	0.0002575	0
15643544447		6252618781	110		0	8OkMisyvwLRFV8wxW85Psk0o/my2wpLBMFuoz4pvotY=	0	0	0.006874	0.009323	0.0002575	0
15643544449		6252618781	111		0	8OkMisyvwLRFV8wxW85Psk0o/my2wpLBMFuoz4pvotY=	0	0	0.006874	0.009323	0.0002575	0
15643544451		6252618781	112		0	8OkMisyvwLRFV8wxW85Psk0o/my2wpLBMFuoz4pvotY=	0	0	0.006874	0.009323	0.0002575	0
15643544453		6252618781	113		0	8OkMisyvwLRFV8wxW85Psk0o/my2wpLBMFuoz4pvotY=	0	0	0.006874	0.009323	0.0002575	0
15643544455		6252618781	114		0	8OkMisyvwLRFV8wxW85Psk0o/my2wpLBMFuoz4pvotY=	0	0	0.006874	0.009323	0.0002575	0
15643544457		6252618781	115		0	8OkMisyvwLRFV8wxW85Psk0o/my2wpLBMFuoz4pvotY=	0	0	0.006874	0.009323	0.0002575	0
15643544459		6252618781	116		0	8OkMisyvwLRFV8wxW85Psk0o/my2wpLBMFuoz4pvotY=	0	0	0.006874	0.009323	0.0002575	0
15643544461		6252618781	117		0	8OkMisyvwLRFV8wxW85Psk0o/my2wpLBMFuoz4pvotY=	0	0	0.006874	0.009323	0.0002575	0
15643544463		6252618781	118		0	8OkMisyvwLRFV8wxW85Psk0o/my2wpLBMFuoz4pvotY=	0	0	0.006874	0.009323	0.0002575	0
15643544465		6252618781	119		0	8OkMisyvwLRFV8wxW85Psk0o/my2wpLBMFuoz4pvotY=	0	0	0.006874	0.009323	0.0002575	0
15643544467		6252618781	120		0	8OkMisyvwLRFV8wxW85Psk0o/my2wpLBMFuoz4pvotY=	0	0	0.006874	0.009323	0.0002575	0
15643544469		6252618781	121		0	8OkMisyvwLRFV8wxW85Psk0o/my2wpLBMFuoz4pvotY=	0	0	0.006874	0.009323	0.0002575	0
15643544471		6252618781	122		0	8OkMisyvwLRFV8wxW85Psk0o/my2wpLBMFuoz4pvotY=	0	0	0.006874	0.009323	0.0002575	0
15643544473		6252618781	123		0	8OkMisyvwLRFV8wxW85Psk0o/my2wpLBMFuoz4pvotY=	0	0	0.006874	0.009323	0.0002575	0
15643544475		6252618781	124		0	8OkMisyvwLRFV8wxW85Psk0o/my2wpLBMFuoz4pvotY=	0	0	0.006874	0.009323	0.0002575	0
15643544477		6252618781	125		0	8OkMisyvwLRFV8wxW85Psk0o/my2wpLBMFuoz4pvotY=	0	0	0.006874	0.009323	0.0002575	0
15643544479		6252618781	126		0	8OkMisyvwLRFV8wxW85Psk0o/my2wpLBMFuoz4pvotY=	0	0	0.006874	0.009323	0.0002575	0
15643544481		6252618781	127		0	8OkMisyvwLRFV8wxW85Psk0o/my2wpLBMFuoz4pvotY=	0	0	0.006874	0.009323	0.0002575	0
15643544483		6252618781	128		0	8OkMisyvwLRFV8wxW85Psk0o/my2wpLBMFuoz4pvotY=	0	0	0.006874	0.009323	0.0002575	0
15643544485		6252618781	129		0	8OkMisyvwLRFV8wxW85Psk0o/my2wpLBMFuoz4pvotY=	0	0	0.006874	0.009323	0.0002575	0
15643544487		6252618781	130		0	8OkMisyvwLRFV8wxW85Psk0o/my2wpLBMFuoz4pvotY=	0	0	0.006874	0.009323	0.0002575	0
15643544489		6252618781	131		0	8OkMisyvwLRFV8wxW85Psk0o/my2wpLBMFuoz4pvotY=	0	0	0.006874	0.009323	0.0002575	0
15643544491		6252618781	132		0	8OkMisyvwLRFV8wxW85Psk0o/my2wpLBMFuoz4pvotY=	0	0	0.006874	0.009323	0.0002575	0
15643544493		6252618781	133		0	8OkMisyvwLRFV8wxW85Psk0o/my2wpLBMFuoz4pvotY=	0	0	0.006874	0.009323	0.0002575	0
15643544495		6252618781	134		0	8OkMisyvwLRFV8wxW85Psk0o/my2wpLBMFuoz4pvotY=	0	0	0.006874	0.009323	0.0002575	0
15643544497		6252618781	135		0	8OkMisyvwLRFV8wxW85Psk0o/my2wpLBMFuoz4pvotY=	0	0	0.006874	0.009323	0.0002575	0
15643544499		6252618781	136		0	8OkMisyvwLRFV8wxW85Psk0o/my2wpLBMFuoz4pvotY=	0	0	0.006874	0.009323	0.0002575	0
15643544501		6252618781	137		0	8OkMisyvwLRFV8wxW85Psk0o/my2wpLBMFuoz4pvotY=	0	0	0.006874	0.009323	0.0002575	0
15643544503		6252618781	138		0	8OkMisyvwLRFV8wxW85Psk0o/my2wpLBMFuoz4pvotY=	0	0	0.006874	0.009323	0.0002575	0
15643544505		6252618781	139		0	8OkMisyvwLRFV8wxW85Psk0o/my2wpLBMFuoz4pvotY=	0	0	0.006874	0.009323	0.0002575	0
15643544507		6252618781	140		0	8OkMisyvwLRFV8wxW85Psk0o/my2wpLBMFuoz4pvotY=	0	0	0.006874	0.009323	0.0002575	0
15643544509		6252618781	141		0	8OkMisyvwLRFV8wxW85Psk0o/my2wpLBMFuoz4pvotY=	0	0	0.006874	0.009323	0.0002575	0
15643544511		6252618781	142		0	8OkMisyvwLRFV8wxW85Psk0o/my2wpLBMFuoz4pvotY=	0	0	0.006874	0.009323	0.0002575	0
15643544513		6252618781	143		0	8OkMisyvwLRFV8wxW85Psk0o/my2wpLBMFuoz4pvotY=	0	0	0.006874	0.009323	0.0002575	0
15643544515		6252618781	144		0	8OkMisyvwLRFV8wxW85Psk0o/my2wpLBMFuoz4pvotY=	0	0	0.006874	0.009323	0.0002575	0
15643544517		6252618781	145		0	8OkMisyvwLRFV8wxW85Psk0o/my2wpLBMFuoz4pvotY=	0	0	0.006874	0.009323	0.0002575	0
15643544519		6252618781	146		0	8OkMisyvwLRFV8wxW85Psk0o/my2wpLBMFuoz4pvotY=	0	0	0.006874	0.009323	0.0002575	0
15643544521		6252618781	147		0	8OkMisyvwLRFV8wxW85Psk0o/my2wpLBMFuoz4pvotY=	0	0	0.006874	0.009323	0.0002575	0
15643544523		6252618781	148		0	8OkMisyvwLRFV8wxW85Psk0o/my2wpLBMFuoz4pvotY=	0	0	0.006874	0.009323	0.0002575	0
15643544525		6252618781	149		0	8OkMisyvwLRFV8wxW85Psk0o/my2wpLBMFuoz4pvotY=	0	0	0.006874	0.009323	0.0002575	0
15643544527		6252618781	150		0	8OkMisyvwLRFV8wxW85Psk0o/my2wpLBMFuoz4pvotY=	0	0	0.006874	0.009323	0.0002575	0
15643544529		6252618781	151		0	8OkMisyvwLRFV8wxW85Psk0o/my2wpLBMFuoz4pvotY=	0	0	0.006874	0.009323	0.0002575	0
15643544531		6252618781	152		0	8OkMisyvwLRFV8wxW85Psk0o/my2wpLBMFuoz4pvotY=	0	0	0.006874	0.009323	0.0002575	0
15643544533		6252618781	153		0	8OkMisyvwLRFV8wxW85Psk0o/my2wpLBMFuoz4pvotY=	0	0	0.006874	0.009323	0.0002575	0
15643544535		6252618781	154		0	8OkMisyvwLRFV8wxW85Psk0o/my2wpLBMFuoz4pvotY=	0	0	0.006874	0.009323	0.0002575	0
15643544537		6252618781	155		0	8OkMisyvwLRFV8wxW85Psk0o/my2wpLBMFuoz4pvotY=	0	0	0.006874	0.009323	0.0002575	0
15643544539		6252618781	156		0	8OkMisyvwLRFV8wxW85Psk0o/my2wpLBMFuoz4pvotY=	0	0	0.006874	0.009323	0.0002575	0
15643544541		6252618781	157		0	8OkMisyvwLRFV8wxW85Psk0o/my2wpLBMFuoz4pvotY=	0	0	0.006874	0.009323	0.0002575	0
15643544543		6252618781	158		0	8OkMisyvwLRFV8wxW85Psk0o/my2wpLBMFuoz4pvotY=	0	0	0.006874	0.009323	0.0002575	0
15643544545		6252618781	159		0	8OkMisyvwLRFV8wxW85Psk0o/my2wpLBMFuoz4pvotY=	0	0	0.006874	0.009323	0.0002575	0
15643544547		6252618781	160		0	8OkMisyvwLRFV8wxW85Psk0o/my2wpLBMFuoz4pvotY=	0	0	0.006874	0.009323	0.0002575	0
15643544549		6252618781	161		0	8OkMisyvwLRFV8wxW85Psk0o/my2wpLBMFuoz4pvotY=	0	0	0.006874	0.009323	0.0002575	0
15643544551		6252618781	162		0	8OkMisyvwLRFV8wxW85Psk0o/my2wpLBMFuoz4pvotY=	0	0	0.006874	0.009323	0.0002575	0
15643544553		6252618781	163		0	8OkMisyvwLRFV8wxW85Psk0o/my2wpLBMFuoz4pvotY=	0	0	0.006874	0.009323	0.0002575	0
15643544555		6252618781	164		0	8OkMisyvwLRFV8wxW85Psk0o/my2wpLBMFuoz4pvotY=	0	0	0.006874	0.009323	0.0002575	0
15643544557		6252618781	165		0	8OkMisyvwLRFV8wxW85Psk0o/my2wpLBMFuoz4pvotY=	0	0	0.006874	0.009323	0.0002575	0
15643544559		6252618781	166		0	8OkMisyvwLRFV8wxW85Psk0o/my2wpLBMFuoz4pvotY=	0	0	0.006874	0.009323	0.0002575	0
15643544561		6252618781	167		0	8OkMisyvwLRFV8wxW85Psk0o/my2wpLBMFuoz4pvotY=	0	0	0.006874	0.009323	0.0002575	0
15643544563		6252618781	168		0	8OkMisyvwLRFV8wxW85Psk0o/my2wpLBMFuoz4pvotY=	0	0	0.006874	0.009323	0.0002575	0
15643544565		6252618781	169		0	8OkMisyvwLRFV8wxW85Psk0o/my2wpLBMFuoz4pvotY=	0	0	0.006874	0.009323	0.0002575	0
15643544567		6252618781	170		0	8OkMisyvwLRFV8wxW85Psk0o/my2wpLBMFuoz4pvotY=	0	0	0.006874	0.009323	0.0002575	0
15643544569		6252618781	171		0	8OkMisyvwLRFV8wxW85Psk0o/my2wpLBMFuoz4pvotY=	0	0	0.006874	0.009323	0.0002575	0
15643544571		6252618781	172		0	8OkMisyvwLRFV8wxW85Psk0o/my2wpLBMFuoz4pvotY=	0	0	0.006874	0.009323	0.0002575	0
15643544573		6252618781	173		0	8OkMisyvwLRFV8wxW85Psk0o/my2wpLBMFuoz4pvotY=	0	0	0.006874	0.009323	0.0002575	0
15643544575		6252618781	174		0	8OkMisyvwLRFV8wxW85Psk0o/my2wpLBMFuoz4pvotY=	0	0	0.006874	0.009323	0.0002575	0
15643544577		6252618781	175		0	8OkMisyvwLRFV8wxW85Psk0o/my2wpLBMFuoz4pvotY=	0	0	0.006874	0.009323	0.0002575	0
15643544579		6252618781	176		0	8OkMisyvwLRFV8wxW85Psk0o/my2wpLBMFuoz4pvotY=	0	0	0.006874	0.009323	0.0002575	0
15643544581		6252618781	177		0	8OkMisyvwLRFV8wxW85Psk0o/my2wpLBMFuoz4pvotY=	0	0	0.006874	0.009323	0.0002575	0
15643544583		6252618781	178		0	8OkMisyvwLRFV8wxW85Psk0o/my2wpLBMFuoz4pvotY=	0	0	0.006874	0.009323	0.0002575	0
15643544585		6252618781	179		0	8OkMisyvwLRFV8wxW85Psk0o/my2wpLBMFuoz4pvotY=	0	0	0.006874	0.009323	0.0002575	0
15643544587		6252618781	180		0	8OkMisyvwLRFV8wxW85Psk0o/my2wpLBMFuoz4pvotY=	0	0	0.006874	0.009323	0.0002575	0
15643544589		6252618781	181		0	8OkMisyvwLRFV8wxW85Psk0o/my2wpLBMFuoz4pvotY=	0	0	0.006874	0.009323	0.0002575	0
15643544591		6252618781	182		0	8OkMisyvwLRFV8wxW85Psk0o/my2wpLBMFuoz4pvotY=	0	0	0.006874	0.009323	0.0002575	0
15643544593		6252618781	183		0	8OkMisyvwLRFV8wxW85Psk0o/my2wpLBMFuoz4pvotY=	0	0	0.006874	0.009323	0.0002575	0
15643544595		6252618781	184		0	8OkMisyvwLRFV8wxW85Psk0o/my2wpLBMFuoz4pvotY=	0	0	0.006874	0.009323	0.0002575	0
15643544597		6252618781	185		0	8OkMisyvwLRFV8wxW85Psk0o/my2wpLBMFuoz4pvotY=	0	0	0.006874	0.009323	0.0002575	0
15643544599		6252618781	186		0	8OkMisyvwLRFV8wxW85Psk0o/my2wpLBMFuoz4pvotY=	0	0	0.006874	0.009323	0.0002575	0
15643544601		6252618781	187		0	8OkMisyvwLRFV8wxW85Psk0o/my2wpLBMFuoz4pvotY=	0	0	0.006874	0.009323	0.0002575	0
15643544603		6252618781	188		0	8OkMisyvwLRFV8wxW85Psk0o/my2wpLBMFuoz4pvotY=	0	0	0.006874	0.009323	0.0002575	0
15643544605		6252618781	189		0	8OkMisyvwLRFV8wxW85Psk0o/my2wpLBMFuoz4pvotY=	0	0	0.006874	0.009323	0.0002575	0
15643544607		6252618781	190		0	8OkMisyvwLRFV8wxW85Psk0o/my2wpLBMFuoz4pvotY=	0	0	0.006874	0.009323	0.0002575	0
15643544609		6252618781	191		0	8OkMisyvwLRFV8wxW85Psk0o/my2wpLBMFuoz4pvotY=	0	0	0.006874	0.009323	0.0002575	0
15643544611		6252618781	192		0	8OkMisyvwLRFV8wxW85Psk0o/my2wpLBMFuoz4pvotY=	0	0	0.006874	0.009323	0.0002575	0
15643544613		6252618781	193		0	8OkMisyvwLRFV8wxW85Psk0o/my2wpLBMFuoz4pvotY=	0	0	0.006874	0.009323	0.0002575	0
15643544615		6252618781	194		0	8OkMisyvwLRFV8wxW85Psk0o/my2wpLBMFuoz4pvotY=	0	0	0.006874	0.009323	0.0002575	0
15643544617		6252618781	195		0	8OkMisyvwLRFV8wxW85Psk0o/my2wpLBMFuoz4pvotY=	0	0	0.006874	0.009323	0.0002575	0
15643544619		6252618781	196		0	8OkMisyvwLRFV8wxW85Psk0o/my2wpLBMFuoz4pvotY=	0	0	0.006874	0.009323	0.0002575	0
15643544621		6252618781	197		0	8OkMisyvwLRFV8wxW85Psk0o/my2wpLBMFuoz4pvotY=	0	0	0.006874	0.009323	0.0002575	0
15643590857		6231386586	21	2852570	5	anXeUCenqpu4A+dvk3c10D/gGz5L2VSYqIr1tU1JKMs=	3	0	0.01874	0.01244	5.722e-05	0
15643590860		6231386586	21		0	anXeUCenqpu4A+dvk3c10D/gGz5L2VSYqIr1tU1JKMs=	3	0	0.01874	0.01244	5.722e-05	0
15643590862		6252617448	14	2852570	1	O4NRuy2mh40vBNcpOihSjmoF/VD7FoV+r9NjFTm1trs=	2	2	0.125	0.07959	5.436e-05	0
15644273749		5285926325	0	257503194	1	2V0B3LFwQ48zIHlDcpiCQTAG+f4Nk64GVADb8vfarvA=	0	9	0.0625	0.006218	3.815e-05	0
15644273758		6252586219	2481	317497246	1	9bg757+k8xeWFApxOzOS5nnVAHYpBBQ+Pf1mEnsTZsQ=	0	2	0.006248	0.007118	0.0003862	0
15644345976		515042969	4		5	/fk1fVcVxZ6iM6gHZzqbIyq56m5zrmHfpdcZ/zzkq4c=	2	0	0.01562	0.01553	0.0002155	0
15644345979		515042969	4		0	/fk1fVcVxZ6iM6gHZzqbIyq56m5zrmHfpdcZ/zzkq4c=	2	0	0.01562	0.01553	0.0002155	0
15645095030		6231386586	21	38749482	1	anXeUCenqpu4A+dvk3c10D/gGz5L2VSYqIr1tU1JKMs=	3	0	0.01874	0.01244	5.722e-05	0
15645095073		6252618781	0	1094470	1	8OkMisyvwLRFV8wxW85Psk0o/my2wpLBMFuoz4pvotY=	0	0	0.006874	0.009323	0.0002575	0
15645095093		6252618781	1	1336105	1	8OkMisyvwLRFV8wxW85Psk0o/my2wpLBMFuoz4pvotY=	0	0	0.006874	0.009323	0.0002575	0
15645095107		6252618781	2	3858945898	1	8OkMisyvwLRFV8wxW85Psk0o/my2wpLBMFuoz4pvotY=	0	0	0.006874	0.009323	0.0002575	0
15645095121		6252618781	3	1429198062	1	8OkMisyvwLRFV8wxW85Psk0o/my2wpLBMFuoz4pvotY=	0	0	0.006874	0.009323	0.0002575	0
15645095154		6252618781	4	1650669449	1	8OkMisyvwLRFV8wxW85Psk0o/my2wpLBMFuoz4pvotY=	0	0	0.006874	0.009323	0.0002575	0
15645095173		6252618781	5	2499567702	1	8OkMisyvwLRFV8wxW85Psk0o/my2wpLBMFuoz4pvotY=	0	0	0.006874	0.009323	0.0002575	0
15645095187		6252618781	6	6567650	1	8OkMisyvwLRFV8wxW85Psk0o/my2wpLBMFuoz4pvotY=	0	0	0.006874	0.009323	0.0002575	0
15645095232		6252618781	7	3739380398	1	8OkMisyvwLRFV8wxW85Psk0o/my2wpLBMFuoz4pvotY=	0	0	0.006874	0.009323	0.0002575	0
15645095261		6252618781	8	450799	1	8OkMisyvwLRFV8wxW85Psk0o/my2wpLBMFuoz4pvotY=	0	0	0.006874	0.009323	0.0002575	0
15645095282		6252618781	9	682857	1	8OkMisyvwLRFV8wxW85Psk0o/my2wpLBMFuoz4pvotY=	0	0	0.006874	0.009323	0.0002575	0
15645095303		6252618781	10	1269941	1	8OkMisyvwLRFV8wxW85Psk0o/my2wpLBMFuoz4pvotY=	0	0	0.006874	0.009323	0.0002575	0
15645095324		6252618781	11	4346557207	1	8OkMisyvwLRFV8wxW85Psk0o/my2wpLBMFuoz4pvotY=	0	0	0.006874	0.009323	0.0002575	0
15645095345		6252618781	12	3522423658	1	8OkMisyvwLRFV8wxW85Psk0o/my2wpLBMFuoz4pvotY=	0	0	0.006874	0.009323	0.0002575	0
15645095366		6252618781	13	63672652	1	8OkMisyvwLRFV8wxW85Psk0o/my2wpLBMFuoz4pvotY=	0	0	0.006874	0.009323	0.0002575	0
15645095387		6252618781	14	1442448825	1	8OkMisyvwLRFV8wxW85Psk0o/my2wpLBMFuoz4pvotY=	0	0	0.006874	0.009323	0.0002575	0
15645095408		6252618781	15	927893816	1	8OkMisyvwLRFV8wxW85Psk0o/my2wpLBMFuoz4pvotY=	0	0	0.006874	0.009323	0.0002575	0
15645095429		6252618781	16	97966846	1	8OkMisyvwLRFV8wxW85Psk0o/my2wpLBMFuoz4pvotY=	0	0	0.006874	0.009323	0.0002575	0
15645095450		6252618781	17	5781240	1	8OkMisyvwLRFV8wxW85Psk0o/my2wpLBMFuoz4pvotY=	0	0	0.006874	0.009323	0.0002575	0
15645095471		6252618781	18	400709656	1	8OkMisyvwLRFV8wxW85Psk0o/my2wpLBMFuoz4pvotY=	0	0	0.006874	0.009323	0.0002575	0
15645095492		6252618781	19	1094506	1	8OkMisyvwLRFV8wxW85Psk0o/my2wpLBMFuoz4pvotY=	0	0	0.006874	0.009323	0.0002575	0
15645095531		6252618781	20	6595380	1	8OkMisyvwLRFV8wxW85Psk0o/my2wpLBMFuoz4pvotY=	0	0	0.006874	0.009323	0.0002575	0
15645095589		6252618781	21	430388843	1	8OkMisyvwLRFV8wxW85Psk0o/my2wpLBMFuoz4pvotY=	0	0	0.006874	0.009323	0.0002575	0
15645095619		6252618781	22	1436481259	1	8OkMisyvwLRFV8wxW85Psk0o/my2wpLBMFuoz4pvotY=	0	0	0.006874	0.009323	0.0002575	0
15645095640		6252618781	23	6566782	1	8OkMisyvwLRFV8wxW85Psk0o/my2wpLBMFuoz4pvotY=	0	0	0.006874	0.009323	0.0002575	0
15645095661		6252618781	24	1332063	1	8OkMisyvwLRFV8wxW85Psk0o/my2wpLBMFuoz4pvotY=	0	0	0.006874	0.009323	0.0002575	0
15645095682		6252618781	25	336023613	1	8OkMisyvwLRFV8wxW85Psk0o/my2wpLBMFuoz4pvotY=	0	0	0.006874	0.009323	0.0002575	0
15645095703		6252618781	26	4820106260	1	8OkMisyvwLRFV8wxW85Psk0o/my2wpLBMFuoz4pvotY=	0	0	0.006874	0.009323	0.0002575	0
15645095748		6252618781	27	906890	1	8OkMisyvwLRFV8wxW85Psk0o/my2wpLBMFuoz4pvotY=	0	0	0.006874	0.009323	0.0002575	0
15645095777		6252618781	28	16918687	1	8OkMisyvwLRFV8wxW85Psk0o/my2wpLBMFuoz4pvotY=	0	0	0.006874	0.009323	0.0002575	0
15645095798		6252618781	29	207833377	1	8OkMisyvwLRFV8wxW85Psk0o/my2wpLBMFuoz4pvotY=	0	0	0.006874	0.009323	0.0002575	0
15645095819		6252618781	30	4303328869	1	8OkMisyvwLRFV8wxW85Psk0o/my2wpLBMFuoz4pvotY=	0	0	0.006874	0.009323	0.0002575	0
15645095840		6252618781	31	708758004	1	8OkMisyvwLRFV8wxW85Psk0o/my2wpLBMFuoz4pvotY=	0	0	0.006874	0.009323	0.0002575	0
15645095891		6252618781	32	567336	1	8OkMisyvwLRFV8wxW85Psk0o/my2wpLBMFuoz4pvotY=	0	0	0.006874	0.009323	0.0002575	0
15645095921		6252618781	33	1095214	1	8OkMisyvwLRFV8wxW85Psk0o/my2wpLBMFuoz4pvotY=	0	0	0.006874	0.009323	0.0002575	0
15645095942		6252618781	34	465916388	1	8OkMisyvwLRFV8wxW85Psk0o/my2wpLBMFuoz4pvotY=	0	0	0.006874	0.009323	0.0002575	0
15645095963		6252618781	35	4302243068	1	8OkMisyvwLRFV8wxW85Psk0o/my2wpLBMFuoz4pvotY=	0	0	0.006874	0.009323	0.0002575	0
15645095984		6252618781	36	1436529951	1	8OkMisyvwLRFV8wxW85Psk0o/my2wpLBMFuoz4pvotY=	0	0	0.006874	0.009323	0.0002575	0
15645096005		6252618781	37	1436351106	1	8OkMisyvwLRFV8wxW85Psk0o/my2wpLBMFuoz4pvotY=	0	0	0.006874	0.009323	0.0002575	0
15645096026		6252618781	38	3349912040	1	8OkMisyvwLRFV8wxW85Psk0o/my2wpLBMFuoz4pvotY=	0	0	0.006874	0.009323	0.0002575	0
15645096047		6252618781	39	227460662	1	8OkMisyvwLRFV8wxW85Psk0o/my2wpLBMFuoz4pvotY=	0	0	0.006874	0.009323	0.0002575	0
15645096080		6252618781	40	1464890438	1	8OkMisyvwLRFV8wxW85Psk0o/my2wpLBMFuoz4pvotY=	0	0	0.006874	0.009323	0.0002575	0
15645096107		6252618781	41	1338614	1	8OkMisyvwLRFV8wxW85Psk0o/my2wpLBMFuoz4pvotY=	0	0	0.006874	0.009323	0.0002575	0
15645096128		6252618781	42	6608523	1	8OkMisyvwLRFV8wxW85Psk0o/my2wpLBMFuoz4pvotY=	0	0	0.006874	0.009323	0.0002575	0
15645096149		6252618781	43	16915966	1	8OkMisyvwLRFV8wxW85Psk0o/my2wpLBMFuoz4pvotY=	0	0	0.006874	0.009323	0.0002575	0
15645096170		6252618781	44	1436489990	1	8OkMisyvwLRFV8wxW85Psk0o/my2wpLBMFuoz4pvotY=	0	0	0.006874	0.009323	0.0002575	0
15645096191		6252618781	45	257408542	1	8OkMisyvwLRFV8wxW85Psk0o/my2wpLBMFuoz4pvotY=	0	0	0.006874	0.009323	0.0002575	0
15645096212		6252618781	46	4302736886	1	8OkMisyvwLRFV8wxW85Psk0o/my2wpLBMFuoz4pvotY=	0	0	0.006874	0.009323	0.0002575	0
15645096233		6252618781	47	2840510370	1	8OkMisyvwLRFV8wxW85Psk0o/my2wpLBMFuoz4pvotY=	0	0	0.006874	0.009323	0.0002575	0
15645096254		6252618781	48	294901608	1	8OkMisyvwLRFV8wxW85Psk0o/my2wpLBMFuoz4pvotY=	0	0	0.006874	0.009323	0.0002575	0
15645096275		6252618781	49	2274317894	1	8OkMisyvwLRFV8wxW85Psk0o/my2wpLBMFuoz4pvotY=	0	0	0.006874	0.009323	0.0002575	0
15645096296		6252618781	50	38746088	1	8OkMisyvwLRFV8wxW85Psk0o/my2wpLBMFuoz4pvotY=	0	0	0.006874	0.009323	0.0002575	0
15645096317		6252618781	51	351640504	1	8OkMisyvwLRFV8wxW85Psk0o/my2wpLBMFuoz4pvotY=	0	0	0.006874	0.009323	0.0002575	0
15645096338		6252618781	52	5115314188	1	8OkMisyvwLRFV8wxW85Psk0o/my2wpLBMFuoz4pvotY=	0	0	0.006874	0.009323	0.0002575	0
15645096365		6252618781	53	1322356	1	8OkMisyvwLRFV8wxW85Psk0o/my2wpLBMFuoz4pvotY=	0	0	0.006874	0.009323	0.0002575	0
15645096391		6252618781	54	1338957	1	8OkMisyvwLRFV8wxW85Psk0o/my2wpLBMFuoz4pvotY=	0	0	0.006874	0.009323	0.0002575	0
15645096418		6252618781	55	717262	1	8OkMisyvwLRFV8wxW85Psk0o/my2wpLBMFuoz4pvotY=	0	0	0.006874	0.009323	0.0002575	0
15645096444		6252618781	56	1436808073	1	8OkMisyvwLRFV8wxW85Psk0o/my2wpLBMFuoz4pvotY=	0	0	0.006874	0.009323	0.0002575	0
15645096465		6252618781	57	1301956	1	8OkMisyvwLRFV8wxW85Psk0o/my2wpLBMFuoz4pvotY=	0	0	0.006874	0.009323	0.0002575	0
15645096486		6252618781	58	4820221395	1	8OkMisyvwLRFV8wxW85Psk0o/my2wpLBMFuoz4pvotY=	0	0	0.006874	0.009323	0.0002575	0
15645096513		6252618781	59	4303279210	1	8OkMisyvwLRFV8wxW85Psk0o/my2wpLBMFuoz4pvotY=	0	0	0.006874	0.009323	0.0002575	0
15645096539		6252618781	60	1269577	1	8OkMisyvwLRFV8wxW85Psk0o/my2wpLBMFuoz4pvotY=	0	0	0.006874	0.009323	0.0002575	0
15645096560		6252618781	61	8146608	1	8OkMisyvwLRFV8wxW85Psk0o/my2wpLBMFuoz4pvotY=	0	0	0.006874	0.009323	0.0002575	0
15645096581		6252618781	62	431050222	1	8OkMisyvwLRFV8wxW85Psk0o/my2wpLBMFuoz4pvotY=	0	0	0.006874	0.009323	0.0002575	0
15645096602		6252618781	63	4550645196	1	8OkMisyvwLRFV8wxW85Psk0o/my2wpLBMFuoz4pvotY=	0	0	0.006874	0.009323	0.0002575	0
15645096623		6252618781	64	416538759	1	8OkMisyvwLRFV8wxW85Psk0o/my2wpLBMFuoz4pvotY=	0	0	0.006874	0.009323	0.0002575	0
15645096644		6252618781	65	766862016	1	8OkMisyvwLRFV8wxW85Psk0o/my2wpLBMFuoz4pvotY=	0	0	0.006874	0.009323	0.0002575	0
15645096665		6252618781	66	6566571	1	8OkMisyvwLRFV8wxW85Psk0o/my2wpLBMFuoz4pvotY=	0	0	0.006874	0.009323	0.0002575	0
15645096686		6252618781	67	288806451	1	8OkMisyvwLRFV8wxW85Psk0o/my2wpLBMFuoz4pvotY=	0	0	0.006874	0.009323	0.0002575	0
15645096719		6252618781	68	38708171	1	8OkMisyvwLRFV8wxW85Psk0o/my2wpLBMFuoz4pvotY=	0	0	0.006874	0.009323	0.0002575	0
15645096746		6252618781	69	789089781	1	8OkMisyvwLRFV8wxW85Psk0o/my2wpLBMFuoz4pvotY=	0	0	0.006874	0.009323	0.0002575	0
15645096767		6252618781	70	2197654082	1	8OkMisyvwLRFV8wxW85Psk0o/my2wpLBMFuoz4pvotY=	0	0	0.006874	0.009323	0.0002575	0
15645096788		6252618781	71	4194576195	1	8OkMisyvwLRFV8wxW85Psk0o/my2wpLBMFuoz4pvotY=	0	0	0.006874	0.009323	0.0002575	0
15645096809		6252618781	72	4820096477	1	8OkMisyvwLRFV8wxW85Psk0o/my2wpLBMFuoz4pvotY=	0	0	0.006874	0.009323	0.0002575	0
15645096830		6252618781	73	418697	1	8OkMisyvwLRFV8wxW85Psk0o/my2wpLBMFuoz4pvotY=	0	0	0.006874	0.009323	0.0002575	0
15645096851		6252618781	74	1275026	1	8OkMisyvwLRFV8wxW85Psk0o/my2wpLBMFuoz4pvotY=	0	0	0.006874	0.009323	0.0002575	0
15645096872		6252618781	75	4352707538	1	8OkMisyvwLRFV8wxW85Psk0o/my2wpLBMFuoz4pvotY=	0	0	0.006874	0.009323	0.0002575	0
15645096893		6252618781	76	1319472894	1	8OkMisyvwLRFV8wxW85Psk0o/my2wpLBMFuoz4pvotY=	0	0	0.006874	0.009323	0.0002575	0
15645096914		6252618781	77	3314544980	1	8OkMisyvwLRFV8wxW85Psk0o/my2wpLBMFuoz4pvotY=	0	0	0.006874	0.009323	0.0002575	0
15645096928		6252618781	78	400468846	1	8OkMisyvwLRFV8wxW85Psk0o/my2wpLBMFuoz4pvotY=	0	0	0.006874	0.009323	0.0002575	0
15645096942		6252618781	79	4820220191	1	8OkMisyvwLRFV8wxW85Psk0o/my2wpLBMFuoz4pvotY=	0	0	0.006874	0.009323	0.0002575	0
15645096956		6252618781	80	4820110437	1	8OkMisyvwLRFV8wxW85Psk0o/my2wpLBMFuoz4pvotY=	0	0	0.006874	0.009323	0.0002575	0
15645096970		6252618781	81	305376343	1	8OkMisyvwLRFV8wxW85Psk0o/my2wpLBMFuoz4pvotY=	0	0	0.006874	0.009323	0.0002575	0
15645096984		6252618781	82	564515268	1	8OkMisyvwLRFV8wxW85Psk0o/my2wpLBMFuoz4pvotY=	0	0	0.006874	0.009323	0.0002575	0
15645096998		6252618781	83	1332254	1	8OkMisyvwLRFV8wxW85Psk0o/my2wpLBMFuoz4pvotY=	0	0	0.006874	0.009323	0.0002575	0
15645097012		6252618781	84	317488584	1	8OkMisyvwLRFV8wxW85Psk0o/my2wpLBMFuoz4pvotY=	0	0	0.006874	0.009323	0.0002575	0
15645097033		6252618781	85	536837968	1	8OkMisyvwLRFV8wxW85Psk0o/my2wpLBMFuoz4pvotY=	0	0	0.006874	0.009323	0.0002575	0
15645097054		6252618781	86	4469147750	1	8OkMisyvwLRFV8wxW85Psk0o/my2wpLBMFuoz4pvotY=	0	0	0.006874	0.009323	0.0002575	0
15645097075		6252618781	87	514995	1	8OkMisyvwLRFV8wxW85Psk0o/my2wpLBMFuoz4pvotY=	0	0	0.006874	0.009323	0.0002575	0
15645097096		6252618781	88	1268201	1	8OkMisyvwLRFV8wxW85Psk0o/my2wpLBMFuoz4pvotY=	0	0	0.006874	0.009323	0.0002575	0
15645097117		6252618781	89	38646813	1	8OkMisyvwLRFV8wxW85Psk0o/my2wpLBMFuoz4pvotY=	0	0	0.006874	0.009323	0.0002575	0
15645097138		6252618781	90	1303514	1	8OkMisyvwLRFV8wxW85Psk0o/my2wpLBMFuoz4pvotY=	0	0	0.006874	0.009323	0.0002575	0
15645097159		6252618781	91	1303661	1	8OkMisyvwLRFV8wxW85Psk0o/my2wpLBMFuoz4pvotY=	0	0	0.006874	0.009323	0.0002575	0
15645097180		6252618781	92	351638140	1	8OkMisyvwLRFV8wxW85Psk0o/my2wpLBMFuoz4pvotY=	0	0	0.006874	0.009323	0.0002575	0
15645097201		6252618781	93	682981	1	8OkMisyvwLRFV8wxW85Psk0o/my2wpLBMFuoz4pvotY=	0	0	0.006874	0.009323	0.0002575	0
15645097222		6252618781	94	3349181012	1	8OkMisyvwLRFV8wxW85Psk0o/my2wpLBMFuoz4pvotY=	0	0	0.006874	0.009323	0.0002575	0
15645097243		6252618781	95	400426614	1	8OkMisyvwLRFV8wxW85Psk0o/my2wpLBMFuoz4pvotY=	0	0	0.006874	0.009323	0.0002575	0
15645097264		6252618781	96	4820356727	1	8OkMisyvwLRFV8wxW85Psk0o/my2wpLBMFuoz4pvotY=	0	0	0.006874	0.009323	0.0002575	0
15645097285		6252618781	97	61014169	1	8OkMisyvwLRFV8wxW85Psk0o/my2wpLBMFuoz4pvotY=	0	0	0.006874	0.009323	0.0002575	0
15645097306		6252618781	98	336058605	1	8OkMisyvwLRFV8wxW85Psk0o/my2wpLBMFuoz4pvotY=	0	0	0.006874	0.009323	0.0002575	0
15645097327		6252618781	99	207999948	1	8OkMisyvwLRFV8wxW85Psk0o/my2wpLBMFuoz4pvotY=	0	0	0.006874	0.009323	0.0002575	0
15645097348		6252618781	100	13009126	1	8OkMisyvwLRFV8wxW85Psk0o/my2wpLBMFuoz4pvotY=	0	0	0.006874	0.009323	0.0002575	0
15645097369		6252618781	101	6220020360	1	8OkMisyvwLRFV8wxW85Psk0o/my2wpLBMFuoz4pvotY=	0	0	0.006874	0.009323	0.0002575	0
15645097390		6252618781	102	3571384168	1	8OkMisyvwLRFV8wxW85Psk0o/my2wpLBMFuoz4pvotY=	0	0	0.006874	0.009323	0.0002575	0
15645097441		6252618781	103	227419851	1	8OkMisyvwLRFV8wxW85Psk0o/my2wpLBMFuoz4pvotY=	0	0	0.006874	0.009323	0.0002575	0
15645097483		6252618781	104	2781752128	1	8OkMisyvwLRFV8wxW85Psk0o/my2wpLBMFuoz4pvotY=	0	0	0.006874	0.009323	0.0002575	0
15645097558		6252618781	105	280277421	1	8OkMisyvwLRFV8wxW85Psk0o/my2wpLBMFuoz4pvotY=	0	0	0.006874	0.009323	0.0002575	0
15645097591		6252618781	106	351622245	1	8OkMisyvwLRFV8wxW85Psk0o/my2wpLBMFuoz4pvotY=	0	0	0.006874	0.009323	0.0002575	0
15645097612		6252618781	107	329248300	1	8OkMisyvwLRFV8wxW85Psk0o/my2wpLBMFuoz4pvotY=	0	0	0.006874	0.009323	0.0002575	0
15645097633		6252618781	108	486711	1	8OkMisyvwLRFV8wxW85Psk0o/my2wpLBMFuoz4pvotY=	0	0	0.006874	0.009323	0.0002575	0
15645097654		6252618781	109	6949984	1	8OkMisyvwLRFV8wxW85Psk0o/my2wpLBMFuoz4pvotY=	0	0	0.006874	0.009323	0.0002575	0
15645097675		6252618781	110	257502256	1	8OkMisyvwLRFV8wxW85Psk0o/my2wpLBMFuoz4pvotY=	0	0	0.006874	0.009323	0.0002575	0
15645097696		6252618781	111	4302675679	1	8OkMisyvwLRFV8wxW85Psk0o/my2wpLBMFuoz4pvotY=	0	0	0.006874	0.009323	0.0002575	0
15645097717		6252618781	112	38653600	1	8OkMisyvwLRFV8wxW85Psk0o/my2wpLBMFuoz4pvotY=	0	0	0.006874	0.009323	0.0002575	0
15645097738		6252618781	113	336051848	1	8OkMisyvwLRFV8wxW85Psk0o/my2wpLBMFuoz4pvotY=	0	0	0.006874	0.009323	0.0002575	0
15645097759		6252618781	114	4820138112	1	8OkMisyvwLRFV8wxW85Psk0o/my2wpLBMFuoz4pvotY=	0	0	0.006874	0.009323	0.0002575	0
15645097780		6252618781	115	1331701	1	8OkMisyvwLRFV8wxW85Psk0o/my2wpLBMFuoz4pvotY=	0	0	0.006874	0.009323	0.0002575	0
15645097801		6252618781	116	294823362	1	8OkMisyvwLRFV8wxW85Psk0o/my2wpLBMFuoz4pvotY=	0	0	0.006874	0.009323	0.0002575	0
15645097822		6252618781	117	32064707	1	8OkMisyvwLRFV8wxW85Psk0o/my2wpLBMFuoz4pvotY=	0	0	0.006874	0.009323	0.0002575	0
15645097843		6252618781	118	4105658221	1	8OkMisyvwLRFV8wxW85Psk0o/my2wpLBMFuoz4pvotY=	0	0	0.006874	0.009323	0.0002575	0
15645097870		6252618781	119	854245255	1	8OkMisyvwLRFV8wxW85Psk0o/my2wpLBMFuoz4pvotY=	0	0	0.006874	0.009323	0.0002575	0
15645097896		6252618781	120	376216825	1	8OkMisyvwLRFV8wxW85Psk0o/my2wpLBMFuoz4pvotY=	0	0	0.006874	0.009323	0.0002575	0
15645097947		6252618781	121	294771535	1	8OkMisyvwLRFV8wxW85Psk0o/my2wpLBMFuoz4pvotY=	0	0	0.006874	0.009323	0.0002575	0
15645097977		6252618781	122	4820177057	1	8OkMisyvwLRFV8wxW85Psk0o/my2wpLBMFuoz4pvotY=	0	0	0.006874	0.009323	0.0002575	0
15645097998		6252618781	123	1095174	1	8OkMisyvwLRFV8wxW85Psk0o/my2wpLBMFuoz4pvotY=	0	0	0.006874	0.009323	0.0002575	0
15645098019		6252618781	124	6570814	1	8OkMisyvwLRFV8wxW85Psk0o/my2wpLBMFuoz4pvotY=	0	0	0.006874	0.009323	0.0002575	0
15645098040		6252618781	125	431038286	1	8OkMisyvwLRFV8wxW85Psk0o/my2wpLBMFuoz4pvotY=	0	0	0.006874	0.009323	0.0002575	0
15645098061		6252618781	126	1271936	1	8OkMisyvwLRFV8wxW85Psk0o/my2wpLBMFuoz4pvotY=	0	0	0.006874	0.009323	0.0002575	0
15645098082		6252618781	127	294984144	1	8OkMisyvwLRFV8wxW85Psk0o/my2wpLBMFuoz4pvotY=	0	0	0.006874	0.009323	0.0002575	0
15645098103		6252618781	128	2006728723	1	8OkMisyvwLRFV8wxW85Psk0o/my2wpLBMFuoz4pvotY=	0	0	0.006874	0.009323	0.0002575	0
15645098124		6252618781	129	2381645919	1	8OkMisyvwLRFV8wxW85Psk0o/my2wpLBMFuoz4pvotY=	0	0	0.006874	0.009323	0.0002575	0
15645098145		6252618781	130	4820225987	1	8OkMisyvwLRFV8wxW85Psk0o/my2wpLBMFuoz4pvotY=	0	0	0.006874	0.009323	0.0002575	0
15645098166		6252618781	131	682782	1	8OkMisyvwLRFV8wxW85Psk0o/my2wpLBMFuoz4pvotY=	0	0	0.006874	0.009323	0.0002575	0
15645098187		6252618781	132	2187573791	1	8OkMisyvwLRFV8wxW85Psk0o/my2wpLBMFuoz4pvotY=	0	0	0.006874	0.009323	0.0002575	0
15645098208		6252618781	133	3894646983	1	8OkMisyvwLRFV8wxW85Psk0o/my2wpLBMFuoz4pvotY=	0	0	0.006874	0.009323	0.0002575	0
15645098229		6252618781	134	1094734	1	8OkMisyvwLRFV8wxW85Psk0o/my2wpLBMFuoz4pvotY=	0	0	0.006874	0.009323	0.0002575	0
15645098250		6252618781	135	1436297886	1	8OkMisyvwLRFV8wxW85Psk0o/my2wpLBMFuoz4pvotY=	0	0	0.006874	0.009323	0.0002575	0
15645098271		6252618781	136	1697625	1	8OkMisyvwLRFV8wxW85Psk0o/my2wpLBMFuoz4pvotY=	0	0	0.006874	0.009323	0.0002575	0
15645098292		6252618781	137	32008061	1	8OkMisyvwLRFV8wxW85Psk0o/my2wpLBMFuoz4pvotY=	0	0	0.006874	0.009323	0.0002575	0
15645098313		6252618781	138	351618654	1	8OkMisyvwLRFV8wxW85Psk0o/my2wpLBMFuoz4pvotY=	0	0	0.006874	0.009323	0.0002575	0
15645098334		6252618781	139	1203875096	1	8OkMisyvwLRFV8wxW85Psk0o/my2wpLBMFuoz4pvotY=	0	0	0.006874	0.009323	0.0002575	0
15645098348		6252618781	140	6607978	1	8OkMisyvwLRFV8wxW85Psk0o/my2wpLBMFuoz4pvotY=	0	0	0.006874	0.009323	0.0002575	0
15645098393		6252618781	141	956332103	1	8OkMisyvwLRFV8wxW85Psk0o/my2wpLBMFuoz4pvotY=	0	0	0.006874	0.009323	0.0002575	0
15645098414		6252618781	142	348805021	1	8OkMisyvwLRFV8wxW85Psk0o/my2wpLBMFuoz4pvotY=	0	0	0.006874	0.009323	0.0002575	0
15645098435		6252618781	143	2608442364	1	8OkMisyvwLRFV8wxW85Psk0o/my2wpLBMFuoz4pvotY=	0	0	0.006874	0.009323	0.0002575	0
15645098456		6252618781	144	4497606319	1	8OkMisyvwLRFV8wxW85Psk0o/my2wpLBMFuoz4pvotY=	0	0	0.006874	0.009323	0.0002575	0
15645098477		6252618781	145	793214814	1	8OkMisyvwLRFV8wxW85Psk0o/my2wpLBMFuoz4pvotY=	0	0	0.006874	0.009323	0.0002575	0
15645098498		6252618781	146	1095393	1	8OkMisyvwLRFV8wxW85Psk0o/my2wpLBMFuoz4pvotY=	0	0	0.006874	0.009323	0.0002575	0
15645098519		6252618781	147	3866849185	1	8OkMisyvwLRFV8wxW85Psk0o/my2wpLBMFuoz4pvotY=	0	0	0.006874	0.009323	0.0002575	0
15645098540		6252618781	148	8055696	1	8OkMisyvwLRFV8wxW85Psk0o/my2wpLBMFuoz4pvotY=	0	0	0.006874	0.009323	0.0002575	0
15645098561		6252618781	149	32076268	1	8OkMisyvwLRFV8wxW85Psk0o/my2wpLBMFuoz4pvotY=	0	0	0.006874	0.009323	0.0002575	0
15645098582		6252618781	150	227410339	1	8OkMisyvwLRFV8wxW85Psk0o/my2wpLBMFuoz4pvotY=	0	0	0.006874	0.009323	0.0002575	0
15645098603		6252618781	151	599610	1	8OkMisyvwLRFV8wxW85Psk0o/my2wpLBMFuoz4pvotY=	0	0	0.006874	0.009323	0.0002575	0
15645098624		6252618781	152	1437841523	1	8OkMisyvwLRFV8wxW85Psk0o/my2wpLBMFuoz4pvotY=	0	0	0.006874	0.009323	0.0002575	0
15645098651		6252618781	153	75	1	8OkMisyvwLRFV8wxW85Psk0o/my2wpLBMFuoz4pvotY=	0	0	0.006874	0.009323	0.0002575	0
15645098677		6252618781	154	4820096646	1	8OkMisyvwLRFV8wxW85Psk0o/my2wpLBMFuoz4pvotY=	0	0	0.006874	0.009323	0.0002575	0
15645098698		6252618781	155	1267419	1	8OkMisyvwLRFV8wxW85Psk0o/my2wpLBMFuoz4pvotY=	0	0	0.006874	0.009323	0.0002575	0
15645098719		6252618781	156	4477557836	1	8OkMisyvwLRFV8wxW85Psk0o/my2wpLBMFuoz4pvotY=	0	0	0.006874	0.009323	0.0002575	0
15645098740		6252618781	157	257406228	1	8OkMisyvwLRFV8wxW85Psk0o/my2wpLBMFuoz4pvotY=	0	0	0.006874	0.009323	0.0002575	0
15645098761		6252618781	158	6567640	1	8OkMisyvwLRFV8wxW85Psk0o/my2wpLBMFuoz4pvotY=	0	0	0.006874	0.009323	0.0002575	0
15645098782		6252618781	159	1437827083	1	8OkMisyvwLRFV8wxW85Psk0o/my2wpLBMFuoz4pvotY=	0	0	0.006874	0.009323	0.0002575	0
15645098803		6252618781	160	5015667066	1	8OkMisyvwLRFV8wxW85Psk0o/my2wpLBMFuoz4pvotY=	0	0	0.006874	0.009323	0.0002575	0
15645098824		6252618781	161	711697	1	8OkMisyvwLRFV8wxW85Psk0o/my2wpLBMFuoz4pvotY=	0	0	0.006874	0.009323	0.0002575	0
15645098845		6252618781	162	4820262802	1	8OkMisyvwLRFV8wxW85Psk0o/my2wpLBMFuoz4pvotY=	0	0	0.006874	0.009323	0.0002575	0
15645098866		6252618781	163	317495563	1	8OkMisyvwLRFV8wxW85Psk0o/my2wpLBMFuoz4pvotY=	0	0	0.006874	0.009323	0.0002575	0
15645098923		6252618781	164	711573	1	8OkMisyvwLRFV8wxW85Psk0o/my2wpLBMFuoz4pvotY=	0	0	0.006874	0.009323	0.0002575	0
15645098954		6252618781	165	370147506	1	8OkMisyvwLRFV8wxW85Psk0o/my2wpLBMFuoz4pvotY=	0	0	0.006874	0.009323	0.0002575	0
15645098981		6252618781	166	6568396	1	8OkMisyvwLRFV8wxW85Psk0o/my2wpLBMFuoz4pvotY=	0	0	0.006874	0.009323	0.0002575	0
15645099007		6252618781	167	3101540026	1	8OkMisyvwLRFV8wxW85Psk0o/my2wpLBMFuoz4pvotY=	0	0	0.006874	0.009323	0.0002575	0
15645099028		6252618781	168	38698663	1	8OkMisyvwLRFV8wxW85Psk0o/my2wpLBMFuoz4pvotY=	0	0	0.006874	0.009323	0.0002575	0
15645099049		6252618781	169	16908989	1	8OkMisyvwLRFV8wxW85Psk0o/my2wpLBMFuoz4pvotY=	0	0	0.006874	0.009323	0.0002575	0
15645099070		6252618781	170	3582580727	1	8OkMisyvwLRFV8wxW85Psk0o/my2wpLBMFuoz4pvotY=	0	0	0.006874	0.009323	0.0002575	0
15645099091		6252618781	171	711841	1	8OkMisyvwLRFV8wxW85Psk0o/my2wpLBMFuoz4pvotY=	0	0	0.006874	0.009323	0.0002575	0
15645099112		6252618781	172	478267505	1	8OkMisyvwLRFV8wxW85Psk0o/my2wpLBMFuoz4pvotY=	0	0	0.006874	0.009323	0.0002575	0
15645099133		6252618781	173	23	1	8OkMisyvwLRFV8wxW85Psk0o/my2wpLBMFuoz4pvotY=	0	0	0.006874	0.009323	0.0002575	0
15645099154		6252618781	174	336061583	1	8OkMisyvwLRFV8wxW85Psk0o/my2wpLBMFuoz4pvotY=	0	0	0.006874	0.009323	0.0002575	0
15645099175		6252618781	175	351664243	1	8OkMisyvwLRFV8wxW85Psk0o/my2wpLBMFuoz4pvotY=	0	0	0.006874	0.009323	0.0002575	0
15645099196		6252618781	176	682348	1	8OkMisyvwLRFV8wxW85Psk0o/my2wpLBMFuoz4pvotY=	0	0	0.006874	0.009323	0.0002575	0
15645099217		6252618781	177	284756590	1	8OkMisyvwLRFV8wxW85Psk0o/my2wpLBMFuoz4pvotY=	0	0	0.006874	0.009323	0.0002575	0
15645099238		6252618781	178	4802124009	1	8OkMisyvwLRFV8wxW85Psk0o/my2wpLBMFuoz4pvotY=	0	0	0.006874	0.009323	0.0002575	0
15645099259		6252618781	179	567335	1	8OkMisyvwLRFV8wxW85Psk0o/my2wpLBMFuoz4pvotY=	0	0	0.006874	0.009323	0.0002575	0
15645099280		6252618781	180	1271892	1	8OkMisyvwLRFV8wxW85Psk0o/my2wpLBMFuoz4pvotY=	0	0	0.006874	0.009323	0.0002575	0
15645099301		6252618781	181	6565002	1	8OkMisyvwLRFV8wxW85Psk0o/my2wpLBMFuoz4pvotY=	0	0	0.006874	0.009323	0.0002575	0
15645099322		6252618781	182	257499345	1	8OkMisyvwLRFV8wxW85Psk0o/my2wpLBMFuoz4pvotY=	0	0	0.006874	0.009323	0.0002575	0
15645099343		6252618781	183	1320448899	1	8OkMisyvwLRFV8wxW85Psk0o/my2wpLBMFuoz4pvotY=	0	0	0.006874	0.009323	0.0002575	0
15645099364		6252618781	184	990695003	1	8OkMisyvwLRFV8wxW85Psk0o/my2wpLBMFuoz4pvotY=	0	0	0.006874	0.009323	0.0002575	0
15645099385		6252618781	185	6640103	1	8OkMisyvwLRFV8wxW85Psk0o/my2wpLBMFuoz4pvotY=	0	0	0.006874	0.009323	0.0002575	0
15645099406		6252618781	186	372629239	1	8OkMisyvwLRFV8wxW85Psk0o/my2wpLBMFuoz4pvotY=	0	0	0.006874	0.009323	0.0002575	0
15645099427		6252618781	187	3938701524	1	8OkMisyvwLRFV8wxW85Psk0o/my2wpLBMFuoz4pvotY=	0	0	0.006874	0.009323	0.0002575	0
15645099448		6252618781	188	258705513	1	8OkMisyvwLRFV8wxW85Psk0o/my2wpLBMFuoz4pvotY=	0	0	0.006874	0.009323	0.0002575	0
15645099469		6252618781	189	337874049	1	8OkMisyvwLRFV8wxW85Psk0o/my2wpLBMFuoz4pvotY=	0	0	0.006874	0.009323	0.0002575	0
15645099490		6252618781	190	2096233187	1	8OkMisyvwLRFV8wxW85Psk0o/my2wpLBMFuoz4pvotY=	0	0	0.006874	0.009323	0.0002575	0
15645099504		6252618781	191	3938748659	1	8OkMisyvwLRFV8wxW85Psk0o/my2wpLBMFuoz4pvotY=	0	0	0.006874	0.009323	0.0002575	0
15645099518		6252618781	192	410058079	1	8OkMisyvwLRFV8wxW85Psk0o/my2wpLBMFuoz4pvotY=	0	0	0.006874	0.009323	0.0002575	0
15645099545		6252618781	193	336068227	1	8OkMisyvwLRFV8wxW85Psk0o/my2wpLBMFuoz4pvotY=	0	0	0.006874	0.009323	0.0002575	0
15645099571		6252618781	194	1275158	1	8OkMisyvwLRFV8wxW85Psk0o/my2wpLBMFuoz4pvotY=	0	0	0.006874	0.009323	0.0002575	0
15645099592		6252618781	195	5656234835	1	8OkMisyvwLRFV8wxW85Psk0o/my2wpLBMFuoz4pvotY=	0	0	0.006874	0.009323	0.0002575	0
15645099613		6252618781	196	3181273072	1	8OkMisyvwLRFV8wxW85Psk0o/my2wpLBMFuoz4pvotY=	0	0	0.006874	0.009323	0.0002575	0
15645099634		6252618781	197	295000406	1	8OkMisyvwLRFV8wxW85Psk0o/my2wpLBMFuoz4pvotY=	0	0	0.006874	0.009323	0.0002575	0
15645246402		515042969	12		5	/fk1fVcVxZ6iM6gHZzqbIyq56m5zrmHfpdcZ/zzkq4c=	2	0	0.01562	0.01553	0.0002155	0
15645246405		515042969	12		0	/fk1fVcVxZ6iM6gHZzqbIyq56m5zrmHfpdcZ/zzkq4c=	2	0	0.01562	0.01553	0.0002155	0
15645246683		515042969	24		5	/fk1fVcVxZ6iM6gHZzqbIyq56m5zrmHfpdcZ/zzkq4c=	2	0	0.01562	0.01553	0.0002155	0
15645246686		515042969	24		0	/fk1fVcVxZ6iM6gHZzqbIyq56m5zrmHfpdcZ/zzkq4c=	2	0	0.01562	0.01553	0.0002155	0
15645926632		515042969	4	2752315332	1	/fk1fVcVxZ6iM6gHZzqbIyq56m5zrmHfpdcZ/zzkq4c=	2	0	0.01562	0.01553	0.0002155	0
15645949086		6252620490	0		0	8OkMisyvwLRFV8wxW85Psk0o/my2wpLBMFuoz4pvotY=	1	0	0.006248	0.004662	3.815e-05	0
15645956100		6252618663	0		0	HBL13RkuP8hPfuPHZHIJTQZkoEtBdUQ9gtpKwGmSfJc=	2	8	0.03125	0.007767	0.000226	0
15645974170		6250023935	200	294872324	4	nHinWYr2Nep8Mr79MMvmYCrGb0NdshyX6mlnZo/Ot+I=	1	2	0.02539	0.02704	0.0005789	0
15645974303		515042969	8		5	/fk1fVcVxZ6iM6gHZzqbIyq56m5zrmHfpdcZ/zzkq4c=	2	0	0.01562	0.01553	0.0002155	0
15645974306		515042969	8		0	/fk1fVcVxZ6iM6gHZzqbIyq56m5zrmHfpdcZ/zzkq4c=	2	0	0.01562	0.01553	0.0002155	0
15645974315		515042969	15		5	/fk1fVcVxZ6iM6gHZzqbIyq56m5zrmHfpdcZ/zzkq4c=	2	0	0.01562	0.01553	0.0002155	0
15645974318		515042969	15		0	/fk1fVcVxZ6iM6gHZzqbIyq56m5zrmHfpdcZ/zzkq4c=	2	0	0.01562	0.01553	0.0002155	0
15645974764		6252491533	742	491786411	4	fJYeclskJqPWsAT6TX/r9X5OiIZpSEb2PBGliYAOMxM=	0	2	0.02499	0.03339	0.0003862	1
15646712161		515042969	12	9352615	1	/fk1fVcVxZ6iM6gHZzqbIyq56m5zrmHfpdcZ/zzkq4c=	2	0	0.01562	0.01553	0.0002155	0
15646712175		6218406404	252	3933681829	2	wh0wq4ZDHzpCBUUq/FeWZ+IrfivM0YMFAGZO3zHdrWc=	2	0	0.04065	0.02069	3.815e-05	0
15646712182		6218406404	252		0	wh0wq4ZDHzpCBUUq/FeWZ+IrfivM0YMFAGZO3zHdrWc=	2	0	0.04065	0.02069	3.815e-05	0
15646712184		6252617448	18	3933681829	1	O4NRuy2mh40vBNcpOihSjmoF/VD7FoV+r9NjFTm1trs=	2	2	0.125	0.07959	5.436e-05	0
15646712195		6218406404	46	2197623901	1	wh0wq4ZDHzpCBUUq/FeWZ+IrfivM0YMFAGZO3zHdrWc=	2	0	0.04065	0.02069	3.815e-05	0
15646730569		6251277720	1892	1271175	4	Nugr6rX+U6WELDvGY6ars76339mw/Uc2fgD1/rZ6fkA=	0	1	0.0625	0.0318	0.0002699	0
15646730661		6218406404	116	4820060364	2	wh0wq4ZDHzpCBUUq/FeWZ+IrfivM0YMFAGZO3zHdrWc=	2	0	0.04065	0.02069	3.815e-05	0
15646730669		6218406404	116		0	wh0wq4ZDHzpCBUUq/FeWZ+IrfivM0YMFAGZO3zHdrWc=	2	0	0.04065	0.02069	3.815e-05	0
15646730670		6249153835	18	4820060364	2	Q/WF/++kNe3VwGgx/38jaqIHl1nGn6abu1bZUzaFJ6U=	0	0	0.2505	0.001554	3.815e-06	0
15646730677		6249153835	18		0	Q/WF/++kNe3VwGgx/38jaqIHl1nGn6abu1bZUzaFJ6U=	0	0	0.2505	0.001554	3.815e-06	0
15646730678		6221861800	4817	4820060364	2	huEqgBuTsgIbw1KmYjIUw/N6rUCEeIqRUY51E4M8icU=	0	0	0.0125	0.0159	0.0004044	0
15646730685		6221861800	4817		0	huEqgBuTsgIbw1KmYjIUw/N6rUCEeIqRUY51E4M8icU=	0	0	0.0125	0.0159	0.0004044	0
15646730686		6221861800	14315	4820060364	2	huEqgBuTsgIbw1KmYjIUw/N6rUCEeIqRUY51E4M8icU=	0	0	0.0125	0.0159	0.0004044	0
15646730693		6221861800	14315		0	huEqgBuTsgIbw1KmYjIUw/N6rUCEeIqRUY51E4M8icU=	0	0	0.0125	0.0159	0.0004044	0
15646730695		6252617448	19	4820060364	1	O4NRuy2mh40vBNcpOihSjmoF/VD7FoV+r9NjFTm1trs=	2	2	0.125	0.07959	5.436e-05	0
15647460010		6252618663	0	4868193536	1	HBL13RkuP8hPfuPHZHIJTQZkoEtBdUQ9gtpKwGmSfJc=	2	8	0.03125	0.007767	0.000226	0
15647460014		6252618720	0		0	HBL13RkuP8hPfuPHZHIJTQZkoEtBdUQ9gtpKwGmSfJc=	0	2	0.03125	0.003731	0.000226	0
15647460015		6252618720	1		0	HBL13RkuP8hPfuPHZHIJTQZkoEtBdUQ9gtpKwGmSfJc=	0	2	0.03125	0.003731	0.000226	0
15647460016		6252618720	2		0	HBL13RkuP8hPfuPHZHIJTQZkoEtBdUQ9gtpKwGmSfJc=	0	2	0.03125	0.003731	0.000226	0
15647460017		6252618720	3		0	HBL13RkuP8hPfuPHZHIJTQZkoEtBdUQ9gtpKwGmSfJc=	0	2	0.03125	0.003731	0.000226	0
15647460018		6252618720	4		0	HBL13RkuP8hPfuPHZHIJTQZkoEtBdUQ9gtpKwGmSfJc=	0	2	0.03125	0.003731	0.000226	0
15647460019		6252618720	5		0	HBL13RkuP8hPfuPHZHIJTQZkoEtBdUQ9gtpKwGmSfJc=	0	2	0.03125	0.003731	0.000226	0
15647460020		6252618720	6		0	HBL13RkuP8hPfuPHZHIJTQZkoEtBdUQ9gtpKwGmSfJc=	0	2	0.03125	0.003731	0.000226	0
15647460021		6252618720	7		0	HBL13RkuP8hPfuPHZHIJTQZkoEtBdUQ9gtpKwGmSfJc=	0	2	0.03125	0.003731	0.000226	0
15647460022		6252618720	8		0	HBL13RkuP8hPfuPHZHIJTQZkoEtBdUQ9gtpKwGmSfJc=	0	2	0.03125	0.003731	0.000226	0
15647460023		6252618720	9		0	HBL13RkuP8hPfuPHZHIJTQZkoEtBdUQ9gtpKwGmSfJc=	0	2	0.03125	0.003731	0.000226	0
15647460024		6252618720	10		0	HBL13RkuP8hPfuPHZHIJTQZkoEtBdUQ9gtpKwGmSfJc=	0	2	0.03125	0.003731	0.000226	0
15647460025		6252618980	0		0	HBL13RkuP8hPfuPHZHIJTQZkoEtBdUQ9gtpKwGmSfJc=	0	2	0.006248	0.002487	0.000226	0
15647460026		6252618980	1		0	HBL13RkuP8hPfuPHZHIJTQZkoEtBdUQ9gtpKwGmSfJc=	0	2	0.006248	0.002487	0.000226	0
15647460027		6252618980	2		0	HBL13RkuP8hPfuPHZHIJTQZkoEtBdUQ9gtpKwGmSfJc=	0	2	0.006248	0.002487	0.000226	0
15647460028		6252618980	3		0	HBL13RkuP8hPfuPHZHIJTQZkoEtBdUQ9gtpKwGmSfJc=	0	2	0.006248	0.002487	0.000226	0
15647460029		6252618980	4		0	HBL13RkuP8hPfuPHZHIJTQZkoEtBdUQ9gtpKwGmSfJc=	0	2	0.006248	0.002487	0.000226	0
15647460030		6252618980	5		0	HBL13RkuP8hPfuPHZHIJTQZkoEtBdUQ9gtpKwGmSfJc=	0	2	0.006248	0.002487	0.000226	0
15647460031		6252618980	6		0	HBL13RkuP8hPfuPHZHIJTQZkoEtBdUQ9gtpKwGmSfJc=	0	2	0.006248	0.002487	0.000226	0
15647460032		6252618980	7		0	HBL13RkuP8hPfuPHZHIJTQZkoEtBdUQ9gtpKwGmSfJc=	0	2	0.006248	0.002487	0.000226	0
15647460033		6252618980	8		0	HBL13RkuP8hPfuPHZHIJTQZkoEtBdUQ9gtpKwGmSfJc=	0	2	0.006248	0.002487	0.000226	0
15647460034		6252618980	9		0	HBL13RkuP8hPfuPHZHIJTQZkoEtBdUQ9gtpKwGmSfJc=	0	2	0.006248	0.002487	0.000226	0
15647460035		6252618980	10		0	HBL13RkuP8hPfuPHZHIJTQZkoEtBdUQ9gtpKwGmSfJc=	0	2	0.006248	0.002487	0.000226	0
15647460036		6252618980	11		0	HBL13RkuP8hPfuPHZHIJTQZkoEtBdUQ9gtpKwGmSfJc=	0	2	0.006248	0.002487	0.000226	0
15647460037		6252618980	12		0	HBL13RkuP8hPfuPHZHIJTQZkoEtBdUQ9gtpKwGmSfJc=	0	2	0.006248	0.002487	0.000226	0
15647460038		6252618980	13		0	HBL13RkuP8hPfuPHZHIJTQZkoEtBdUQ9gtpKwGmSfJc=	0	2	0.006248	0.002487	0.000226	0
15647460039		6252618980	14		0	HBL13RkuP8hPfuPHZHIJTQZkoEtBdUQ9gtpKwGmSfJc=	0	2	0.006248	0.002487	0.000226	0
15647460040		6252618980	15		0	HBL13RkuP8hPfuPHZHIJTQZkoEtBdUQ9gtpKwGmSfJc=	0	2	0.006248	0.002487	0.000226	0
15647460041		6252618980	16		0	HBL13RkuP8hPfuPHZHIJTQZkoEtBdUQ9gtpKwGmSfJc=	0	2	0.006248	0.002487	0.000226	0
15647460042		6252618980	17		0	HBL13RkuP8hPfuPHZHIJTQZkoEtBdUQ9gtpKwGmSfJc=	0	2	0.006248	0.002487	0.000226	0
15647460043		6252618980	18		0	HBL13RkuP8hPfuPHZHIJTQZkoEtBdUQ9gtpKwGmSfJc=	0	2	0.006248	0.002487	0.000226	0
15647460044		6252618980	19		0	HBL13RkuP8hPfuPHZHIJTQZkoEtBdUQ9gtpKwGmSfJc=	0	2	0.006248	0.002487	0.000226	0
15647460045		6252618980	20		0	HBL13RkuP8hPfuPHZHIJTQZkoEtBdUQ9gtpKwGmSfJc=	0	2	0.006248	0.002487	0.000226	0
15647460046		6252618980	21		0	HBL13RkuP8hPfuPHZHIJTQZkoEtBdUQ9gtpKwGmSfJc=	0	2	0.006248	0.002487	0.000226	0
15647460047		6252618980	22		0	HBL13RkuP8hPfuPHZHIJTQZkoEtBdUQ9gtpKwGmSfJc=	0	2	0.006248	0.002487	0.000226	0
15647460048		6252618980	23		0	HBL13RkuP8hPfuPHZHIJTQZkoEtBdUQ9gtpKwGmSfJc=	0	2	0.006248	0.002487	0.000226	0
15647460049		6252618980	24		0	HBL13RkuP8hPfuPHZHIJTQZkoEtBdUQ9gtpKwGmSfJc=	0	2	0.006248	0.002487	0.000226	0
15647460050		6252618980	25		0	HBL13RkuP8hPfuPHZHIJTQZkoEtBdUQ9gtpKwGmSfJc=	0	2	0.006248	0.002487	0.000226	0
15647460051		6252618980	26		0	HBL13RkuP8hPfuPHZHIJTQZkoEtBdUQ9gtpKwGmSfJc=	0	2	0.006248	0.002487	0.000226	0
15647460052		6252618980	27		0	HBL13RkuP8hPfuPHZHIJTQZkoEtBdUQ9gtpKwGmSfJc=	0	2	0.006248	0.002487	0.000226	0
15647460053		6252618980	28		0	HBL13RkuP8hPfuPHZHIJTQZkoEtBdUQ9gtpKwGmSfJc=	0	2	0.006248	0.002487	0.000226	0
15647460054		6252618980	29		0	HBL13RkuP8hPfuPHZHIJTQZkoEtBdUQ9gtpKwGmSfJc=	0	2	0.006248	0.002487	0.000226	0
15647460055		6252618980	30		0	HBL13RkuP8hPfuPHZHIJTQZkoEtBdUQ9gtpKwGmSfJc=	0	2	0.006248	0.002487	0.000226	0
15647460056		6252618980	31		0	HBL13RkuP8hPfuPHZHIJTQZkoEtBdUQ9gtpKwGmSfJc=	0	2	0.006248	0.002487	0.000226	0
15647460057		6252618980	32		0	HBL13RkuP8hPfuPHZHIJTQZkoEtBdUQ9gtpKwGmSfJc=	0	2	0.006248	0.002487	0.000226	0
15647460058		6252618980	33		0	HBL13RkuP8hPfuPHZHIJTQZkoEtBdUQ9gtpKwGmSfJc=	0	2	0.006248	0.002487	0.000226	0
15647460059		6252618980	34		0	HBL13RkuP8hPfuPHZHIJTQZkoEtBdUQ9gtpKwGmSfJc=	0	2	0.006248	0.002487	0.000226	0
15647460060		6252618980	35		0	HBL13RkuP8hPfuPHZHIJTQZkoEtBdUQ9gtpKwGmSfJc=	0	2	0.006248	0.002487	0.000226	0
15647460061		6252618980	36		0	HBL13RkuP8hPfuPHZHIJTQZkoEtBdUQ9gtpKwGmSfJc=	0	2	0.006248	0.002487	0.000226	0
15647460062		6252618980	37		0	HBL13RkuP8hPfuPHZHIJTQZkoEtBdUQ9gtpKwGmSfJc=	0	2	0.006248	0.002487	0.000226	0
15647460063		6252618980	38		0	HBL13RkuP8hPfuPHZHIJTQZkoEtBdUQ9gtpKwGmSfJc=	0	2	0.006248	0.002487	0.000226	0
15647460064		6252618980	39		0	HBL13RkuP8hPfuPHZHIJTQZkoEtBdUQ9gtpKwGmSfJc=	0	2	0.006248	0.002487	0.000226	0
15647460065		6252618980	40		0	HBL13RkuP8hPfuPHZHIJTQZkoEtBdUQ9gtpKwGmSfJc=	0	2	0.006248	0.002487	0.000226	0
15647460066		6252618980	41		0	HBL13RkuP8hPfuPHZHIJTQZkoEtBdUQ9gtpKwGmSfJc=	0	2	0.006248	0.002487	0.000226	0
15647460067		6252618980	42		0	HBL13RkuP8hPfuPHZHIJTQZkoEtBdUQ9gtpKwGmSfJc=	0	2	0.006248	0.002487	0.000226	0
15647460068		6252618980	43		0	HBL13RkuP8hPfuPHZHIJTQZkoEtBdUQ9gtpKwGmSfJc=	0	2	0.006248	0.002487	0.000226	0
15647460069		6252618980	44		0	HBL13RkuP8hPfuPHZHIJTQZkoEtBdUQ9gtpKwGmSfJc=	0	2	0.006248	0.002487	0.000226	0
15647460070		6252618980	45		0	HBL13RkuP8hPfuPHZHIJTQZkoEtBdUQ9gtpKwGmSfJc=	0	2	0.006248	0.002487	0.000226	0
15647460071		6252618980	46		0	HBL13RkuP8hPfuPHZHIJTQZkoEtBdUQ9gtpKwGmSfJc=	0	2	0.006248	0.002487	0.000226	0
15647460072		6252618980	47		0	HBL13RkuP8hPfuPHZHIJTQZkoEtBdUQ9gtpKwGmSfJc=	0	2	0.006248	0.002487	0.000226	0
15647460073		6252618980	48		0	HBL13RkuP8hPfuPHZHIJTQZkoEtBdUQ9gtpKwGmSfJc=	0	2	0.006248	0.002487	0.000226	0
15647460074		6252618980	49		0	HBL13RkuP8hPfuPHZHIJTQZkoEtBdUQ9gtpKwGmSfJc=	0	2	0.006248	0.002487	0.000226	0
15647460075		6252618980	50		0	HBL13RkuP8hPfuPHZHIJTQZkoEtBdUQ9gtpKwGmSfJc=	0	2	0.006248	0.002487	0.000226	0
15647460076		6252618980	51		0	HBL13RkuP8hPfuPHZHIJTQZkoEtBdUQ9gtpKwGmSfJc=	0	2	0.006248	0.002487	0.000226	0
15647460077		6252618980	52		0	HBL13RkuP8hPfuPHZHIJTQZkoEtBdUQ9gtpKwGmSfJc=	0	2	0.006248	0.002487	0.000226	0
15647460078		6252618980	53		0	HBL13RkuP8hPfuPHZHIJTQZkoEtBdUQ9gtpKwGmSfJc=	0	2	0.006248	0.002487	0.000226	0
15647460079		6252618980	54		0	HBL13RkuP8hPfuPHZHIJTQZkoEtBdUQ9gtpKwGmSfJc=	0	2	0.006248	0.002487	0.000226	0
15647460080		6252618980	55		0	HBL13RkuP8hPfuPHZHIJTQZkoEtBdUQ9gtpKwGmSfJc=	0	2	0.006248	0.002487	0.000226	0
15647460081		6252618980	56		0	HBL13RkuP8hPfuPHZHIJTQZkoEtBdUQ9gtpKwGmSfJc=	0	2	0.006248	0.002487	0.000226	0
15647460082		6252618980	57		0	HBL13RkuP8hPfuPHZHIJTQZkoEtBdUQ9gtpKwGmSfJc=	0	2	0.006248	0.002487	0.000226	0
15647460083		6252618980	58		0	HBL13RkuP8hPfuPHZHIJTQZkoEtBdUQ9gtpKwGmSfJc=	0	2	0.006248	0.002487	0.000226	0
15647460084		6252618980	59		0	HBL13RkuP8hPfuPHZHIJTQZkoEtBdUQ9gtpKwGmSfJc=	0	2	0.006248	0.002487	0.000226	0
15647460085		6252618980	60		0	HBL13RkuP8hPfuPHZHIJTQZkoEtBdUQ9gtpKwGmSfJc=	0	2	0.006248	0.002487	0.000226	0
15647460086		6252618980	61		0	HBL13RkuP8hPfuPHZHIJTQZkoEtBdUQ9gtpKwGmSfJc=	0	2	0.006248	0.002487	0.000226	0
15647460087		6252618980	62		0	HBL13RkuP8hPfuPHZHIJTQZkoEtBdUQ9gtpKwGmSfJc=	0	2	0.006248	0.002487	0.000226	0
15647460088		6252618980	63		0	HBL13RkuP8hPfuPHZHIJTQZkoEtBdUQ9gtpKwGmSfJc=	0	2	0.006248	0.002487	0.000226	0
15647460089		6252618980	64		0	HBL13RkuP8hPfuPHZHIJTQZkoEtBdUQ9gtpKwGmSfJc=	0	2	0.006248	0.002487	0.000226	0
15647460090		6252618980	65		0	HBL13RkuP8hPfuPHZHIJTQZkoEtBdUQ9gtpKwGmSfJc=	0	2	0.006248	0.002487	0.000226	0
15647460091		6252618980	66		0	HBL13RkuP8hPfuPHZHIJTQZkoEtBdUQ9gtpKwGmSfJc=	0	2	0.006248	0.002487	0.000226	0
15647460092		6252618980	67		0	HBL13RkuP8hPfuPHZHIJTQZkoEtBdUQ9gtpKwGmSfJc=	0	2	0.006248	0.002487	0.000226	0
15647460093		6252618980	68		0	HBL13RkuP8hPfuPHZHIJTQZkoEtBdUQ9gtpKwGmSfJc=	0	2	0.006248	0.002487	0.000226	0
15647460094		6252618980	69		0	HBL13RkuP8hPfuPHZHIJTQZkoEtBdUQ9gtpKwGmSfJc=	0	2	0.006248	0.002487	0.000226	0
15647460095		6252618980	70		0	HBL13RkuP8hPfuPHZHIJTQZkoEtBdUQ9gtpKwGmSfJc=	0	2	0.006248	0.002487	0.000226	0
15647460096		6252618980	71		0	HBL13RkuP8hPfuPHZHIJTQZkoEtBdUQ9gtpKwGmSfJc=	0	2	0.006248	0.002487	0.000226	0
15647460097		6252618980	72		0	HBL13RkuP8hPfuPHZHIJTQZkoEtBdUQ9gtpKwGmSfJc=	0	2	0.006248	0.002487	0.000226	0
15647460098		6252618980	73		0	HBL13RkuP8hPfuPHZHIJTQZkoEtBdUQ9gtpKwGmSfJc=	0	2	0.006248	0.002487	0.000226	0
15647460099		6252618980	74		0	HBL13RkuP8hPfuPHZHIJTQZkoEtBdUQ9gtpKwGmSfJc=	0	2	0.006248	0.002487	0.000226	0
15647460100		6252618980	75		0	HBL13RkuP8hPfuPHZHIJTQZkoEtBdUQ9gtpKwGmSfJc=	0	2	0.006248	0.002487	0.000226	0
15647460101		6252618980	76		0	HBL13RkuP8hPfuPHZHIJTQZkoEtBdUQ9gtpKwGmSfJc=	0	2	0.006248	0.002487	0.000226	0
15647460102		6252618980	77		0	HBL13RkuP8hPfuPHZHIJTQZkoEtBdUQ9gtpKwGmSfJc=	0	2	0.006248	0.002487	0.000226	0
15647460103		6252618980	78		0	HBL13RkuP8hPfuPHZHIJTQZkoEtBdUQ9gtpKwGmSfJc=	0	2	0.006248	0.002487	0.000226	0
15647460104		6252618980	79		0	HBL13RkuP8hPfuPHZHIJTQZkoEtBdUQ9gtpKwGmSfJc=	0	2	0.006248	0.002487	0.000226	0
15647460105		6252618980	80		0	HBL13RkuP8hPfuPHZHIJTQZkoEtBdUQ9gtpKwGmSfJc=	0	2	0.006248	0.002487	0.000226	0
15647460106		6252618980	81		0	HBL13RkuP8hPfuPHZHIJTQZkoEtBdUQ9gtpKwGmSfJc=	0	2	0.006248	0.002487	0.000226	0
15647460107		6252618980	82		0	HBL13RkuP8hPfuPHZHIJTQZkoEtBdUQ9gtpKwGmSfJc=	0	2	0.006248	0.002487	0.000226	0
15647460108		6252618980	83		0	HBL13RkuP8hPfuPHZHIJTQZkoEtBdUQ9gtpKwGmSfJc=	0	2	0.006248	0.002487	0.000226	0
15647460109		6252618980	84		0	HBL13RkuP8hPfuPHZHIJTQZkoEtBdUQ9gtpKwGmSfJc=	0	2	0.006248	0.002487	0.000226	0
15647460110		6252618980	85		0	HBL13RkuP8hPfuPHZHIJTQZkoEtBdUQ9gtpKwGmSfJc=	0	2	0.006248	0.002487	0.000226	0
15647460111		6252618980	86		0	HBL13RkuP8hPfuPHZHIJTQZkoEtBdUQ9gtpKwGmSfJc=	0	2	0.006248	0.002487	0.000226	0
15647460112		6252618980	87		0	HBL13RkuP8hPfuPHZHIJTQZkoEtBdUQ9gtpKwGmSfJc=	0	2	0.006248	0.002487	0.000226	0
15647460113		6252618980	88		0	HBL13RkuP8hPfuPHZHIJTQZkoEtBdUQ9gtpKwGmSfJc=	0	2	0.006248	0.002487	0.000226	0
15647460114		6252618980	89		0	HBL13RkuP8hPfuPHZHIJTQZkoEtBdUQ9gtpKwGmSfJc=	0	2	0.006248	0.002487	0.000226	0
15647460115		6252618980	90		0	HBL13RkuP8hPfuPHZHIJTQZkoEtBdUQ9gtpKwGmSfJc=	0	2	0.006248	0.002487	0.000226	0
15647460116		6252618980	91		0	HBL13RkuP8hPfuPHZHIJTQZkoEtBdUQ9gtpKwGmSfJc=	0	2	0.006248	0.002487	0.000226	0
15647460117		6252618980	92		0	HBL13RkuP8hPfuPHZHIJTQZkoEtBdUQ9gtpKwGmSfJc=	0	2	0.006248	0.002487	0.000226	0
15647460118		6252618980	93		0	HBL13RkuP8hPfuPHZHIJTQZkoEtBdUQ9gtpKwGmSfJc=	0	2	0.006248	0.002487	0.000226	0
15647460119		6252618980	94		0	HBL13RkuP8hPfuPHZHIJTQZkoEtBdUQ9gtpKwGmSfJc=	0	2	0.006248	0.002487	0.000226	0
15647460120		6252618980	95		0	HBL13RkuP8hPfuPHZHIJTQZkoEtBdUQ9gtpKwGmSfJc=	0	2	0.006248	0.002487	0.000226	0
15647460121		6252618980	96		0	HBL13RkuP8hPfuPHZHIJTQZkoEtBdUQ9gtpKwGmSfJc=	0	2	0.006248	0.002487	0.000226	0
15647460122		6252618980	97		0	HBL13RkuP8hPfuPHZHIJTQZkoEtBdUQ9gtpKwGmSfJc=	0	2	0.006248	0.002487	0.000226	0
15647460123		6252618980	98		0	HBL13RkuP8hPfuPHZHIJTQZkoEtBdUQ9gtpKwGmSfJc=	0	2	0.006248	0.002487	0.000226	0
15647460124		6252618980	99		0	HBL13RkuP8hPfuPHZHIJTQZkoEtBdUQ9gtpKwGmSfJc=	0	2	0.006248	0.002487	0.000226	0
15647460125		6252618980	100		0	HBL13RkuP8hPfuPHZHIJTQZkoEtBdUQ9gtpKwGmSfJc=	0	2	0.006248	0.002487	0.000226	0
15647460126		6252618980	101		0	HBL13RkuP8hPfuPHZHIJTQZkoEtBdUQ9gtpKwGmSfJc=	0	2	0.006248	0.002487	0.000226	0
15647460127		6252618980	102		0	HBL13RkuP8hPfuPHZHIJTQZkoEtBdUQ9gtpKwGmSfJc=	0	2	0.006248	0.002487	0.000226	0
15647460128		6252618980	103		0	HBL13RkuP8hPfuPHZHIJTQZkoEtBdUQ9gtpKwGmSfJc=	0	2	0.006248	0.002487	0.000226	0
15647460129		6252618980	104		0	HBL13RkuP8hPfuPHZHIJTQZkoEtBdUQ9gtpKwGmSfJc=	0	2	0.006248	0.002487	0.000226	0
15647460130		6252618980	105		0	HBL13RkuP8hPfuPHZHIJTQZkoEtBdUQ9gtpKwGmSfJc=	0	2	0.006248	0.002487	0.000226	0
15647460131		6252618980	106		0	HBL13RkuP8hPfuPHZHIJTQZkoEtBdUQ9gtpKwGmSfJc=	0	2	0.006248	0.002487	0.000226	0
15647460132		6252618980	107		0	HBL13RkuP8hPfuPHZHIJTQZkoEtBdUQ9gtpKwGmSfJc=	0	2	0.006248	0.002487	0.000226	0
15647460133		6252618980	108		0	HBL13RkuP8hPfuPHZHIJTQZkoEtBdUQ9gtpKwGmSfJc=	0	2	0.006248	0.002487	0.000226	0
15647460134		6252618980	109		0	HBL13RkuP8hPfuPHZHIJTQZkoEtBdUQ9gtpKwGmSfJc=	0	2	0.006248	0.002487	0.000226	0
15647460135		6252618980	110		0	HBL13RkuP8hPfuPHZHIJTQZkoEtBdUQ9gtpKwGmSfJc=	0	2	0.006248	0.002487	0.000226	0
15647460136		6252618980	111		0	HBL13RkuP8hPfuPHZHIJTQZkoEtBdUQ9gtpKwGmSfJc=	0	2	0.006248	0.002487	0.000226	0
15647460137		6252618980	112		0	HBL13RkuP8hPfuPHZHIJTQZkoEtBdUQ9gtpKwGmSfJc=	0	2	0.006248	0.002487	0.000226	0
15647460138		6252618980	113		0	HBL13RkuP8hPfuPHZHIJTQZkoEtBdUQ9gtpKwGmSfJc=	0	2	0.006248	0.002487	0.000226	0
15647460139		6252618980	114		0	HBL13RkuP8hPfuPHZHIJTQZkoEtBdUQ9gtpKwGmSfJc=	0	2	0.006248	0.002487	0.000226	0
15647460140		6252618980	115		0	HBL13RkuP8hPfuPHZHIJTQZkoEtBdUQ9gtpKwGmSfJc=	0	2	0.006248	0.002487	0.000226	0
15647460141		6252618980	116		0	HBL13RkuP8hPfuPHZHIJTQZkoEtBdUQ9gtpKwGmSfJc=	0	2	0.006248	0.002487	0.000226	0
15647460142		6252618980	117		0	HBL13RkuP8hPfuPHZHIJTQZkoEtBdUQ9gtpKwGmSfJc=	0	2	0.006248	0.002487	0.000226	0
15647460143		6252618980	118		0	HBL13RkuP8hPfuPHZHIJTQZkoEtBdUQ9gtpKwGmSfJc=	0	2	0.006248	0.002487	0.000226	0
15647460144		6252618980	119		0	HBL13RkuP8hPfuPHZHIJTQZkoEtBdUQ9gtpKwGmSfJc=	0	2	0.006248	0.002487	0.000226	0
15647460145		6252618980	120		0	HBL13RkuP8hPfuPHZHIJTQZkoEtBdUQ9gtpKwGmSfJc=	0	2	0.006248	0.002487	0.000226	0
15647460146		6252618980	121		0	HBL13RkuP8hPfuPHZHIJTQZkoEtBdUQ9gtpKwGmSfJc=	0	2	0.006248	0.002487	0.000226	0
15647460147		6252618980	122		0	HBL13RkuP8hPfuPHZHIJTQZkoEtBdUQ9gtpKwGmSfJc=	0	2	0.006248	0.002487	0.000226	0
15647460148		6252618980	123		0	HBL13RkuP8hPfuPHZHIJTQZkoEtBdUQ9gtpKwGmSfJc=	0	2	0.006248	0.002487	0.000226	0
15647460149		6252618980	124		0	HBL13RkuP8hPfuPHZHIJTQZkoEtBdUQ9gtpKwGmSfJc=	0	2	0.006248	0.002487	0.000226	0
15647460150		6252618980	125		0	HBL13RkuP8hPfuPHZHIJTQZkoEtBdUQ9gtpKwGmSfJc=	0	2	0.006248	0.002487	0.000226	0
15647460151		6252618980	126		0	HBL13RkuP8hPfuPHZHIJTQZkoEtBdUQ9gtpKwGmSfJc=	0	2	0.006248	0.002487	0.000226	0
15647460152		6252618980	127		0	HBL13RkuP8hPfuPHZHIJTQZkoEtBdUQ9gtpKwGmSfJc=	0	2	0.006248	0.002487	0.000226	0
15647460153		6252618980	128		0	HBL13RkuP8hPfuPHZHIJTQZkoEtBdUQ9gtpKwGmSfJc=	0	2	0.006248	0.002487	0.000226	0
15647460154		6252618980	129		0	HBL13RkuP8hPfuPHZHIJTQZkoEtBdUQ9gtpKwGmSfJc=	0	2	0.006248	0.002487	0.000226	0
15647460155		6252618980	130		0	HBL13RkuP8hPfuPHZHIJTQZkoEtBdUQ9gtpKwGmSfJc=	0	2	0.006248	0.002487	0.000226	0
15647460156		6252618980	131		0	HBL13RkuP8hPfuPHZHIJTQZkoEtBdUQ9gtpKwGmSfJc=	0	2	0.006248	0.002487	0.000226	0
15647460157		6252618980	132		0	HBL13RkuP8hPfuPHZHIJTQZkoEtBdUQ9gtpKwGmSfJc=	0	2	0.006248	0.002487	0.000226	0
15647460158		6252618980	133		0	HBL13RkuP8hPfuPHZHIJTQZkoEtBdUQ9gtpKwGmSfJc=	0	2	0.006248	0.002487	0.000226	0
15647460159		6252618980	134		0	HBL13RkuP8hPfuPHZHIJTQZkoEtBdUQ9gtpKwGmSfJc=	0	2	0.006248	0.002487	0.000226	0
15647460160		6252618980	135		0	HBL13RkuP8hPfuPHZHIJTQZkoEtBdUQ9gtpKwGmSfJc=	0	2	0.006248	0.002487	0.000226	0
15647460161		6252618980	136		0	HBL13RkuP8hPfuPHZHIJTQZkoEtBdUQ9gtpKwGmSfJc=	0	2	0.006248	0.002487	0.000226	0
15647460162		6252618980	137		0	HBL13RkuP8hPfuPHZHIJTQZkoEtBdUQ9gtpKwGmSfJc=	0	2	0.006248	0.002487	0.000226	0
15647460163		6252618980	138		0	HBL13RkuP8hPfuPHZHIJTQZkoEtBdUQ9gtpKwGmSfJc=	0	2	0.006248	0.002487	0.000226	0
15647460164		6252618980	139		0	HBL13RkuP8hPfuPHZHIJTQZkoEtBdUQ9gtpKwGmSfJc=	0	2	0.006248	0.002487	0.000226	0
15647460165		6252618980	140		0	HBL13RkuP8hPfuPHZHIJTQZkoEtBdUQ9gtpKwGmSfJc=	0	2	0.006248	0.002487	0.000226	0
15647460166		6252618980	141		0	HBL13RkuP8hPfuPHZHIJTQZkoEtBdUQ9gtpKwGmSfJc=	0	2	0.006248	0.002487	0.000226	0
15647460167		6252618980	142		0	HBL13RkuP8hPfuPHZHIJTQZkoEtBdUQ9gtpKwGmSfJc=	0	2	0.006248	0.002487	0.000226	0
15647460168		6252618980	143		0	HBL13RkuP8hPfuPHZHIJTQZkoEtBdUQ9gtpKwGmSfJc=	0	2	0.006248	0.002487	0.000226	0
15647460169		6252618980	144		0	HBL13RkuP8hPfuPHZHIJTQZkoEtBdUQ9gtpKwGmSfJc=	0	2	0.006248	0.002487	0.000226	0
15647460170		6252618980	145		0	HBL13RkuP8hPfuPHZHIJTQZkoEtBdUQ9gtpKwGmSfJc=	0	2	0.006248	0.002487	0.000226	0
15647460171		6252618980	146		0	HBL13RkuP8hPfuPHZHIJTQZkoEtBdUQ9gtpKwGmSfJc=	0	2	0.006248	0.002487	0.000226	0
15647460172		6252618980	147		0	HBL13RkuP8hPfuPHZHIJTQZkoEtBdUQ9gtpKwGmSfJc=	0	2	0.006248	0.002487	0.000226	0
15647460173		6252618980	148		0	HBL13RkuP8hPfuPHZHIJTQZkoEtBdUQ9gtpKwGmSfJc=	0	2	0.006248	0.002487	0.000226	0
15647460174		6252618980	149		0	HBL13RkuP8hPfuPHZHIJTQZkoEtBdUQ9gtpKwGmSfJc=	0	2	0.006248	0.002487	0.000226	0
15647460175		6252618980	150		0	HBL13RkuP8hPfuPHZHIJTQZkoEtBdUQ9gtpKwGmSfJc=	0	2	0.006248	0.002487	0.000226	0
15647460176		6252618980	151		0	HBL13RkuP8hPfuPHZHIJTQZkoEtBdUQ9gtpKwGmSfJc=	0	2	0.006248	0.002487	0.000226	0
15647460177		6252618980	152		0	HBL13RkuP8hPfuPHZHIJTQZkoEtBdUQ9gtpKwGmSfJc=	0	2	0.006248	0.002487	0.000226	0
15647460178		6252618980	153		0	HBL13RkuP8hPfuPHZHIJTQZkoEtBdUQ9gtpKwGmSfJc=	0	2	0.006248	0.002487	0.000226	0
15647460179		6252618980	154		0	HBL13RkuP8hPfuPHZHIJTQZkoEtBdUQ9gtpKwGmSfJc=	0	2	0.006248	0.002487	0.000226	0
15647460180		6252618980	155		0	HBL13RkuP8hPfuPHZHIJTQZkoEtBdUQ9gtpKwGmSfJc=	0	2	0.006248	0.002487	0.000226	0
15647460181		6252618980	156		0	HBL13RkuP8hPfuPHZHIJTQZkoEtBdUQ9gtpKwGmSfJc=	0	2	0.006248	0.002487	0.000226	0
15647460182		6252618980	157		0	HBL13RkuP8hPfuPHZHIJTQZkoEtBdUQ9gtpKwGmSfJc=	0	2	0.006248	0.002487	0.000226	0
15647460183		6252618980	158		0	HBL13RkuP8hPfuPHZHIJTQZkoEtBdUQ9gtpKwGmSfJc=	0	2	0.006248	0.002487	0.000226	0
15647460184		6252618980	159		0	HBL13RkuP8hPfuPHZHIJTQZkoEtBdUQ9gtpKwGmSfJc=	0	2	0.006248	0.002487	0.000226	0
15647460185		6252618980	160		0	HBL13RkuP8hPfuPHZHIJTQZkoEtBdUQ9gtpKwGmSfJc=	0	2	0.006248	0.002487	0.000226	0
15647460186		6252618980	161		0	HBL13RkuP8hPfuPHZHIJTQZkoEtBdUQ9gtpKwGmSfJc=	0	2	0.006248	0.002487	0.000226	0
15647460187		6252618980	162		0	HBL13RkuP8hPfuPHZHIJTQZkoEtBdUQ9gtpKwGmSfJc=	0	2	0.006248	0.002487	0.000226	0
15647460188		6252618980	163		0	HBL13RkuP8hPfuPHZHIJTQZkoEtBdUQ9gtpKwGmSfJc=	0	2	0.006248	0.002487	0.000226	0
15647460189		6252618980	164		0	HBL13RkuP8hPfuPHZHIJTQZkoEtBdUQ9gtpKwGmSfJc=	0	2	0.006248	0.002487	0.000226	0
15647460190		6252618980	165		0	HBL13RkuP8hPfuPHZHIJTQZkoEtBdUQ9gtpKwGmSfJc=	0	2	0.006248	0.002487	0.000226	0
15647460191		6252618980	166		0	HBL13RkuP8hPfuPHZHIJTQZkoEtBdUQ9gtpKwGmSfJc=	0	2	0.006248	0.002487	0.000226	0
15647460192		6252618980	167		0	HBL13RkuP8hPfuPHZHIJTQZkoEtBdUQ9gtpKwGmSfJc=	0	2	0.006248	0.002487	0.000226	0
15647460193		6252618980	168		0	HBL13RkuP8hPfuPHZHIJTQZkoEtBdUQ9gtpKwGmSfJc=	0	2	0.006248	0.002487	0.000226	0
15647460194		6252618980	169		0	HBL13RkuP8hPfuPHZHIJTQZkoEtBdUQ9gtpKwGmSfJc=	0	2	0.006248	0.002487	0.000226	0
15647460195		6252618980	170		0	HBL13RkuP8hPfuPHZHIJTQZkoEtBdUQ9gtpKwGmSfJc=	0	2	0.006248	0.002487	0.000226	0
15647460196		6252618980	171		0	HBL13RkuP8hPfuPHZHIJTQZkoEtBdUQ9gtpKwGmSfJc=	0	2	0.006248	0.002487	0.000226	0
15647460197		6252618980	172		0	HBL13RkuP8hPfuPHZHIJTQZkoEtBdUQ9gtpKwGmSfJc=	0	2	0.006248	0.002487	0.000226	0
15647460198		6252618980	173		0	HBL13RkuP8hPfuPHZHIJTQZkoEtBdUQ9gtpKwGmSfJc=	0	2	0.006248	0.002487	0.000226	0
15647460199		6252618980	174		0	HBL13RkuP8hPfuPHZHIJTQZkoEtBdUQ9gtpKwGmSfJc=	0	2	0.006248	0.002487	0.000226	0
15647460200		6252618980	175		0	HBL13RkuP8hPfuPHZHIJTQZkoEtBdUQ9gtpKwGmSfJc=	0	2	0.006248	0.002487	0.000226	0
15647460201		6252618980	176		0	HBL13RkuP8hPfuPHZHIJTQZkoEtBdUQ9gtpKwGmSfJc=	0	2	0.006248	0.002487	0.000226	0
15647460202		6252618980	177		0	HBL13RkuP8hPfuPHZHIJTQZkoEtBdUQ9gtpKwGmSfJc=	0	2	0.006248	0.002487	0.000226	0
15647460203		6252618980	178		0	HBL13RkuP8hPfuPHZHIJTQZkoEtBdUQ9gtpKwGmSfJc=	0	2	0.006248	0.002487	0.000226	0
15647460204		6252618980	179		0	HBL13RkuP8hPfuPHZHIJTQZkoEtBdUQ9gtpKwGmSfJc=	0	2	0.006248	0.002487	0.000226	0
15647460205		6252618980	180		0	HBL13RkuP8hPfuPHZHIJTQZkoEtBdUQ9gtpKwGmSfJc=	0	2	0.006248	0.002487	0.000226	0
15647460206		6252618980	181		0	HBL13RkuP8hPfuPHZHIJTQZkoEtBdUQ9gtpKwGmSfJc=	0	2	0.006248	0.002487	0.000226	0
15647460207		6252618980	182		0	HBL13RkuP8hPfuPHZHIJTQZkoEtBdUQ9gtpKwGmSfJc=	0	2	0.006248	0.002487	0.000226	0
15647460208		6252618980	183		0	HBL13RkuP8hPfuPHZHIJTQZkoEtBdUQ9gtpKwGmSfJc=	0	2	0.006248	0.002487	0.000226	0
15647460209		6252618980	184		0	HBL13RkuP8hPfuPHZHIJTQZkoEtBdUQ9gtpKwGmSfJc=	0	2	0.006248	0.002487	0.000226	0
15647460210		6252618980	185		0	HBL13RkuP8hPfuPHZHIJTQZkoEtBdUQ9gtpKwGmSfJc=	0	2	0.006248	0.002487	0.000226	0
15647460211		6252618980	186		0	HBL13RkuP8hPfuPHZHIJTQZkoEtBdUQ9gtpKwGmSfJc=	0	2	0.006248	0.002487	0.000226	0
15647460212		6252618980	187		0	HBL13RkuP8hPfuPHZHIJTQZkoEtBdUQ9gtpKwGmSfJc=	0	2	0.006248	0.002487	0.000226	0
15647460213		6252618980	188		0	HBL13RkuP8hPfuPHZHIJTQZkoEtBdUQ9gtpKwGmSfJc=	0	2	0.006248	0.002487	0.000226	0
15647460214		6252618980	189		0	HBL13RkuP8hPfuPHZHIJTQZkoEtBdUQ9gtpKwGmSfJc=	0	2	0.006248	0.002487	0.000226	0
15647460215		6252618980	190		0	HBL13RkuP8hPfuPHZHIJTQZkoEtBdUQ9gtpKwGmSfJc=	0	2	0.006248	0.002487	0.000226	0
15647460216		6252618980	191		0	HBL13RkuP8hPfuPHZHIJTQZkoEtBdUQ9gtpKwGmSfJc=	0	2	0.006248	0.002487	0.000226	0
15647460217		6252618980	192		0	HBL13RkuP8hPfuPHZHIJTQZkoEtBdUQ9gtpKwGmSfJc=	0	2	0.006248	0.002487	0.000226	0
15647460218		6252618980	193		0	HBL13RkuP8hPfuPHZHIJTQZkoEtBdUQ9gtpKwGmSfJc=	0	2	0.006248	0.002487	0.000226	0
15647460219		6252618980	194		0	HBL13RkuP8hPfuPHZHIJTQZkoEtBdUQ9gtpKwGmSfJc=	0	2	0.006248	0.002487	0.000226	0
15647460220		6252618980	195		0	HBL13RkuP8hPfuPHZHIJTQZkoEtBdUQ9gtpKwGmSfJc=	0	2	0.006248	0.002487	0.000226	0
15647460221		6252618980	196		0	HBL13RkuP8hPfuPHZHIJTQZkoEtBdUQ9gtpKwGmSfJc=	0	2	0.006248	0.002487	0.000226	0
15647460222		6252618980	197		0	HBL13RkuP8hPfuPHZHIJTQZkoEtBdUQ9gtpKwGmSfJc=	0	2	0.006248	0.002487	0.000226	0
15647460223		6252618980	198		0	HBL13RkuP8hPfuPHZHIJTQZkoEtBdUQ9gtpKwGmSfJc=	0	2	0.006248	0.002487	0.000226	0
15647460224		6252618980	199		0	HBL13RkuP8hPfuPHZHIJTQZkoEtBdUQ9gtpKwGmSfJc=	0	2	0.006248	0.002487	0.000226	0
15647460225		6252618980	200		0	HBL13RkuP8hPfuPHZHIJTQZkoEtBdUQ9gtpKwGmSfJc=	0	2	0.006248	0.002487	0.000226	0
15647460226		6252618980	201		0	HBL13RkuP8hPfuPHZHIJTQZkoEtBdUQ9gtpKwGmSfJc=	0	2	0.006248	0.002487	0.000226	0
15647460227		6252618980	202		0	HBL13RkuP8hPfuPHZHIJTQZkoEtBdUQ9gtpKwGmSfJc=	0	2	0.006248	0.002487	0.000226	0
15647460228		6252618980	203		0	HBL13RkuP8hPfuPHZHIJTQZkoEtBdUQ9gtpKwGmSfJc=	0	2	0.006248	0.002487	0.000226	0
15647460229		6252618980	204		0	HBL13RkuP8hPfuPHZHIJTQZkoEtBdUQ9gtpKwGmSfJc=	0	2	0.006248	0.002487	0.000226	0
15647460230		6252618980	205		0	HBL13RkuP8hPfuPHZHIJTQZkoEtBdUQ9gtpKwGmSfJc=	0	2	0.006248	0.002487	0.000226	0
15647460231		6252618980	206		0	HBL13RkuP8hPfuPHZHIJTQZkoEtBdUQ9gtpKwGmSfJc=	0	2	0.006248	0.002487	0.000226	0
15647460232		6252618980	207		0	HBL13RkuP8hPfuPHZHIJTQZkoEtBdUQ9gtpKwGmSfJc=	0	2	0.006248	0.002487	0.000226	0
15647460233		6252618980	208		0	HBL13RkuP8hPfuPHZHIJTQZkoEtBdUQ9gtpKwGmSfJc=	0	2	0.006248	0.002487	0.000226	0
15647460234		6252618980	209		0	HBL13RkuP8hPfuPHZHIJTQZkoEtBdUQ9gtpKwGmSfJc=	0	2	0.006248	0.002487	0.000226	0
15647460235		6252618980	210		0	HBL13RkuP8hPfuPHZHIJTQZkoEtBdUQ9gtpKwGmSfJc=	0	2	0.006248	0.002487	0.000226	0
15647460236		6252618980	211		0	HBL13RkuP8hPfuPHZHIJTQZkoEtBdUQ9gtpKwGmSfJc=	0	2	0.006248	0.002487	0.000226	0
15647460237		6252618980	212		0	HBL13RkuP8hPfuPHZHIJTQZkoEtBdUQ9gtpKwGmSfJc=	0	2	0.006248	0.002487	0.000226	0
15647460238		6252618980	213		0	HBL13RkuP8hPfuPHZHIJTQZkoEtBdUQ9gtpKwGmSfJc=	0	2	0.006248	0.002487	0.000226	0
15647460239		6252618980	214		0	HBL13RkuP8hPfuPHZHIJTQZkoEtBdUQ9gtpKwGmSfJc=	0	2	0.006248	0.002487	0.000226	0
15647460240		6252618980	215		0	HBL13RkuP8hPfuPHZHIJTQZkoEtBdUQ9gtpKwGmSfJc=	0	2	0.006248	0.002487	0.000226	0
15647460241		6252618980	216		0	HBL13RkuP8hPfuPHZHIJTQZkoEtBdUQ9gtpKwGmSfJc=	0	2	0.006248	0.002487	0.000226	0
15647460242		6252618980	217		0	HBL13RkuP8hPfuPHZHIJTQZkoEtBdUQ9gtpKwGmSfJc=	0	2	0.006248	0.002487	0.000226	0
15647460243		6252618980	218		0	HBL13RkuP8hPfuPHZHIJTQZkoEtBdUQ9gtpKwGmSfJc=	0	2	0.006248	0.002487	0.000226	0
15647460244		6252618980	219		0	HBL13RkuP8hPfuPHZHIJTQZkoEtBdUQ9gtpKwGmSfJc=	0	2	0.006248	0.002487	0.000226	0
15647460245		6252618980	220		0	HBL13RkuP8hPfuPHZHIJTQZkoEtBdUQ9gtpKwGmSfJc=	0	2	0.006248	0.002487	0.000226	0
15647460246		6252618980	221		0	HBL13RkuP8hPfuPHZHIJTQZkoEtBdUQ9gtpKwGmSfJc=	0	2	0.006248	0.002487	0.000226	0
15647460247		6252618980	222		0	HBL13RkuP8hPfuPHZHIJTQZkoEtBdUQ9gtpKwGmSfJc=	0	2	0.006248	0.002487	0.000226	0
15647460248		6252618980	223		0	HBL13RkuP8hPfuPHZHIJTQZkoEtBdUQ9gtpKwGmSfJc=	0	2	0.006248	0.002487	0.000226	0
15647460249		6252618980	224		0	HBL13RkuP8hPfuPHZHIJTQZkoEtBdUQ9gtpKwGmSfJc=	0	2	0.006248	0.002487	0.000226	0
15647460250		6252618980	225		0	HBL13RkuP8hPfuPHZHIJTQZkoEtBdUQ9gtpKwGmSfJc=	0	2	0.006248	0.002487	0.000226	0
15647460251		6252618980	226		0	HBL13RkuP8hPfuPHZHIJTQZkoEtBdUQ9gtpKwGmSfJc=	0	2	0.006248	0.002487	0.000226	0
15647460252		6252618980	227		0	HBL13RkuP8hPfuPHZHIJTQZkoEtBdUQ9gtpKwGmSfJc=	0	2	0.006248	0.002487	0.000226	0
15647460253		6252618980	228		0	HBL13RkuP8hPfuPHZHIJTQZkoEtBdUQ9gtpKwGmSfJc=	0	2	0.006248	0.002487	0.000226	0
15647460254		6252618980	229		0	HBL13RkuP8hPfuPHZHIJTQZkoEtBdUQ9gtpKwGmSfJc=	0	2	0.006248	0.002487	0.000226	0
15647460255		6252618980	230		0	HBL13RkuP8hPfuPHZHIJTQZkoEtBdUQ9gtpKwGmSfJc=	0	2	0.006248	0.002487	0.000226	0
15647460256		6252618980	231		0	HBL13RkuP8hPfuPHZHIJTQZkoEtBdUQ9gtpKwGmSfJc=	0	2	0.006248	0.002487	0.000226	0
15647460257		6252618980	232		0	HBL13RkuP8hPfuPHZHIJTQZkoEtBdUQ9gtpKwGmSfJc=	0	2	0.006248	0.002487	0.000226	0
15647460258		6252618980	233		0	HBL13RkuP8hPfuPHZHIJTQZkoEtBdUQ9gtpKwGmSfJc=	0	2	0.006248	0.002487	0.000226	0
15647460259		6252618980	234		0	HBL13RkuP8hPfuPHZHIJTQZkoEtBdUQ9gtpKwGmSfJc=	0	2	0.006248	0.002487	0.000226	0
15647460260		6252618980	235		0	HBL13RkuP8hPfuPHZHIJTQZkoEtBdUQ9gtpKwGmSfJc=	0	2	0.006248	0.002487	0.000226	0
15647460261		6252618980	236		0	HBL13RkuP8hPfuPHZHIJTQZkoEtBdUQ9gtpKwGmSfJc=	0	2	0.006248	0.002487	0.000226	0
15647460262		6252618980	237		0	HBL13RkuP8hPfuPHZHIJTQZkoEtBdUQ9gtpKwGmSfJc=	0	2	0.006248	0.002487	0.000226	0
15647460263		6252618980	238		0	HBL13RkuP8hPfuPHZHIJTQZkoEtBdUQ9gtpKwGmSfJc=	0	2	0.006248	0.002487	0.000226	0
15647460264		6252618980	239		0	HBL13RkuP8hPfuPHZHIJTQZkoEtBdUQ9gtpKwGmSfJc=	0	2	0.006248	0.002487	0.000226	0
15647460265		6252618980	240		0	HBL13RkuP8hPfuPHZHIJTQZkoEtBdUQ9gtpKwGmSfJc=	0	2	0.006248	0.002487	0.000226	0
15647460266		6252618980	241		0	HBL13RkuP8hPfuPHZHIJTQZkoEtBdUQ9gtpKwGmSfJc=	0	2	0.006248	0.002487	0.000226	0
15647460267		6252618980	242		0	HBL13RkuP8hPfuPHZHIJTQZkoEtBdUQ9gtpKwGmSfJc=	0	2	0.006248	0.002487	0.000226	0
15647460268		6252618980	243		0	HBL13RkuP8hPfuPHZHIJTQZkoEtBdUQ9gtpKwGmSfJc=	0	2	0.006248	0.002487	0.000226	0
15647460269		6252618980	244		0	HBL13RkuP8hPfuPHZHIJTQZkoEtBdUQ9gtpKwGmSfJc=	0	2	0.006248	0.002487	0.000226	0
15647460270		6252618980	245		0	HBL13RkuP8hPfuPHZHIJTQZkoEtBdUQ9gtpKwGmSfJc=	0	2	0.006248	0.002487	0.000226	0
15647460271		6252618980	246		0	HBL13RkuP8hPfuPHZHIJTQZkoEtBdUQ9gtpKwGmSfJc=	0	2	0.006248	0.002487	0.000226	0
15647460272		6252618980	247		0	HBL13RkuP8hPfuPHZHIJTQZkoEtBdUQ9gtpKwGmSfJc=	0	2	0.006248	0.002487	0.000226	0
15647460273		6252618980	248		0	HBL13RkuP8hPfuPHZHIJTQZkoEtBdUQ9gtpKwGmSfJc=	0	2	0.006248	0.002487	0.000226	0
15647460274		6252618980	249		0	HBL13RkuP8hPfuPHZHIJTQZkoEtBdUQ9gtpKwGmSfJc=	0	2	0.006248	0.002487	0.000226	0
15647460275		6252618980	250		0	HBL13RkuP8hPfuPHZHIJTQZkoEtBdUQ9gtpKwGmSfJc=	0	2	0.006248	0.002487	0.000226	0
15647460276		6252618980	251		0	HBL13RkuP8hPfuPHZHIJTQZkoEtBdUQ9gtpKwGmSfJc=	0	2	0.006248	0.002487	0.000226	0
15647460277		6252618980	252		0	HBL13RkuP8hPfuPHZHIJTQZkoEtBdUQ9gtpKwGmSfJc=	0	2	0.006248	0.002487	0.000226	0
15647460278		6252618980	253		0	HBL13RkuP8hPfuPHZHIJTQZkoEtBdUQ9gtpKwGmSfJc=	0	2	0.006248	0.002487	0.000226	0
15647460279		6252618980	254		0	HBL13RkuP8hPfuPHZHIJTQZkoEtBdUQ9gtpKwGmSfJc=	0	2	0.006248	0.002487	0.000226	0
15647460280		6252618980	255		0	HBL13RkuP8hPfuPHZHIJTQZkoEtBdUQ9gtpKwGmSfJc=	0	2	0.006248	0.002487	0.000226	0
15647460281		6252618980	256		0	HBL13RkuP8hPfuPHZHIJTQZkoEtBdUQ9gtpKwGmSfJc=	0	2	0.006248	0.002487	0.000226	0
15647460282		6252618980	257		0	HBL13RkuP8hPfuPHZHIJTQZkoEtBdUQ9gtpKwGmSfJc=	0	2	0.006248	0.002487	0.000226	0
15647460283		6252618980	258		0	HBL13RkuP8hPfuPHZHIJTQZkoEtBdUQ9gtpKwGmSfJc=	0	2	0.006248	0.002487	0.000226	0
15647460284		6252618980	259		0	HBL13RkuP8hPfuPHZHIJTQZkoEtBdUQ9gtpKwGmSfJc=	0	2	0.006248	0.002487	0.000226	0
15647460285		6252618980	260		0	HBL13RkuP8hPfuPHZHIJTQZkoEtBdUQ9gtpKwGmSfJc=	0	2	0.006248	0.002487	0.000226	0
15647460286		6252618980	261		0	HBL13RkuP8hPfuPHZHIJTQZkoEtBdUQ9gtpKwGmSfJc=	0	2	0.006248	0.002487	0.000226	0
15647460287		6252618980	262		0	HBL13RkuP8hPfuPHZHIJTQZkoEtBdUQ9gtpKwGmSfJc=	0	2	0.006248	0.002487	0.000226	0
15647460288		6252618980	263		0	HBL13RkuP8hPfuPHZHIJTQZkoEtBdUQ9gtpKwGmSfJc=	0	2	0.006248	0.002487	0.000226	0
15647460289		6252618980	264		0	HBL13RkuP8hPfuPHZHIJTQZkoEtBdUQ9gtpKwGmSfJc=	0	2	0.006248	0.002487	0.000226	0
15647460290		6252618980	265		0	HBL13RkuP8hPfuPHZHIJTQZkoEtBdUQ9gtpKwGmSfJc=	0	2	0.006248	0.002487	0.000226	0
15647460291		6252618980	266		0	HBL13RkuP8hPfuPHZHIJTQZkoEtBdUQ9gtpKwGmSfJc=	0	2	0.006248	0.002487	0.000226	0
15647460292		6252618980	267		0	HBL13RkuP8hPfuPHZHIJTQZkoEtBdUQ9gtpKwGmSfJc=	0	2	0.006248	0.002487	0.000226	0
15647460293		6252618980	268		0	HBL13RkuP8hPfuPHZHIJTQZkoEtBdUQ9gtpKwGmSfJc=	0	2	0.006248	0.002487	0.000226	0
15647460294		6252618980	269		0	HBL13RkuP8hPfuPHZHIJTQZkoEtBdUQ9gtpKwGmSfJc=	0	2	0.006248	0.002487	0.000226	0
15647460295		6252618980	270		0	HBL13RkuP8hPfuPHZHIJTQZkoEtBdUQ9gtpKwGmSfJc=	0	2	0.006248	0.002487	0.000226	0
15647460296		6252618980	271		0	HBL13RkuP8hPfuPHZHIJTQZkoEtBdUQ9gtpKwGmSfJc=	0	2	0.006248	0.002487	0.000226	0
15647460297		6252618980	272		0	HBL13RkuP8hPfuPHZHIJTQZkoEtBdUQ9gtpKwGmSfJc=	0	2	0.006248	0.002487	0.000226	0
15647460298		6252618980	273		0	HBL13RkuP8hPfuPHZHIJTQZkoEtBdUQ9gtpKwGmSfJc=	0	2	0.006248	0.002487	0.000226	0
15647460299		6252618980	274		0	HBL13RkuP8hPfuPHZHIJTQZkoEtBdUQ9gtpKwGmSfJc=	0	2	0.006248	0.002487	0.000226	0
15647460300		6252618980	275		0	HBL13RkuP8hPfuPHZHIJTQZkoEtBdUQ9gtpKwGmSfJc=	0	2	0.006248	0.002487	0.000226	0
15647460301		6252618980	276		0	HBL13RkuP8hPfuPHZHIJTQZkoEtBdUQ9gtpKwGmSfJc=	0	2	0.006248	0.002487	0.000226	0
15647460302		6252618980	277		0	HBL13RkuP8hPfuPHZHIJTQZkoEtBdUQ9gtpKwGmSfJc=	0	2	0.006248	0.002487	0.000226	0
15647460303		6252618980	278		0	HBL13RkuP8hPfuPHZHIJTQZkoEtBdUQ9gtpKwGmSfJc=	0	2	0.006248	0.002487	0.000226	0
15647460304		6252618980	279		0	HBL13RkuP8hPfuPHZHIJTQZkoEtBdUQ9gtpKwGmSfJc=	0	2	0.006248	0.002487	0.000226	0
15647460305		6252618980	280		0	HBL13RkuP8hPfuPHZHIJTQZkoEtBdUQ9gtpKwGmSfJc=	0	2	0.006248	0.002487	0.000226	0
15647460306		6252618980	281		0	HBL13RkuP8hPfuPHZHIJTQZkoEtBdUQ9gtpKwGmSfJc=	0	2	0.006248	0.002487	0.000226	0
15647460307		6252618980	282		0	HBL13RkuP8hPfuPHZHIJTQZkoEtBdUQ9gtpKwGmSfJc=	0	2	0.006248	0.002487	0.000226	0
15647460308		6252618980	283		0	HBL13RkuP8hPfuPHZHIJTQZkoEtBdUQ9gtpKwGmSfJc=	0	2	0.006248	0.002487	0.000226	0
15647460309		6252618980	284		0	HBL13RkuP8hPfuPHZHIJTQZkoEtBdUQ9gtpKwGmSfJc=	0	2	0.006248	0.002487	0.000226	0
15647460310		6252618980	285		0	HBL13RkuP8hPfuPHZHIJTQZkoEtBdUQ9gtpKwGmSfJc=	0	2	0.006248	0.002487	0.000226	0
15647460311		6252618980	286		0	HBL13RkuP8hPfuPHZHIJTQZkoEtBdUQ9gtpKwGmSfJc=	0	2	0.006248	0.002487	0.000226	0
15647460312		6252618980	287		0	HBL13RkuP8hPfuPHZHIJTQZkoEtBdUQ9gtpKwGmSfJc=	0	2	0.006248	0.002487	0.000226	0
15647460313		6252618980	288		0	HBL13RkuP8hPfuPHZHIJTQZkoEtBdUQ9gtpKwGmSfJc=	0	2	0.006248	0.002487	0.000226	0
15647460314		6252618980	289		0	HBL13RkuP8hPfuPHZHIJTQZkoEtBdUQ9gtpKwGmSfJc=	0	2	0.006248	0.002487	0.000226	0
15647460315		6252618980	290		0	HBL13RkuP8hPfuPHZHIJTQZkoEtBdUQ9gtpKwGmSfJc=	0	2	0.006248	0.002487	0.000226	0
15647460316		6252618980	291		0	HBL13RkuP8hPfuPHZHIJTQZkoEtBdUQ9gtpKwGmSfJc=	0	2	0.006248	0.002487	0.000226	0
15647460317		6252618980	292		0	HBL13RkuP8hPfuPHZHIJTQZkoEtBdUQ9gtpKwGmSfJc=	0	2	0.006248	0.002487	0.000226	0
15647460318		6252618980	293		0	HBL13RkuP8hPfuPHZHIJTQZkoEtBdUQ9gtpKwGmSfJc=	0	2	0.006248	0.002487	0.000226	0
15647460319		6252618980	294		0	HBL13RkuP8hPfuPHZHIJTQZkoEtBdUQ9gtpKwGmSfJc=	0	2	0.006248	0.002487	0.000226	0
15647460320		6252618980	295		0	HBL13RkuP8hPfuPHZHIJTQZkoEtBdUQ9gtpKwGmSfJc=	0	2	0.006248	0.002487	0.000226	0
15647460321		6252618980	296		0	HBL13RkuP8hPfuPHZHIJTQZkoEtBdUQ9gtpKwGmSfJc=	0	2	0.006248	0.002487	0.000226	0
15647460322		6252618980	297		0	HBL13RkuP8hPfuPHZHIJTQZkoEtBdUQ9gtpKwGmSfJc=	0	2	0.006248	0.002487	0.000226	0
15647460323		6252618980	298		0	HBL13RkuP8hPfuPHZHIJTQZkoEtBdUQ9gtpKwGmSfJc=	0	2	0.006248	0.002487	0.000226	0
15647460324		6252618980	299		0	HBL13RkuP8hPfuPHZHIJTQZkoEtBdUQ9gtpKwGmSfJc=	0	2	0.006248	0.002487	0.000226	0
15647460325		6252618980	300		0	HBL13RkuP8hPfuPHZHIJTQZkoEtBdUQ9gtpKwGmSfJc=	0	2	0.006248	0.002487	0.000226	0
15647460326		6252618980	301		0	HBL13RkuP8hPfuPHZHIJTQZkoEtBdUQ9gtpKwGmSfJc=	0	2	0.006248	0.002487	0.000226	0
15647460327		6252618980	302		0	HBL13RkuP8hPfuPHZHIJTQZkoEtBdUQ9gtpKwGmSfJc=	0	2	0.006248	0.002487	0.000226	0
15647460328		6252618980	303		0	HBL13RkuP8hPfuPHZHIJTQZkoEtBdUQ9gtpKwGmSfJc=	0	2	0.006248	0.002487	0.000226	0
15647460329		6252618980	304		0	HBL13RkuP8hPfuPHZHIJTQZkoEtBdUQ9gtpKwGmSfJc=	0	2	0.006248	0.002487	0.000226	0
15647460330		6252618980	305		0	HBL13RkuP8hPfuPHZHIJTQZkoEtBdUQ9gtpKwGmSfJc=	0	2	0.006248	0.002487	0.000226	0
15647460331		6252618980	306		0	HBL13RkuP8hPfuPHZHIJTQZkoEtBdUQ9gtpKwGmSfJc=	0	2	0.006248	0.002487	0.000226	0
15647460332		6252618980	307		0	HBL13RkuP8hPfuPHZHIJTQZkoEtBdUQ9gtpKwGmSfJc=	0	2	0.006248	0.002487	0.000226	0
15647460333		6252618980	308		0	HBL13RkuP8hPfuPHZHIJTQZkoEtBdUQ9gtpKwGmSfJc=	0	2	0.006248	0.002487	0.000226	0
15647460334		6252618980	309		0	HBL13RkuP8hPfuPHZHIJTQZkoEtBdUQ9gtpKwGmSfJc=	0	2	0.006248	0.002487	0.000226	0
15647460335		6252618980	310		0	HBL13RkuP8hPfuPHZHIJTQZkoEtBdUQ9gtpKwGmSfJc=	0	2	0.006248	0.002487	0.000226	0
15647460336		6252618980	311		0	HBL13RkuP8hPfuPHZHIJTQZkoEtBdUQ9gtpKwGmSfJc=	0	2	0.006248	0.002487	0.000226	0
15647460337		6252618980	312		0	HBL13RkuP8hPfuPHZHIJTQZkoEtBdUQ9gtpKwGmSfJc=	0	2	0.006248	0.002487	0.000226	0
15647460338		6252618980	313		0	HBL13RkuP8hPfuPHZHIJTQZkoEtBdUQ9gtpKwGmSfJc=	0	2	0.006248	0.002487	0.000226	0
15647460339		6252618980	314		0	HBL13RkuP8hPfuPHZHIJTQZkoEtBdUQ9gtpKwGmSfJc=	0	2	0.006248	0.002487	0.000226	0
15647460340		6252618980	315		0	HBL13RkuP8hPfuPHZHIJTQZkoEtBdUQ9gtpKwGmSfJc=	0	2	0.006248	0.002487	0.000226	0
15647460341		6252618980	316		0	HBL13RkuP8hPfuPHZHIJTQZkoEtBdUQ9gtpKwGmSfJc=	0	2	0.006248	0.002487	0.000226	0
15647460342		6252618980	317		0	HBL13RkuP8hPfuPHZHIJTQZkoEtBdUQ9gtpKwGmSfJc=	0	2	0.006248	0.002487	0.000226	0
15647460343		6252618980	318		0	HBL13RkuP8hPfuPHZHIJTQZkoEtBdUQ9gtpKwGmSfJc=	0	2	0.006248	0.002487	0.000226	0
15647460344		6252618980	319		0	HBL13RkuP8hPfuPHZHIJTQZkoEtBdUQ9gtpKwGmSfJc=	0	2	0.006248	0.002487	0.000226	0
15647460345		6252618980	320		0	HBL13RkuP8hPfuPHZHIJTQZkoEtBdUQ9gtpKwGmSfJc=	0	2	0.006248	0.002487	0.000226	0
15647460346		6252618980	321		0	HBL13RkuP8hPfuPHZHIJTQZkoEtBdUQ9gtpKwGmSfJc=	0	2	0.006248	0.002487	0.000226	0
15647460347		6252618980	322		0	HBL13RkuP8hPfuPHZHIJTQZkoEtBdUQ9gtpKwGmSfJc=	0	2	0.006248	0.002487	0.000226	0
15647460348		6252618980	323		0	HBL13RkuP8hPfuPHZHIJTQZkoEtBdUQ9gtpKwGmSfJc=	0	2	0.006248	0.002487	0.000226	0
15647460349		6252618980	324		0	HBL13RkuP8hPfuPHZHIJTQZkoEtBdUQ9gtpKwGmSfJc=	0	2	0.006248	0.002487	0.000226	0
15647460350		6252618980	325		0	HBL13RkuP8hPfuPHZHIJTQZkoEtBdUQ9gtpKwGmSfJc=	0	2	0.006248	0.002487	0.000226	0
15647460351		6252618980	326		0	HBL13RkuP8hPfuPHZHIJTQZkoEtBdUQ9gtpKwGmSfJc=	0	2	0.006248	0.002487	0.000226	0
15647460352		6252618980	327		0	HBL13RkuP8hPfuPHZHIJTQZkoEtBdUQ9gtpKwGmSfJc=	0	2	0.006248	0.002487	0.000226	0
15647460353		6252618980	328		0	HBL13RkuP8hPfuPHZHIJTQZkoEtBdUQ9gtpKwGmSfJc=	0	2	0.006248	0.002487	0.000226	0
15647460354		6252618980	329		0	HBL13RkuP8hPfuPHZHIJTQZkoEtBdUQ9gtpKwGmSfJc=	0	2	0.006248	0.002487	0.000226	0
15647460355		6252618980	330		0	HBL13RkuP8hPfuPHZHIJTQZkoEtBdUQ9gtpKwGmSfJc=	0	2	0.006248	0.002487	0.000226	0
15647460356		6252618980	331		0	HBL13RkuP8hPfuPHZHIJTQZkoEtBdUQ9gtpKwGmSfJc=	0	2	0.006248	0.002487	0.000226	0
15647460357		6252618980	332		0	HBL13RkuP8hPfuPHZHIJTQZkoEtBdUQ9gtpKwGmSfJc=	0	2	0.006248	0.002487	0.000226	0
15647460358		6252618980	333		0	HBL13RkuP8hPfuPHZHIJTQZkoEtBdUQ9gtpKwGmSfJc=	0	2	0.006248	0.002487	0.000226	0
15647460359		6252618980	334		0	HBL13RkuP8hPfuPHZHIJTQZkoEtBdUQ9gtpKwGmSfJc=	0	2	0.006248	0.002487	0.000226	0
15647460360		6252618980	335		0	HBL13RkuP8hPfuPHZHIJTQZkoEtBdUQ9gtpKwGmSfJc=	0	2	0.006248	0.002487	0.000226	0
15647460361		6252618980	336		0	HBL13RkuP8hPfuPHZHIJTQZkoEtBdUQ9gtpKwGmSfJc=	0	2	0.006248	0.002487	0.000226	0
15647460362		6252618980	337		0	HBL13RkuP8hPfuPHZHIJTQZkoEtBdUQ9gtpKwGmSfJc=	0	2	0.006248	0.002487	0.000226	0
15647460363		6252618980	338		0	HBL13RkuP8hPfuPHZHIJTQZkoEtBdUQ9gtpKwGmSfJc=	0	2	0.006248	0.002487	0.000226	0
15647460364		6252618980	339		0	HBL13RkuP8hPfuPHZHIJTQZkoEtBdUQ9gtpKwGmSfJc=	0	2	0.006248	0.002487	0.000226	0
15647460365		6252618980	340		0	HBL13RkuP8hPfuPHZHIJTQZkoEtBdUQ9gtpKwGmSfJc=	0	2	0.006248	0.002487	0.000226	0
15647460366		6252618980	341		0	HBL13RkuP8hPfuPHZHIJTQZkoEtBdUQ9gtpKwGmSfJc=	0	2	0.006248	0.002487	0.000226	0
15647460367		6252618980	342		0	HBL13RkuP8hPfuPHZHIJTQZkoEtBdUQ9gtpKwGmSfJc=	0	2	0.006248	0.002487	0.000226	0
15647460368		6252618980	343		0	HBL13RkuP8hPfuPHZHIJTQZkoEtBdUQ9gtpKwGmSfJc=	0	2	0.006248	0.002487	0.000226	0
15647460369		6252618980	344		0	HBL13RkuP8hPfuPHZHIJTQZkoEtBdUQ9gtpKwGmSfJc=	0	2	0.006248	0.002487	0.000226	0
15647460370		6252618980	345		0	HBL13RkuP8hPfuPHZHIJTQZkoEtBdUQ9gtpKwGmSfJc=	0	2	0.006248	0.002487	0.000226	0
15647460371		6252618980	346		0	HBL13RkuP8hPfuPHZHIJTQZkoEtBdUQ9gtpKwGmSfJc=	0	2	0.006248	0.002487	0.000226	0
15647460372		6252618980	347		0	HBL13RkuP8hPfuPHZHIJTQZkoEtBdUQ9gtpKwGmSfJc=	0	2	0.006248	0.002487	0.000226	0
15647460373		6252618980	348		0	HBL13RkuP8hPfuPHZHIJTQZkoEtBdUQ9gtpKwGmSfJc=	0	2	0.006248	0.002487	0.000226	0
15647460374		6252618980	349		0	HBL13RkuP8hPfuPHZHIJTQZkoEtBdUQ9gtpKwGmSfJc=	0	2	0.006248	0.002487	0.000226	0
15647460375		6252618980	350		0	HBL13RkuP8hPfuPHZHIJTQZkoEtBdUQ9gtpKwGmSfJc=	0	2	0.006248	0.002487	0.000226	0
15647460376		6252618980	351		0	HBL13RkuP8hPfuPHZHIJTQZkoEtBdUQ9gtpKwGmSfJc=	0	2	0.006248	0.002487	0.000226	0
15647460377		6252618980	352		0	HBL13RkuP8hPfuPHZHIJTQZkoEtBdUQ9gtpKwGmSfJc=	0	2	0.006248	0.002487	0.000226	0
15647460378		6252618980	353		0	HBL13RkuP8hPfuPHZHIJTQZkoEtBdUQ9gtpKwGmSfJc=	0	2	0.006248	0.002487	0.000226	0
15647460379		6252618980	354		0	HBL13RkuP8hPfuPHZHIJTQZkoEtBdUQ9gtpKwGmSfJc=	0	2	0.006248	0.002487	0.000226	0
15647460380		6252618980	355		0	HBL13RkuP8hPfuPHZHIJTQZkoEtBdUQ9gtpKwGmSfJc=	0	2	0.006248	0.002487	0.000226	0
15647460381		6252618980	356		0	HBL13RkuP8hPfuPHZHIJTQZkoEtBdUQ9gtpKwGmSfJc=	0	2	0.006248	0.002487	0.000226	0
15647460382		6252618980	357		0	HBL13RkuP8hPfuPHZHIJTQZkoEtBdUQ9gtpKwGmSfJc=	0	2	0.006248	0.002487	0.000226	0
15647460383		6252618980	358		0	HBL13RkuP8hPfuPHZHIJTQZkoEtBdUQ9gtpKwGmSfJc=	0	2	0.006248	0.002487	0.000226	0
15647460384		6252618980	359		0	HBL13RkuP8hPfuPHZHIJTQZkoEtBdUQ9gtpKwGmSfJc=	0	2	0.006248	0.002487	0.000226	0
15647460385		6252618980	360		0	HBL13RkuP8hPfuPHZHIJTQZkoEtBdUQ9gtpKwGmSfJc=	0	2	0.006248	0.002487	0.000226	0
15647460386		6252618980	361		0	HBL13RkuP8hPfuPHZHIJTQZkoEtBdUQ9gtpKwGmSfJc=	0	2	0.006248	0.002487	0.000226	0
15647460387		6252618980	362		0	HBL13RkuP8hPfuPHZHIJTQZkoEtBdUQ9gtpKwGmSfJc=	0	2	0.006248	0.002487	0.000226	0
15647460388		6252618980	363		0	HBL13RkuP8hPfuPHZHIJTQZkoEtBdUQ9gtpKwGmSfJc=	0	2	0.006248	0.002487	0.000226	0
15647460389		6252618980	364		0	HBL13RkuP8hPfuPHZHIJTQZkoEtBdUQ9gtpKwGmSfJc=	0	2	0.006248	0.002487	0.000226	0
15647460390		6252618980	365		0	HBL13RkuP8hPfuPHZHIJTQZkoEtBdUQ9gtpKwGmSfJc=	0	2	0.006248	0.002487	0.000226	0
15647460391		6252618980	366		0	HBL13RkuP8hPfuPHZHIJTQZkoEtBdUQ9gtpKwGmSfJc=	0	2	0.006248	0.002487	0.000226	0
15647460392		6252618980	367		0	HBL13RkuP8hPfuPHZHIJTQZkoEtBdUQ9gtpKwGmSfJc=	0	2	0.006248	0.002487	0.000226	0
15647460393		6252618980	368		0	HBL13RkuP8hPfuPHZHIJTQZkoEtBdUQ9gtpKwGmSfJc=	0	2	0.006248	0.002487	0.000226	0
15647460394		6252618980	369		0	HBL13RkuP8hPfuPHZHIJTQZkoEtBdUQ9gtpKwGmSfJc=	0	2	0.006248	0.002487	0.000226	0
15647460395		6252618980	370		0	HBL13RkuP8hPfuPHZHIJTQZkoEtBdUQ9gtpKwGmSfJc=	0	2	0.006248	0.002487	0.000226	0
15647460396		6252618980	371		0	HBL13RkuP8hPfuPHZHIJTQZkoEtBdUQ9gtpKwGmSfJc=	0	2	0.006248	0.002487	0.000226	0
15647460397		6252618980	372		0	HBL13RkuP8hPfuPHZHIJTQZkoEtBdUQ9gtpKwGmSfJc=	0	2	0.006248	0.002487	0.000226	0
15647460398		6252618980	373		0	HBL13RkuP8hPfuPHZHIJTQZkoEtBdUQ9gtpKwGmSfJc=	0	2	0.006248	0.002487	0.000226	0
15647460399		6252618980	374		0	HBL13RkuP8hPfuPHZHIJTQZkoEtBdUQ9gtpKwGmSfJc=	0	2	0.006248	0.002487	0.000226	0
15647460400		6252618980	375		0	HBL13RkuP8hPfuPHZHIJTQZkoEtBdUQ9gtpKwGmSfJc=	0	2	0.006248	0.002487	0.000226	0
15647460401		6252618980	376		0	HBL13RkuP8hPfuPHZHIJTQZkoEtBdUQ9gtpKwGmSfJc=	0	2	0.006248	0.002487	0.000226	0
15647460402		6252618980	377		0	HBL13RkuP8hPfuPHZHIJTQZkoEtBdUQ9gtpKwGmSfJc=	0	2	0.006248	0.002487	0.000226	0
15647460403		6252618980	378		0	HBL13RkuP8hPfuPHZHIJTQZkoEtBdUQ9gtpKwGmSfJc=	0	2	0.006248	0.002487	0.000226	0
15647460404		6252618980	379		0	HBL13RkuP8hPfuPHZHIJTQZkoEtBdUQ9gtpKwGmSfJc=	0	2	0.006248	0.002487	0.000226	0
15647460405		6252618980	380		0	HBL13RkuP8hPfuPHZHIJTQZkoEtBdUQ9gtpKwGmSfJc=	0	2	0.006248	0.002487	0.000226	0
15647460406		6252618980	381		0	HBL13RkuP8hPfuPHZHIJTQZkoEtBdUQ9gtpKwGmSfJc=	0	2	0.006248	0.002487	0.000226	0
15647460407		6252618980	382		0	HBL13RkuP8hPfuPHZHIJTQZkoEtBdUQ9gtpKwGmSfJc=	0	2	0.006248	0.002487	0.000226	0
15647460408		6252618980	383		0	HBL13RkuP8hPfuPHZHIJTQZkoEtBdUQ9gtpKwGmSfJc=	0	2	0.006248	0.002487	0.000226	0
15647460409		6252618980	384		0	HBL13RkuP8hPfuPHZHIJTQZkoEtBdUQ9gtpKwGmSfJc=	0	2	0.006248	0.002487	0.000226	0
15647460410		6252618980	385		0	HBL13RkuP8hPfuPHZHIJTQZkoEtBdUQ9gtpKwGmSfJc=	0	2	0.006248	0.002487	0.000226	0
15647460411		6252618980	386		0	HBL13RkuP8hPfuPHZHIJTQZkoEtBdUQ9gtpKwGmSfJc=	0	2	0.006248	0.002487	0.000226	0
15647460412		6252618980	387		0	HBL13RkuP8hPfuPHZHIJTQZkoEtBdUQ9gtpKwGmSfJc=	0	2	0.006248	0.002487	0.000226	0
15647460413		6252618980	388		0	HBL13RkuP8hPfuPHZHIJTQZkoEtBdUQ9gtpKwGmSfJc=	0	2	0.006248	0.002487	0.000226	0
15647460414		6252618980	389		0	HBL13RkuP8hPfuPHZHIJTQZkoEtBdUQ9gtpKwGmSfJc=	0	2	0.006248	0.002487	0.000226	0
15647460415		6252618980	390		0	HBL13RkuP8hPfuPHZHIJTQZkoEtBdUQ9gtpKwGmSfJc=	0	2	0.006248	0.002487	0.000226	0
15647460416		6252618980	391		0	HBL13RkuP8hPfuPHZHIJTQZkoEtBdUQ9gtpKwGmSfJc=	0	2	0.006248	0.002487	0.000226	0
15647460417		6252618980	392		0	HBL13RkuP8hPfuPHZHIJTQZkoEtBdUQ9gtpKwGmSfJc=	0	2	0.006248	0.002487	0.000226	0
15647460418		6252618980	393		0	HBL13RkuP8hPfuPHZHIJTQZkoEtBdUQ9gtpKwGmSfJc=	0	2	0.006248	0.002487	0.000226	0
15647460419		6252618980	394		0	HBL13RkuP8hPfuPHZHIJTQZkoEtBdUQ9gtpKwGmSfJc=	0	2	0.006248	0.002487	0.000226	0
15647460420		6252618980	395		0	HBL13RkuP8hPfuPHZHIJTQZkoEtBdUQ9gtpKwGmSfJc=	0	2	0.006248	0.002487	0.000226	0
15647460421		6252618980	396		0	HBL13RkuP8hPfuPHZHIJTQZkoEtBdUQ9gtpKwGmSfJc=	0	2	0.006248	0.002487	0.000226	0
15647460422		6252618980	397		0	HBL13RkuP8hPfuPHZHIJTQZkoEtBdUQ9gtpKwGmSfJc=	0	2	0.006248	0.002487	0.000226	0
15647460423		6252618980	398		0	HBL13RkuP8hPfuPHZHIJTQZkoEtBdUQ9gtpKwGmSfJc=	0	2	0.006248	0.002487	0.000226	0
15647460424		6252618980	399		0	HBL13RkuP8hPfuPHZHIJTQZkoEtBdUQ9gtpKwGmSfJc=	0	2	0.006248	0.002487	0.000226	0
15647460425		6252618980	400		0	HBL13RkuP8hPfuPHZHIJTQZkoEtBdUQ9gtpKwGmSfJc=	0	2	0.006248	0.002487	0.000226	0
15647460426		6252618980	401		0	HBL13RkuP8hPfuPHZHIJTQZkoEtBdUQ9gtpKwGmSfJc=	0	2	0.006248	0.002487	0.000226	0
15647460427		6252618980	402		0	HBL13RkuP8hPfuPHZHIJTQZkoEtBdUQ9gtpKwGmSfJc=	0	2	0.006248	0.002487	0.000226	0
15647460428		6252618980	403		0	HBL13RkuP8hPfuPHZHIJTQZkoEtBdUQ9gtpKwGmSfJc=	0	2	0.006248	0.002487	0.000226	0
15647460429		6252618980	404		0	HBL13RkuP8hPfuPHZHIJTQZkoEtBdUQ9gtpKwGmSfJc=	0	2	0.006248	0.002487	0.000226	0
15647460430		6252618980	405		0	HBL13RkuP8hPfuPHZHIJTQZkoEtBdUQ9gtpKwGmSfJc=	0	2	0.006248	0.002487	0.000226	0
15647460431		6252618980	406		0	HBL13RkuP8hPfuPHZHIJTQZkoEtBdUQ9gtpKwGmSfJc=	0	2	0.006248	0.002487	0.000226	0
15647460432		6252618980	407		0	HBL13RkuP8hPfuPHZHIJTQZkoEtBdUQ9gtpKwGmSfJc=	0	2	0.006248	0.002487	0.000226	0
15647460433		6252618980	408		0	HBL13RkuP8hPfuPHZHIJTQZkoEtBdUQ9gtpKwGmSfJc=	0	2	0.006248	0.002487	0.000226	0
15647460434		6252618980	409		0	HBL13RkuP8hPfuPHZHIJTQZkoEtBdUQ9gtpKwGmSfJc=	0	2	0.006248	0.002487	0.000226	0
15647460435		6252618980	410		0	HBL13RkuP8hPfuPHZHIJTQZkoEtBdUQ9gtpKwGmSfJc=	0	2	0.006248	0.002487	0.000226	0
15647460436		6252618980	411		0	HBL13RkuP8hPfuPHZHIJTQZkoEtBdUQ9gtpKwGmSfJc=	0	2	0.006248	0.002487	0.000226	0
15647460437		6252618980	412		0	HBL13RkuP8hPfuPHZHIJTQZkoEtBdUQ9gtpKwGmSfJc=	0	2	0.006248	0.002487	0.000226	0
15647460438		6252618980	413		0	HBL13RkuP8hPfuPHZHIJTQZkoEtBdUQ9gtpKwGmSfJc=	0	2	0.006248	0.002487	0.000226	0
15647460439		6252618980	414		0	HBL13RkuP8hPfuPHZHIJTQZkoEtBdUQ9gtpKwGmSfJc=	0	2	0.006248	0.002487	0.000226	0
15647460440		6252618980	415		0	HBL13RkuP8hPfuPHZHIJTQZkoEtBdUQ9gtpKwGmSfJc=	0	2	0.006248	0.002487	0.000226	0
15647460441		6252618980	416		0	HBL13RkuP8hPfuPHZHIJTQZkoEtBdUQ9gtpKwGmSfJc=	0	2	0.006248	0.002487	0.000226	0
15647460442		6252618980	417		0	HBL13RkuP8hPfuPHZHIJTQZkoEtBdUQ9gtpKwGmSfJc=	0	2	0.006248	0.002487	0.000226	0
15647460443		6252618980	418		0	HBL13RkuP8hPfuPHZHIJTQZkoEtBdUQ9gtpKwGmSfJc=	0	2	0.006248	0.002487	0.000226	0
15647460444		6252618980	419		0	HBL13RkuP8hPfuPHZHIJTQZkoEtBdUQ9gtpKwGmSfJc=	0	2	0.006248	0.002487	0.000226	0
15647460445		6252618980	420		0	HBL13RkuP8hPfuPHZHIJTQZkoEtBdUQ9gtpKwGmSfJc=	0	2	0.006248	0.002487	0.000226	0
15647460446		6252618980	421		0	HBL13RkuP8hPfuPHZHIJTQZkoEtBdUQ9gtpKwGmSfJc=	0	2	0.006248	0.002487	0.000226	0
15647460447		6252618980	422		0	HBL13RkuP8hPfuPHZHIJTQZkoEtBdUQ9gtpKwGmSfJc=	0	2	0.006248	0.002487	0.000226	0
15647460448		6252618980	423		0	HBL13RkuP8hPfuPHZHIJTQZkoEtBdUQ9gtpKwGmSfJc=	0	2	0.006248	0.002487	0.000226	0
15647460449		6252618980	424		0	HBL13RkuP8hPfuPHZHIJTQZkoEtBdUQ9gtpKwGmSfJc=	0	2	0.006248	0.002487	0.000226	0
15647460450		6252618980	425		0	HBL13RkuP8hPfuPHZHIJTQZkoEtBdUQ9gtpKwGmSfJc=	0	2	0.006248	0.002487	0.000226	0
15647460451		6252618980	426		0	HBL13RkuP8hPfuPHZHIJTQZkoEtBdUQ9gtpKwGmSfJc=	0	2	0.006248	0.002487	0.000226	0
15647460452		6252618980	427		0	HBL13RkuP8hPfuPHZHIJTQZkoEtBdUQ9gtpKwGmSfJc=	0	2	0.006248	0.002487	0.000226	0
15647460453		6252618980	428		0	HBL13RkuP8hPfuPHZHIJTQZkoEtBdUQ9gtpKwGmSfJc=	0	2	0.006248	0.002487	0.000226	0
15647460454		6252618980	429		0	HBL13RkuP8hPfuPHZHIJTQZkoEtBdUQ9gtpKwGmSfJc=	0	2	0.006248	0.002487	0.000226	0
15647460455		6252618980	430		0	HBL13RkuP8hPfuPHZHIJTQZkoEtBdUQ9gtpKwGmSfJc=	0	2	0.006248	0.002487	0.000226	0
15647460456		6252618980	431		0	HBL13RkuP8hPfuPHZHIJTQZkoEtBdUQ9gtpKwGmSfJc=	0	2	0.006248	0.002487	0.000226	0
15647460457		6252618980	432		0	HBL13RkuP8hPfuPHZHIJTQZkoEtBdUQ9gtpKwGmSfJc=	0	2	0.006248	0.002487	0.000226	0
15647460458		6252618980	433		0	HBL13RkuP8hPfuPHZHIJTQZkoEtBdUQ9gtpKwGmSfJc=	0	2	0.006248	0.002487	0.000226	0
15647460459		6252618980	434		0	HBL13RkuP8hPfuPHZHIJTQZkoEtBdUQ9gtpKwGmSfJc=	0	2	0.006248	0.002487	0.000226	0
15647460460		6252618980	435		0	HBL13RkuP8hPfuPHZHIJTQZkoEtBdUQ9gtpKwGmSfJc=	0	2	0.006248	0.002487	0.000226	0
15647460461		6252618980	436		0	HBL13RkuP8hPfuPHZHIJTQZkoEtBdUQ9gtpKwGmSfJc=	0	2	0.006248	0.002487	0.000226	0
15647460462		6252618980	437		0	HBL13RkuP8hPfuPHZHIJTQZkoEtBdUQ9gtpKwGmSfJc=	0	2	0.006248	0.002487	0.000226	0
15647460463		6252618980	438		0	HBL13RkuP8hPfuPHZHIJTQZkoEtBdUQ9gtpKwGmSfJc=	0	2	0.006248	0.002487	0.000226	0
15647460464		6252618980	439		0	HBL13RkuP8hPfuPHZHIJTQZkoEtBdUQ9gtpKwGmSfJc=	0	2	0.006248	0.002487	0.000226	0
15647460465		6252618980	440		0	HBL13RkuP8hPfuPHZHIJTQZkoEtBdUQ9gtpKwGmSfJc=	0	2	0.006248	0.002487	0.000226	0
15647460466		6252618980	441		0	HBL13RkuP8hPfuPHZHIJTQZkoEtBdUQ9gtpKwGmSfJc=	0	2	0.006248	0.002487	0.000226	0
15647460467		6252618980	442		0	HBL13RkuP8hPfuPHZHIJTQZkoEtBdUQ9gtpKwGmSfJc=	0	2	0.006248	0.002487	0.000226	0
15647460468		6252618980	443		0	HBL13RkuP8hPfuPHZHIJTQZkoEtBdUQ9gtpKwGmSfJc=	0	2	0.006248	0.002487	0.000226	0
15647460469		6252618980	444		0	HBL13RkuP8hPfuPHZHIJTQZkoEtBdUQ9gtpKwGmSfJc=	0	2	0.006248	0.002487	0.000226	0
15647460470		6252618980	445		0	HBL13RkuP8hPfuPHZHIJTQZkoEtBdUQ9gtpKwGmSfJc=	0	2	0.006248	0.002487	0.000226	0
15647460471		6252618980	446		0	HBL13RkuP8hPfuPHZHIJTQZkoEtBdUQ9gtpKwGmSfJc=	0	2	0.006248	0.002487	0.000226	0
15647460472		6252618980	447		0	HBL13RkuP8hPfuPHZHIJTQZkoEtBdUQ9gtpKwGmSfJc=	0	2	0.006248	0.002487	0.000226	0
15647460473		6252618980	448		0	HBL13RkuP8hPfuPHZHIJTQZkoEtBdUQ9gtpKwGmSfJc=	0	2	0.006248	0.002487	0.000226	0
15647460474		6252618980	449		0	HBL13RkuP8hPfuPHZHIJTQZkoEtBdUQ9gtpKwGmSfJc=	0	2	0.006248	0.002487	0.000226	0
15647460475		6252618980	450		0	HBL13RkuP8hPfuPHZHIJTQZkoEtBdUQ9gtpKwGmSfJc=	0	2	0.006248	0.002487	0.000226	0
15647460476		6252618980	451		0	HBL13RkuP8hPfuPHZHIJTQZkoEtBdUQ9gtpKwGmSfJc=	0	2	0.006248	0.002487	0.000226	0
15647460477		6252618980	452		0	HBL13RkuP8hPfuPHZHIJTQZkoEtBdUQ9gtpKwGmSfJc=	0	2	0.006248	0.002487	0.000226	0
15647460478		6252618980	453		0	HBL13RkuP8hPfuPHZHIJTQZkoEtBdUQ9gtpKwGmSfJc=	0	2	0.006248	0.002487	0.000226	0
15647460479		6252618980	454		0	HBL13RkuP8hPfuPHZHIJTQZkoEtBdUQ9gtpKwGmSfJc=	0	2	0.006248	0.002487	0.000226	0
15647460480		6252618980	455		0	HBL13RkuP8hPfuPHZHIJTQZkoEtBdUQ9gtpKwGmSfJc=	0	2	0.006248	0.002487	0.000226	0
15647460481		6252618980	456		0	HBL13RkuP8hPfuPHZHIJTQZkoEtBdUQ9gtpKwGmSfJc=	0	2	0.006248	0.002487	0.000226	0
15647460482		6252618980	457		0	HBL13RkuP8hPfuPHZHIJTQZkoEtBdUQ9gtpKwGmSfJc=	0	2	0.006248	0.002487	0.000226	0
15647460483		6252618980	458		0	HBL13RkuP8hPfuPHZHIJTQZkoEtBdUQ9gtpKwGmSfJc=	0	2	0.006248	0.002487	0.000226	0
15647460484		6252618980	459		0	HBL13RkuP8hPfuPHZHIJTQZkoEtBdUQ9gtpKwGmSfJc=	0	2	0.006248	0.002487	0.000226	0
15647460485		6252618980	460		0	HBL13RkuP8hPfuPHZHIJTQZkoEtBdUQ9gtpKwGmSfJc=	0	2	0.006248	0.002487	0.000226	0
15647460486		6252618980	461		0	HBL13RkuP8hPfuPHZHIJTQZkoEtBdUQ9gtpKwGmSfJc=	0	2	0.006248	0.002487	0.000226	0
15647460487		6252618980	462		0	HBL13RkuP8hPfuPHZHIJTQZkoEtBdUQ9gtpKwGmSfJc=	0	2	0.006248	0.002487	0.000226	0
15647460488		6252618980	463		0	HBL13RkuP8hPfuPHZHIJTQZkoEtBdUQ9gtpKwGmSfJc=	0	2	0.006248	0.002487	0.000226	0
15647460489		6252618980	464		0	HBL13RkuP8hPfuPHZHIJTQZkoEtBdUQ9gtpKwGmSfJc=	0	2	0.006248	0.002487	0.000226	0
15647460490		6252618980	465		0	HBL13RkuP8hPfuPHZHIJTQZkoEtBdUQ9gtpKwGmSfJc=	0	2	0.006248	0.002487	0.000226	0
15647460491		6252618980	466		0	HBL13RkuP8hPfuPHZHIJTQZkoEtBdUQ9gtpKwGmSfJc=	0	2	0.006248	0.002487	0.000226	0
15647460492		6252618980	467		0	HBL13RkuP8hPfuPHZHIJTQZkoEtBdUQ9gtpKwGmSfJc=	0	2	0.006248	0.002487	0.000226	0
15647460493		6252618980	468		0	HBL13RkuP8hPfuPHZHIJTQZkoEtBdUQ9gtpKwGmSfJc=	0	2	0.006248	0.002487	0.000226	0
15647460494		6252618980	469		0	HBL13RkuP8hPfuPHZHIJTQZkoEtBdUQ9gtpKwGmSfJc=	0	2	0.006248	0.002487	0.000226	0
15647460495		6252618980	470		0	HBL13RkuP8hPfuPHZHIJTQZkoEtBdUQ9gtpKwGmSfJc=	0	2	0.006248	0.002487	0.000226	0
15647460496		6252618980	471		0	HBL13RkuP8hPfuPHZHIJTQZkoEtBdUQ9gtpKwGmSfJc=	0	2	0.006248	0.002487	0.000226	0
15647460497		6252618980	472		0	HBL13RkuP8hPfuPHZHIJTQZkoEtBdUQ9gtpKwGmSfJc=	0	2	0.006248	0.002487	0.000226	0
15647460498		6252618980	473		0	HBL13RkuP8hPfuPHZHIJTQZkoEtBdUQ9gtpKwGmSfJc=	0	2	0.006248	0.002487	0.000226	0
15647460499		6252618980	474		0	HBL13RkuP8hPfuPHZHIJTQZkoEtBdUQ9gtpKwGmSfJc=	0	2	0.006248	0.002487	0.000226	0
15647460500		6252618980	475		0	HBL13RkuP8hPfuPHZHIJTQZkoEtBdUQ9gtpKwGmSfJc=	0	2	0.006248	0.002487	0.000226	0
15647460501		6252618980	476		0	HBL13RkuP8hPfuPHZHIJTQZkoEtBdUQ9gtpKwGmSfJc=	0	2	0.006248	0.002487	0.000226	0
15647460502		6252618980	477		0	HBL13RkuP8hPfuPHZHIJTQZkoEtBdUQ9gtpKwGmSfJc=	0	2	0.006248	0.002487	0.000226	0
15647460503		6252618980	478		0	HBL13RkuP8hPfuPHZHIJTQZkoEtBdUQ9gtpKwGmSfJc=	0	2	0.006248	0.002487	0.000226	0
15647460504		6252618980	479		0	HBL13RkuP8hPfuPHZHIJTQZkoEtBdUQ9gtpKwGmSfJc=	0	2	0.006248	0.002487	0.000226	0
15647460505		6252618980	480		0	HBL13RkuP8hPfuPHZHIJTQZkoEtBdUQ9gtpKwGmSfJc=	0	2	0.006248	0.002487	0.000226	0
15647460506		6252618980	481		0	HBL13RkuP8hPfuPHZHIJTQZkoEtBdUQ9gtpKwGmSfJc=	0	2	0.006248	0.002487	0.000226	0
15647460507		6252618980	482		0	HBL13RkuP8hPfuPHZHIJTQZkoEtBdUQ9gtpKwGmSfJc=	0	2	0.006248	0.002487	0.000226	0
15647460508		6252618980	483		0	HBL13RkuP8hPfuPHZHIJTQZkoEtBdUQ9gtpKwGmSfJc=	0	2	0.006248	0.002487	0.000226	0
15647460509		6252618980	484		0	HBL13RkuP8hPfuPHZHIJTQZkoEtBdUQ9gtpKwGmSfJc=	0	2	0.006248	0.002487	0.000226	0
15647460510		6252618980	485		0	HBL13RkuP8hPfuPHZHIJTQZkoEtBdUQ9gtpKwGmSfJc=	0	2	0.006248	0.002487	0.000226	0
15647460511		6252618980	486		0	HBL13RkuP8hPfuPHZHIJTQZkoEtBdUQ9gtpKwGmSfJc=	0	2	0.006248	0.002487	0.000226	0
15647460512		6252618980	487		0	HBL13RkuP8hPfuPHZHIJTQZkoEtBdUQ9gtpKwGmSfJc=	0	2	0.006248	0.002487	0.000226	0
15647460513		6252618980	488		0	HBL13RkuP8hPfuPHZHIJTQZkoEtBdUQ9gtpKwGmSfJc=	0	2	0.006248	0.002487	0.000226	0
15647460514		6252620492	0		0	HBL13RkuP8hPfuPHZHIJTQZkoEtBdUQ9gtpKwGmSfJc=	2	0	0.006248	0.007767	3.815e-05	0
15647460562		515042969	8	381368	1	/fk1fVcVxZ6iM6gHZzqbIyq56m5zrmHfpdcZ/zzkq4c=	2	0	0.01562	0.01553	0.0002155	0
15647460574		515042969	15	711482	1	/fk1fVcVxZ6iM6gHZzqbIyq56m5zrmHfpdcZ/zzkq4c=	2	0	0.01562	0.01553	0.0002155	0
15647460586		515042969	24	905607	1	/fk1fVcVxZ6iM6gHZzqbIyq56m5zrmHfpdcZ/zzkq4c=	2	0	0.01562	0.01553	0.0002155	0
15647460597		6252620490	0	8055698	1	8OkMisyvwLRFV8wxW85Psk0o/my2wpLBMFuoz4pvotY=	1	0	0.006248	0.004662	3.815e-05	0
15647482375		515042969	9		5	/fk1fVcVxZ6iM6gHZzqbIyq56m5zrmHfpdcZ/zzkq4c=	2	0	0.01562	0.01553	0.0002155	0
15647482378		515042969	9		0	/fk1fVcVxZ6iM6gHZzqbIyq56m5zrmHfpdcZ/zzkq4c=	2	0	0.01562	0.01553	0.0002155	0
15647482784		6251277720	1682	8055718	4	Nugr6rX+U6WELDvGY6ars76339mw/Uc2fgD1/rZ6fkA=	0	1	0.0625	0.0318	0.0002699	0
15648214323		6252618720	0	4868193536	1	HBL13RkuP8hPfuPHZHIJTQZkoEtBdUQ9gtpKwGmSfJc=	0	2	0.03125	0.003731	0.000226	0
15648214337		6252618720	1	38700108	1	HBL13RkuP8hPfuPHZHIJTQZkoEtBdUQ9gtpKwGmSfJc=	0	2	0.03125	0.003731	0.000226	0
15648214351		6252618720	2	5796665	1	HBL13RkuP8hPfuPHZHIJTQZkoEtBdUQ9gtpKwGmSfJc=	0	2	0.03125	0.003731	0.000226	0
15648214365		6252618720	3	3938673172	1	HBL13RkuP8hPfuPHZHIJTQZkoEtBdUQ9gtpKwGmSfJc=	0	2	0.03125	0.003731	0.000226	0
15648214379		6252618720	4	1270768	1	HBL13RkuP8hPfuPHZHIJTQZkoEtBdUQ9gtpKwGmSfJc=	0	2	0.03125	0.003731	0.000226	0
15648214424		6252618720	5	1437359316	1	HBL13RkuP8hPfuPHZHIJTQZkoEtBdUQ9gtpKwGmSfJc=	0	2	0.03125	0.003731	0.000226	0
15648214445		6252618720	6	4933704532	1	HBL13RkuP8hPfuPHZHIJTQZkoEtBdUQ9gtpKwGmSfJc=	0	2	0.03125	0.003731	0.000226	0
15648214459		6252618720	7	929600803	1	HBL13RkuP8hPfuPHZHIJTQZkoEtBdUQ9gtpKwGmSfJc=	0	2	0.03125	0.003731	0.000226	0
15648214473		6252618720	8	284785468	1	HBL13RkuP8hPfuPHZHIJTQZkoEtBdUQ9gtpKwGmSfJc=	0	2	0.03125	0.003731	0.000226	0
15648214536		6252618720	9	4477559343	1	HBL13RkuP8hPfuPHZHIJTQZkoEtBdUQ9gtpKwGmSfJc=	0	2	0.03125	0.003731	0.000226	0
15648214560		6252618720	10	30801025	1	HBL13RkuP8hPfuPHZHIJTQZkoEtBdUQ9gtpKwGmSfJc=	0	2	0.03125	0.003731	0.000226	0
15648214571		6252618980	0	3938673172	1	HBL13RkuP8hPfuPHZHIJTQZkoEtBdUQ9gtpKwGmSfJc=	0	2	0.006248	0.002487	0.000226	0
15648214579		6252618980	1	929600803	1	HBL13RkuP8hPfuPHZHIJTQZkoEtBdUQ9gtpKwGmSfJc=	0	2	0.006248	0.002487	0.000226	0
15648214587		6252618980	2	4868193536	1	HBL13RkuP8hPfuPHZHIJTQZkoEtBdUQ9gtpKwGmSfJc=	0	2	0.006248	0.002487	0.000226	0
15648214601		6252618980	3	2055507446	1	HBL13RkuP8hPfuPHZHIJTQZkoEtBdUQ9gtpKwGmSfJc=	0	2	0.006248	0.002487	0.000226	0
15648214615		6252618980	4	294855027	1	HBL13RkuP8hPfuPHZHIJTQZkoEtBdUQ9gtpKwGmSfJc=	0	2	0.006248	0.002487	0.000226	0
15648214629		6252618980	5	4820073870	1	HBL13RkuP8hPfuPHZHIJTQZkoEtBdUQ9gtpKwGmSfJc=	0	2	0.006248	0.002487	0.000226	0
15648214643		6252618980	6	711245	1	HBL13RkuP8hPfuPHZHIJTQZkoEtBdUQ9gtpKwGmSfJc=	0	2	0.006248	0.002487	0.000226	0
15648214657		6252618980	7	5773926	1	HBL13RkuP8hPfuPHZHIJTQZkoEtBdUQ9gtpKwGmSfJc=	0	2	0.006248	0.002487	0.000226	0
15648214671		6252618980	8	4820235086	1	HBL13RkuP8hPfuPHZHIJTQZkoEtBdUQ9gtpKwGmSfJc=	0	2	0.006248	0.002487	0.000226	0
15648214685		6252618980	9	4820247043	1	HBL13RkuP8hPfuPHZHIJTQZkoEtBdUQ9gtpKwGmSfJc=	0	2	0.006248	0.002487	0.000226	0
15648214699		6252618980	10	38673926	1	HBL13RkuP8hPfuPHZHIJTQZkoEtBdUQ9gtpKwGmSfJc=	0	2	0.006248	0.002487	0.000226	0
15648214713		6252618980	11	501449681	1	HBL13RkuP8hPfuPHZHIJTQZkoEtBdUQ9gtpKwGmSfJc=	0	2	0.006248	0.002487	0.000226	0
15648214727		6252618980	12	1920012683	1	HBL13RkuP8hPfuPHZHIJTQZkoEtBdUQ9gtpKwGmSfJc=	0	2	0.006248	0.002487	0.000226	0
15648214741		6252618980	13	1258761	1	HBL13RkuP8hPfuPHZHIJTQZkoEtBdUQ9gtpKwGmSfJc=	0	2	0.006248	0.002487	0.000226	0
15648214755		6252618980	14	717321	1	HBL13RkuP8hPfuPHZHIJTQZkoEtBdUQ9gtpKwGmSfJc=	0	2	0.006248	0.002487	0.000226	0
15648214769		6252618980	15	336048068	1	HBL13RkuP8hPfuPHZHIJTQZkoEtBdUQ9gtpKwGmSfJc=	0	2	0.006248	0.002487	0.000226	0
15648214783		6252618980	16	38738418	1	HBL13RkuP8hPfuPHZHIJTQZkoEtBdUQ9gtpKwGmSfJc=	0	2	0.006248	0.002487	0.000226	0
15648214797		6252618980	17	1094325	1	HBL13RkuP8hPfuPHZHIJTQZkoEtBdUQ9gtpKwGmSfJc=	0	2	0.006248	0.002487	0.000226	0
15648214811		6252618980	18	329168536	1	HBL13RkuP8hPfuPHZHIJTQZkoEtBdUQ9gtpKwGmSfJc=	0	2	0.006248	0.002487	0.000226	0
15648214825		6252618980	19	336068340	1	HBL13RkuP8hPfuPHZHIJTQZkoEtBdUQ9gtpKwGmSfJc=	0	2	0.006248	0.002487	0.000226	0
15648214839		6252618980	20	1216006893	1	HBL13RkuP8hPfuPHZHIJTQZkoEtBdUQ9gtpKwGmSfJc=	0	2	0.006248	0.002487	0.000226	0
15648214853		6252618980	21	782232980	1	HBL13RkuP8hPfuPHZHIJTQZkoEtBdUQ9gtpKwGmSfJc=	0	2	0.006248	0.002487	0.000226	0
15648214867		6252618980	22	2274709005	1	HBL13RkuP8hPfuPHZHIJTQZkoEtBdUQ9gtpKwGmSfJc=	0	2	0.006248	0.002487	0.000226	0
15648214881		6252618980	23	1340558	1	HBL13RkuP8hPfuPHZHIJTQZkoEtBdUQ9gtpKwGmSfJc=	0	2	0.006248	0.002487	0.000226	0
15648214895		6252618980	24	38690820	1	HBL13RkuP8hPfuPHZHIJTQZkoEtBdUQ9gtpKwGmSfJc=	0	2	0.006248	0.002487	0.000226	0
15648214909		6252618980	25	82731175	1	HBL13RkuP8hPfuPHZHIJTQZkoEtBdUQ9gtpKwGmSfJc=	0	2	0.006248	0.002487	0.000226	0
15648214923		6252618980	26	4469393756	1	HBL13RkuP8hPfuPHZHIJTQZkoEtBdUQ9gtpKwGmSfJc=	0	2	0.006248	0.002487	0.000226	0
15648214937		6252618980	27	63702754	1	HBL13RkuP8hPfuPHZHIJTQZkoEtBdUQ9gtpKwGmSfJc=	0	2	0.006248	0.002487	0.000226	0
15648214951		6252618980	28	4820240884	1	HBL13RkuP8hPfuPHZHIJTQZkoEtBdUQ9gtpKwGmSfJc=	0	2	0.006248	0.002487	0.000226	0
15648214965		6252618980	29	351622877	1	HBL13RkuP8hPfuPHZHIJTQZkoEtBdUQ9gtpKwGmSfJc=	0	2	0.006248	0.002487	0.000226	0
15648214979		6252618980	30	3539639108	1	HBL13RkuP8hPfuPHZHIJTQZkoEtBdUQ9gtpKwGmSfJc=	0	2	0.006248	0.002487	0.000226	0
15648214993		6252618980	31	682840	1	HBL13RkuP8hPfuPHZHIJTQZkoEtBdUQ9gtpKwGmSfJc=	0	2	0.006248	0.002487	0.000226	0
15648215007		6252618980	32	5784322	1	HBL13RkuP8hPfuPHZHIJTQZkoEtBdUQ9gtpKwGmSfJc=	0	2	0.006248	0.002487	0.000226	0
15648215021		6252618980	33	1094559	1	HBL13RkuP8hPfuPHZHIJTQZkoEtBdUQ9gtpKwGmSfJc=	0	2	0.006248	0.002487	0.000226	0
15648215035		6252618980	34	2850407	1	HBL13RkuP8hPfuPHZHIJTQZkoEtBdUQ9gtpKwGmSfJc=	0	2	0.006248	0.002487	0.000226	0
15648215049		6252618980	35	295014313	1	HBL13RkuP8hPfuPHZHIJTQZkoEtBdUQ9gtpKwGmSfJc=	0	2	0.006248	0.002487	0.000226	0
15648215063		6252618980	36	4303294957	1	HBL13RkuP8hPfuPHZHIJTQZkoEtBdUQ9gtpKwGmSfJc=	0	2	0.006248	0.002487	0.000226	0
15648215077		6252618980	37	351636063	1	HBL13RkuP8hPfuPHZHIJTQZkoEtBdUQ9gtpKwGmSfJc=	0	2	0.006248	0.002487	0.000226	0
15648215091		6252618980	38	1734526	1	HBL13RkuP8hPfuPHZHIJTQZkoEtBdUQ9gtpKwGmSfJc=	0	2	0.006248	0.002487	0.000226	0
15648215105		6252618980	39	3418895532	1	HBL13RkuP8hPfuPHZHIJTQZkoEtBdUQ9gtpKwGmSfJc=	0	2	0.006248	0.002487	0.000226	0
15648215119		6252618980	40	1270178	1	HBL13RkuP8hPfuPHZHIJTQZkoEtBdUQ9gtpKwGmSfJc=	0	2	0.006248	0.002487	0.000226	0
15648215133		6252618980	41	6566775	1	HBL13RkuP8hPfuPHZHIJTQZkoEtBdUQ9gtpKwGmSfJc=	0	2	0.006248	0.002487	0.000226	0
15648215147		6252618980	42	4477188546	1	HBL13RkuP8hPfuPHZHIJTQZkoEtBdUQ9gtpKwGmSfJc=	0	2	0.006248	0.002487	0.000226	0
15648215161		6252618980	43	351639673	1	HBL13RkuP8hPfuPHZHIJTQZkoEtBdUQ9gtpKwGmSfJc=	0	2	0.006248	0.002487	0.000226	0
15648215175		6252618980	44	294901671	1	HBL13RkuP8hPfuPHZHIJTQZkoEtBdUQ9gtpKwGmSfJc=	0	2	0.006248	0.002487	0.000226	0
15648215189		6252618980	45	351642159	1	HBL13RkuP8hPfuPHZHIJTQZkoEtBdUQ9gtpKwGmSfJc=	0	2	0.006248	0.002487	0.000226	0
15648215203		6252618980	46	431038296	1	HBL13RkuP8hPfuPHZHIJTQZkoEtBdUQ9gtpKwGmSfJc=	0	2	0.006248	0.002487	0.000226	0
15648215217		6252618980	47	400793210	1	HBL13RkuP8hPfuPHZHIJTQZkoEtBdUQ9gtpKwGmSfJc=	0	2	0.006248	0.002487	0.000226	0
15648215231		6252618980	48	2891240713	1	HBL13RkuP8hPfuPHZHIJTQZkoEtBdUQ9gtpKwGmSfJc=	0	2	0.006248	0.002487	0.000226	0
15648215245		6252618980	49	1437026014	1	HBL13RkuP8hPfuPHZHIJTQZkoEtBdUQ9gtpKwGmSfJc=	0	2	0.006248	0.002487	0.000226	0
15648215259		6252618980	50	3828979	1	HBL13RkuP8hPfuPHZHIJTQZkoEtBdUQ9gtpKwGmSfJc=	0	2	0.006248	0.002487	0.000226	0
15648215273		6252618980	51	6567591	1	HBL13RkuP8hPfuPHZHIJTQZkoEtBdUQ9gtpKwGmSfJc=	0	2	0.006248	0.002487	0.000226	0
15648215287		6252618980	52	7777370	1	HBL13RkuP8hPfuPHZHIJTQZkoEtBdUQ9gtpKwGmSfJc=	0	2	0.006248	0.002487	0.000226	0
15648215301		6252618980	53	1438284551	1	HBL13RkuP8hPfuPHZHIJTQZkoEtBdUQ9gtpKwGmSfJc=	0	2	0.006248	0.002487	0.000226	0
15648215315		6252618980	54	351638108	1	HBL13RkuP8hPfuPHZHIJTQZkoEtBdUQ9gtpKwGmSfJc=	0	2	0.006248	0.002487	0.000226	0
15648215329		6252618980	55	3735779	1	HBL13RkuP8hPfuPHZHIJTQZkoEtBdUQ9gtpKwGmSfJc=	0	2	0.006248	0.002487	0.000226	0
15648215343		6252618980	56	772622191	1	HBL13RkuP8hPfuPHZHIJTQZkoEtBdUQ9gtpKwGmSfJc=	0	2	0.006248	0.002487	0.000226	0
15648215357		6252618980	57	257348781	1	HBL13RkuP8hPfuPHZHIJTQZkoEtBdUQ9gtpKwGmSfJc=	0	2	0.006248	0.002487	0.000226	0
15648215371		6252618980	58	1301974	1	HBL13RkuP8hPfuPHZHIJTQZkoEtBdUQ9gtpKwGmSfJc=	0	2	0.006248	0.002487	0.000226	0
15648215385		6252618980	59	85352496	1	HBL13RkuP8hPfuPHZHIJTQZkoEtBdUQ9gtpKwGmSfJc=	0	2	0.006248	0.002487	0.000226	0
15648215399		6252618980	60	4246473797	1	HBL13RkuP8hPfuPHZHIJTQZkoEtBdUQ9gtpKwGmSfJc=	0	2	0.006248	0.002487	0.000226	0
15648215413		6252618980	61	32064587	1	HBL13RkuP8hPfuPHZHIJTQZkoEtBdUQ9gtpKwGmSfJc=	0	2	0.006248	0.002487	0.000226	0
15648215427		6252618980	62	6565024	1	HBL13RkuP8hPfuPHZHIJTQZkoEtBdUQ9gtpKwGmSfJc=	0	2	0.006248	0.002487	0.000226	0
15648215441		6252618980	63	1095047	1	HBL13RkuP8hPfuPHZHIJTQZkoEtBdUQ9gtpKwGmSfJc=	0	2	0.006248	0.002487	0.000226	0
15648215474		6252618980	64	16914028	1	HBL13RkuP8hPfuPHZHIJTQZkoEtBdUQ9gtpKwGmSfJc=	0	2	0.006248	0.002487	0.000226	0
15648215493		6252618980	65	16918659	1	HBL13RkuP8hPfuPHZHIJTQZkoEtBdUQ9gtpKwGmSfJc=	0	2	0.006248	0.002487	0.000226	0
15648215507		6252618980	66	711465	1	HBL13RkuP8hPfuPHZHIJTQZkoEtBdUQ9gtpKwGmSfJc=	0	2	0.006248	0.002487	0.000226	0
15648215521		6252618980	67	1227569792	1	HBL13RkuP8hPfuPHZHIJTQZkoEtBdUQ9gtpKwGmSfJc=	0	2	0.006248	0.002487	0.000226	0
15648215535		6252618980	68	39147868	1	HBL13RkuP8hPfuPHZHIJTQZkoEtBdUQ9gtpKwGmSfJc=	0	2	0.006248	0.002487	0.000226	0
15648215549		6252618980	69	2096665762	1	HBL13RkuP8hPfuPHZHIJTQZkoEtBdUQ9gtpKwGmSfJc=	0	2	0.006248	0.002487	0.000226	0
15648215563		6252618980	70	4820139381	1	HBL13RkuP8hPfuPHZHIJTQZkoEtBdUQ9gtpKwGmSfJc=	0	2	0.006248	0.002487	0.000226	0
15648215577		6252618980	71	6640630	1	HBL13RkuP8hPfuPHZHIJTQZkoEtBdUQ9gtpKwGmSfJc=	0	2	0.006248	0.002487	0.000226	0
15648215591		6252618980	72	3430675888	1	HBL13RkuP8hPfuPHZHIJTQZkoEtBdUQ9gtpKwGmSfJc=	0	2	0.006248	0.002487	0.000226	0
15648215605		6252618980	73	336052804	1	HBL13RkuP8hPfuPHZHIJTQZkoEtBdUQ9gtpKwGmSfJc=	0	2	0.006248	0.002487	0.000226	0
15648215619		6252618980	74	794866818	1	HBL13RkuP8hPfuPHZHIJTQZkoEtBdUQ9gtpKwGmSfJc=	0	2	0.006248	0.002487	0.000226	0
15648215633		6252618980	75	6566762	1	HBL13RkuP8hPfuPHZHIJTQZkoEtBdUQ9gtpKwGmSfJc=	0	2	0.006248	0.002487	0.000226	0
15648215647		6252618980	76	6567824	1	HBL13RkuP8hPfuPHZHIJTQZkoEtBdUQ9gtpKwGmSfJc=	0	2	0.006248	0.002487	0.000226	0
15648215661		6252618980	77	16915974	1	HBL13RkuP8hPfuPHZHIJTQZkoEtBdUQ9gtpKwGmSfJc=	0	2	0.006248	0.002487	0.000226	0
15648215675		6252618980	78	127203210	1	HBL13RkuP8hPfuPHZHIJTQZkoEtBdUQ9gtpKwGmSfJc=	0	2	0.006248	0.002487	0.000226	0
15648215689		6252618980	79	1270371	1	HBL13RkuP8hPfuPHZHIJTQZkoEtBdUQ9gtpKwGmSfJc=	0	2	0.006248	0.002487	0.000226	0
15648215703		6252618980	80	1473177019	1	HBL13RkuP8hPfuPHZHIJTQZkoEtBdUQ9gtpKwGmSfJc=	0	2	0.006248	0.002487	0.000226	0
15648215717		6252618980	81	1267381	1	HBL13RkuP8hPfuPHZHIJTQZkoEtBdUQ9gtpKwGmSfJc=	0	2	0.006248	0.002487	0.000226	0
15648215731		6252618980	82	3349770808	1	HBL13RkuP8hPfuPHZHIJTQZkoEtBdUQ9gtpKwGmSfJc=	0	2	0.006248	0.002487	0.000226	0
15648215745		6252618980	83	284739136	1	HBL13RkuP8hPfuPHZHIJTQZkoEtBdUQ9gtpKwGmSfJc=	0	2	0.006248	0.002487	0.000226	0
15648215759		6252618980	84	4802892103	1	HBL13RkuP8hPfuPHZHIJTQZkoEtBdUQ9gtpKwGmSfJc=	0	2	0.006248	0.002487	0.000226	0
15648215773		6252618980	85	1094236	1	HBL13RkuP8hPfuPHZHIJTQZkoEtBdUQ9gtpKwGmSfJc=	0	2	0.006248	0.002487	0.000226	0
15648215787		6252618980	86	336047066	1	HBL13RkuP8hPfuPHZHIJTQZkoEtBdUQ9gtpKwGmSfJc=	0	2	0.006248	0.002487	0.000226	0
15648215801		6252618980	87	5118955112	1	HBL13RkuP8hPfuPHZHIJTQZkoEtBdUQ9gtpKwGmSfJc=	0	2	0.006248	0.002487	0.000226	0
15648215815		6252618980	88	711629	1	HBL13RkuP8hPfuPHZHIJTQZkoEtBdUQ9gtpKwGmSfJc=	0	2	0.006248	0.002487	0.000226	0
15648215829		6252618980	89	711893	1	HBL13RkuP8hPfuPHZHIJTQZkoEtBdUQ9gtpKwGmSfJc=	0	2	0.006248	0.002487	0.000226	0
15648215843		6252618980	90	850451321	1	HBL13RkuP8hPfuPHZHIJTQZkoEtBdUQ9gtpKwGmSfJc=	0	2	0.006248	0.002487	0.000226	0
15648215857		6252618980	91	4486057692	1	HBL13RkuP8hPfuPHZHIJTQZkoEtBdUQ9gtpKwGmSfJc=	0	2	0.006248	0.002487	0.000226	0
15648215871		6252618980	92	5125433316	1	HBL13RkuP8hPfuPHZHIJTQZkoEtBdUQ9gtpKwGmSfJc=	0	2	0.006248	0.002487	0.000226	0
15648215885		6252618980	93	1270417	1	HBL13RkuP8hPfuPHZHIJTQZkoEtBdUQ9gtpKwGmSfJc=	0	2	0.006248	0.002487	0.000226	0
15648215899		6252618980	94	734367061	1	HBL13RkuP8hPfuPHZHIJTQZkoEtBdUQ9gtpKwGmSfJc=	0	2	0.006248	0.002487	0.000226	0
15648215913		6252618980	95	7776610	1	HBL13RkuP8hPfuPHZHIJTQZkoEtBdUQ9gtpKwGmSfJc=	0	2	0.006248	0.002487	0.000226	0
15648215927		6252618980	96	616296905	1	HBL13RkuP8hPfuPHZHIJTQZkoEtBdUQ9gtpKwGmSfJc=	0	2	0.006248	0.002487	0.000226	0
15648215941		6252618980	97	283823817	1	HBL13RkuP8hPfuPHZHIJTQZkoEtBdUQ9gtpKwGmSfJc=	0	2	0.006248	0.002487	0.000226	0
15648215955		6252618980	98	905071	1	HBL13RkuP8hPfuPHZHIJTQZkoEtBdUQ9gtpKwGmSfJc=	0	2	0.006248	0.002487	0.000226	0
15648215969		6252618980	99	38698662	1	HBL13RkuP8hPfuPHZHIJTQZkoEtBdUQ9gtpKwGmSfJc=	0	2	0.006248	0.002487	0.000226	0
15648215983		6252618980	100	8058563	1	HBL13RkuP8hPfuPHZHIJTQZkoEtBdUQ9gtpKwGmSfJc=	0	2	0.006248	0.002487	0.000226	0
15648215997		6252618980	101	2141923151	1	HBL13RkuP8hPfuPHZHIJTQZkoEtBdUQ9gtpKwGmSfJc=	0	2	0.006248	0.002487	0.000226	0
15648216011		6252618980	102	4491856352	1	HBL13RkuP8hPfuPHZHIJTQZkoEtBdUQ9gtpKwGmSfJc=	0	2	0.006248	0.002487	0.000226	0
15648216025		6252618980	103	97964886	1	HBL13RkuP8hPfuPHZHIJTQZkoEtBdUQ9gtpKwGmSfJc=	0	2	0.006248	0.002487	0.000226	0
15648216039		6252618980	104	372633784	1	HBL13RkuP8hPfuPHZHIJTQZkoEtBdUQ9gtpKwGmSfJc=	0	2	0.006248	0.002487	0.000226	0
15648216053		6252618980	105	32084544	1	HBL13RkuP8hPfuPHZHIJTQZkoEtBdUQ9gtpKwGmSfJc=	0	2	0.006248	0.002487	0.000226	0
15648216067		6252618980	106	30789452	1	HBL13RkuP8hPfuPHZHIJTQZkoEtBdUQ9gtpKwGmSfJc=	0	2	0.006248	0.002487	0.000226	0
15648216081		6252618980	107	336061917	1	HBL13RkuP8hPfuPHZHIJTQZkoEtBdUQ9gtpKwGmSfJc=	0	2	0.006248	0.002487	0.000226	0
15648216095		6252618980	108	336071716	1	HBL13RkuP8hPfuPHZHIJTQZkoEtBdUQ9gtpKwGmSfJc=	0	2	0.006248	0.002487	0.000226	0
15648216109		6252618980	109	11614142	1	HBL13RkuP8hPfuPHZHIJTQZkoEtBdUQ9gtpKwGmSfJc=	0	2	0.006248	0.002487	0.000226	0
15648216123		6252618980	110	705726	1	HBL13RkuP8hPfuPHZHIJTQZkoEtBdUQ9gtpKwGmSfJc=	0	2	0.006248	0.002487	0.000226	0
15648216137		6252618980	111	4837752655	1	HBL13RkuP8hPfuPHZHIJTQZkoEtBdUQ9gtpKwGmSfJc=	0	2	0.006248	0.002487	0.000226	0
15648216151		6252618980	112	38673130	1	HBL13RkuP8hPfuPHZHIJTQZkoEtBdUQ9gtpKwGmSfJc=	0	2	0.006248	0.002487	0.000226	0
15648216165		6252618980	113	257333196	1	HBL13RkuP8hPfuPHZHIJTQZkoEtBdUQ9gtpKwGmSfJc=	0	2	0.006248	0.002487	0.000226	0
15648216179		6252618980	114	6569641	1	HBL13RkuP8hPfuPHZHIJTQZkoEtBdUQ9gtpKwGmSfJc=	0	2	0.006248	0.002487	0.000226	0
15648216193		6252618980	115	4802526614	1	HBL13RkuP8hPfuPHZHIJTQZkoEtBdUQ9gtpKwGmSfJc=	0	2	0.006248	0.002487	0.000226	0
15648216207		6252618980	116	567562269	1	HBL13RkuP8hPfuPHZHIJTQZkoEtBdUQ9gtpKwGmSfJc=	0	2	0.006248	0.002487	0.000226	0
15648216221		6252618980	117	7776858	1	HBL13RkuP8hPfuPHZHIJTQZkoEtBdUQ9gtpKwGmSfJc=	0	2	0.006248	0.002487	0.000226	0
15648216235		6252618980	118	370669536	1	HBL13RkuP8hPfuPHZHIJTQZkoEtBdUQ9gtpKwGmSfJc=	0	2	0.006248	0.002487	0.000226	0
15648216249		6252618980	119	6568719	1	HBL13RkuP8hPfuPHZHIJTQZkoEtBdUQ9gtpKwGmSfJc=	0	2	0.006248	0.002487	0.000226	0
15648216263		6252618980	120	930024438	1	HBL13RkuP8hPfuPHZHIJTQZkoEtBdUQ9gtpKwGmSfJc=	0	2	0.006248	0.002487	0.000226	0
15648216277		6252618980	121	16918765	1	HBL13RkuP8hPfuPHZHIJTQZkoEtBdUQ9gtpKwGmSfJc=	0	2	0.006248	0.002487	0.000226	0
15648216291		6252618980	122	1436346700	1	HBL13RkuP8hPfuPHZHIJTQZkoEtBdUQ9gtpKwGmSfJc=	0	2	0.006248	0.002487	0.000226	0
15648216305		6252618980	123	3232087917	1	HBL13RkuP8hPfuPHZHIJTQZkoEtBdUQ9gtpKwGmSfJc=	0	2	0.006248	0.002487	0.000226	0
15648216325		6252618980	124	3572012192	1	HBL13RkuP8hPfuPHZHIJTQZkoEtBdUQ9gtpKwGmSfJc=	0	2	0.006248	0.002487	0.000226	0
15648216345		6252618980	125	294816715	1	HBL13RkuP8hPfuPHZHIJTQZkoEtBdUQ9gtpKwGmSfJc=	0	2	0.006248	0.002487	0.000226	0
15648216365		6252618980	126	371365827	1	HBL13RkuP8hPfuPHZHIJTQZkoEtBdUQ9gtpKwGmSfJc=	0	2	0.006248	0.002487	0.000226	0
15648216385		6252618980	127	56998735	1	HBL13RkuP8hPfuPHZHIJTQZkoEtBdUQ9gtpKwGmSfJc=	0	2	0.006248	0.002487	0.000226	0
15648216417		6252618980	128	38751851	1	HBL13RkuP8hPfuPHZHIJTQZkoEtBdUQ9gtpKwGmSfJc=	0	2	0.006248	0.002487	0.000226	0
15648216503		6252618980	129	56895551	1	HBL13RkuP8hPfuPHZHIJTQZkoEtBdUQ9gtpKwGmSfJc=	0	2	0.006248	0.002487	0.000226	0
15648216537		6252618980	130	6659989	1	HBL13RkuP8hPfuPHZHIJTQZkoEtBdUQ9gtpKwGmSfJc=	0	2	0.006248	0.002487	0.000226	0
15648216557		6252618980	131	38685423	1	HBL13RkuP8hPfuPHZHIJTQZkoEtBdUQ9gtpKwGmSfJc=	0	2	0.006248	0.002487	0.000226	0
15648216577		6252618980	132	682417	1	HBL13RkuP8hPfuPHZHIJTQZkoEtBdUQ9gtpKwGmSfJc=	0	2	0.006248	0.002487	0.000226	0
15648216597		6252618980	133	294847190	1	HBL13RkuP8hPfuPHZHIJTQZkoEtBdUQ9gtpKwGmSfJc=	0	2	0.006248	0.002487	0.000226	0
15648216623		6252618980	134	2274691610	1	HBL13RkuP8hPfuPHZHIJTQZkoEtBdUQ9gtpKwGmSfJc=	0	2	0.006248	0.002487	0.000226	0
15648216720		6252618980	135	336074218	1	HBL13RkuP8hPfuPHZHIJTQZkoEtBdUQ9gtpKwGmSfJc=	0	2	0.006248	0.002487	0.000226	0
15648216756		6252618980	136	431053017	1	HBL13RkuP8hPfuPHZHIJTQZkoEtBdUQ9gtpKwGmSfJc=	0	2	0.006248	0.002487	0.000226	0
15648216776		6252618980	137	4303883620	1	HBL13RkuP8hPfuPHZHIJTQZkoEtBdUQ9gtpKwGmSfJc=	0	2	0.006248	0.002487	0.000226	0
15648216796		6252618980	138	1429144447	1	HBL13RkuP8hPfuPHZHIJTQZkoEtBdUQ9gtpKwGmSfJc=	0	2	0.006248	0.002487	0.000226	0
15648216816		6252618980	139	988391	1	HBL13RkuP8hPfuPHZHIJTQZkoEtBdUQ9gtpKwGmSfJc=	0	2	0.006248	0.002487	0.000226	0
15648216836		6252618980	140	336021533	1	HBL13RkuP8hPfuPHZHIJTQZkoEtBdUQ9gtpKwGmSfJc=	0	2	0.006248	0.002487	0.000226	0
15648216856		6252618980	141	711933	1	HBL13RkuP8hPfuPHZHIJTQZkoEtBdUQ9gtpKwGmSfJc=	0	2	0.006248	0.002487	0.000226	0
15648216876		6252618980	142	1479053050	1	HBL13RkuP8hPfuPHZHIJTQZkoEtBdUQ9gtpKwGmSfJc=	0	2	0.006248	0.002487	0.000226	0
15648216896		6252618980	143	1734528	1	HBL13RkuP8hPfuPHZHIJTQZkoEtBdUQ9gtpKwGmSfJc=	0	2	0.006248	0.002487	0.000226	0
15648216946		6252618980	144	1271263	1	HBL13RkuP8hPfuPHZHIJTQZkoEtBdUQ9gtpKwGmSfJc=	0	2	0.006248	0.002487	0.000226	0
15648216975		6252618980	145	2176889428	1	HBL13RkuP8hPfuPHZHIJTQZkoEtBdUQ9gtpKwGmSfJc=	0	2	0.006248	0.002487	0.000226	0
15648217055		6252618980	146	4441766093	1	HBL13RkuP8hPfuPHZHIJTQZkoEtBdUQ9gtpKwGmSfJc=	0	2	0.006248	0.002487	0.000226	0
15648217089		6252618980	147	1734648	1	HBL13RkuP8hPfuPHZHIJTQZkoEtBdUQ9gtpKwGmSfJc=	0	2	0.006248	0.002487	0.000226	0
15648217109		6252618980	148	672224	1	HBL13RkuP8hPfuPHZHIJTQZkoEtBdUQ9gtpKwGmSfJc=	0	2	0.006248	0.002487	0.000226	0
15648217129		6252618980	149	6565364	1	HBL13RkuP8hPfuPHZHIJTQZkoEtBdUQ9gtpKwGmSfJc=	0	2	0.006248	0.002487	0.000226	0
15648217173		6252618980	150	662208	1	HBL13RkuP8hPfuPHZHIJTQZkoEtBdUQ9gtpKwGmSfJc=	0	2	0.006248	0.002487	0.000226	0
15648217201		6252618980	151	155320113	1	HBL13RkuP8hPfuPHZHIJTQZkoEtBdUQ9gtpKwGmSfJc=	0	2	0.006248	0.002487	0.000226	0
15648217221		6252618980	152	6607773	1	HBL13RkuP8hPfuPHZHIJTQZkoEtBdUQ9gtpKwGmSfJc=	0	2	0.006248	0.002487	0.000226	0
15648217241		6252618980	153	2577896	1	HBL13RkuP8hPfuPHZHIJTQZkoEtBdUQ9gtpKwGmSfJc=	0	2	0.006248	0.002487	0.000226	0
15648217261		6252618980	154	2754792714	1	HBL13RkuP8hPfuPHZHIJTQZkoEtBdUQ9gtpKwGmSfJc=	0	2	0.006248	0.002487	0.000226	0
15648217281		6252618980	155	1095052	1	HBL13RkuP8hPfuPHZHIJTQZkoEtBdUQ9gtpKwGmSfJc=	0	2	0.006248	0.002487	0.000226	0
15648217301		6252618980	156	317477873	1	HBL13RkuP8hPfuPHZHIJTQZkoEtBdUQ9gtpKwGmSfJc=	0	2	0.006248	0.002487	0.000226	0
15648217321		6252618980	157	294771241	1	HBL13RkuP8hPfuPHZHIJTQZkoEtBdUQ9gtpKwGmSfJc=	0	2	0.006248	0.002487	0.000226	0
15648217341		6252618980	158	4820072517	1	HBL13RkuP8hPfuPHZHIJTQZkoEtBdUQ9gtpKwGmSfJc=	0	2	0.006248	0.002487	0.000226	0
15648217361		6252618980	159	1094362	1	HBL13RkuP8hPfuPHZHIJTQZkoEtBdUQ9gtpKwGmSfJc=	0	2	0.006248	0.002487	0.000226	0
15648217381		6252618980	160	317468385	1	HBL13RkuP8hPfuPHZHIJTQZkoEtBdUQ9gtpKwGmSfJc=	0	2	0.006248	0.002487	0.000226	0
15648217401		6252618980	161	7576201	1	HBL13RkuP8hPfuPHZHIJTQZkoEtBdUQ9gtpKwGmSfJc=	0	2	0.006248	0.002487	0.000226	0
15648217421		6252618980	162	1095174	1	HBL13RkuP8hPfuPHZHIJTQZkoEtBdUQ9gtpKwGmSfJc=	0	2	0.006248	0.002487	0.000226	0
15648217441		6252618980	163	4820390100	1	HBL13RkuP8hPfuPHZHIJTQZkoEtBdUQ9gtpKwGmSfJc=	0	2	0.006248	0.002487	0.000226	0
15648217461		6252618980	164	6567853	1	HBL13RkuP8hPfuPHZHIJTQZkoEtBdUQ9gtpKwGmSfJc=	0	2	0.006248	0.002487	0.000226	0
15648217481		6252618980	165	284754852	1	HBL13RkuP8hPfuPHZHIJTQZkoEtBdUQ9gtpKwGmSfJc=	0	2	0.006248	0.002487	0.000226	0
15648217501		6252618980	166	3349160388	1	HBL13RkuP8hPfuPHZHIJTQZkoEtBdUQ9gtpKwGmSfJc=	0	2	0.006248	0.002487	0.000226	0
15648217521		6252618980	167	6565530	1	HBL13RkuP8hPfuPHZHIJTQZkoEtBdUQ9gtpKwGmSfJc=	0	2	0.006248	0.002487	0.000226	0
15648217541		6252618980	168	7248635	1	HBL13RkuP8hPfuPHZHIJTQZkoEtBdUQ9gtpKwGmSfJc=	0	2	0.006248	0.002487	0.000226	0
15648217561		6252618980	169	294894051	1	HBL13RkuP8hPfuPHZHIJTQZkoEtBdUQ9gtpKwGmSfJc=	0	2	0.006248	0.002487	0.000226	0
15648217581		6252618980	170	208016336	1	HBL13RkuP8hPfuPHZHIJTQZkoEtBdUQ9gtpKwGmSfJc=	0	2	0.006248	0.002487	0.000226	0
15648217601		6252618980	171	772444032	1	HBL13RkuP8hPfuPHZHIJTQZkoEtBdUQ9gtpKwGmSfJc=	0	2	0.006248	0.002487	0.000226	0
15648217621		6252618980	172	793168500	1	HBL13RkuP8hPfuPHZHIJTQZkoEtBdUQ9gtpKwGmSfJc=	0	2	0.006248	0.002487	0.000226	0
15648217641		6252618980	173	567909	1	HBL13RkuP8hPfuPHZHIJTQZkoEtBdUQ9gtpKwGmSfJc=	0	2	0.006248	0.002487	0.000226	0
15648217661		6252618980	174	336030283	1	HBL13RkuP8hPfuPHZHIJTQZkoEtBdUQ9gtpKwGmSfJc=	0	2	0.006248	0.002487	0.000226	0
15648217681		6252618980	175	30271595	1	HBL13RkuP8hPfuPHZHIJTQZkoEtBdUQ9gtpKwGmSfJc=	0	2	0.006248	0.002487	0.000226	0
15648217701		6252618980	176	257388823	1	HBL13RkuP8hPfuPHZHIJTQZkoEtBdUQ9gtpKwGmSfJc=	0	2	0.006248	0.002487	0.000226	0
15648217721		6252618980	177	2606325070	1	HBL13RkuP8hPfuPHZHIJTQZkoEtBdUQ9gtpKwGmSfJc=	0	2	0.006248	0.002487	0.000226	0
15648217741		6252618980	178	4820356438	1	HBL13RkuP8hPfuPHZHIJTQZkoEtBdUQ9gtpKwGmSfJc=	0	2	0.006248	0.002487	0.000226	0
15648217761		6252618980	179	903394	1	HBL13RkuP8hPfuPHZHIJTQZkoEtBdUQ9gtpKwGmSfJc=	0	2	0.006248	0.002487	0.000226	0
15648217781		6252618980	180	351622248	1	HBL13RkuP8hPfuPHZHIJTQZkoEtBdUQ9gtpKwGmSfJc=	0	2	0.006248	0.002487	0.000226	0
15648217801		6252618980	181	17503797	1	HBL13RkuP8hPfuPHZHIJTQZkoEtBdUQ9gtpKwGmSfJc=	0	2	0.006248	0.002487	0.000226	0
15648217821		6252618980	182	2072489014	1	HBL13RkuP8hPfuPHZHIJTQZkoEtBdUQ9gtpKwGmSfJc=	0	2	0.006248	0.002487	0.000226	0
15648217841		6252618980	183	336060726	1	HBL13RkuP8hPfuPHZHIJTQZkoEtBdUQ9gtpKwGmSfJc=	0	2	0.006248	0.002487	0.000226	0
15648217861		6252618980	184	4820029968	1	HBL13RkuP8hPfuPHZHIJTQZkoEtBdUQ9gtpKwGmSfJc=	0	2	0.006248	0.002487	0.000226	0
15648217881		6252618980	185	4820094770	1	HBL13RkuP8hPfuPHZHIJTQZkoEtBdUQ9gtpKwGmSfJc=	0	2	0.006248	0.002487	0.000226	0
15648217901		6252618980	186	38683513	1	HBL13RkuP8hPfuPHZHIJTQZkoEtBdUQ9gtpKwGmSfJc=	0	2	0.006248	0.002487	0.000226	0
15648217921		6252618980	187	573595422	1	HBL13RkuP8hPfuPHZHIJTQZkoEtBdUQ9gtpKwGmSfJc=	0	2	0.006248	0.002487	0.000226	0
15648217941		6252618980	188	317488512	1	HBL13RkuP8hPfuPHZHIJTQZkoEtBdUQ9gtpKwGmSfJc=	0	2	0.006248	0.002487	0.000226	0
15648217961		6252618980	189	4820136386	1	HBL13RkuP8hPfuPHZHIJTQZkoEtBdUQ9gtpKwGmSfJc=	0	2	0.006248	0.002487	0.000226	0
15648217981		6252618980	190	333939770	1	HBL13RkuP8hPfuPHZHIJTQZkoEtBdUQ9gtpKwGmSfJc=	0	2	0.006248	0.002487	0.000226	0
15648218001		6252618980	191	336030135	1	HBL13RkuP8hPfuPHZHIJTQZkoEtBdUQ9gtpKwGmSfJc=	0	2	0.006248	0.002487	0.000226	0
15648218021		6252618980	192	351634534	1	HBL13RkuP8hPfuPHZHIJTQZkoEtBdUQ9gtpKwGmSfJc=	0	2	0.006248	0.002487	0.000226	0
15648218041		6252618980	193	351637869	1	HBL13RkuP8hPfuPHZHIJTQZkoEtBdUQ9gtpKwGmSfJc=	0	2	0.006248	0.002487	0.000226	0
15648218061		6252618980	194	2596672343	1	HBL13RkuP8hPfuPHZHIJTQZkoEtBdUQ9gtpKwGmSfJc=	0	2	0.006248	0.002487	0.000226	0
15648218081		6252618980	195	351653576	1	HBL13RkuP8hPfuPHZHIJTQZkoEtBdUQ9gtpKwGmSfJc=	0	2	0.006248	0.002487	0.000226	0
15648218101		6252618980	196	564496339	1	HBL13RkuP8hPfuPHZHIJTQZkoEtBdUQ9gtpKwGmSfJc=	0	2	0.006248	0.002487	0.000226	0
15648218121		6252618980	197	610583527	1	HBL13RkuP8hPfuPHZHIJTQZkoEtBdUQ9gtpKwGmSfJc=	0	2	0.006248	0.002487	0.000226	0
15648218141		6252618980	198	317489255	1	HBL13RkuP8hPfuPHZHIJTQZkoEtBdUQ9gtpKwGmSfJc=	0	2	0.006248	0.002487	0.000226	0
15648218161		6252618980	199	682454	1	HBL13RkuP8hPfuPHZHIJTQZkoEtBdUQ9gtpKwGmSfJc=	0	2	0.006248	0.002487	0.000226	0
15648218181		6252618980	200	4820029853	1	HBL13RkuP8hPfuPHZHIJTQZkoEtBdUQ9gtpKwGmSfJc=	0	2	0.006248	0.002487	0.000226	0
15648218201		6252618980	201	437179145	1	HBL13RkuP8hPfuPHZHIJTQZkoEtBdUQ9gtpKwGmSfJc=	0	2	0.006248	0.002487	0.000226	0
15648218221		6252618980	202	610755652	1	HBL13RkuP8hPfuPHZHIJTQZkoEtBdUQ9gtpKwGmSfJc=	0	2	0.006248	0.002487	0.000226	0
15648218241		6252618980	203	1437154147	1	HBL13RkuP8hPfuPHZHIJTQZkoEtBdUQ9gtpKwGmSfJc=	0	2	0.006248	0.002487	0.000226	0
15648218261		6252618980	204	7195346	1	HBL13RkuP8hPfuPHZHIJTQZkoEtBdUQ9gtpKwGmSfJc=	0	2	0.006248	0.002487	0.000226	0
15648218281		6252618980	205	336038976	1	HBL13RkuP8hPfuPHZHIJTQZkoEtBdUQ9gtpKwGmSfJc=	0	2	0.006248	0.002487	0.000226	0
15648218301		6252618980	206	549380231	1	HBL13RkuP8hPfuPHZHIJTQZkoEtBdUQ9gtpKwGmSfJc=	0	2	0.006248	0.002487	0.000226	0
15648218321		6252618980	207	789797308	1	HBL13RkuP8hPfuPHZHIJTQZkoEtBdUQ9gtpKwGmSfJc=	0	2	0.006248	0.002487	0.000226	0
15648218341		6252618980	208	4802842149	1	HBL13RkuP8hPfuPHZHIJTQZkoEtBdUQ9gtpKwGmSfJc=	0	2	0.006248	0.002487	0.000226	0
15648218361		6252618980	209	4470023802	1	HBL13RkuP8hPfuPHZHIJTQZkoEtBdUQ9gtpKwGmSfJc=	0	2	0.006248	0.002487	0.000226	0
15648218381		6252618980	210	705772	1	HBL13RkuP8hPfuPHZHIJTQZkoEtBdUQ9gtpKwGmSfJc=	0	2	0.006248	0.002487	0.000226	0
15648218401		6252618980	211	766861939	1	HBL13RkuP8hPfuPHZHIJTQZkoEtBdUQ9gtpKwGmSfJc=	0	2	0.006248	0.002487	0.000226	0
15648218421		6252618980	212	1439223410	1	HBL13RkuP8hPfuPHZHIJTQZkoEtBdUQ9gtpKwGmSfJc=	0	2	0.006248	0.002487	0.000226	0
15648218441		6252618980	213	487402	1	HBL13RkuP8hPfuPHZHIJTQZkoEtBdUQ9gtpKwGmSfJc=	0	2	0.006248	0.002487	0.000226	0
15648218461		6252618980	214	904564	1	HBL13RkuP8hPfuPHZHIJTQZkoEtBdUQ9gtpKwGmSfJc=	0	2	0.006248	0.002487	0.000226	0
15648218481		6252618980	215	6566383	1	HBL13RkuP8hPfuPHZHIJTQZkoEtBdUQ9gtpKwGmSfJc=	0	2	0.006248	0.002487	0.000226	0
15648218501		6252618980	216	765858	1	HBL13RkuP8hPfuPHZHIJTQZkoEtBdUQ9gtpKwGmSfJc=	0	2	0.006248	0.002487	0.000226	0
15648218521		6252618980	217	305376437	1	HBL13RkuP8hPfuPHZHIJTQZkoEtBdUQ9gtpKwGmSfJc=	0	2	0.006248	0.002487	0.000226	0
15648218541		6252618980	218	2107031993	1	HBL13RkuP8hPfuPHZHIJTQZkoEtBdUQ9gtpKwGmSfJc=	0	2	0.006248	0.002487	0.000226	0
15648218561		6252618980	219	368685202	1	HBL13RkuP8hPfuPHZHIJTQZkoEtBdUQ9gtpKwGmSfJc=	0	2	0.006248	0.002487	0.000226	0
15648218581		6252618980	220	1841803	1	HBL13RkuP8hPfuPHZHIJTQZkoEtBdUQ9gtpKwGmSfJc=	0	2	0.006248	0.002487	0.000226	0
15648218601		6252618980	221	1436342614	1	HBL13RkuP8hPfuPHZHIJTQZkoEtBdUQ9gtpKwGmSfJc=	0	2	0.006248	0.002487	0.000226	0
15648218621		6252618980	222	974375799	1	HBL13RkuP8hPfuPHZHIJTQZkoEtBdUQ9gtpKwGmSfJc=	0	2	0.006248	0.002487	0.000226	0
15648218641		6252618980	223	705747	1	HBL13RkuP8hPfuPHZHIJTQZkoEtBdUQ9gtpKwGmSfJc=	0	2	0.006248	0.002487	0.000226	0
15648218661		6252618980	224	431073098	1	HBL13RkuP8hPfuPHZHIJTQZkoEtBdUQ9gtpKwGmSfJc=	0	2	0.006248	0.002487	0.000226	0
15648218681		6252618980	225	38678051	1	HBL13RkuP8hPfuPHZHIJTQZkoEtBdUQ9gtpKwGmSfJc=	0	2	0.006248	0.002487	0.000226	0
15648218701		6252618980	226	17504609	1	HBL13RkuP8hPfuPHZHIJTQZkoEtBdUQ9gtpKwGmSfJc=	0	2	0.006248	0.002487	0.000226	0
15648218721		6252618980	227	8053587	1	HBL13RkuP8hPfuPHZHIJTQZkoEtBdUQ9gtpKwGmSfJc=	0	2	0.006248	0.002487	0.000226	0
15648218741		6252618980	228	3725143539	1	HBL13RkuP8hPfuPHZHIJTQZkoEtBdUQ9gtpKwGmSfJc=	0	2	0.006248	0.002487	0.000226	0
15648218761		6252618980	229	567611	1	HBL13RkuP8hPfuPHZHIJTQZkoEtBdUQ9gtpKwGmSfJc=	0	2	0.006248	0.002487	0.000226	0
15648218781		6252618980	230	38715025	1	HBL13RkuP8hPfuPHZHIJTQZkoEtBdUQ9gtpKwGmSfJc=	0	2	0.006248	0.002487	0.000226	0
15648218801		6252618980	231	990624945	1	HBL13RkuP8hPfuPHZHIJTQZkoEtBdUQ9gtpKwGmSfJc=	0	2	0.006248	0.002487	0.000226	0
15648218821		6252618980	232	16917776	1	HBL13RkuP8hPfuPHZHIJTQZkoEtBdUQ9gtpKwGmSfJc=	0	2	0.006248	0.002487	0.000226	0
15648218841		6252618980	233	257390619	1	HBL13RkuP8hPfuPHZHIJTQZkoEtBdUQ9gtpKwGmSfJc=	0	2	0.006248	0.002487	0.000226	0
15648218861		6252618980	234	351635981	1	HBL13RkuP8hPfuPHZHIJTQZkoEtBdUQ9gtpKwGmSfJc=	0	2	0.006248	0.002487	0.000226	0
15648218881		6252618980	235	367886057	1	HBL13RkuP8hPfuPHZHIJTQZkoEtBdUQ9gtpKwGmSfJc=	0	2	0.006248	0.002487	0.000226	0
15648218901		6252618980	236	1436664811	1	HBL13RkuP8hPfuPHZHIJTQZkoEtBdUQ9gtpKwGmSfJc=	0	2	0.006248	0.002487	0.000226	0
15648218921		6252618980	237	988787	1	HBL13RkuP8hPfuPHZHIJTQZkoEtBdUQ9gtpKwGmSfJc=	0	2	0.006248	0.002487	0.000226	0
15648218941		6252618980	238	317472768	1	HBL13RkuP8hPfuPHZHIJTQZkoEtBdUQ9gtpKwGmSfJc=	0	2	0.006248	0.002487	0.000226	0
15648218961		6252618980	239	1094094	1	HBL13RkuP8hPfuPHZHIJTQZkoEtBdUQ9gtpKwGmSfJc=	0	2	0.006248	0.002487	0.000226	0
15648218981		6252618980	240	3001911498	1	HBL13RkuP8hPfuPHZHIJTQZkoEtBdUQ9gtpKwGmSfJc=	0	2	0.006248	0.002487	0.000226	0
15648219001		6252618980	241	567616	1	HBL13RkuP8hPfuPHZHIJTQZkoEtBdUQ9gtpKwGmSfJc=	0	2	0.006248	0.002487	0.000226	0
15648219021		6252618980	242	7777839	1	HBL13RkuP8hPfuPHZHIJTQZkoEtBdUQ9gtpKwGmSfJc=	0	2	0.006248	0.002487	0.000226	0
15648219041		6252618980	243	288787841	1	HBL13RkuP8hPfuPHZHIJTQZkoEtBdUQ9gtpKwGmSfJc=	0	2	0.006248	0.002487	0.000226	0
15648219086		6252618980	244	1697534	1	HBL13RkuP8hPfuPHZHIJTQZkoEtBdUQ9gtpKwGmSfJc=	0	2	0.006248	0.002487	0.000226	0
15648219107		6252618980	245	2538155	1	HBL13RkuP8hPfuPHZHIJTQZkoEtBdUQ9gtpKwGmSfJc=	0	2	0.006248	0.002487	0.000226	0
15648219121		6252618980	246	38670388	1	HBL13RkuP8hPfuPHZHIJTQZkoEtBdUQ9gtpKwGmSfJc=	0	2	0.006248	0.002487	0.000226	0
15648219135		6252618980	247	2922918031	1	HBL13RkuP8hPfuPHZHIJTQZkoEtBdUQ9gtpKwGmSfJc=	0	2	0.006248	0.002487	0.000226	0
15648219149		6252618980	248	207999948	1	HBL13RkuP8hPfuPHZHIJTQZkoEtBdUQ9gtpKwGmSfJc=	0	2	0.006248	0.002487	0.000226	0
15648219163		6252618980	249	13009071	1	HBL13RkuP8hPfuPHZHIJTQZkoEtBdUQ9gtpKwGmSfJc=	0	2	0.006248	0.002487	0.000226	0
15648219177		6252618980	250	4819984634	1	HBL13RkuP8hPfuPHZHIJTQZkoEtBdUQ9gtpKwGmSfJc=	0	2	0.006248	0.002487	0.000226	0
15648219191		6252618980	251	1269577	1	HBL13RkuP8hPfuPHZHIJTQZkoEtBdUQ9gtpKwGmSfJc=	0	2	0.006248	0.002487	0.000226	0
15648219205		6252618980	252	208307852	1	HBL13RkuP8hPfuPHZHIJTQZkoEtBdUQ9gtpKwGmSfJc=	0	2	0.006248	0.002487	0.000226	0
15648219219		6252618980	253	431039579	1	HBL13RkuP8hPfuPHZHIJTQZkoEtBdUQ9gtpKwGmSfJc=	0	2	0.006248	0.002487	0.000226	0
15648219233		6252618980	254	1095050	1	HBL13RkuP8hPfuPHZHIJTQZkoEtBdUQ9gtpKwGmSfJc=	0	2	0.006248	0.002487	0.000226	0
15648219247		6252618980	255	294994568	1	HBL13RkuP8hPfuPHZHIJTQZkoEtBdUQ9gtpKwGmSfJc=	0	2	0.006248	0.002487	0.000226	0
15648219261		6252618980	256	38670232	1	HBL13RkuP8hPfuPHZHIJTQZkoEtBdUQ9gtpKwGmSfJc=	0	2	0.006248	0.002487	0.000226	0
15648219275		6252618980	257	4820414802	1	HBL13RkuP8hPfuPHZHIJTQZkoEtBdUQ9gtpKwGmSfJc=	0	2	0.006248	0.002487	0.000226	0
15648219289		6252618980	258	3306088218	1	HBL13RkuP8hPfuPHZHIJTQZkoEtBdUQ9gtpKwGmSfJc=	0	2	0.006248	0.002487	0.000226	0
15648219303		6252618980	259	30788623	1	HBL13RkuP8hPfuPHZHIJTQZkoEtBdUQ9gtpKwGmSfJc=	0	2	0.006248	0.002487	0.000226	0
15648219317		6252618980	260	4820031883	1	HBL13RkuP8hPfuPHZHIJTQZkoEtBdUQ9gtpKwGmSfJc=	0	2	0.006248	0.002487	0.000226	0
15648219331		6252618980	261	317497247	1	HBL13RkuP8hPfuPHZHIJTQZkoEtBdUQ9gtpKwGmSfJc=	0	2	0.006248	0.002487	0.000226	0
15648219345		6252618980	262	705769	1	HBL13RkuP8hPfuPHZHIJTQZkoEtBdUQ9gtpKwGmSfJc=	0	2	0.006248	0.002487	0.000226	0
15648219359		6252618980	263	16914109	1	HBL13RkuP8hPfuPHZHIJTQZkoEtBdUQ9gtpKwGmSfJc=	0	2	0.006248	0.002487	0.000226	0
15648219373		6252618980	264	8055083	1	HBL13RkuP8hPfuPHZHIJTQZkoEtBdUQ9gtpKwGmSfJc=	0	2	0.006248	0.002487	0.000226	0
15648219387		6252618980	265	1095006	1	HBL13RkuP8hPfuPHZHIJTQZkoEtBdUQ9gtpKwGmSfJc=	0	2	0.006248	0.002487	0.000226	0
15648219401		6252618980	266	1340060	1	HBL13RkuP8hPfuPHZHIJTQZkoEtBdUQ9gtpKwGmSfJc=	0	2	0.006248	0.002487	0.000226	0
15648219415		6252618980	267	63691344	1	HBL13RkuP8hPfuPHZHIJTQZkoEtBdUQ9gtpKwGmSfJc=	0	2	0.006248	0.002487	0.000226	0
15648219429		6252618980	268	1436325693	1	HBL13RkuP8hPfuPHZHIJTQZkoEtBdUQ9gtpKwGmSfJc=	0	2	0.006248	0.002487	0.000226	0
15648219443		6252618980	269	1339777	1	HBL13RkuP8hPfuPHZHIJTQZkoEtBdUQ9gtpKwGmSfJc=	0	2	0.006248	0.002487	0.000226	0
15648219457		6252618980	270	564112225	1	HBL13RkuP8hPfuPHZHIJTQZkoEtBdUQ9gtpKwGmSfJc=	0	2	0.006248	0.002487	0.000226	0
15648219471		6252618980	271	2787277392	1	HBL13RkuP8hPfuPHZHIJTQZkoEtBdUQ9gtpKwGmSfJc=	0	2	0.006248	0.002487	0.000226	0
15648219485		6252618980	272	906028	1	HBL13RkuP8hPfuPHZHIJTQZkoEtBdUQ9gtpKwGmSfJc=	0	2	0.006248	0.002487	0.000226	0
15648219499		6252618980	273	1269230	1	HBL13RkuP8hPfuPHZHIJTQZkoEtBdUQ9gtpKwGmSfJc=	0	2	0.006248	0.002487	0.000226	0
15648219513		6252618980	274	351640911	1	HBL13RkuP8hPfuPHZHIJTQZkoEtBdUQ9gtpKwGmSfJc=	0	2	0.006248	0.002487	0.000226	0
15648219527		6252618980	275	2595020174	1	HBL13RkuP8hPfuPHZHIJTQZkoEtBdUQ9gtpKwGmSfJc=	0	2	0.006248	0.002487	0.000226	0
15648219541		6252618980	276	1304325760	1	HBL13RkuP8hPfuPHZHIJTQZkoEtBdUQ9gtpKwGmSfJc=	0	2	0.006248	0.002487	0.000226	0
15648219555		6252618980	277	336047495	1	HBL13RkuP8hPfuPHZHIJTQZkoEtBdUQ9gtpKwGmSfJc=	0	2	0.006248	0.002487	0.000226	0
15648219569		6252618980	278	6683977	1	HBL13RkuP8hPfuPHZHIJTQZkoEtBdUQ9gtpKwGmSfJc=	0	2	0.006248	0.002487	0.000226	0
15648219583		6252618980	279	1315047	1	HBL13RkuP8hPfuPHZHIJTQZkoEtBdUQ9gtpKwGmSfJc=	0	2	0.006248	0.002487	0.000226	0
15648219597		6252618980	280	431035538	1	HBL13RkuP8hPfuPHZHIJTQZkoEtBdUQ9gtpKwGmSfJc=	0	2	0.006248	0.002487	0.000226	0
15648219611		6252618980	281	1093340	1	HBL13RkuP8hPfuPHZHIJTQZkoEtBdUQ9gtpKwGmSfJc=	0	2	0.006248	0.002487	0.000226	0
15648219625		6252618980	282	294888578	1	HBL13RkuP8hPfuPHZHIJTQZkoEtBdUQ9gtpKwGmSfJc=	0	2	0.006248	0.002487	0.000226	0
15648219639		6252618980	283	979141	1	HBL13RkuP8hPfuPHZHIJTQZkoEtBdUQ9gtpKwGmSfJc=	0	2	0.006248	0.002487	0.000226	0
15648219653		6252618980	284	351638110	1	HBL13RkuP8hPfuPHZHIJTQZkoEtBdUQ9gtpKwGmSfJc=	0	2	0.006248	0.002487	0.000226	0
15648219667		6252618980	285	1323643	1	HBL13RkuP8hPfuPHZHIJTQZkoEtBdUQ9gtpKwGmSfJc=	0	2	0.006248	0.002487	0.000226	0
15648219681		6252618980	286	907930	1	HBL13RkuP8hPfuPHZHIJTQZkoEtBdUQ9gtpKwGmSfJc=	0	2	0.006248	0.002487	0.000226	0
15648219695		6252618980	287	288929127	1	HBL13RkuP8hPfuPHZHIJTQZkoEtBdUQ9gtpKwGmSfJc=	0	2	0.006248	0.002487	0.000226	0
15648219709		6252618980	288	336074066	1	HBL13RkuP8hPfuPHZHIJTQZkoEtBdUQ9gtpKwGmSfJc=	0	2	0.006248	0.002487	0.000226	0
15648219723		6252618980	289	1479459266	1	HBL13RkuP8hPfuPHZHIJTQZkoEtBdUQ9gtpKwGmSfJc=	0	2	0.006248	0.002487	0.000226	0
15648219737		6252618980	290	3013093000	1	HBL13RkuP8hPfuPHZHIJTQZkoEtBdUQ9gtpKwGmSfJc=	0	2	0.006248	0.002487	0.000226	0
15648219751		6252618980	291	462096073	1	HBL13RkuP8hPfuPHZHIJTQZkoEtBdUQ9gtpKwGmSfJc=	0	2	0.006248	0.002487	0.000226	0
15648219765		6252618980	292	4303417780	1	HBL13RkuP8hPfuPHZHIJTQZkoEtBdUQ9gtpKwGmSfJc=	0	2	0.006248	0.002487	0.000226	0
15648219779		6252618980	293	336047573	1	HBL13RkuP8hPfuPHZHIJTQZkoEtBdUQ9gtpKwGmSfJc=	0	2	0.006248	0.002487	0.000226	0
15648219793		6252618980	294	3457977301	1	HBL13RkuP8hPfuPHZHIJTQZkoEtBdUQ9gtpKwGmSfJc=	0	2	0.006248	0.002487	0.000226	0
15648219807		6252618980	295	38707776	1	HBL13RkuP8hPfuPHZHIJTQZkoEtBdUQ9gtpKwGmSfJc=	0	2	0.006248	0.002487	0.000226	0
15648219821		6252618980	296	351613871	1	HBL13RkuP8hPfuPHZHIJTQZkoEtBdUQ9gtpKwGmSfJc=	0	2	0.006248	0.002487	0.000226	0
15648219835		6252618980	297	7779487	1	HBL13RkuP8hPfuPHZHIJTQZkoEtBdUQ9gtpKwGmSfJc=	0	2	0.006248	0.002487	0.000226	0
15648219849		6252618980	298	2197218896	1	HBL13RkuP8hPfuPHZHIJTQZkoEtBdUQ9gtpKwGmSfJc=	0	2	0.006248	0.002487	0.000226	0
15648219863		6252618980	299	317495561	1	HBL13RkuP8hPfuPHZHIJTQZkoEtBdUQ9gtpKwGmSfJc=	0	2	0.006248	0.002487	0.000226	0
15648219877		6252618980	300	1093202	1	HBL13RkuP8hPfuPHZHIJTQZkoEtBdUQ9gtpKwGmSfJc=	0	2	0.006248	0.002487	0.000226	0
15648219891		6252618980	301	1269856	1	HBL13RkuP8hPfuPHZHIJTQZkoEtBdUQ9gtpKwGmSfJc=	0	2	0.006248	0.002487	0.000226	0
15648219905		6252618980	302	308516669	1	HBL13RkuP8hPfuPHZHIJTQZkoEtBdUQ9gtpKwGmSfJc=	0	2	0.006248	0.002487	0.000226	0
15648219919		6252618980	303	1324952	1	HBL13RkuP8hPfuPHZHIJTQZkoEtBdUQ9gtpKwGmSfJc=	0	2	0.006248	0.002487	0.000226	0
15648219933		6252618980	304	4246003971	1	HBL13RkuP8hPfuPHZHIJTQZkoEtBdUQ9gtpKwGmSfJc=	0	2	0.006248	0.002487	0.000226	0
15648219947		6252618980	305	294847186	1	HBL13RkuP8hPfuPHZHIJTQZkoEtBdUQ9gtpKwGmSfJc=	0	2	0.006248	0.002487	0.000226	0
15648219961		6252618980	306	1275284	1	HBL13RkuP8hPfuPHZHIJTQZkoEtBdUQ9gtpKwGmSfJc=	0	2	0.006248	0.002487	0.000226	0
15648219975		6252618980	307	430388230	1	HBL13RkuP8hPfuPHZHIJTQZkoEtBdUQ9gtpKwGmSfJc=	0	2	0.006248	0.002487	0.000226	0
15648219989		6252618980	308	317489292	1	HBL13RkuP8hPfuPHZHIJTQZkoEtBdUQ9gtpKwGmSfJc=	0	2	0.006248	0.002487	0.000226	0
15648220003		6252618980	309	317488674	1	HBL13RkuP8hPfuPHZHIJTQZkoEtBdUQ9gtpKwGmSfJc=	0	2	0.006248	0.002487	0.000226	0
15648220023		6252618980	310	2893782421	1	HBL13RkuP8hPfuPHZHIJTQZkoEtBdUQ9gtpKwGmSfJc=	0	2	0.006248	0.002487	0.000226	0
15648220073		6252618980	311	31031413	1	HBL13RkuP8hPfuPHZHIJTQZkoEtBdUQ9gtpKwGmSfJc=	0	2	0.006248	0.002487	0.000226	0
15648220102		6252618980	312	336025743	1	HBL13RkuP8hPfuPHZHIJTQZkoEtBdUQ9gtpKwGmSfJc=	0	2	0.006248	0.002487	0.000226	0
15648220122		6252618980	313	1093515	1	HBL13RkuP8hPfuPHZHIJTQZkoEtBdUQ9gtpKwGmSfJc=	0	2	0.006248	0.002487	0.000226	0
15648220142		6252618980	314	277449081	1	HBL13RkuP8hPfuPHZHIJTQZkoEtBdUQ9gtpKwGmSfJc=	0	2	0.006248	0.002487	0.000226	0
15648220162		6252618980	315	2852069	1	HBL13RkuP8hPfuPHZHIJTQZkoEtBdUQ9gtpKwGmSfJc=	0	2	0.006248	0.002487	0.000226	0
15648220182		6252618980	316	3298619889	1	HBL13RkuP8hPfuPHZHIJTQZkoEtBdUQ9gtpKwGmSfJc=	0	2	0.006248	0.002487	0.000226	0
15648220202		6252618980	317	6568159	1	HBL13RkuP8hPfuPHZHIJTQZkoEtBdUQ9gtpKwGmSfJc=	0	2	0.006248	0.002487	0.000226	0
15648220222		6252618980	318	38677138	1	HBL13RkuP8hPfuPHZHIJTQZkoEtBdUQ9gtpKwGmSfJc=	0	2	0.006248	0.002487	0.000226	0
15648220242		6252618980	319	400426648	1	HBL13RkuP8hPfuPHZHIJTQZkoEtBdUQ9gtpKwGmSfJc=	0	2	0.006248	0.002487	0.000226	0
15648220262		6252618980	320	16914099	1	HBL13RkuP8hPfuPHZHIJTQZkoEtBdUQ9gtpKwGmSfJc=	0	2	0.006248	0.002487	0.000226	0
15648220282		6252618980	321	1271539	1	HBL13RkuP8hPfuPHZHIJTQZkoEtBdUQ9gtpKwGmSfJc=	0	2	0.006248	0.002487	0.000226	0
15648220302		6252618980	322	38692181	1	HBL13RkuP8hPfuPHZHIJTQZkoEtBdUQ9gtpKwGmSfJc=	0	2	0.006248	0.002487	0.000226	0
15648220322		6252618980	323	437139059	1	HBL13RkuP8hPfuPHZHIJTQZkoEtBdUQ9gtpKwGmSfJc=	0	2	0.006248	0.002487	0.000226	0
15648220342		6252618980	324	1494506212	1	HBL13RkuP8hPfuPHZHIJTQZkoEtBdUQ9gtpKwGmSfJc=	0	2	0.006248	0.002487	0.000226	0
15648220362		6252618980	325	317302989	1	HBL13RkuP8hPfuPHZHIJTQZkoEtBdUQ9gtpKwGmSfJc=	0	2	0.006248	0.002487	0.000226	0
15648220382		6252618980	326	1271731	1	HBL13RkuP8hPfuPHZHIJTQZkoEtBdUQ9gtpKwGmSfJc=	0	2	0.006248	0.002487	0.000226	0
15648220402		6252618980	327	431073236	1	HBL13RkuP8hPfuPHZHIJTQZkoEtBdUQ9gtpKwGmSfJc=	0	2	0.006248	0.002487	0.000226	0
15648220422		6252618980	328	1269411	1	HBL13RkuP8hPfuPHZHIJTQZkoEtBdUQ9gtpKwGmSfJc=	0	2	0.006248	0.002487	0.000226	0
15648220442		6252618980	329	337887064	1	HBL13RkuP8hPfuPHZHIJTQZkoEtBdUQ9gtpKwGmSfJc=	0	2	0.006248	0.002487	0.000226	0
15648220462		6252618980	330	38729087	1	HBL13RkuP8hPfuPHZHIJTQZkoEtBdUQ9gtpKwGmSfJc=	0	2	0.006248	0.002487	0.000226	0
15648220482		6252618980	331	1436347331	1	HBL13RkuP8hPfuPHZHIJTQZkoEtBdUQ9gtpKwGmSfJc=	0	2	0.006248	0.002487	0.000226	0
15648220502		6252618980	332	257505271	1	HBL13RkuP8hPfuPHZHIJTQZkoEtBdUQ9gtpKwGmSfJc=	0	2	0.006248	0.002487	0.000226	0
15648220522		6252618980	333	4820236711	1	HBL13RkuP8hPfuPHZHIJTQZkoEtBdUQ9gtpKwGmSfJc=	0	2	0.006248	0.002487	0.000226	0
15648220542		6252618980	334	294941834	1	HBL13RkuP8hPfuPHZHIJTQZkoEtBdUQ9gtpKwGmSfJc=	0	2	0.006248	0.002487	0.000226	0
15648220562		6252618980	335	5532418087	1	HBL13RkuP8hPfuPHZHIJTQZkoEtBdUQ9gtpKwGmSfJc=	0	2	0.006248	0.002487	0.000226	0
15648220582		6252618980	336	766861938	1	HBL13RkuP8hPfuPHZHIJTQZkoEtBdUQ9gtpKwGmSfJc=	0	2	0.006248	0.002487	0.000226	0
15648220602		6252618980	337	283810368	1	HBL13RkuP8hPfuPHZHIJTQZkoEtBdUQ9gtpKwGmSfJc=	0	2	0.006248	0.002487	0.000226	0
15648220622		6252618980	338	595677	1	HBL13RkuP8hPfuPHZHIJTQZkoEtBdUQ9gtpKwGmSfJc=	0	2	0.006248	0.002487	0.000226	0
15648220642		6252618980	339	257408790	1	HBL13RkuP8hPfuPHZHIJTQZkoEtBdUQ9gtpKwGmSfJc=	0	2	0.006248	0.002487	0.000226	0
15648220662		6252618980	340	1436356498	1	HBL13RkuP8hPfuPHZHIJTQZkoEtBdUQ9gtpKwGmSfJc=	0	2	0.006248	0.002487	0.000226	0
15648220682		6252618980	341	5118044522	1	HBL13RkuP8hPfuPHZHIJTQZkoEtBdUQ9gtpKwGmSfJc=	0	2	0.006248	0.002487	0.000226	0
15648220702		6252618980	342	672220	1	HBL13RkuP8hPfuPHZHIJTQZkoEtBdUQ9gtpKwGmSfJc=	0	2	0.006248	0.002487	0.000226	0
15648220722		6252618980	343	2849409	1	HBL13RkuP8hPfuPHZHIJTQZkoEtBdUQ9gtpKwGmSfJc=	0	2	0.006248	0.002487	0.000226	0
15648220742		6252618980	344	590641088	1	HBL13RkuP8hPfuPHZHIJTQZkoEtBdUQ9gtpKwGmSfJc=	0	2	0.006248	0.002487	0.000226	0
15648220762		6252618980	345	6565315	1	HBL13RkuP8hPfuPHZHIJTQZkoEtBdUQ9gtpKwGmSfJc=	0	2	0.006248	0.002487	0.000226	0
15648220782		6252618980	346	1315164	1	HBL13RkuP8hPfuPHZHIJTQZkoEtBdUQ9gtpKwGmSfJc=	0	2	0.006248	0.002487	0.000226	0
15648220802		6252618980	347	6648752	1	HBL13RkuP8hPfuPHZHIJTQZkoEtBdUQ9gtpKwGmSfJc=	0	2	0.006248	0.002487	0.000226	0
15648220822		6252618980	348	45	1	HBL13RkuP8hPfuPHZHIJTQZkoEtBdUQ9gtpKwGmSfJc=	0	2	0.006248	0.002487	0.000226	0
15648220842		6252618980	349	4820358468	1	HBL13RkuP8hPfuPHZHIJTQZkoEtBdUQ9gtpKwGmSfJc=	0	2	0.006248	0.002487	0.000226	0
15648220862		6252618980	350	1095628	1	HBL13RkuP8hPfuPHZHIJTQZkoEtBdUQ9gtpKwGmSfJc=	0	2	0.006248	0.002487	0.000226	0
15648220882		6252618980	351	1436493337	1	HBL13RkuP8hPfuPHZHIJTQZkoEtBdUQ9gtpKwGmSfJc=	0	2	0.006248	0.002487	0.000226	0
15648220902		6252618980	352	3938686532	1	HBL13RkuP8hPfuPHZHIJTQZkoEtBdUQ9gtpKwGmSfJc=	0	2	0.006248	0.002487	0.000226	0
15648220922		6252618980	353	845816374	1	HBL13RkuP8hPfuPHZHIJTQZkoEtBdUQ9gtpKwGmSfJc=	0	2	0.006248	0.002487	0.000226	0
15648220942		6252618980	354	1199393912	1	HBL13RkuP8hPfuPHZHIJTQZkoEtBdUQ9gtpKwGmSfJc=	0	2	0.006248	0.002487	0.000226	0
15648220962		6252618980	355	2380932863	1	HBL13RkuP8hPfuPHZHIJTQZkoEtBdUQ9gtpKwGmSfJc=	0	2	0.006248	0.002487	0.000226	0
15648220982		6252618980	356	4302750509	1	HBL13RkuP8hPfuPHZHIJTQZkoEtBdUQ9gtpKwGmSfJc=	0	2	0.006248	0.002487	0.000226	0
15648221002		6252618980	357	317278314	1	HBL13RkuP8hPfuPHZHIJTQZkoEtBdUQ9gtpKwGmSfJc=	0	2	0.006248	0.002487	0.000226	0
15648221022		6252618980	358	1270932	1	HBL13RkuP8hPfuPHZHIJTQZkoEtBdUQ9gtpKwGmSfJc=	0	2	0.006248	0.002487	0.000226	0
15648221042		6252618980	359	6659473	1	HBL13RkuP8hPfuPHZHIJTQZkoEtBdUQ9gtpKwGmSfJc=	0	2	0.006248	0.002487	0.000226	0
15648221062		6252618980	360	257495715	1	HBL13RkuP8hPfuPHZHIJTQZkoEtBdUQ9gtpKwGmSfJc=	0	2	0.006248	0.002487	0.000226	0
15648221082		6252618980	361	431047842	1	HBL13RkuP8hPfuPHZHIJTQZkoEtBdUQ9gtpKwGmSfJc=	0	2	0.006248	0.002487	0.000226	0
15648221102		6252618980	362	478021854	1	HBL13RkuP8hPfuPHZHIJTQZkoEtBdUQ9gtpKwGmSfJc=	0	2	0.006248	0.002487	0.000226	0
15648221122		6252618980	363	4802887596	1	HBL13RkuP8hPfuPHZHIJTQZkoEtBdUQ9gtpKwGmSfJc=	0	2	0.006248	0.002487	0.000226	0
15648221142		6252618980	364	61712326	1	HBL13RkuP8hPfuPHZHIJTQZkoEtBdUQ9gtpKwGmSfJc=	0	2	0.006248	0.002487	0.000226	0
15648221162		6252618980	365	257500743	1	HBL13RkuP8hPfuPHZHIJTQZkoEtBdUQ9gtpKwGmSfJc=	0	2	0.006248	0.002487	0.000226	0
15648221182		6252618980	366	2072118296	1	HBL13RkuP8hPfuPHZHIJTQZkoEtBdUQ9gtpKwGmSfJc=	0	2	0.006248	0.002487	0.000226	0
15648221203		6252618980	367	3915235287	1	HBL13RkuP8hPfuPHZHIJTQZkoEtBdUQ9gtpKwGmSfJc=	0	2	0.006248	0.002487	0.000226	0
15648221223		6252618980	368	1436491870	1	HBL13RkuP8hPfuPHZHIJTQZkoEtBdUQ9gtpKwGmSfJc=	0	2	0.006248	0.002487	0.000226	0
15648221243		6252618980	369	351638107	1	HBL13RkuP8hPfuPHZHIJTQZkoEtBdUQ9gtpKwGmSfJc=	0	2	0.006248	0.002487	0.000226	0
15648221263		6252618980	370	2056507350	1	HBL13RkuP8hPfuPHZHIJTQZkoEtBdUQ9gtpKwGmSfJc=	0	2	0.006248	0.002487	0.000226	0
15648221283		6252618980	371	1343825	1	HBL13RkuP8hPfuPHZHIJTQZkoEtBdUQ9gtpKwGmSfJc=	0	2	0.006248	0.002487	0.000226	0
15648221303		6252618980	372	16916961	1	HBL13RkuP8hPfuPHZHIJTQZkoEtBdUQ9gtpKwGmSfJc=	0	2	0.006248	0.002487	0.000226	0
15648221323		6252618980	373	3573803779	1	HBL13RkuP8hPfuPHZHIJTQZkoEtBdUQ9gtpKwGmSfJc=	0	2	0.006248	0.002487	0.000226	0
15648221343		6252618980	374	662211	1	HBL13RkuP8hPfuPHZHIJTQZkoEtBdUQ9gtpKwGmSfJc=	0	2	0.006248	0.002487	0.000226	0
15648221363		6252618980	375	4802478358	1	HBL13RkuP8hPfuPHZHIJTQZkoEtBdUQ9gtpKwGmSfJc=	0	2	0.006248	0.002487	0.000226	0
15648221383		6252618980	376	5432456572	1	HBL13RkuP8hPfuPHZHIJTQZkoEtBdUQ9gtpKwGmSfJc=	0	2	0.006248	0.002487	0.000226	0
15648221403		6252618980	377	181833333	1	HBL13RkuP8hPfuPHZHIJTQZkoEtBdUQ9gtpKwGmSfJc=	0	2	0.006248	0.002487	0.000226	0
15648221423		6252618980	378	1338600	1	HBL13RkuP8hPfuPHZHIJTQZkoEtBdUQ9gtpKwGmSfJc=	0	2	0.006248	0.002487	0.000226	0
15648221443		6252618980	379	1436491568	1	HBL13RkuP8hPfuPHZHIJTQZkoEtBdUQ9gtpKwGmSfJc=	0	2	0.006248	0.002487	0.000226	0
15648221463		6252618980	380	2274817265	1	HBL13RkuP8hPfuPHZHIJTQZkoEtBdUQ9gtpKwGmSfJc=	0	2	0.006248	0.002487	0.000226	0
15648221483		6252618980	381	38727921	1	HBL13RkuP8hPfuPHZHIJTQZkoEtBdUQ9gtpKwGmSfJc=	0	2	0.006248	0.002487	0.000226	0
15648221503		6252618980	382	70169724	1	HBL13RkuP8hPfuPHZHIJTQZkoEtBdUQ9gtpKwGmSfJc=	0	2	0.006248	0.002487	0.000226	0
15648221523		6252618980	383	351651892	1	HBL13RkuP8hPfuPHZHIJTQZkoEtBdUQ9gtpKwGmSfJc=	0	2	0.006248	0.002487	0.000226	0
15648221543		6252618980	384	6569650	1	HBL13RkuP8hPfuPHZHIJTQZkoEtBdUQ9gtpKwGmSfJc=	0	2	0.006248	0.002487	0.000226	0
15648221563		6252618980	385	17504593	1	HBL13RkuP8hPfuPHZHIJTQZkoEtBdUQ9gtpKwGmSfJc=	0	2	0.006248	0.002487	0.000226	0
15648221583		6252618980	386	317495587	1	HBL13RkuP8hPfuPHZHIJTQZkoEtBdUQ9gtpKwGmSfJc=	0	2	0.006248	0.002487	0.000226	0
15648221603		6252618980	387	614097963	1	HBL13RkuP8hPfuPHZHIJTQZkoEtBdUQ9gtpKwGmSfJc=	0	2	0.006248	0.002487	0.000226	0
15648221624		6252618980	388	4304735376	1	HBL13RkuP8hPfuPHZHIJTQZkoEtBdUQ9gtpKwGmSfJc=	0	2	0.006248	0.002487	0.000226	0
15648221644		6252618980	389	660410	1	HBL13RkuP8hPfuPHZHIJTQZkoEtBdUQ9gtpKwGmSfJc=	0	2	0.006248	0.002487	0.000226	0
15648221664		6252618980	390	451283682	1	HBL13RkuP8hPfuPHZHIJTQZkoEtBdUQ9gtpKwGmSfJc=	0	2	0.006248	0.002487	0.000226	0
15648221684		6252618980	391	617845954	1	HBL13RkuP8hPfuPHZHIJTQZkoEtBdUQ9gtpKwGmSfJc=	0	2	0.006248	0.002487	0.000226	0
15648221704		6252618980	392	1436501926	1	HBL13RkuP8hPfuPHZHIJTQZkoEtBdUQ9gtpKwGmSfJc=	0	2	0.006248	0.002487	0.000226	0
15648221724		6252618980	393	3504266741	1	HBL13RkuP8hPfuPHZHIJTQZkoEtBdUQ9gtpKwGmSfJc=	0	2	0.006248	0.002487	0.000226	0
15648221744		6252618980	394	603110	1	HBL13RkuP8hPfuPHZHIJTQZkoEtBdUQ9gtpKwGmSfJc=	0	2	0.006248	0.002487	0.000226	0
15648221764		6252618980	395	257388875	1	HBL13RkuP8hPfuPHZHIJTQZkoEtBdUQ9gtpKwGmSfJc=	0	2	0.006248	0.002487	0.000226	0
15648221784		6252618980	396	317346559	1	HBL13RkuP8hPfuPHZHIJTQZkoEtBdUQ9gtpKwGmSfJc=	0	2	0.006248	0.002487	0.000226	0
15648221804		6252618980	397	257408789	1	HBL13RkuP8hPfuPHZHIJTQZkoEtBdUQ9gtpKwGmSfJc=	0	2	0.006248	0.002487	0.000226	0
15648221824		6252618980	398	323143717	1	HBL13RkuP8hPfuPHZHIJTQZkoEtBdUQ9gtpKwGmSfJc=	0	2	0.006248	0.002487	0.000226	0
15648221844		6252618980	399	381133	1	HBL13RkuP8hPfuPHZHIJTQZkoEtBdUQ9gtpKwGmSfJc=	0	2	0.006248	0.002487	0.000226	0
15648221864		6252618980	400	599793	1	HBL13RkuP8hPfuPHZHIJTQZkoEtBdUQ9gtpKwGmSfJc=	0	2	0.006248	0.002487	0.000226	0
15648221884		6252618980	401	376240447	1	HBL13RkuP8hPfuPHZHIJTQZkoEtBdUQ9gtpKwGmSfJc=	0	2	0.006248	0.002487	0.000226	0
15648221904		6252618980	402	682278	1	HBL13RkuP8hPfuPHZHIJTQZkoEtBdUQ9gtpKwGmSfJc=	0	2	0.006248	0.002487	0.000226	0
15648221924		6252618980	403	1326853	1	HBL13RkuP8hPfuPHZHIJTQZkoEtBdUQ9gtpKwGmSfJc=	0	2	0.006248	0.002487	0.000226	0
15648221944		6252618980	404	231615899	1	HBL13RkuP8hPfuPHZHIJTQZkoEtBdUQ9gtpKwGmSfJc=	0	2	0.006248	0.002487	0.000226	0
15648221964		6252618980	405	257337199	1	HBL13RkuP8hPfuPHZHIJTQZkoEtBdUQ9gtpKwGmSfJc=	0	2	0.006248	0.002487	0.000226	0
15648221984		6252618980	406	6566760	1	HBL13RkuP8hPfuPHZHIJTQZkoEtBdUQ9gtpKwGmSfJc=	0	2	0.006248	0.002487	0.000226	0
15648222004		6252618980	407	336074213	1	HBL13RkuP8hPfuPHZHIJTQZkoEtBdUQ9gtpKwGmSfJc=	0	2	0.006248	0.002487	0.000226	0
15648222024		6252618980	408	428227302	1	HBL13RkuP8hPfuPHZHIJTQZkoEtBdUQ9gtpKwGmSfJc=	0	2	0.006248	0.002487	0.000226	0
15648222044		6252618980	409	682406	1	HBL13RkuP8hPfuPHZHIJTQZkoEtBdUQ9gtpKwGmSfJc=	0	2	0.006248	0.002487	0.000226	0
15648222064		6252618980	410	30787094	1	HBL13RkuP8hPfuPHZHIJTQZkoEtBdUQ9gtpKwGmSfJc=	0	2	0.006248	0.002487	0.000226	0
15648222084		6252618980	411	431039296	1	HBL13RkuP8hPfuPHZHIJTQZkoEtBdUQ9gtpKwGmSfJc=	0	2	0.006248	0.002487	0.000226	0
15648222104		6252618980	412	294847236	1	HBL13RkuP8hPfuPHZHIJTQZkoEtBdUQ9gtpKwGmSfJc=	0	2	0.006248	0.002487	0.000226	0
15648222124		6252618980	413	1437037104	1	HBL13RkuP8hPfuPHZHIJTQZkoEtBdUQ9gtpKwGmSfJc=	0	2	0.006248	0.002487	0.000226	0
15648222144		6252618980	414	3338303846	1	HBL13RkuP8hPfuPHZHIJTQZkoEtBdUQ9gtpKwGmSfJc=	0	2	0.006248	0.002487	0.000226	0
15648222164		6252618980	415	609947221	1	HBL13RkuP8hPfuPHZHIJTQZkoEtBdUQ9gtpKwGmSfJc=	0	2	0.006248	0.002487	0.000226	0
15648222184		6252618980	416	422084	1	HBL13RkuP8hPfuPHZHIJTQZkoEtBdUQ9gtpKwGmSfJc=	0	2	0.006248	0.002487	0.000226	0
15648222204		6252618980	417	708482024	1	HBL13RkuP8hPfuPHZHIJTQZkoEtBdUQ9gtpKwGmSfJc=	0	2	0.006248	0.002487	0.000226	0
15648222224		6252618980	418	317496466	1	HBL13RkuP8hPfuPHZHIJTQZkoEtBdUQ9gtpKwGmSfJc=	0	2	0.006248	0.002487	0.000226	0
15648222244		6252618980	419	336061649	1	HBL13RkuP8hPfuPHZHIJTQZkoEtBdUQ9gtpKwGmSfJc=	0	2	0.006248	0.002487	0.000226	0
15648222264		6252618980	420	705748	1	HBL13RkuP8hPfuPHZHIJTQZkoEtBdUQ9gtpKwGmSfJc=	0	2	0.006248	0.002487	0.000226	0
15648222284		6252618980	421	6192629659	1	HBL13RkuP8hPfuPHZHIJTQZkoEtBdUQ9gtpKwGmSfJc=	0	2	0.006248	0.002487	0.000226	0
15648222304		6252618980	422	3312584218	1	HBL13RkuP8hPfuPHZHIJTQZkoEtBdUQ9gtpKwGmSfJc=	0	2	0.006248	0.002487	0.000226	0
15648222324		6252618980	423	1469666859	1	HBL13RkuP8hPfuPHZHIJTQZkoEtBdUQ9gtpKwGmSfJc=	0	2	0.006248	0.002487	0.000226	0
15648222345		6252618980	424	228617356	1	HBL13RkuP8hPfuPHZHIJTQZkoEtBdUQ9gtpKwGmSfJc=	0	2	0.006248	0.002487	0.000226	0
15648222362		6252618980	425	1271879	1	HBL13RkuP8hPfuPHZHIJTQZkoEtBdUQ9gtpKwGmSfJc=	0	2	0.006248	0.002487	0.000226	0
15648222376		6252618980	426	2107213808	1	HBL13RkuP8hPfuPHZHIJTQZkoEtBdUQ9gtpKwGmSfJc=	0	2	0.006248	0.002487	0.000226	0
15648222390		6252618980	427	766649	1	HBL13RkuP8hPfuPHZHIJTQZkoEtBdUQ9gtpKwGmSfJc=	0	2	0.006248	0.002487	0.000226	0
15648222404		6252618980	428	1094188	1	HBL13RkuP8hPfuPHZHIJTQZkoEtBdUQ9gtpKwGmSfJc=	0	2	0.006248	0.002487	0.000226	0
15648222418		6252618980	429	766874302	1	HBL13RkuP8hPfuPHZHIJTQZkoEtBdUQ9gtpKwGmSfJc=	0	2	0.006248	0.002487	0.000226	0
15648222432		6252618980	430	3938744706	1	HBL13RkuP8hPfuPHZHIJTQZkoEtBdUQ9gtpKwGmSfJc=	0	2	0.006248	0.002487	0.000226	0
15648222446		6252618980	431	4802978415	1	HBL13RkuP8hPfuPHZHIJTQZkoEtBdUQ9gtpKwGmSfJc=	0	2	0.006248	0.002487	0.000226	0
15648222460		6252618980	432	336055347	1	HBL13RkuP8hPfuPHZHIJTQZkoEtBdUQ9gtpKwGmSfJc=	0	2	0.006248	0.002487	0.000226	0
15648222474		6252618980	433	4820186361	1	HBL13RkuP8hPfuPHZHIJTQZkoEtBdUQ9gtpKwGmSfJc=	0	2	0.006248	0.002487	0.000226	0
15648222488		6252618980	434	6571331	1	HBL13RkuP8hPfuPHZHIJTQZkoEtBdUQ9gtpKwGmSfJc=	0	2	0.006248	0.002487	0.000226	0
15648222502		6252618980	435	660258	1	HBL13RkuP8hPfuPHZHIJTQZkoEtBdUQ9gtpKwGmSfJc=	0	2	0.006248	0.002487	0.000226	0
15648222516		6252618980	436	207833290	1	HBL13RkuP8hPfuPHZHIJTQZkoEtBdUQ9gtpKwGmSfJc=	0	2	0.006248	0.002487	0.000226	0
15648222530		6252618980	437	6641699	1	HBL13RkuP8hPfuPHZHIJTQZkoEtBdUQ9gtpKwGmSfJc=	0	2	0.006248	0.002487	0.000226	0
15648222544		6252618980	438	1271119	1	HBL13RkuP8hPfuPHZHIJTQZkoEtBdUQ9gtpKwGmSfJc=	0	2	0.006248	0.002487	0.000226	0
15648222558		6252618980	439	4023910289	1	HBL13RkuP8hPfuPHZHIJTQZkoEtBdUQ9gtpKwGmSfJc=	0	2	0.006248	0.002487	0.000226	0
15648222572		6252618980	440	288799467	1	HBL13RkuP8hPfuPHZHIJTQZkoEtBdUQ9gtpKwGmSfJc=	0	2	0.006248	0.002487	0.000226	0
15648222586		6252618980	441	336055582	1	HBL13RkuP8hPfuPHZHIJTQZkoEtBdUQ9gtpKwGmSfJc=	0	2	0.006248	0.002487	0.000226	0
15648222600		6252618980	442	294493143	1	HBL13RkuP8hPfuPHZHIJTQZkoEtBdUQ9gtpKwGmSfJc=	0	2	0.006248	0.002487	0.000226	0
15648222614		6252618980	443	4820073833	1	HBL13RkuP8hPfuPHZHIJTQZkoEtBdUQ9gtpKwGmSfJc=	0	2	0.006248	0.002487	0.000226	0
15648222628		6252618980	444	294871453	1	HBL13RkuP8hPfuPHZHIJTQZkoEtBdUQ9gtpKwGmSfJc=	0	2	0.006248	0.002487	0.000226	0
15648222642		6252618980	445	1093339	1	HBL13RkuP8hPfuPHZHIJTQZkoEtBdUQ9gtpKwGmSfJc=	0	2	0.006248	0.002487	0.000226	0
15648222656		6252618980	446	8055078	1	HBL13RkuP8hPfuPHZHIJTQZkoEtBdUQ9gtpKwGmSfJc=	0	2	0.006248	0.002487	0.000226	0
15648222670		6252618980	447	4820183560	1	HBL13RkuP8hPfuPHZHIJTQZkoEtBdUQ9gtpKwGmSfJc=	0	2	0.006248	0.002487	0.000226	0
15648222684		6252618980	448	3349203058	1	HBL13RkuP8hPfuPHZHIJTQZkoEtBdUQ9gtpKwGmSfJc=	0	2	0.006248	0.002487	0.000226	0
15648222698		6252618980	449	1273081	1	HBL13RkuP8hPfuPHZHIJTQZkoEtBdUQ9gtpKwGmSfJc=	0	2	0.006248	0.002487	0.000226	0
15648222712		6252618980	450	216878399	1	HBL13RkuP8hPfuPHZHIJTQZkoEtBdUQ9gtpKwGmSfJc=	0	2	0.006248	0.002487	0.000226	0
15648222726		6252618980	451	8055700	1	HBL13RkuP8hPfuPHZHIJTQZkoEtBdUQ9gtpKwGmSfJc=	0	2	0.006248	0.002487	0.000226	0
15648222740		6252618980	452	766862008	1	HBL13RkuP8hPfuPHZHIJTQZkoEtBdUQ9gtpKwGmSfJc=	0	2	0.006248	0.002487	0.000226	0
15648222754		6252618980	453	16909037	1	HBL13RkuP8hPfuPHZHIJTQZkoEtBdUQ9gtpKwGmSfJc=	0	2	0.006248	0.002487	0.000226	0
15648222768		6252618980	454	1429196968	1	HBL13RkuP8hPfuPHZHIJTQZkoEtBdUQ9gtpKwGmSfJc=	0	2	0.006248	0.002487	0.000226	0
15648222782		6252618980	455	82789744	1	HBL13RkuP8hPfuPHZHIJTQZkoEtBdUQ9gtpKwGmSfJc=	0	2	0.006248	0.002487	0.000226	0
15648222796		6252618980	456	1602371932	1	HBL13RkuP8hPfuPHZHIJTQZkoEtBdUQ9gtpKwGmSfJc=	0	2	0.006248	0.002487	0.000226	0
15648222810		6252618980	457	5773373	1	HBL13RkuP8hPfuPHZHIJTQZkoEtBdUQ9gtpKwGmSfJc=	0	2	0.006248	0.002487	0.000226	0
15648222824		6252618980	458	38713133	1	HBL13RkuP8hPfuPHZHIJTQZkoEtBdUQ9gtpKwGmSfJc=	0	2	0.006248	0.002487	0.000226	0
15648222838		6252618980	459	328892793	1	HBL13RkuP8hPfuPHZHIJTQZkoEtBdUQ9gtpKwGmSfJc=	0	2	0.006248	0.002487	0.000226	0
15648222852		6252618980	460	16914035	1	HBL13RkuP8hPfuPHZHIJTQZkoEtBdUQ9gtpKwGmSfJc=	0	2	0.006248	0.002487	0.000226	0
15648222866		6252618980	461	1436671113	1	HBL13RkuP8hPfuPHZHIJTQZkoEtBdUQ9gtpKwGmSfJc=	0	2	0.006248	0.002487	0.000226	0
15648222880		6252618980	462	294871455	1	HBL13RkuP8hPfuPHZHIJTQZkoEtBdUQ9gtpKwGmSfJc=	0	2	0.006248	0.002487	0.000226	0
15648222894		6252618980	463	682480	1	HBL13RkuP8hPfuPHZHIJTQZkoEtBdUQ9gtpKwGmSfJc=	0	2	0.006248	0.002487	0.000226	0
15648222908		6252618980	464	7777833	1	HBL13RkuP8hPfuPHZHIJTQZkoEtBdUQ9gtpKwGmSfJc=	0	2	0.006248	0.002487	0.000226	0
15648222922		6252618980	465	182863118	1	HBL13RkuP8hPfuPHZHIJTQZkoEtBdUQ9gtpKwGmSfJc=	0	2	0.006248	0.002487	0.000226	0
15648222936		6252618980	466	5792767	1	HBL13RkuP8hPfuPHZHIJTQZkoEtBdUQ9gtpKwGmSfJc=	0	2	0.006248	0.002487	0.000226	0
15648222950		6252618980	467	4777372198	1	HBL13RkuP8hPfuPHZHIJTQZkoEtBdUQ9gtpKwGmSfJc=	0	2	0.006248	0.002487	0.000226	0
15648222964		6252618980	468	431038863	1	HBL13RkuP8hPfuPHZHIJTQZkoEtBdUQ9gtpKwGmSfJc=	0	2	0.006248	0.002487	0.000226	0
15648222978		6252618980	469	4111979903	1	HBL13RkuP8hPfuPHZHIJTQZkoEtBdUQ9gtpKwGmSfJc=	0	2	0.006248	0.002487	0.000226	0
15648222992		6252618980	470	257410973	1	HBL13RkuP8hPfuPHZHIJTQZkoEtBdUQ9gtpKwGmSfJc=	0	2	0.006248	0.002487	0.000226	0
15648223006		6252618980	471	305376379	1	HBL13RkuP8hPfuPHZHIJTQZkoEtBdUQ9gtpKwGmSfJc=	0	2	0.006248	0.002487	0.000226	0
15648223020		6252618980	472	38673335	1	HBL13RkuP8hPfuPHZHIJTQZkoEtBdUQ9gtpKwGmSfJc=	0	2	0.006248	0.002487	0.000226	0
15648223034		6252618980	473	4820076161	1	HBL13RkuP8hPfuPHZHIJTQZkoEtBdUQ9gtpKwGmSfJc=	0	2	0.006248	0.002487	0.000226	0
15648223048		6252618980	474	3362475412	1	HBL13RkuP8hPfuPHZHIJTQZkoEtBdUQ9gtpKwGmSfJc=	0	2	0.006248	0.002487	0.000226	0
15648223062		6252618980	475	777688372	1	HBL13RkuP8hPfuPHZHIJTQZkoEtBdUQ9gtpKwGmSfJc=	0	2	0.006248	0.002487	0.000226	0
15648223076		6252618980	476	4820095225	1	HBL13RkuP8hPfuPHZHIJTQZkoEtBdUQ9gtpKwGmSfJc=	0	2	0.006248	0.002487	0.000226	0
15648223090		6252618980	477	317508563	1	HBL13RkuP8hPfuPHZHIJTQZkoEtBdUQ9gtpKwGmSfJc=	0	2	0.006248	0.002487	0.000226	0
15648223104		6252618980	478	1436543214	1	HBL13RkuP8hPfuPHZHIJTQZkoEtBdUQ9gtpKwGmSfJc=	0	2	0.006248	0.002487	0.000226	0
15648223118		6252618980	479	3312092085	1	HBL13RkuP8hPfuPHZHIJTQZkoEtBdUQ9gtpKwGmSfJc=	0	2	0.006248	0.002487	0.000226	0
15648223132		6252618980	480	3338244020	1	HBL13RkuP8hPfuPHZHIJTQZkoEtBdUQ9gtpKwGmSfJc=	0	2	0.006248	0.002487	0.000226	0
15648223146		6252618980	481	451162103	1	HBL13RkuP8hPfuPHZHIJTQZkoEtBdUQ9gtpKwGmSfJc=	0	2	0.006248	0.002487	0.000226	0
15648223160		6252618980	482	3668854554	1	HBL13RkuP8hPfuPHZHIJTQZkoEtBdUQ9gtpKwGmSfJc=	0	2	0.006248	0.002487	0.000226	0
15648223210		6252618980	483	905284	1	HBL13RkuP8hPfuPHZHIJTQZkoEtBdUQ9gtpKwGmSfJc=	0	2	0.006248	0.002487	0.000226	0
15648223239		6252618980	484	708480354	1	HBL13RkuP8hPfuPHZHIJTQZkoEtBdUQ9gtpKwGmSfJc=	0	2	0.006248	0.002487	0.000226	0
15648223259		6252618980	485	215890733	1	HBL13RkuP8hPfuPHZHIJTQZkoEtBdUQ9gtpKwGmSfJc=	0	2	0.006248	0.002487	0.000226	0
15648223279		6252618980	486	4820074200	1	HBL13RkuP8hPfuPHZHIJTQZkoEtBdUQ9gtpKwGmSfJc=	0	2	0.006248	0.002487	0.000226	0
15648223299		6252618980	487	38670622	1	HBL13RkuP8hPfuPHZHIJTQZkoEtBdUQ9gtpKwGmSfJc=	0	2	0.006248	0.002487	0.000226	0
15648223319		6252618980	488	336051749	1	HBL13RkuP8hPfuPHZHIJTQZkoEtBdUQ9gtpKwGmSfJc=	0	2	0.006248	0.002487	0.000226	0
15648223327		6221861800	4817	38653355	1	huEqgBuTsgIbw1KmYjIUw/N6rUCEeIqRUY51E4M8icU=	0	0	0.0125	0.0159	0.0004044	0
15648223362		6221861800	14315	294847093	1	huEqgBuTsgIbw1KmYjIUw/N6rUCEeIqRUY51E4M8icU=	0	0	0.0125	0.0159	0.0004044	0
15648223378		6252620492	0	6570572	1	HBL13RkuP8hPfuPHZHIJTQZkoEtBdUQ9gtpKwGmSfJc=	2	0	0.006248	0.007767	3.815e-05	0
15649250783		515042969	9	1436493919	1	/fk1fVcVxZ6iM6gHZzqbIyq56m5zrmHfpdcZ/zzkq4c=	2	0	0.01562	0.01553	0.0002155	0
15649267619		515042969	19		5	/fk1fVcVxZ6iM6gHZzqbIyq56m5zrmHfpdcZ/zzkq4c=	2	0	0.01562	0.01553	0.0002155	0
15649267622		515042969	19		0	/fk1fVcVxZ6iM6gHZzqbIyq56m5zrmHfpdcZ/zzkq4c=	2	0	0.01562	0.01553	0.0002155	0
15649986601		515042969	5		5	/fk1fVcVxZ6iM6gHZzqbIyq56m5zrmHfpdcZ/zzkq4c=	2	0	0.01562	0.01553	0.0002155	0
15649986604		515042969	5		0	/fk1fVcVxZ6iM6gHZzqbIyq56m5zrmHfpdcZ/zzkq4c=	2	0	0.01562	0.01553	0.0002155	0
15649986737		515042969	26		5	/fk1fVcVxZ6iM6gHZzqbIyq56m5zrmHfpdcZ/zzkq4c=	2	0	0.01562	0.01553	0.0002155	0
15649986740		515042969	26		0	/fk1fVcVxZ6iM6gHZzqbIyq56m5zrmHfpdcZ/zzkq4c=	2	0	0.01562	0.01553	0.0002155	0
15649986842		515042969	20		5	/fk1fVcVxZ6iM6gHZzqbIyq56m5zrmHfpdcZ/zzkq4c=	2	0	0.01562	0.01553	0.0002155	0
15649986845		515042969	20		0	/fk1fVcVxZ6iM6gHZzqbIyq56m5zrmHfpdcZ/zzkq4c=	2	0	0.01562	0.01553	0.0002155	0
15649987042		6252608053	7	227456200	4	HBL13RkuP8hPfuPHZHIJTQZkoEtBdUQ9gtpKwGmSfJc=	0	2	0.02795	0.002487	7.534e-05	0
15650727689		515042969	19	318350724	1	/fk1fVcVxZ6iM6gHZzqbIyq56m5zrmHfpdcZ/zzkq4c=	2	0	0.01562	0.01553	0.0002155	0
15650762495		515042969	0		5	/fk1fVcVxZ6iM6gHZzqbIyq56m5zrmHfpdcZ/zzkq4c=	2	0	0.01562	0.01553	0.0002155	0
15650762498		515042969	0		0	/fk1fVcVxZ6iM6gHZzqbIyq56m5zrmHfpdcZ/zzkq4c=	2	0	0.01562	0.01553	0.0002155	0
15651795938		515042969	5	1785749011	1	/fk1fVcVxZ6iM6gHZzqbIyq56m5zrmHfpdcZ/zzkq4c=	2	0	0.01562	0.01553	0.0002155	0
15651795944		515042969	20	381368	1	/fk1fVcVxZ6iM6gHZzqbIyq56m5zrmHfpdcZ/zzkq4c=	2	0	0.01562	0.01553	0.0002155	0
15651795950		515042969	26	317371469	1	/fk1fVcVxZ6iM6gHZzqbIyq56m5zrmHfpdcZ/zzkq4c=	2	0	0.01562	0.01553	0.0002155	0
15652578373		515042969	0	431038304	1	/fk1fVcVxZ6iM6gHZzqbIyq56m5zrmHfpdcZ/zzkq4c=	2	0	0.01562	0.01553	0.0002155	0
15652597941		515042969	14		5	/fk1fVcVxZ6iM6gHZzqbIyq56m5zrmHfpdcZ/zzkq4c=	2	0	0.01562	0.01553	0.0002155	0
15652597944		515042969	14		0	/fk1fVcVxZ6iM6gHZzqbIyq56m5zrmHfpdcZ/zzkq4c=	2	0	0.01562	0.01553	0.0002155	0
15652598105		515042969	18		5	/fk1fVcVxZ6iM6gHZzqbIyq56m5zrmHfpdcZ/zzkq4c=	2	0	0.01562	0.01553	0.0002155	0
15652598108		515042969	18		0	/fk1fVcVxZ6iM6gHZzqbIyq56m5zrmHfpdcZ/zzkq4c=	2	0	0.01562	0.01553	0.0002155	0
15652598311		6252617533	0	38656471	4	JcpU581OuLad5EhNHS+e+YrY4kEW8pN6ymudnkWMDXs=	1	0	0.0625	0.004662	7.629e-06	0
15652598375		6251277720	817	372620488	4	Nugr6rX+U6WELDvGY6ars76339mw/Uc2fgD1/rZ6fkA=	0	1	0.0625	0.0318	0.0002699	0
15653303079		515042969	3		5	/fk1fVcVxZ6iM6gHZzqbIyq56m5zrmHfpdcZ/zzkq4c=	2	0	0.01562	0.01553	0.0002155	0
15653303082		515042969	3		0	/fk1fVcVxZ6iM6gHZzqbIyq56m5zrmHfpdcZ/zzkq4c=	2	0	0.01562	0.01553	0.0002155	0
15653303091		515042969	21		5	/fk1fVcVxZ6iM6gHZzqbIyq56m5zrmHfpdcZ/zzkq4c=	2	0	0.01562	0.01553	0.0002155	0
15653303094		515042969	21		0	/fk1fVcVxZ6iM6gHZzqbIyq56m5zrmHfpdcZ/zzkq4c=	2	0	0.01562	0.01553	0.0002155	0
15654035291		515042969	14	2596362793	1	/fk1fVcVxZ6iM6gHZzqbIyq56m5zrmHfpdcZ/zzkq4c=	2	0	0.01562	0.01553	0.0002155	0
15654035304		515042969	18	317489295	1	/fk1fVcVxZ6iM6gHZzqbIyq56m5zrmHfpdcZ/zzkq4c=	2	0	0.01562	0.01553	0.0002155	0
15654961624		515042969	3	1436387322	1	/fk1fVcVxZ6iM6gHZzqbIyq56m5zrmHfpdcZ/zzkq4c=	2	0	0.01562	0.01553	0.0002155	0
15654961636		515042969	21	317301773	1	/fk1fVcVxZ6iM6gHZzqbIyq56m5zrmHfpdcZ/zzkq4c=	2	0	0.01562	0.01553	0.0002155	0
15654976637		515042969	17		5	/fk1fVcVxZ6iM6gHZzqbIyq56m5zrmHfpdcZ/zzkq4c=	2	0	0.01562	0.01553	0.0002155	0
15654976640		515042969	17		0	/fk1fVcVxZ6iM6gHZzqbIyq56m5zrmHfpdcZ/zzkq4c=	2	0	0.01562	0.01553	0.0002155	0
15654976694		6251277720	1555	1275154	4	Nugr6rX+U6WELDvGY6ars76339mw/Uc2fgD1/rZ6fkA=	0	1	0.0625	0.0318	0.0002699	0
15655747353		6252622742	0		0	F2+Gv53Pxd4KDRb/UsGECThH/XUOpcWKElUXJkhkt1c=	0	1	0	0.0001554	0	0
15656549245		515042969	17	449895544	1	/fk1fVcVxZ6iM6gHZzqbIyq56m5zrmHfpdcZ/zzkq4c=	2	0	0.01562	0.01553	0.0002155	0
15657265713		6252622742	0	1436344237	1	F2+Gv53Pxd4KDRb/UsGECThH/XUOpcWKElUXJkhkt1c=	0	1	0	0.0001554	0	0
15657283961		6252608053	12	4820180815	4	HBL13RkuP8hPfuPHZHIJTQZkoEtBdUQ9gtpKwGmSfJc=	0	2	0.02795	0.002487	7.534e-05	0
15657284143		515042969	25		5	/fk1fVcVxZ6iM6gHZzqbIyq56m5zrmHfpdcZ/zzkq4c=	2	0	0.01562	0.01553	0.0002155	0
15657284146		515042969	25		0	/fk1fVcVxZ6iM6gHZzqbIyq56m5zrmHfpdcZ/zzkq4c=	2	0	0.01562	0.01553	0.0002155	0
15658072721		515042969	2		5	/fk1fVcVxZ6iM6gHZzqbIyq56m5zrmHfpdcZ/zzkq4c=	2	0	0.01562	0.01553	0.0002155	0
15658072724		515042969	2		0	/fk1fVcVxZ6iM6gHZzqbIyq56m5zrmHfpdcZ/zzkq4c=	2	0	0.01562	0.01553	0.0002155	0
15658073008		6251277720	591	4477356695	4	Nugr6rX+U6WELDvGY6ars76339mw/Uc2fgD1/rZ6fkA=	0	1	0.0625	0.0318	0.0002699	0
15658812065		515042969	25	4134548718	1	/fk1fVcVxZ6iM6gHZzqbIyq56m5zrmHfpdcZ/zzkq4c=	2	0	0.01562	0.01553	0.0002155	0
15658838536		6252339114	570	294847185	3	4Ubmtvv/epOnUEgegvGV9mCxxcZkV4z/Dm8RY/9SEYw=	0	0	0.06873	0.01193	0.0001154	0
15658838549		6252339114	570		0	4Ubmtvv/epOnUEgegvGV9mCxxcZkV4z/Dm8RY/9SEYw=	0	0	0.06873	0.01193	0.0001154	0
15659550414		515042969	2	317330951	1	/fk1fVcVxZ6iM6gHZzqbIyq56m5zrmHfpdcZ/zzkq4c=	2	0	0.01562	0.01553	0.0002155	0
15660337847		6252339114	570	63735252	1	4Ubmtvv/epOnUEgegvGV9mCxxcZkV4z/Dm8RY/9SEYw=	0	0	0.06873	0.01193	0.0001154	0
15660359134		515042969	22		5	/fk1fVcVxZ6iM6gHZzqbIyq56m5zrmHfpdcZ/zzkq4c=	2	0	0.01562	0.01553	0.0002155	0
15660359137		515042969	22		0	/fk1fVcVxZ6iM6gHZzqbIyq56m5zrmHfpdcZ/zzkq4c=	2	0	0.01562	0.01553	0.0002155	0
15660359159		515042969	7		5	/fk1fVcVxZ6iM6gHZzqbIyq56m5zrmHfpdcZ/zzkq4c=	2	0	0.01562	0.01553	0.0002155	0
15660359162		515042969	7		0	/fk1fVcVxZ6iM6gHZzqbIyq56m5zrmHfpdcZ/zzkq4c=	2	0	0.01562	0.01553	0.0002155	0
15660359185		515042969	23		5	/fk1fVcVxZ6iM6gHZzqbIyq56m5zrmHfpdcZ/zzkq4c=	2	0	0.01562	0.01553	0.0002155	0
15660359188		515042969	23		0	/fk1fVcVxZ6iM6gHZzqbIyq56m5zrmHfpdcZ/zzkq4c=	2	0	0.01562	0.01553	0.0002155	0
15660359395		6221861800	5296	431075318	2	huEqgBuTsgIbw1KmYjIUw/N6rUCEeIqRUY51E4M8icU=	0	0	0.0125	0.0159	0.0004044	0
15660359402		6221861800	5296		0	huEqgBuTsgIbw1KmYjIUw/N6rUCEeIqRUY51E4M8icU=	0	0	0.0125	0.0159	0.0004044	0
15661210371		6251277720	1479	3181310997	4	Nugr6rX+U6WELDvGY6ars76339mw/Uc2fgD1/rZ6fkA=	0	1	0.0625	0.0318	0.0002699	0
15661946895		515042969	7	1478958061	1	/fk1fVcVxZ6iM6gHZzqbIyq56m5zrmHfpdcZ/zzkq4c=	2	0	0.01562	0.01553	0.0002155	0
15661946907		515042969	22	3933681829	1	/fk1fVcVxZ6iM6gHZzqbIyq56m5zrmHfpdcZ/zzkq4c=	2	0	0.01562	0.01553	0.0002155	0
15661946919		515042969	23	4820075906	1	/fk1fVcVxZ6iM6gHZzqbIyq56m5zrmHfpdcZ/zzkq4c=	2	0	0.01562	0.01553	0.0002155	0
15661946927		6221861800	5296	431889870	1	huEqgBuTsgIbw1KmYjIUw/N6rUCEeIqRUY51E4M8icU=	0	0	0.0125	0.0159	0.0004044	0
15662308927		515042969	6		5	/fk1fVcVxZ6iM6gHZzqbIyq56m5zrmHfpdcZ/zzkq4c=	2	0	0.01562	0.01553	0.0002155	0
15662308930		515042969	6		0	/fk1fVcVxZ6iM6gHZzqbIyq56m5zrmHfpdcZ/zzkq4c=	2	0	0.01562	0.01553	0.0002155	0
15663695078		515042969	6	431038287	1	/fk1fVcVxZ6iM6gHZzqbIyq56m5zrmHfpdcZ/zzkq4c=	2	0	0.01562	0.01553	0.0002155	0
15664353384		515042969	1		5	/fk1fVcVxZ6iM6gHZzqbIyq56m5zrmHfpdcZ/zzkq4c=	2	0	0.01562	0.01553	0.0002155	0
15664353387		515042969	1		0	/fk1fVcVxZ6iM6gHZzqbIyq56m5zrmHfpdcZ/zzkq4c=	2	0	0.01562	0.01553	0.0002155	0
15664353990		6252225776	9	257406112	4	fVUqjeDqXrzcJObPpFT8U1FwH8uBfyRXJQa4zRlwpb4=	1	9	0.0625	0.1272	0.00193	0
15665655853		515042969	1	6607757	1	/fk1fVcVxZ6iM6gHZzqbIyq56m5zrmHfpdcZ/zzkq4c=	2	0	0.01562	0.01553	0.0002155	0
15666373537		6251277720	1335	16917232	4	Nugr6rX+U6WELDvGY6ars76339mw/Uc2fgD1/rZ6fkA=	0	1	0.0625	0.0318	0.0002699	0
15667749389		6252617535	0	711465	4	ZpQmujQYX55FcN2RFvqqUkcz5z/Tovj2FaG8sFtlG48=	0	1	0.03125	0.0159	3.815e-05	0
15667749398		6252617573	0		0	ZpQmujQYX55FcN2RFvqqUkcz5z/Tovj2FaG8sFtlG48=	0	1	0.03125	0.0159	3.815e-05	0
15668459412		6251277720	535	4469979301	4	Nugr6rX+U6WELDvGY6ars76339mw/Uc2fgD1/rZ6fkA=	0	1	0.0625	0.0318	0.0002699	0
15668459704		515042969	5		5	/fk1fVcVxZ6iM6gHZzqbIyq56m5zrmHfpdcZ/zzkq4c=	2	0	0.01562	0.01553	0.0002155	0
15668459707		515042969	5		0	/fk1fVcVxZ6iM6gHZzqbIyq56m5zrmHfpdcZ/zzkq4c=	2	0	0.01562	0.01553	0.0002155	0
15669188718		6252617573	0	1272170	1	ZpQmujQYX55FcN2RFvqqUkcz5z/Tovj2FaG8sFtlG48=	0	1	0.03125	0.0159	3.815e-05	0
15669995784		515042969	5	294847185	1	/fk1fVcVxZ6iM6gHZzqbIyq56m5zrmHfpdcZ/zzkq4c=	2	0	0.01562	0.01553	0.0002155	0
15670110005		6252623012	0		0	68CsCZngOkuQn5lVo+dNXKGoFx9ZmJXWR+W7NAUmEH4=	1	2	0.006248	0.001865	4.482e-05	0
15670114192		6252623037	0		0	68CsCZngOkuQn5lVo+dNXKGoFx9ZmJXWR+W7NAUmEH4=	1	2	0.0625	0.006218	4.482e-05	0
15670116482		6252623039	0		0	68CsCZngOkuQn5lVo+dNXKGoFx9ZmJXWR+W7NAUmEH4=	1	2	0.006248	0.002796	4.482e-05	0
15670120391		6251277720	152	2108370078	4	Nugr6rX+U6WELDvGY6ars76339mw/Uc2fgD1/rZ6fkA=	0	1	0.0625	0.0318	0.0002699	0
15670120580		5285926325	0	257503194	3	2V0B3LFwQ48zIHlDcpiCQTAG+f4Nk64GVADb8vfarvA=	0	9	0.0625	0.006218	3.815e-05	0
15670120590		5285926325	0		0	2V0B3LFwQ48zIHlDcpiCQTAG+f4Nk64GVADb8vfarvA=	0	9	0.0625	0.006218	3.815e-05	0
15670120838		515042969	24		5	/fk1fVcVxZ6iM6gHZzqbIyq56m5zrmHfpdcZ/zzkq4c=	2	0	0.01562	0.01553	0.0002155	0
15670120841		515042969	24		0	/fk1fVcVxZ6iM6gHZzqbIyq56m5zrmHfpdcZ/zzkq4c=	2	0	0.01562	0.01553	0.0002155	0
15671661221		5285926325	0	3242456446	1	2V0B3LFwQ48zIHlDcpiCQTAG+f4Nk64GVADb8vfarvA=	0	9	0.0625	0.006218	3.815e-05	0
15671661233		6252623012	0	1301865	1	68CsCZngOkuQn5lVo+dNXKGoFx9ZmJXWR+W7NAUmEH4=	1	2	0.006248	0.001865	4.482e-05	0
15671661245		6252623037	0	1301865	1	68CsCZngOkuQn5lVo+dNXKGoFx9ZmJXWR+W7NAUmEH4=	1	2	0.0625	0.006218	4.482e-05	0
15671661257		6252623039	0	2096989215	1	68CsCZngOkuQn5lVo+dNXKGoFx9ZmJXWR+W7NAUmEH4=	1	2	0.006248	0.002796	4.482e-05	0
15671661270		515042969	24	1271669	1	/fk1fVcVxZ6iM6gHZzqbIyq56m5zrmHfpdcZ/zzkq4c=	2	0	0.01562	0.01553	0.0002155	0
15671683049		515042969	8		5	/fk1fVcVxZ6iM6gHZzqbIyq56m5zrmHfpdcZ/zzkq4c=	2	0	0.01562	0.01553	0.0002155	0
15671683052		515042969	8		0	/fk1fVcVxZ6iM6gHZzqbIyq56m5zrmHfpdcZ/zzkq4c=	2	0	0.01562	0.01553	0.0002155	0
15671683061		515042969	20		5	/fk1fVcVxZ6iM6gHZzqbIyq56m5zrmHfpdcZ/zzkq4c=	2	0	0.01562	0.01553	0.0002155	0
15671683064		515042969	20		0	/fk1fVcVxZ6iM6gHZzqbIyq56m5zrmHfpdcZ/zzkq4c=	2	0	0.01562	0.01553	0.0002155	0
15672804315		515042969	18		5	/fk1fVcVxZ6iM6gHZzqbIyq56m5zrmHfpdcZ/zzkq4c=	2	0	0.01562	0.01553	0.0002155	0
15672804318		515042969	18		0	/fk1fVcVxZ6iM6gHZzqbIyq56m5zrmHfpdcZ/zzkq4c=	2	0	0.01562	0.01553	0.0002155	0
15672805356		515042969	3		5	/fk1fVcVxZ6iM6gHZzqbIyq56m5zrmHfpdcZ/zzkq4c=	2	0	0.01562	0.01553	0.0002155	0
15672805359		515042969	3		0	/fk1fVcVxZ6iM6gHZzqbIyq56m5zrmHfpdcZ/zzkq4c=	2	0	0.01562	0.01553	0.0002155	0
15672805493		6251277720	1282	340153815	4	Nugr6rX+U6WELDvGY6ars76339mw/Uc2fgD1/rZ6fkA=	0	1	0.0625	0.0318	0.0002699	0
15673638368		515042969	8	1275154	1	/fk1fVcVxZ6iM6gHZzqbIyq56m5zrmHfpdcZ/zzkq4c=	2	0	0.01562	0.01553	0.0002155	0
15673638374		515042969	20	317330951	1	/fk1fVcVxZ6iM6gHZzqbIyq56m5zrmHfpdcZ/zzkq4c=	2	0	0.01562	0.01553	0.0002155	0
15673668554		515042969	9		5	/fk1fVcVxZ6iM6gHZzqbIyq56m5zrmHfpdcZ/zzkq4c=	2	0	0.01562	0.01553	0.0002155	0
15673668557		515042969	9		0	/fk1fVcVxZ6iM6gHZzqbIyq56m5zrmHfpdcZ/zzkq4c=	2	0	0.01562	0.01553	0.0002155	0
15674398425		515042969	3	711541	1	/fk1fVcVxZ6iM6gHZzqbIyq56m5zrmHfpdcZ/zzkq4c=	2	0	0.01562	0.01553	0.0002155	0
15674398437		515042969	18	3675676231	1	/fk1fVcVxZ6iM6gHZzqbIyq56m5zrmHfpdcZ/zzkq4c=	2	0	0.01562	0.01553	0.0002155	0
15674428669		515042969	15		5	/fk1fVcVxZ6iM6gHZzqbIyq56m5zrmHfpdcZ/zzkq4c=	2	0	0.01562	0.01553	0.0002155	0
15674428672		515042969	15		0	/fk1fVcVxZ6iM6gHZzqbIyq56m5zrmHfpdcZ/zzkq4c=	2	0	0.01562	0.01553	0.0002155	0
15674428723		515042969	13		5	/fk1fVcVxZ6iM6gHZzqbIyq56m5zrmHfpdcZ/zzkq4c=	2	0	0.01562	0.01553	0.0002155	0
15674428726		515042969	13		0	/fk1fVcVxZ6iM6gHZzqbIyq56m5zrmHfpdcZ/zzkq4c=	2	0	0.01562	0.01553	0.0002155	0
15674428975		6221861800	10699	294872324	2	huEqgBuTsgIbw1KmYjIUw/N6rUCEeIqRUY51E4M8icU=	0	0	0.0125	0.0159	0.0004044	0
15674428982		6221861800	10699		0	huEqgBuTsgIbw1KmYjIUw/N6rUCEeIqRUY51E4M8icU=	0	0	0.0125	0.0159	0.0004044	0
15674428983		6250421523	244	294872324	2	SCkw7L/P/Rdc9whSQNz9VqK6rpG5V9I5nliExI1mhjk=	0	1	0.125	0.04773	0.0002699	0
15674428993		6250421523	244		0	SCkw7L/P/Rdc9whSQNz9VqK6rpG5V9I5nliExI1mhjk=	0	1	0.125	0.04773	0.0002699	0
15674428994		6252521393	794	294872324	2	Nugr6rX+U6WELDvGY6ars76339mw/Uc2fgD1/rZ6fkA=	0	1	0.0625	0.0318	0.0005789	0
15674429004		6252521393	794		0	Nugr6rX+U6WELDvGY6ars76339mw/Uc2fgD1/rZ6fkA=	0	1	0.0625	0.0318	0.0005789	0
15674429006		6250245734	1842	294872324	1	0e4YV8rEkcNKEIOsJT7euNGNMqoLrqS80NYdESw4UFQ=	0	2	0.0625	0.1184	0.001158	0
15674429250		515042969	2		5	/fk1fVcVxZ6iM6gHZzqbIyq56m5zrmHfpdcZ/zzkq4c=	2	0	0.01562	0.01553	0.0002155	0
15674429253		515042969	2		0	/fk1fVcVxZ6iM6gHZzqbIyq56m5zrmHfpdcZ/zzkq4c=	2	0	0.01562	0.01553	0.0002155	0
15674429262		515042969	20		5	/fk1fVcVxZ6iM6gHZzqbIyq56m5zrmHfpdcZ/zzkq4c=	2	0	0.01562	0.01553	0.0002155	0
15674429265		515042969	20		0	/fk1fVcVxZ6iM6gHZzqbIyq56m5zrmHfpdcZ/zzkq4c=	2	0	0.01562	0.01553	0.0002155	0
15675197654		515042969	9	351627512	1	/fk1fVcVxZ6iM6gHZzqbIyq56m5zrmHfpdcZ/zzkq4c=	2	0	0.01562	0.01553	0.0002155	0
15675226494		515042969	16		5	/fk1fVcVxZ6iM6gHZzqbIyq56m5zrmHfpdcZ/zzkq4c=	2	0	0.01562	0.01553	0.0002155	0
15675226497		515042969	16		0	/fk1fVcVxZ6iM6gHZzqbIyq56m5zrmHfpdcZ/zzkq4c=	2	0	0.01562	0.01553	0.0002155	0
15675226519		6251277720	701	665484	4	Nugr6rX+U6WELDvGY6ars76339mw/Uc2fgD1/rZ6fkA=	0	1	0.0625	0.0318	0.0002699	0
15675227662		515042969	4		5	/fk1fVcVxZ6iM6gHZzqbIyq56m5zrmHfpdcZ/zzkq4c=	2	0	0.01562	0.01553	0.0002155	0
15675227665		515042969	4		0	/fk1fVcVxZ6iM6gHZzqbIyq56m5zrmHfpdcZ/zzkq4c=	2	0	0.01562	0.01553	0.0002155	0
15675993447		6250421523	244	4477658298	1	SCkw7L/P/Rdc9whSQNz9VqK6rpG5V9I5nliExI1mhjk=	0	1	0.125	0.04773	0.0002699	0
15675993455		6252521393	794	4820134564	1	Nugr6rX+U6WELDvGY6ars76339mw/Uc2fgD1/rZ6fkA=	0	1	0.0625	0.0318	0.0005789	0
15675993468		515042969	2	17504609	1	/fk1fVcVxZ6iM6gHZzqbIyq56m5zrmHfpdcZ/zzkq4c=	2	0	0.01562	0.01553	0.0002155	0
15675993480		515042969	13	4820022100	1	/fk1fVcVxZ6iM6gHZzqbIyq56m5zrmHfpdcZ/zzkq4c=	2	0	0.01562	0.01553	0.0002155	0
15675993492		515042969	15	257340277	1	/fk1fVcVxZ6iM6gHZzqbIyq56m5zrmHfpdcZ/zzkq4c=	2	0	0.01562	0.01553	0.0002155	0
15675993504		515042969	20	351690620	1	/fk1fVcVxZ6iM6gHZzqbIyq56m5zrmHfpdcZ/zzkq4c=	2	0	0.01562	0.01553	0.0002155	0
15675993527		6221861800	10699	6639220	1	huEqgBuTsgIbw1KmYjIUw/N6rUCEeIqRUY51E4M8icU=	0	0	0.0125	0.0159	0.0004044	0
15676024393		515042969	22		5	/fk1fVcVxZ6iM6gHZzqbIyq56m5zrmHfpdcZ/zzkq4c=	2	0	0.01562	0.01553	0.0002155	0
15676024396		515042969	22		0	/fk1fVcVxZ6iM6gHZzqbIyq56m5zrmHfpdcZ/zzkq4c=	2	0	0.01562	0.01553	0.0002155	0
15676787541		515042969	4	6568110	1	/fk1fVcVxZ6iM6gHZzqbIyq56m5zrmHfpdcZ/zzkq4c=	2	0	0.01562	0.01553	0.0002155	0
15676787553		515042969	16	336025462	1	/fk1fVcVxZ6iM6gHZzqbIyq56m5zrmHfpdcZ/zzkq4c=	2	0	0.01562	0.01553	0.0002155	0
15676808656		6221861800	3861	1273410323	2	huEqgBuTsgIbw1KmYjIUw/N6rUCEeIqRUY51E4M8icU=	0	0	0.0125	0.0159	0.0004044	0
15676808663		6221861800	3861		0	huEqgBuTsgIbw1KmYjIUw/N6rUCEeIqRUY51E4M8icU=	0	0	0.0125	0.0159	0.0004044	0
15676808665		6250245734	4002	1273410323	1	0e4YV8rEkcNKEIOsJT7euNGNMqoLrqS80NYdESw4UFQ=	0	2	0.0625	0.1184	0.001158	0
15676809420		6251277720	134	766872170	4	Nugr6rX+U6WELDvGY6ars76339mw/Uc2fgD1/rZ6fkA=	0	1	0.0625	0.0318	0.0002699	0
15676809492		515042969	0		5	/fk1fVcVxZ6iM6gHZzqbIyq56m5zrmHfpdcZ/zzkq4c=	2	0	0.01562	0.01553	0.0002155	0
15676809495		515042969	0		0	/fk1fVcVxZ6iM6gHZzqbIyq56m5zrmHfpdcZ/zzkq4c=	2	0	0.01562	0.01553	0.0002155	0
15677547117		515042969	22	1335781	1	/fk1fVcVxZ6iM6gHZzqbIyq56m5zrmHfpdcZ/zzkq4c=	2	0	0.01562	0.01553	0.0002155	0
15678271138		515042969	0	4302546707	1	/fk1fVcVxZ6iM6gHZzqbIyq56m5zrmHfpdcZ/zzkq4c=	2	0	0.01562	0.01553	0.0002155	0
15678271146		6221861800	3861	4820110704	1	huEqgBuTsgIbw1KmYjIUw/N6rUCEeIqRUY51E4M8icU=	0	0	0.0125	0.0159	0.0004044	0
15678294474		6252622742	0	1436344237	4	F2+Gv53Pxd4KDRb/UsGECThH/XUOpcWKElUXJkhkt1c=	0	1	0	0.0001554	0	0
15679002614		6252358260	57	1390835522	2	RhvHT3w1FJPk+ffa5F6xLXhD4LsykQfulu1ShcKMUgk=	2	1	0.0125	0.02457	7.629e-06	0
15679002621		6252358260	57		0	RhvHT3w1FJPk+ffa5F6xLXhD4LsykQfulu1ShcKMUgk=	2	1	0.0125	0.02457	7.629e-06	0
15679002622		6221861800	17611	1390835522	2	huEqgBuTsgIbw1KmYjIUw/N6rUCEeIqRUY51E4M8icU=	0	0	0.0125	0.0159	0.0004044	0
15679002629		6221861800	17611		0	huEqgBuTsgIbw1KmYjIUw/N6rUCEeIqRUY51E4M8icU=	0	0	0.0125	0.0159	0.0004044	0
15679002630		6221861800	14297	1390835522	2	huEqgBuTsgIbw1KmYjIUw/N6rUCEeIqRUY51E4M8icU=	0	0	0.0125	0.0159	0.0004044	0
15679002637		6221861800	14297		0	huEqgBuTsgIbw1KmYjIUw/N6rUCEeIqRUY51E4M8icU=	0	0	0.0125	0.0159	0.0004044	0
15679002638		6221861800	4510	1390835522	2	huEqgBuTsgIbw1KmYjIUw/N6rUCEeIqRUY51E4M8icU=	0	0	0.0125	0.0159	0.0004044	0
15679002645		6221861800	4510		0	huEqgBuTsgIbw1KmYjIUw/N6rUCEeIqRUY51E4M8icU=	0	0	0.0125	0.0159	0.0004044	0
15679002647		6250245734	4003	1390835522	1	0e4YV8rEkcNKEIOsJT7euNGNMqoLrqS80NYdESw4UFQ=	0	2	0.0625	0.1184	0.001158	0
15679738891		6250023935	207	906240	4	nHinWYr2Nep8Mr79MMvmYCrGb0NdshyX6mlnZo/Ot+I=	1	2	0.02539	0.02704	0.0005789	0
15680609573		6252358260	57	294772484	1	RhvHT3w1FJPk+ffa5F6xLXhD4LsykQfulu1ShcKMUgk=	2	1	0.0125	0.02457	7.629e-06	0
15680609589		6221861800	4510	854253137	1	huEqgBuTsgIbw1KmYjIUw/N6rUCEeIqRUY51E4M8icU=	0	0	0.0125	0.0159	0.0004044	0
15680609599		6221861800	14297	1095258	1	huEqgBuTsgIbw1KmYjIUw/N6rUCEeIqRUY51E4M8icU=	0	0	0.0125	0.0159	0.0004044	0
15680609664		6221861800	17611	207833343	1	huEqgBuTsgIbw1KmYjIUw/N6rUCEeIqRUY51E4M8icU=	0	0	0.0125	0.0159	0.0004044	0
15680636353		6252491533	15		0	fJYeclskJqPWsAT6TX/r9X5OiIZpSEb2PBGliYAOMxM=	0	2	0.02499	0.03339	0.0003862	1
15680655306		6251277720	1076	6565513	4	Nugr6rX+U6WELDvGY6ars76339mw/Uc2fgD1/rZ6fkA=	0	1	0.0625	0.0318	0.0002699	0
15681423173		6130716573	0	1199509709	3	mbrS6V2tRbksMPO0y8EI9B9XT2ASaPRTNndslCGN/2A=	1	9	0.006248	0.0318	3.815e-06	0
15681423184		6130716573	0		0	mbrS6V2tRbksMPO0y8EI9B9XT2ASaPRTNndslCGN/2A=	1	9	0.006248	0.0318	3.815e-06	0
15681423732		515042969	21		5	/fk1fVcVxZ6iM6gHZzqbIyq56m5zrmHfpdcZ/zzkq4c=	2	0	0.01562	0.01553	0.0002155	0
15681423735		515042969	21		0	/fk1fVcVxZ6iM6gHZzqbIyq56m5zrmHfpdcZ/zzkq4c=	2	0	0.01562	0.01553	0.0002155	0
15681423927		6251277720	1947	351638429	4	Nugr6rX+U6WELDvGY6ars76339mw/Uc2fgD1/rZ6fkA=	0	1	0.0625	0.0318	0.0002699	0
15682227295		6252491533	15	717763	1	fJYeclskJqPWsAT6TX/r9X5OiIZpSEb2PBGliYAOMxM=	0	2	0.02499	0.03339	0.0003862	1
15682227304		6218406404	58	6565513	1	wh0wq4ZDHzpCBUUq/FeWZ+IrfivM0YMFAGZO3zHdrWc=	2	0	0.04065	0.02069	3.815e-05	0
15683045146		6130716573	0	979584	1	mbrS6V2tRbksMPO0y8EI9B9XT2ASaPRTNndslCGN/2A=	1	9	0.006248	0.0318	3.815e-06	0
15683045159		515042969	21	5069594089	1	/fk1fVcVxZ6iM6gHZzqbIyq56m5zrmHfpdcZ/zzkq4c=	2	0	0.01562	0.01553	0.0002155	0
15683068488		515042969	14		5	/fk1fVcVxZ6iM6gHZzqbIyq56m5zrmHfpdcZ/zzkq4c=	2	0	0.01562	0.01553	0.0002155	0
15683068491		515042969	14		0	/fk1fVcVxZ6iM6gHZzqbIyq56m5zrmHfpdcZ/zzkq4c=	2	0	0.01562	0.01553	0.0002155	0
15683068544		515042969	17		5	/fk1fVcVxZ6iM6gHZzqbIyq56m5zrmHfpdcZ/zzkq4c=	2	0	0.01562	0.01553	0.0002155	0
15683068547		515042969	17		0	/fk1fVcVxZ6iM6gHZzqbIyq56m5zrmHfpdcZ/zzkq4c=	2	0	0.01562	0.01553	0.0002155	0
15685757813		515042969	14	2851858	1	/fk1fVcVxZ6iM6gHZzqbIyq56m5zrmHfpdcZ/zzkq4c=	2	0	0.01562	0.01553	0.0002155	0
15685757819		515042969	17	351627512	1	/fk1fVcVxZ6iM6gHZzqbIyq56m5zrmHfpdcZ/zzkq4c=	2	0	0.01562	0.01553	0.0002155	0
15685780072		515042969	6		5	/fk1fVcVxZ6iM6gHZzqbIyq56m5zrmHfpdcZ/zzkq4c=	2	0	0.01562	0.01553	0.0002155	0
15685780075		515042969	6		0	/fk1fVcVxZ6iM6gHZzqbIyq56m5zrmHfpdcZ/zzkq4c=	2	0	0.01562	0.01553	0.0002155	0
15685780311		515042969	25		5	/fk1fVcVxZ6iM6gHZzqbIyq56m5zrmHfpdcZ/zzkq4c=	2	0	0.01562	0.01553	0.0002155	0
15685780314		515042969	25		0	/fk1fVcVxZ6iM6gHZzqbIyq56m5zrmHfpdcZ/zzkq4c=	2	0	0.01562	0.01553	0.0002155	0
15687385426		515042969	6	766891167	1	/fk1fVcVxZ6iM6gHZzqbIyq56m5zrmHfpdcZ/zzkq4c=	2	0	0.01562	0.01553	0.0002155	0
15687385438		515042969	25	257406772	1	/fk1fVcVxZ6iM6gHZzqbIyq56m5zrmHfpdcZ/zzkq4c=	2	0	0.01562	0.01553	0.0002155	0
15687415829		515042969	1		5	/fk1fVcVxZ6iM6gHZzqbIyq56m5zrmHfpdcZ/zzkq4c=	2	0	0.01562	0.01553	0.0002155	0
15687415832		515042969	1		0	/fk1fVcVxZ6iM6gHZzqbIyq56m5zrmHfpdcZ/zzkq4c=	2	0	0.01562	0.01553	0.0002155	0
15687416262		6251277720	1154	4820390246	4	Nugr6rX+U6WELDvGY6ars76339mw/Uc2fgD1/rZ6fkA=	0	1	0.0625	0.0318	0.0002699	0
15688956127		515042969	1	1436731027	1	/fk1fVcVxZ6iM6gHZzqbIyq56m5zrmHfpdcZ/zzkq4c=	2	0	0.01562	0.01553	0.0002155	0
15688973371		515042969	7		5	/fk1fVcVxZ6iM6gHZzqbIyq56m5zrmHfpdcZ/zzkq4c=	2	0	0.01562	0.01553	0.0002155	0
15688973374		515042969	7		0	/fk1fVcVxZ6iM6gHZzqbIyq56m5zrmHfpdcZ/zzkq4c=	2	0	0.01562	0.01553	0.0002155	0
15688973482		515042969	12		5	/fk1fVcVxZ6iM6gHZzqbIyq56m5zrmHfpdcZ/zzkq4c=	2	0	0.01562	0.01553	0.0002155	0
15688973485		515042969	12		0	/fk1fVcVxZ6iM6gHZzqbIyq56m5zrmHfpdcZ/zzkq4c=	2	0	0.01562	0.01553	0.0002155	0
15689630579		6251277720	802	317808275	4	Nugr6rX+U6WELDvGY6ars76339mw/Uc2fgD1/rZ6fkA=	0	1	0.0625	0.0318	0.0002699	0
15690386336		515042969	7	565036372	1	/fk1fVcVxZ6iM6gHZzqbIyq56m5zrmHfpdcZ/zzkq4c=	2	0	0.01562	0.01553	0.0002155	0
15690386348		515042969	12	257330888	1	/fk1fVcVxZ6iM6gHZzqbIyq56m5zrmHfpdcZ/zzkq4c=	2	0	0.01562	0.01553	0.0002155	0
15690406136		6252491533	16		0	fJYeclskJqPWsAT6TX/r9X5OiIZpSEb2PBGliYAOMxM=	0	2	0.02499	0.03339	0.0003862	1
15690410815		6251277720	810	4820139951	4	Nugr6rX+U6WELDvGY6ars76339mw/Uc2fgD1/rZ6fkA=	0	1	0.0625	0.0318	0.0002699	0
15691130158		6218406404	59	317808275	1	wh0wq4ZDHzpCBUUq/FeWZ+IrfivM0YMFAGZO3zHdrWc=	2	0	0.04065	0.02069	3.815e-05	0
15691150860		6252586219	288	431074276	4	9bg757+k8xeWFApxOzOS5nnVAHYpBBQ+Pf1mEnsTZsQ=	0	2	0.006248	0.007118	0.0003862	0
15691151223		6252491533	627	351642841	4	fJYeclskJqPWsAT6TX/r9X5OiIZpSEb2PBGliYAOMxM=	0	2	0.02499	0.03339	0.0003862	1
15691151249		6251277720	813	336021541	4	Nugr6rX+U6WELDvGY6ars76339mw/Uc2fgD1/rZ6fkA=	0	1	0.0625	0.0318	0.0002699	0
15691915424		6252491533	16	38709566	1	fJYeclskJqPWsAT6TX/r9X5OiIZpSEb2PBGliYAOMxM=	0	2	0.02499	0.03339	0.0003862	1
15692722472		515042969	4		5	/fk1fVcVxZ6iM6gHZzqbIyq56m5zrmHfpdcZ/zzkq4c=	2	0	0.01562	0.01553	0.0002155	0
15692722475		515042969	4		0	/fk1fVcVxZ6iM6gHZzqbIyq56m5zrmHfpdcZ/zzkq4c=	2	0	0.01562	0.01553	0.0002155	0
15692722562		6250023935	164	257338197	4	nHinWYr2Nep8Mr79MMvmYCrGb0NdshyX6mlnZo/Ot+I=	1	2	0.02539	0.02704	0.0005789	0
15693441884		515042969	18		5	/fk1fVcVxZ6iM6gHZzqbIyq56m5zrmHfpdcZ/zzkq4c=	2	0	0.01562	0.01553	0.0002155	0
15693441887		515042969	18		0	/fk1fVcVxZ6iM6gHZzqbIyq56m5zrmHfpdcZ/zzkq4c=	2	0	0.01562	0.01553	0.0002155	0
15694559876		515042969	4	317809973	1	/fk1fVcVxZ6iM6gHZzqbIyq56m5zrmHfpdcZ/zzkq4c=	2	0	0.01562	0.01553	0.0002155	0
15696666797		6252617573	0	1272170	4	ZpQmujQYX55FcN2RFvqqUkcz5z/Tovj2FaG8sFtlG48=	0	1	0.03125	0.0159	3.815e-05	0
15696666846		515042969	0		5	/fk1fVcVxZ6iM6gHZzqbIyq56m5zrmHfpdcZ/zzkq4c=	2	0	0.01562	0.01553	0.0002155	0
15696666849		515042969	0		0	/fk1fVcVxZ6iM6gHZzqbIyq56m5zrmHfpdcZ/zzkq4c=	2	0	0.01562	0.01553	0.0002155	0
15697440405		515042969	18	336036920	1	/fk1fVcVxZ6iM6gHZzqbIyq56m5zrmHfpdcZ/zzkq4c=	2	0	0.01562	0.01553	0.0002155	0
15697473554		515042969	5		5	/fk1fVcVxZ6iM6gHZzqbIyq56m5zrmHfpdcZ/zzkq4c=	2	0	0.01562	0.01553	0.0002155	0
15697473557		515042969	5		0	/fk1fVcVxZ6iM6gHZzqbIyq56m5zrmHfpdcZ/zzkq4c=	2	0	0.01562	0.01553	0.0002155	0
15698335934		515042969	0	410058079	1	/fk1fVcVxZ6iM6gHZzqbIyq56m5zrmHfpdcZ/zzkq4c=	2	0	0.01562	0.01553	0.0002155	0
15698359046		6251277720	1998	6566575	4	Nugr6rX+U6WELDvGY6ars76339mw/Uc2fgD1/rZ6fkA=	0	1	0.0625	0.0318	0.0002699	0
15698359107		6221861800	14984	3867320848	2	huEqgBuTsgIbw1KmYjIUw/N6rUCEeIqRUY51E4M8icU=	0	0	0.0125	0.0159	0.0004044	0
15698359114		6221861800	14984		0	huEqgBuTsgIbw1KmYjIUw/N6rUCEeIqRUY51E4M8icU=	0	0	0.0125	0.0159	0.0004044	0
15699074922		515042969	5	431038304	1	/fk1fVcVxZ6iM6gHZzqbIyq56m5zrmHfpdcZ/zzkq4c=	2	0	0.01562	0.01553	0.0002155	0
15699092625		515042969	23		5	/fk1fVcVxZ6iM6gHZzqbIyq56m5zrmHfpdcZ/zzkq4c=	2	0	0.01562	0.01553	0.0002155	0
15699092628		515042969	23		0	/fk1fVcVxZ6iM6gHZzqbIyq56m5zrmHfpdcZ/zzkq4c=	2	0	0.01562	0.01553	0.0002155	0
15699092762		515042969	24		5	/fk1fVcVxZ6iM6gHZzqbIyq56m5zrmHfpdcZ/zzkq4c=	2	0	0.01562	0.01553	0.0002155	0
15699092765		515042969	24		0	/fk1fVcVxZ6iM6gHZzqbIyq56m5zrmHfpdcZ/zzkq4c=	2	0	0.01562	0.01553	0.0002155	0
15699093166		515042969	2		5	/fk1fVcVxZ6iM6gHZzqbIyq56m5zrmHfpdcZ/zzkq4c=	2	0	0.01562	0.01553	0.0002155	0
15699093169		515042969	2		0	/fk1fVcVxZ6iM6gHZzqbIyq56m5zrmHfpdcZ/zzkq4c=	2	0	0.01562	0.01553	0.0002155	0
15699093253		515042969	9		5	/fk1fVcVxZ6iM6gHZzqbIyq56m5zrmHfpdcZ/zzkq4c=	2	0	0.01562	0.01553	0.0002155	0
15699093256		515042969	9		0	/fk1fVcVxZ6iM6gHZzqbIyq56m5zrmHfpdcZ/zzkq4c=	2	0	0.01562	0.01553	0.0002155	0
15699093265		515042969	17		5	/fk1fVcVxZ6iM6gHZzqbIyq56m5zrmHfpdcZ/zzkq4c=	2	0	0.01562	0.01553	0.0002155	0
15699093268		515042969	17		0	/fk1fVcVxZ6iM6gHZzqbIyq56m5zrmHfpdcZ/zzkq4c=	2	0	0.01562	0.01553	0.0002155	0
15699093440		6221861800	9488	431075318	2	huEqgBuTsgIbw1KmYjIUw/N6rUCEeIqRUY51E4M8icU=	0	0	0.0125	0.0159	0.0004044	0
15699093447		6221861800	9488		0	huEqgBuTsgIbw1KmYjIUw/N6rUCEeIqRUY51E4M8icU=	0	0	0.0125	0.0159	0.0004044	0
15699804053		6221861800	14984	2596498917	1	huEqgBuTsgIbw1KmYjIUw/N6rUCEeIqRUY51E4M8icU=	0	0	0.0125	0.0159	0.0004044	0
15700542820		515042969	2	1429190047	1	/fk1fVcVxZ6iM6gHZzqbIyq56m5zrmHfpdcZ/zzkq4c=	2	0	0.01562	0.01553	0.0002155	0
15700542832		515042969	9	554342893	1	/fk1fVcVxZ6iM6gHZzqbIyq56m5zrmHfpdcZ/zzkq4c=	2	0	0.01562	0.01553	0.0002155	0
15700542844		515042969	17	294872323	1	/fk1fVcVxZ6iM6gHZzqbIyq56m5zrmHfpdcZ/zzkq4c=	2	0	0.01562	0.01553	0.0002155	0
15700542856		515042969	23	60989871	1	/fk1fVcVxZ6iM6gHZzqbIyq56m5zrmHfpdcZ/zzkq4c=	2	0	0.01562	0.01553	0.0002155	0
15700542868		515042969	24	4636229115	1	/fk1fVcVxZ6iM6gHZzqbIyq56m5zrmHfpdcZ/zzkq4c=	2	0	0.01562	0.01553	0.0002155	0
15700542876		6221861800	9488	567920	1	huEqgBuTsgIbw1KmYjIUw/N6rUCEeIqRUY51E4M8icU=	0	0	0.0125	0.0159	0.0004044	0
15700575224		6252491533	17		0	fJYeclskJqPWsAT6TX/r9X5OiIZpSEb2PBGliYAOMxM=	0	2	0.02499	0.03339	0.0003862	1
15700579489		515042969	8		5	/fk1fVcVxZ6iM6gHZzqbIyq56m5zrmHfpdcZ/zzkq4c=	2	0	0.01562	0.01553	0.0002155	0
15700579492		515042969	8		0	/fk1fVcVxZ6iM6gHZzqbIyq56m5zrmHfpdcZ/zzkq4c=	2	0	0.01562	0.01553	0.0002155	0
15700579659		6251277720	1021	1335562	4	Nugr6rX+U6WELDvGY6ars76339mw/Uc2fgD1/rZ6fkA=	0	1	0.0625	0.0318	0.0002699	0
15702006593		6252491533	17	4478414057	1	fJYeclskJqPWsAT6TX/r9X5OiIZpSEb2PBGliYAOMxM=	0	2	0.02499	0.03339	0.0003862	1
15702006607		515042969	8	257335556	1	/fk1fVcVxZ6iM6gHZzqbIyq56m5zrmHfpdcZ/zzkq4c=	2	0	0.01562	0.01553	0.0002155	0
15702034301		6251277720	1228	351640872	4	Nugr6rX+U6WELDvGY6ars76339mw/Uc2fgD1/rZ6fkA=	0	1	0.0625	0.0318	0.0002699	0
15702728816		515042969	3		5	/fk1fVcVxZ6iM6gHZzqbIyq56m5zrmHfpdcZ/zzkq4c=	2	0	0.01562	0.01553	0.0002155	0
15702728819		515042969	3		0	/fk1fVcVxZ6iM6gHZzqbIyq56m5zrmHfpdcZ/zzkq4c=	2	0	0.01562	0.01553	0.0002155	0
15702728864		515042969	13		5	/fk1fVcVxZ6iM6gHZzqbIyq56m5zrmHfpdcZ/zzkq4c=	2	0	0.01562	0.01553	0.0002155	0
15702728867		515042969	13		0	/fk1fVcVxZ6iM6gHZzqbIyq56m5zrmHfpdcZ/zzkq4c=	2	0	0.01562	0.01553	0.0002155	0
15702728947		515042969	15		5	/fk1fVcVxZ6iM6gHZzqbIyq56m5zrmHfpdcZ/zzkq4c=	2	0	0.01562	0.01553	0.0002155	0
15702728950		515042969	15		0	/fk1fVcVxZ6iM6gHZzqbIyq56m5zrmHfpdcZ/zzkq4c=	2	0	0.01562	0.01553	0.0002155	0
15702730087		515042969	22		5	/fk1fVcVxZ6iM6gHZzqbIyq56m5zrmHfpdcZ/zzkq4c=	2	0	0.01562	0.01553	0.0002155	0
15702730090		515042969	22		0	/fk1fVcVxZ6iM6gHZzqbIyq56m5zrmHfpdcZ/zzkq4c=	2	0	0.01562	0.01553	0.0002155	0
15704278357		6252489809	1	7777253	3	5Pg2spXTK2Hddu4PGpejoMD7eYEAYskA26VtVgGshvs=	3	9	0.006248	0.003109	1.907e-05	0
15704278368		6252489809	1		0	5Pg2spXTK2Hddu4PGpejoMD7eYEAYskA26VtVgGshvs=	3	9	0.006248	0.003109	1.907e-05	0
15704278786		6251277720	52	6566573	4	Nugr6rX+U6WELDvGY6ars76339mw/Uc2fgD1/rZ6fkA=	0	1	0.0625	0.0318	0.0002699	0
15704278942		6252489809	0	567596	3	5Pg2spXTK2Hddu4PGpejoMD7eYEAYskA26VtVgGshvs=	3	9	0.006248	0.003109	1.907e-05	0
15704278953		6252489809	0		0	5Pg2spXTK2Hddu4PGpejoMD7eYEAYskA26VtVgGshvs=	3	9	0.006248	0.003109	1.907e-05	0
15705318708		515042969	3	317808274	1	/fk1fVcVxZ6iM6gHZzqbIyq56m5zrmHfpdcZ/zzkq4c=	2	0	0.01562	0.01553	0.0002155	0
15705318720		515042969	13	5781854	1	/fk1fVcVxZ6iM6gHZzqbIyq56m5zrmHfpdcZ/zzkq4c=	2	0	0.01562	0.01553	0.0002155	0
15705318732		515042969	15	6567645	1	/fk1fVcVxZ6iM6gHZzqbIyq56m5zrmHfpdcZ/zzkq4c=	2	0	0.01562	0.01553	0.0002155	0
15705318744		515042969	22	2197033269	1	/fk1fVcVxZ6iM6gHZzqbIyq56m5zrmHfpdcZ/zzkq4c=	2	0	0.01562	0.01553	0.0002155	0
15705342207		6252590254	35	371617923	4	oPxcKd7feXmw+sZKrkp8/MvvNP/5kRG+Yy2fc/lz3Ks=	0	2	0.0625	0.006218	2.67e-05	0
15706178917		6252489809	0	317371469	1	5Pg2spXTK2Hddu4PGpejoMD7eYEAYskA26VtVgGshvs=	3	9	0.006248	0.003109	1.907e-05	0
15706178926		6252489809	1	1303530	1	5Pg2spXTK2Hddu4PGpejoMD7eYEAYskA26VtVgGshvs=	3	9	0.006248	0.003109	1.907e-05	0
15706203227		515042969	16		5	/fk1fVcVxZ6iM6gHZzqbIyq56m5zrmHfpdcZ/zzkq4c=	2	0	0.01562	0.01553	0.0002155	0
15706203230		515042969	16		0	/fk1fVcVxZ6iM6gHZzqbIyq56m5zrmHfpdcZ/zzkq4c=	2	0	0.01562	0.01553	0.0002155	0
15706203853		5285926325	0	3242456446	3	2V0B3LFwQ48zIHlDcpiCQTAG+f4Nk64GVADb8vfarvA=	0	9	0.0625	0.006218	3.815e-05	0
15706203863		5285926325	0		0	2V0B3LFwQ48zIHlDcpiCQTAG+f4Nk64GVADb8vfarvA=	0	9	0.0625	0.006218	3.815e-05	0
15707002225		515042969	20		5	/fk1fVcVxZ6iM6gHZzqbIyq56m5zrmHfpdcZ/zzkq4c=	2	0	0.01562	0.01553	0.0002155	0
15707002228		515042969	20		0	/fk1fVcVxZ6iM6gHZzqbIyq56m5zrmHfpdcZ/zzkq4c=	2	0	0.01562	0.01553	0.0002155	0
15707856629		5285926325	0	1094576	1	2V0B3LFwQ48zIHlDcpiCQTAG+f4Nk64GVADb8vfarvA=	0	9	0.0625	0.006218	3.815e-05	0
15707856642		515042969	16	2596362793	1	/fk1fVcVxZ6iM6gHZzqbIyq56m5zrmHfpdcZ/zzkq4c=	2	0	0.01562	0.01553	0.0002155	0
15707879609		6252607931	5	554342892	3	HBL13RkuP8hPfuPHZHIJTQZkoEtBdUQ9gtpKwGmSfJc=	0	2	0.03125	0.003731	7.534e-05	0
15707879621		6252607931	5		0	HBL13RkuP8hPfuPHZHIJTQZkoEtBdUQ9gtpKwGmSfJc=	0	2	0.03125	0.003731	7.534e-05	0
15708703176		515042969	20	294847185	1	/fk1fVcVxZ6iM6gHZzqbIyq56m5zrmHfpdcZ/zzkq4c=	2	0	0.01562	0.01553	0.0002155	0
15708727699		6252624019	0		0	3pjQWyY+ps9Nv0th7Q02Et4xu58i5K7sPcMzC8EDHj0=	1	2	0.0625	0.003975	1.907e-05	0
15708732456		6252590254	34	539356093	4	oPxcKd7feXmw+sZKrkp8/MvvNP/5kRG+Yy2fc/lz3Ks=	0	2	0.0625	0.006218	2.67e-05	0
15708732875		6251277720	814	3890328244	4	Nugr6rX+U6WELDvGY6ars76339mw/Uc2fgD1/rZ6fkA=	0	1	0.0625	0.0318	0.0002699	0
15709540046		6252607931	5	1322469	1	HBL13RkuP8hPfuPHZHIJTQZkoEtBdUQ9gtpKwGmSfJc=	0	2	0.03125	0.003731	7.534e-05	0
15710356262		6252624019	0	4713385074	1	3pjQWyY+ps9Nv0th7Q02Et4xu58i5K7sPcMzC8EDHj0=	1	2	0.0625	0.003975	1.907e-05	0
15711725801		515042969	7		5	/fk1fVcVxZ6iM6gHZzqbIyq56m5zrmHfpdcZ/zzkq4c=	2	0	0.01562	0.01553	0.0002155	0
15711725804		515042969	7		0	/fk1fVcVxZ6iM6gHZzqbIyq56m5zrmHfpdcZ/zzkq4c=	2	0	0.01562	0.01553	0.0002155	0
15711726051		6252590254	40	337887064	4	oPxcKd7feXmw+sZKrkp8/MvvNP/5kRG+Yy2fc/lz3Ks=	0	2	0.0625	0.006218	2.67e-05	0
15711726098		6252590254	55	418771198	4	oPxcKd7feXmw+sZKrkp8/MvvNP/5kRG+Yy2fc/lz3Ks=	0	2	0.0625	0.006218	2.67e-05	0
15711726252		515042969	21		5	/fk1fVcVxZ6iM6gHZzqbIyq56m5zrmHfpdcZ/zzkq4c=	2	0	0.01562	0.01553	0.0002155	0
15711726255		515042969	21		0	/fk1fVcVxZ6iM6gHZzqbIyq56m5zrmHfpdcZ/zzkq4c=	2	0	0.01562	0.01553	0.0002155	0
15712437061		6252590254	31	97958666	4	oPxcKd7feXmw+sZKrkp8/MvvNP/5kRG+Yy2fc/lz3Ks=	0	2	0.0625	0.006218	2.67e-05	0
15713209905		515042969	7	1271669	1	/fk1fVcVxZ6iM6gHZzqbIyq56m5zrmHfpdcZ/zzkq4c=	2	0	0.01562	0.01553	0.0002155	0
15713209917		515042969	21	295002675	1	/fk1fVcVxZ6iM6gHZzqbIyq56m5zrmHfpdcZ/zzkq4c=	2	0	0.01562	0.01553	0.0002155	0
15713231875		6251277720	508	3384384006	4	Nugr6rX+U6WELDvGY6ars76339mw/Uc2fgD1/rZ6fkA=	0	1	0.0625	0.0318	0.0002699	0
15713232550		6252590254	15	567597	4	oPxcKd7feXmw+sZKrkp8/MvvNP/5kRG+Yy2fc/lz3Ks=	0	2	0.0625	0.006218	2.67e-05	0
15714027347		6251277720	708	3129523582	4	Nugr6rX+U6WELDvGY6ars76339mw/Uc2fgD1/rZ6fkA=	0	1	0.0625	0.0318	0.0002699	0
15714027459		515042969	25		5	/fk1fVcVxZ6iM6gHZzqbIyq56m5zrmHfpdcZ/zzkq4c=	2	0	0.01562	0.01553	0.0002155	0
15714027462		515042969	25		0	/fk1fVcVxZ6iM6gHZzqbIyq56m5zrmHfpdcZ/zzkq4c=	2	0	0.01562	0.01553	0.0002155	0
15714731930		6252590017	4	38661494	4	HBL13RkuP8hPfuPHZHIJTQZkoEtBdUQ9gtpKwGmSfJc=	0	2	0.0125	0.003731	7.534e-05	0
15715786131		515042969	25	431039337	1	/fk1fVcVxZ6iM6gHZzqbIyq56m5zrmHfpdcZ/zzkq4c=	2	0	0.01562	0.01553	0.0002155	0
15715873761		515042969	6		5	/fk1fVcVxZ6iM6gHZzqbIyq56m5zrmHfpdcZ/zzkq4c=	2	0	0.01562	0.01553	0.0002155	0
15715873764		515042969	6		0	/fk1fVcVxZ6iM6gHZzqbIyq56m5zrmHfpdcZ/zzkq4c=	2	0	0.01562	0.01553	0.0002155	0
15715873781		6251277720	509	401934687	4	Nugr6rX+U6WELDvGY6ars76339mw/Uc2fgD1/rZ6fkA=	0	1	0.0625	0.0318	0.0002699	0
15715874325		6251277720	1207	1093605	4	Nugr6rX+U6WELDvGY6ars76339mw/Uc2fgD1/rZ6fkA=	0	1	0.0625	0.0318	0.0002699	0
15715874425		6252623039	0	2096989215	4	68CsCZngOkuQn5lVo+dNXKGoFx9ZmJXWR+W7NAUmEH4=	1	2	0.006248	0.002796	4.482e-05	0
15716671495		6252489809	2	284757721	3	5Pg2spXTK2Hddu4PGpejoMD7eYEAYskA26VtVgGshvs=	3	9	0.006248	0.003109	1.907e-05	0
15716671506		6252489809	2		0	5Pg2spXTK2Hddu4PGpejoMD7eYEAYskA26VtVgGshvs=	3	9	0.006248	0.003109	1.907e-05	0
15716671642		6251277720	113	257406676	4	Nugr6rX+U6WELDvGY6ars76339mw/Uc2fgD1/rZ6fkA=	0	1	0.0625	0.0318	0.0002699	0
15716671774		515042969	1		5	/fk1fVcVxZ6iM6gHZzqbIyq56m5zrmHfpdcZ/zzkq4c=	2	0	0.01562	0.01553	0.0002155	0
15716671777		515042969	1		0	/fk1fVcVxZ6iM6gHZzqbIyq56m5zrmHfpdcZ/zzkq4c=	2	0	0.01562	0.01553	0.0002155	0
15716672083		6252590254	33	4802474338	4	oPxcKd7feXmw+sZKrkp8/MvvNP/5kRG+Yy2fc/lz3Ks=	0	2	0.0625	0.006218	2.67e-05	0
15717470766		515042969	6	38661960	1	/fk1fVcVxZ6iM6gHZzqbIyq56m5zrmHfpdcZ/zzkq4c=	2	0	0.01562	0.01553	0.0002155	0
15717509129		515042969	12		5	/fk1fVcVxZ6iM6gHZzqbIyq56m5zrmHfpdcZ/zzkq4c=	2	0	0.01562	0.01553	0.0002155	0
15717509132		515042969	12		0	/fk1fVcVxZ6iM6gHZzqbIyq56m5zrmHfpdcZ/zzkq4c=	2	0	0.01562	0.01553	0.0002155	0
15718323157		6252489809	2	305376342	1	5Pg2spXTK2Hddu4PGpejoMD7eYEAYskA26VtVgGshvs=	3	9	0.006248	0.003109	1.907e-05	0
15718323170		515042969	1	682281	1	/fk1fVcVxZ6iM6gHZzqbIyq56m5zrmHfpdcZ/zzkq4c=	2	0	0.01562	0.01553	0.0002155	0
15718342353		6252590254	28	1345551912	4	oPxcKd7feXmw+sZKrkp8/MvvNP/5kRG+Yy2fc/lz3Ks=	0	2	0.0625	0.006218	2.67e-05	0
15718342797		6252590254	17	4304798262	4	oPxcKd7feXmw+sZKrkp8/MvvNP/5kRG+Yy2fc/lz3Ks=	0	2	0.0625	0.006218	2.67e-05	0
15718342897		6252590254	42	431038296	4	oPxcKd7feXmw+sZKrkp8/MvvNP/5kRG+Yy2fc/lz3Ks=	0	2	0.0625	0.006218	2.67e-05	0
15719095897		515042969	12	711541	1	/fk1fVcVxZ6iM6gHZzqbIyq56m5zrmHfpdcZ/zzkq4c=	2	0	0.01562	0.01553	0.0002155	0
15719112893		6252590254	27	257330890	4	oPxcKd7feXmw+sZKrkp8/MvvNP/5kRG+Yy2fc/lz3Ks=	0	2	0.0625	0.006218	2.67e-05	0
15719112929		515042969	2		5	/fk1fVcVxZ6iM6gHZzqbIyq56m5zrmHfpdcZ/zzkq4c=	2	0	0.01562	0.01553	0.0002155	0
15719112932		515042969	2		0	/fk1fVcVxZ6iM6gHZzqbIyq56m5zrmHfpdcZ/zzkq4c=	2	0	0.01562	0.01553	0.0002155	0
15719112977		6251277720	1618	257496094	4	Nugr6rX+U6WELDvGY6ars76339mw/Uc2fgD1/rZ6fkA=	0	1	0.0625	0.0318	0.0002699	0
15719113104		515042969	14		5	/fk1fVcVxZ6iM6gHZzqbIyq56m5zrmHfpdcZ/zzkq4c=	2	0	0.01562	0.01553	0.0002155	0
15719113107		515042969	14		0	/fk1fVcVxZ6iM6gHZzqbIyq56m5zrmHfpdcZ/zzkq4c=	2	0	0.01562	0.01553	0.0002155	0
15719113270		6251277720	1403	1267381	4	Nugr6rX+U6WELDvGY6ars76339mw/Uc2fgD1/rZ6fkA=	0	1	0.0625	0.0318	0.0002699	0
15719855260		515042969	4		5	/fk1fVcVxZ6iM6gHZzqbIyq56m5zrmHfpdcZ/zzkq4c=	2	0	0.01562	0.01553	0.0002155	0
15719855263		515042969	4		0	/fk1fVcVxZ6iM6gHZzqbIyq56m5zrmHfpdcZ/zzkq4c=	2	0	0.01562	0.01553	0.0002155	0
15720569506		515042969	2	294816718	1	/fk1fVcVxZ6iM6gHZzqbIyq56m5zrmHfpdcZ/zzkq4c=	2	0	0.01562	0.01553	0.0002155	0
15720569518		515042969	14	1269013	1	/fk1fVcVxZ6iM6gHZzqbIyq56m5zrmHfpdcZ/zzkq4c=	2	0	0.01562	0.01553	0.0002155	0
15720582847		6252623056	0		0	68CsCZngOkuQn5lVo+dNXKGoFx9ZmJXWR+W7NAUmEH4=	1	2	0.006248	0.001865	4.482e-05	0
15720588662		515042969	15		5	/fk1fVcVxZ6iM6gHZzqbIyq56m5zrmHfpdcZ/zzkq4c=	2	0	0.01562	0.01553	0.0002155	0
15720588665		515042969	15		0	/fk1fVcVxZ6iM6gHZzqbIyq56m5zrmHfpdcZ/zzkq4c=	2	0	0.01562	0.01553	0.0002155	0
15721340076		515042969	4	699824091	1	/fk1fVcVxZ6iM6gHZzqbIyq56m5zrmHfpdcZ/zzkq4c=	2	0	0.01562	0.01553	0.0002155	0
15721361510		6252491533	800	257337112	4	fJYeclskJqPWsAT6TX/r9X5OiIZpSEb2PBGliYAOMxM=	0	2	0.02499	0.03339	0.0003862	1
15722087502		6252623056	0	2096989215	1	68CsCZngOkuQn5lVo+dNXKGoFx9ZmJXWR+W7NAUmEH4=	1	2	0.006248	0.001865	4.482e-05	0
15722087516		515042969	15	854299966	1	/fk1fVcVxZ6iM6gHZzqbIyq56m5zrmHfpdcZ/zzkq4c=	2	0	0.01562	0.01553	0.0002155	0
15722109122		6252521393	144	351662225	5	Nugr6rX+U6WELDvGY6ars76339mw/Uc2fgD1/rZ6fkA=	0	1	0.0625	0.0318	0.0005789	0
15722109132		6252521393	144		0	Nugr6rX+U6WELDvGY6ars76339mw/Uc2fgD1/rZ6fkA=	0	1	0.0625	0.0318	0.0005789	0
15722109398		515042969	18		5	/fk1fVcVxZ6iM6gHZzqbIyq56m5zrmHfpdcZ/zzkq4c=	2	0	0.01562	0.01553	0.0002155	0
15722109401		515042969	18		0	/fk1fVcVxZ6iM6gHZzqbIyq56m5zrmHfpdcZ/zzkq4c=	2	0	0.01562	0.01553	0.0002155	0
15722109489		515042969	10		5	/fk1fVcVxZ6iM6gHZzqbIyq56m5zrmHfpdcZ/zzkq4c=	2	0	0.01562	0.01553	0.0002155	0
15722109492		515042969	10		0	/fk1fVcVxZ6iM6gHZzqbIyq56m5zrmHfpdcZ/zzkq4c=	2	0	0.01562	0.01553	0.0002155	0
15722109501		515042969	11		5	/fk1fVcVxZ6iM6gHZzqbIyq56m5zrmHfpdcZ/zzkq4c=	2	0	0.01562	0.01553	0.0002155	0
[truncated: 113,400 more rows]
