# Supplementary material for: A static VM placement and hybrid job scheduling model for green data centers
Source: PLoS One. 2020 Aug 13;15(8):e0237238. doi: 10.1371/journal.pone.0237238 (PMC7425884; doi:10.1371/journal.pone.0237238)
Supplement: S1 Data — (ZIP) [file pone.0237238.s001.zip › MyProject/dataset/task_events-part-00004-of-00500.csv]

20646168368		515042969	17		5	/fk1fVcVxZ6iM6gHZzqbIyq56m5zrmHfpdcZ/zzkq4c=	2	0	0.01562	0.01553	0.0002155	0
20646168371		515042969	17		0	/fk1fVcVxZ6iM6gHZzqbIyq56m5zrmHfpdcZ/zzkq4c=	2	0	0.01562	0.01553	0.0002155	0
20646876180		6252924356	0		0	r/Al6kYJOwZITr6wi4pAlEwyGv5TM2EkJ8woA5hszeA=	2	8	0.06873	0.04773	3.815e-05	0
20646899409		515042969	2		5	/fk1fVcVxZ6iM6gHZzqbIyq56m5zrmHfpdcZ/zzkq4c=	2	0	0.01562	0.01553	0.0002155	0
20646899412		515042969	2		0	/fk1fVcVxZ6iM6gHZzqbIyq56m5zrmHfpdcZ/zzkq4c=	2	0	0.01562	0.01553	0.0002155	0
20646899535		6252626850	1115	699749452	3	4Ubmtvv/epOnUEgegvGV9mCxxcZkV4z/Dm8RY/9SEYw=	0	0	0.06873	0.01193	0.0001154	0
20646899548		6252626850	1115		0	4Ubmtvv/epOnUEgegvGV9mCxxcZkV4z/Dm8RY/9SEYw=	0	0	0.06873	0.01193	0.0001154	0
20646899762		6252897233	2	4478641660	4	r/Al6kYJOwZITr6wi4pAlEwyGv5TM2EkJ8woA5hszeA=	0	2	0.06873	0.008774	3.815e-05	0
20646899918		6252897233	8	5069594089	4	r/Al6kYJOwZITr6wi4pAlEwyGv5TM2EkJ8woA5hszeA=	0	2	0.06873	0.008774	3.815e-05	0
20647630135		515042969	17	3812356908	1	/fk1fVcVxZ6iM6gHZzqbIyq56m5zrmHfpdcZ/zzkq4c=	2	0	0.01562	0.01553	0.0002155	0
20647975600		515042969	10		5	/fk1fVcVxZ6iM6gHZzqbIyq56m5zrmHfpdcZ/zzkq4c=	2	0	0.01562	0.01553	0.0002155	0
20647975603		515042969	10		0	/fk1fVcVxZ6iM6gHZzqbIyq56m5zrmHfpdcZ/zzkq4c=	2	0	0.01562	0.01553	0.0002155	0
20647975680		515042969	3		5	/fk1fVcVxZ6iM6gHZzqbIyq56m5zrmHfpdcZ/zzkq4c=	2	0	0.01562	0.01553	0.0002155	0
20647975683		515042969	3		0	/fk1fVcVxZ6iM6gHZzqbIyq56m5zrmHfpdcZ/zzkq4c=	2	0	0.01562	0.01553	0.0002155	0
20647975760		6252897233	6	309364175	4	r/Al6kYJOwZITr6wi4pAlEwyGv5TM2EkJ8woA5hszeA=	0	2	0.06873	0.008774	3.815e-05	0
20647976046		6252809803	4	317488664	3	fVUqjeDqXrzcJObPpFT8U1FwH8uBfyRXJQa4zRlwpb4=	1	9	0.0625	0.1272	0.00193	0
20647976061		6252809803	0	4246114313	5	fVUqjeDqXrzcJObPpFT8U1FwH8uBfyRXJQa4zRlwpb4=	1	9	0.0625	0.1272	0.00193	0
20647976071		6252809803	2	317488460	5	fVUqjeDqXrzcJObPpFT8U1FwH8uBfyRXJQa4zRlwpb4=	1	9	0.0625	0.1272	0.00193	0
20647976081		6252809803	3	4868526569	5	fVUqjeDqXrzcJObPpFT8U1FwH8uBfyRXJQa4zRlwpb4=	1	9	0.0625	0.1272	0.00193	0
20647976091		6252809803	5	257330167	5	fVUqjeDqXrzcJObPpFT8U1FwH8uBfyRXJQa4zRlwpb4=	1	9	0.0625	0.1272	0.00193	0
20647976101		6252809803	9	431086639	5	fVUqjeDqXrzcJObPpFT8U1FwH8uBfyRXJQa4zRlwpb4=	1	9	0.0625	0.1272	0.00193	0
20648680057		515042954	6	294880136	5	/fk1fVcVxZ6iM6gHZzqbIyq56m5zrmHfpdcZ/zzkq4c=	2	0	0.1156	0.02097	0.0001059	0
20648680060		515042954	6		0	/fk1fVcVxZ6iM6gHZzqbIyq56m5zrmHfpdcZ/zzkq4c=	2	0	0.1156	0.02097	0.0001059	0
20648680071		6252924356	0	294880136	1	r/Al6kYJOwZITr6wi4pAlEwyGv5TM2EkJ8woA5hszeA=	2	8	0.06873	0.04773	3.815e-05	0
20648680073		6252924415	0		0	r/Al6kYJOwZITr6wi4pAlEwyGv5TM2EkJ8woA5hszeA=	0	2	0.06873	0.009079	3.815e-05	0
20648680074		6252924415	1		0	r/Al6kYJOwZITr6wi4pAlEwyGv5TM2EkJ8woA5hszeA=	0	2	0.06873	0.009079	3.815e-05	0
20648680075		6252924415	2		0	r/Al6kYJOwZITr6wi4pAlEwyGv5TM2EkJ8woA5hszeA=	0	2	0.06873	0.009079	3.815e-05	0
20648680076		6252924415	3		0	r/Al6kYJOwZITr6wi4pAlEwyGv5TM2EkJ8woA5hszeA=	0	2	0.06873	0.009079	3.815e-05	0
20648680077		6252924415	4		0	r/Al6kYJOwZITr6wi4pAlEwyGv5TM2EkJ8woA5hszeA=	0	2	0.06873	0.009079	3.815e-05	0
20648680078		6252924415	5		0	r/Al6kYJOwZITr6wi4pAlEwyGv5TM2EkJ8woA5hszeA=	0	2	0.06873	0.009079	3.815e-05	0
20648680079		6252924415	6		0	r/Al6kYJOwZITr6wi4pAlEwyGv5TM2EkJ8woA5hszeA=	0	2	0.06873	0.009079	3.815e-05	0
20648680080		6252924415	7		0	r/Al6kYJOwZITr6wi4pAlEwyGv5TM2EkJ8woA5hszeA=	0	2	0.06873	0.009079	3.815e-05	0
20648680081		6252924415	8		0	r/Al6kYJOwZITr6wi4pAlEwyGv5TM2EkJ8woA5hszeA=	0	2	0.06873	0.009079	3.815e-05	0
20648680082		6252924415	9		0	r/Al6kYJOwZITr6wi4pAlEwyGv5TM2EkJ8woA5hszeA=	0	2	0.06873	0.009079	3.815e-05	0
20648680083		6252924415	10		0	r/Al6kYJOwZITr6wi4pAlEwyGv5TM2EkJ8woA5hszeA=	0	2	0.06873	0.009079	3.815e-05	0
20648680084		6252924415	11		0	r/Al6kYJOwZITr6wi4pAlEwyGv5TM2EkJ8woA5hszeA=	0	2	0.06873	0.009079	3.815e-05	0
20648680085		6252924415	12		0	r/Al6kYJOwZITr6wi4pAlEwyGv5TM2EkJ8woA5hszeA=	0	2	0.06873	0.009079	3.815e-05	0
20648680086		6252924415	13		0	r/Al6kYJOwZITr6wi4pAlEwyGv5TM2EkJ8woA5hszeA=	0	2	0.06873	0.009079	3.815e-05	0
20648680087		6252924415	14		0	r/Al6kYJOwZITr6wi4pAlEwyGv5TM2EkJ8woA5hszeA=	0	2	0.06873	0.009079	3.815e-05	0
20648680099		515042969	2	988445	1	/fk1fVcVxZ6iM6gHZzqbIyq56m5zrmHfpdcZ/zzkq4c=	2	0	0.01562	0.01553	0.0002155	0
20648680130		6252626850	1115	4364486832	1	4Ubmtvv/epOnUEgegvGV9mCxxcZkV4z/Dm8RY/9SEYw=	0	0	0.06873	0.01193	0.0001154	0
20648703252		515042969	6		5	/fk1fVcVxZ6iM6gHZzqbIyq56m5zrmHfpdcZ/zzkq4c=	2	0	0.01562	0.01553	0.0002155	0
20648703255		515042969	6		0	/fk1fVcVxZ6iM6gHZzqbIyq56m5zrmHfpdcZ/zzkq4c=	2	0	0.01562	0.01553	0.0002155	0
20648703275		515042969	12		5	/fk1fVcVxZ6iM6gHZzqbIyq56m5zrmHfpdcZ/zzkq4c=	2	0	0.01562	0.01553	0.0002155	0
20648703278		515042969	12		0	/fk1fVcVxZ6iM6gHZzqbIyq56m5zrmHfpdcZ/zzkq4c=	2	0	0.01562	0.01553	0.0002155	0
20648703330		6252897233	11	4820315682	4	r/Al6kYJOwZITr6wi4pAlEwyGv5TM2EkJ8woA5hszeA=	0	2	0.06873	0.008774	3.815e-05	0
20648703410		6252897088	0	2790332778	4	r/Al6kYJOwZITr6wi4pAlEwyGv5TM2EkJ8woA5hszeA=	2	8	0.06873	0.04773	3.815e-05	0
20648703432		6252897233	0	3938717398	5	r/Al6kYJOwZITr6wi4pAlEwyGv5TM2EkJ8woA5hszeA=	0	2	0.06873	0.008774	3.815e-05	0
20648703444		6252897233	1	2225658090	5	r/Al6kYJOwZITr6wi4pAlEwyGv5TM2EkJ8woA5hszeA=	0	2	0.06873	0.008774	3.815e-05	0
20648703456		6252897233	3	12977430	5	r/Al6kYJOwZITr6wi4pAlEwyGv5TM2EkJ8woA5hszeA=	0	2	0.06873	0.008774	3.815e-05	0
20648703468		6252897233	4	5483858466	5	r/Al6kYJOwZITr6wi4pAlEwyGv5TM2EkJ8woA5hszeA=	0	2	0.06873	0.008774	3.815e-05	0
20648703480		6252897233	5	4820099551	5	r/Al6kYJOwZITr6wi4pAlEwyGv5TM2EkJ8woA5hszeA=	0	2	0.06873	0.008774	3.815e-05	0
20648703492		6252897233	7	294847235	5	r/Al6kYJOwZITr6wi4pAlEwyGv5TM2EkJ8woA5hszeA=	0	2	0.06873	0.008774	3.815e-05	0
20648703505		6252897233	9	2347183346	5	r/Al6kYJOwZITr6wi4pAlEwyGv5TM2EkJ8woA5hszeA=	0	2	0.06873	0.008774	3.815e-05	0
20648703519		6252897233	10	567617	5	r/Al6kYJOwZITr6wi4pAlEwyGv5TM2EkJ8woA5hszeA=	0	2	0.06873	0.008774	3.815e-05	0
20648703531		6252897233	12	4820315197	5	r/Al6kYJOwZITr6wi4pAlEwyGv5TM2EkJ8woA5hszeA=	0	2	0.06873	0.008774	3.815e-05	0
20648703543		6252897233	13	61730926	5	r/Al6kYJOwZITr6wi4pAlEwyGv5TM2EkJ8woA5hszeA=	0	2	0.06873	0.008774	3.815e-05	0
20648703555		6252897233	14	4820390100	5	r/Al6kYJOwZITr6wi4pAlEwyGv5TM2EkJ8woA5hszeA=	0	2	0.06873	0.008774	3.815e-05	0
20648703567		6252897393	0	660272	5	r/Al6kYJOwZITr6wi4pAlEwyGv5TM2EkJ8woA5hszeA=	2	0	0.006248	0.04773	3.815e-05	0
20648703696		515042969	26		5	/fk1fVcVxZ6iM6gHZzqbIyq56m5zrmHfpdcZ/zzkq4c=	2	0	0.01562	0.01553	0.0002155	0
20648703699		515042969	26		0	/fk1fVcVxZ6iM6gHZzqbIyq56m5zrmHfpdcZ/zzkq4c=	2	0	0.01562	0.01553	0.0002155	0
20649592001		6252924415	0	2274860040	1	r/Al6kYJOwZITr6wi4pAlEwyGv5TM2EkJ8woA5hszeA=	0	2	0.06873	0.009079	3.815e-05	0
20649592022		6252924415	1	32086157	1	r/Al6kYJOwZITr6wi4pAlEwyGv5TM2EkJ8woA5hszeA=	0	2	0.06873	0.009079	3.815e-05	0
20649592036		6252924415	2	1094366	1	r/Al6kYJOwZITr6wi4pAlEwyGv5TM2EkJ8woA5hszeA=	0	2	0.06873	0.009079	3.815e-05	0
20649592050		6252924415	3	38749758	1	r/Al6kYJOwZITr6wi4pAlEwyGv5TM2EkJ8woA5hszeA=	0	2	0.06873	0.009079	3.815e-05	0
20649592065		6252924415	4	4478641660	1	r/Al6kYJOwZITr6wi4pAlEwyGv5TM2EkJ8woA5hszeA=	0	2	0.06873	0.009079	3.815e-05	0
20649592080		6252924415	5	105374879	1	r/Al6kYJOwZITr6wi4pAlEwyGv5TM2EkJ8woA5hszeA=	0	2	0.06873	0.009079	3.815e-05	0
20649592101		6252924415	6	6564207	1	r/Al6kYJOwZITr6wi4pAlEwyGv5TM2EkJ8woA5hszeA=	0	2	0.06873	0.009079	3.815e-05	0
20649592129		6252924415	7	682281	1	r/Al6kYJOwZITr6wi4pAlEwyGv5TM2EkJ8woA5hszeA=	0	2	0.06873	0.009079	3.815e-05	0
20649592163		6252924415	8	1437435158	1	r/Al6kYJOwZITr6wi4pAlEwyGv5TM2EkJ8woA5hszeA=	0	2	0.06873	0.009079	3.815e-05	0
20649592198		6252924415	9	1272653	1	r/Al6kYJOwZITr6wi4pAlEwyGv5TM2EkJ8woA5hszeA=	0	2	0.06873	0.009079	3.815e-05	0
20649592232		6252924415	10	1697439	1	r/Al6kYJOwZITr6wi4pAlEwyGv5TM2EkJ8woA5hszeA=	0	2	0.06873	0.009079	3.815e-05	0
20649592266		6252924415	11	4303322111	1	r/Al6kYJOwZITr6wi4pAlEwyGv5TM2EkJ8woA5hszeA=	0	2	0.06873	0.009079	3.815e-05	0
20649592300		6252924415	12	317488460	1	r/Al6kYJOwZITr6wi4pAlEwyGv5TM2EkJ8woA5hszeA=	0	2	0.06873	0.009079	3.815e-05	0
20649592334		6252924415	13	257349220	1	r/Al6kYJOwZITr6wi4pAlEwyGv5TM2EkJ8woA5hszeA=	0	2	0.06873	0.009079	3.815e-05	0
20649592368		6252924415	14	1093353365	1	r/Al6kYJOwZITr6wi4pAlEwyGv5TM2EkJ8woA5hszeA=	0	2	0.06873	0.009079	3.815e-05	0
20649592380		515042969	3	317469422	1	/fk1fVcVxZ6iM6gHZzqbIyq56m5zrmHfpdcZ/zzkq4c=	2	0	0.01562	0.01553	0.0002155	0
20649592392		515042969	10	1464439871	1	/fk1fVcVxZ6iM6gHZzqbIyq56m5zrmHfpdcZ/zzkq4c=	2	0	0.01562	0.01553	0.0002155	0
20650401259		515042969	6	2790332778	1	/fk1fVcVxZ6iM6gHZzqbIyq56m5zrmHfpdcZ/zzkq4c=	2	0	0.01562	0.01553	0.0002155	0
20650401265		515042969	12	2790332778	1	/fk1fVcVxZ6iM6gHZzqbIyq56m5zrmHfpdcZ/zzkq4c=	2	0	0.01562	0.01553	0.0002155	0
20650401271		515042969	26	2790332778	1	/fk1fVcVxZ6iM6gHZzqbIyq56m5zrmHfpdcZ/zzkq4c=	2	0	0.01562	0.01553	0.0002155	0
20650423697		515042969	13		5	/fk1fVcVxZ6iM6gHZzqbIyq56m5zrmHfpdcZ/zzkq4c=	2	0	0.01562	0.01553	0.0002155	0
20650423700		515042969	13		0	/fk1fVcVxZ6iM6gHZzqbIyq56m5zrmHfpdcZ/zzkq4c=	2	0	0.01562	0.01553	0.0002155	0
20651193252		515042969	0		5	/fk1fVcVxZ6iM6gHZzqbIyq56m5zrmHfpdcZ/zzkq4c=	2	0	0.01562	0.01553	0.0002155	0
20651193255		515042969	0		0	/fk1fVcVxZ6iM6gHZzqbIyq56m5zrmHfpdcZ/zzkq4c=	2	0	0.01562	0.01553	0.0002155	0
20651948772		515042969	13	2790332778	1	/fk1fVcVxZ6iM6gHZzqbIyq56m5zrmHfpdcZ/zzkq4c=	2	0	0.01562	0.01553	0.0002155	0
20652759032		515042969	0	567617	1	/fk1fVcVxZ6iM6gHZzqbIyq56m5zrmHfpdcZ/zzkq4c=	2	0	0.01562	0.01553	0.0002155	0
20652784340		6252925012	0		0	F2+Gv53Pxd4KDRb/UsGECThH/XUOpcWKElUXJkhkt1c=	0	1	0	0.0001554	0	0
20652788596		6252925014	0		0	F2+Gv53Pxd4KDRb/UsGECThH/XUOpcWKElUXJkhkt1c=	0	9	0	0.0001554	0	0
20654363555		6252925014	0	336058778	1	F2+Gv53Pxd4KDRb/UsGECThH/XUOpcWKElUXJkhkt1c=	0	9	0	0.0001554	0	0
20654363566		6252925012	0	6566693	1	F2+Gv53Pxd4KDRb/UsGECThH/XUOpcWKElUXJkhkt1c=	0	1	0	0.0001554	0	0
20654394566		6252863055	14	317468467	4	njgsHP+OyQXqwu9U5QZ9QC5DS/+IM5Ktlf+o2A1xdTQ=	1	2	0.09998	0.02069	3.815e-05	1
20655161784		515042969	8		5	/fk1fVcVxZ6iM6gHZzqbIyq56m5zrmHfpdcZ/zzkq4c=	2	0	0.01562	0.01553	0.0002155	0
20655161787		515042969	8		0	/fk1fVcVxZ6iM6gHZzqbIyq56m5zrmHfpdcZ/zzkq4c=	2	0	0.01562	0.01553	0.0002155	0
20655884924		515042969	18		5	/fk1fVcVxZ6iM6gHZzqbIyq56m5zrmHfpdcZ/zzkq4c=	2	0	0.01562	0.01553	0.0002155	0
20655884927		515042969	18		0	/fk1fVcVxZ6iM6gHZzqbIyq56m5zrmHfpdcZ/zzkq4c=	2	0	0.01562	0.01553	0.0002155	0
20655884936		515042969	9		5	/fk1fVcVxZ6iM6gHZzqbIyq56m5zrmHfpdcZ/zzkq4c=	2	0	0.01562	0.01553	0.0002155	0
20655884939		515042969	9		0	/fk1fVcVxZ6iM6gHZzqbIyq56m5zrmHfpdcZ/zzkq4c=	2	0	0.01562	0.01553	0.0002155	0
20655884948		515042969	15		5	/fk1fVcVxZ6iM6gHZzqbIyq56m5zrmHfpdcZ/zzkq4c=	2	0	0.01562	0.01553	0.0002155	0
20655884951		515042969	15		0	/fk1fVcVxZ6iM6gHZzqbIyq56m5zrmHfpdcZ/zzkq4c=	2	0	0.01562	0.01553	0.0002155	0
20655884960		515042969	6		5	/fk1fVcVxZ6iM6gHZzqbIyq56m5zrmHfpdcZ/zzkq4c=	2	0	0.01562	0.01553	0.0002155	0
20655884963		515042969	6		0	/fk1fVcVxZ6iM6gHZzqbIyq56m5zrmHfpdcZ/zzkq4c=	2	0	0.01562	0.01553	0.0002155	0
20655884972		515042969	12		5	/fk1fVcVxZ6iM6gHZzqbIyq56m5zrmHfpdcZ/zzkq4c=	2	0	0.01562	0.01553	0.0002155	0
20655884975		515042969	12		0	/fk1fVcVxZ6iM6gHZzqbIyq56m5zrmHfpdcZ/zzkq4c=	2	0	0.01562	0.01553	0.0002155	0
20655884984		515042969	26		5	/fk1fVcVxZ6iM6gHZzqbIyq56m5zrmHfpdcZ/zzkq4c=	2	0	0.01562	0.01553	0.0002155	0
20655884987		515042969	26		0	/fk1fVcVxZ6iM6gHZzqbIyq56m5zrmHfpdcZ/zzkq4c=	2	0	0.01562	0.01553	0.0002155	0
20655884996		515042969	13		5	/fk1fVcVxZ6iM6gHZzqbIyq56m5zrmHfpdcZ/zzkq4c=	2	0	0.01562	0.01553	0.0002155	0
20655884999		515042969	13		0	/fk1fVcVxZ6iM6gHZzqbIyq56m5zrmHfpdcZ/zzkq4c=	2	0	0.01562	0.01553	0.0002155	0
20656655393		515042969	8	765897	1	/fk1fVcVxZ6iM6gHZzqbIyq56m5zrmHfpdcZ/zzkq4c=	2	0	0.01562	0.01553	0.0002155	0
20657347760		515042954	6	2790332778	1	/fk1fVcVxZ6iM6gHZzqbIyq56m5zrmHfpdcZ/zzkq4c=	2	0	0.1156	0.02097	0.0001059	0
20657347773		515042969	6	3584940347	1	/fk1fVcVxZ6iM6gHZzqbIyq56m5zrmHfpdcZ/zzkq4c=	2	0	0.01562	0.01553	0.0002155	0
20657347785		515042969	9	4820099551	1	/fk1fVcVxZ6iM6gHZzqbIyq56m5zrmHfpdcZ/zzkq4c=	2	0	0.01562	0.01553	0.0002155	0
20657347798		515042969	12	38661960	1	/fk1fVcVxZ6iM6gHZzqbIyq56m5zrmHfpdcZ/zzkq4c=	2	0	0.01562	0.01553	0.0002155	0
20657347810		515042969	13	4469383380	1	/fk1fVcVxZ6iM6gHZzqbIyq56m5zrmHfpdcZ/zzkq4c=	2	0	0.01562	0.01553	0.0002155	0
20657347822		515042969	15	906816	1	/fk1fVcVxZ6iM6gHZzqbIyq56m5zrmHfpdcZ/zzkq4c=	2	0	0.01562	0.01553	0.0002155	0
20657347834		515042969	18	3675676231	1	/fk1fVcVxZ6iM6gHZzqbIyq56m5zrmHfpdcZ/zzkq4c=	2	0	0.01562	0.01553	0.0002155	0
20657347846		515042969	26	1697540	1	/fk1fVcVxZ6iM6gHZzqbIyq56m5zrmHfpdcZ/zzkq4c=	2	0	0.01562	0.01553	0.0002155	0
20658431475		515042969	23		5	/fk1fVcVxZ6iM6gHZzqbIyq56m5zrmHfpdcZ/zzkq4c=	2	0	0.01562	0.01553	0.0002155	0
20658431478		515042969	23		0	/fk1fVcVxZ6iM6gHZzqbIyq56m5zrmHfpdcZ/zzkq4c=	2	0	0.01562	0.01553	0.0002155	0
20659164713		6252924772	0		0	3pjQWyY+ps9Nv0th7Q02Et4xu58i5K7sPcMzC8EDHj0=	1	2	0.0625	0.00795	3.815e-05	0
20659167243		6252924805	0		0	r/Al6kYJOwZITr6wi4pAlEwyGv5TM2EkJ8woA5hszeA=	2	8	0.06873	0.04773	3.815e-05	0
20659171648		515042969	24		5	/fk1fVcVxZ6iM6gHZzqbIyq56m5zrmHfpdcZ/zzkq4c=	2	0	0.01562	0.01553	0.0002155	0
20659171651		515042969	24		0	/fk1fVcVxZ6iM6gHZzqbIyq56m5zrmHfpdcZ/zzkq4c=	2	0	0.01562	0.01553	0.0002155	0
20659171777		6252585832	0	4346557207	4	nHinWYr2Nep8Mr79MMvmYCrGb0NdshyX6mlnZo/Ot+I=	1	2	0.09375	0.02069	7.725e-05	0
20659926270		515042969	23	3890308981	1	/fk1fVcVxZ6iM6gHZzqbIyq56m5zrmHfpdcZ/zzkq4c=	2	0	0.01562	0.01553	0.0002155	0
20661341944		5950955866	81	2898827087	5	5ANFyIGysAA6XzeFuFUqyXdJfrrczugfoYfXCP0FNk8=	2	0	0.03125	0.01605	9.155e-05	1
20661341947		5950955866	81		0	5ANFyIGysAA6XzeFuFUqyXdJfrrczugfoYfXCP0FNk8=	2	0	0.03125	0.01605	9.155e-05	1
20661341961		6252924964	0		0	r/Al6kYJOwZITr6wi4pAlEwyGv5TM2EkJ8woA5hszeA=	0	2	0.06873	0.009018	3.815e-05	0
20661341962		6252924964	1		0	r/Al6kYJOwZITr6wi4pAlEwyGv5TM2EkJ8woA5hszeA=	0	2	0.06873	0.009018	3.815e-05	0
20661341963		6252924964	2		0	r/Al6kYJOwZITr6wi4pAlEwyGv5TM2EkJ8woA5hszeA=	0	2	0.06873	0.009018	3.815e-05	0
20661341964		6252924964	3		0	r/Al6kYJOwZITr6wi4pAlEwyGv5TM2EkJ8woA5hszeA=	0	2	0.06873	0.009018	3.815e-05	0
20661341965		6252924964	4		0	r/Al6kYJOwZITr6wi4pAlEwyGv5TM2EkJ8woA5hszeA=	0	2	0.06873	0.009018	3.815e-05	0
20661341966		6252924964	5		0	r/Al6kYJOwZITr6wi4pAlEwyGv5TM2EkJ8woA5hszeA=	0	2	0.06873	0.009018	3.815e-05	0
20661341967		6252924964	6		0	r/Al6kYJOwZITr6wi4pAlEwyGv5TM2EkJ8woA5hszeA=	0	2	0.06873	0.009018	3.815e-05	0
20661341968		6252924964	7		0	r/Al6kYJOwZITr6wi4pAlEwyGv5TM2EkJ8woA5hszeA=	0	2	0.06873	0.009018	3.815e-05	0
20661341969		6252924964	8		0	r/Al6kYJOwZITr6wi4pAlEwyGv5TM2EkJ8woA5hszeA=	0	2	0.06873	0.009018	3.815e-05	0
20661341970		6252924964	9		0	r/Al6kYJOwZITr6wi4pAlEwyGv5TM2EkJ8woA5hszeA=	0	2	0.06873	0.009018	3.815e-05	0
20661341971		6252924964	10		0	r/Al6kYJOwZITr6wi4pAlEwyGv5TM2EkJ8woA5hszeA=	0	2	0.06873	0.009018	3.815e-05	0
20661341972		6252924964	11		0	r/Al6kYJOwZITr6wi4pAlEwyGv5TM2EkJ8woA5hszeA=	0	2	0.06873	0.009018	3.815e-05	0
20661341973		6252924964	12		0	r/Al6kYJOwZITr6wi4pAlEwyGv5TM2EkJ8woA5hszeA=	0	2	0.06873	0.009018	3.815e-05	0
20661341974		6252924964	13		0	r/Al6kYJOwZITr6wi4pAlEwyGv5TM2EkJ8woA5hszeA=	0	2	0.06873	0.009018	3.815e-05	0
20661341975		6252924964	14		0	r/Al6kYJOwZITr6wi4pAlEwyGv5TM2EkJ8woA5hszeA=	0	2	0.06873	0.009018	3.815e-05	0
20661341985		6252924772	0	1275580	1	3pjQWyY+ps9Nv0th7Q02Et4xu58i5K7sPcMzC8EDHj0=	1	2	0.0625	0.00795	3.815e-05	0
20661341998		515042969	24	2359368952	1	/fk1fVcVxZ6iM6gHZzqbIyq56m5zrmHfpdcZ/zzkq4c=	2	0	0.01562	0.01553	0.0002155	0
20661359370		515042969	16		5	/fk1fVcVxZ6iM6gHZzqbIyq56m5zrmHfpdcZ/zzkq4c=	2	0	0.01562	0.01553	0.0002155	0
20661359373		515042969	16		0	/fk1fVcVxZ6iM6gHZzqbIyq56m5zrmHfpdcZ/zzkq4c=	2	0	0.01562	0.01553	0.0002155	0
20662059218		6252924964	0	4478563006	1	r/Al6kYJOwZITr6wi4pAlEwyGv5TM2EkJ8woA5hszeA=	0	2	0.06873	0.009018	3.815e-05	0
20662059232		6252924964	1	4820318101	1	r/Al6kYJOwZITr6wi4pAlEwyGv5TM2EkJ8woA5hszeA=	0	2	0.06873	0.009018	3.815e-05	0
20662059246		6252924964	2	4820270069	1	r/Al6kYJOwZITr6wi4pAlEwyGv5TM2EkJ8woA5hszeA=	0	2	0.06873	0.009018	3.815e-05	0
20662059260		6252924964	3	38712511	1	r/Al6kYJOwZITr6wi4pAlEwyGv5TM2EkJ8woA5hszeA=	0	2	0.06873	0.009018	3.815e-05	0
20662059274		6252924964	4	2978903478	1	r/Al6kYJOwZITr6wi4pAlEwyGv5TM2EkJ8woA5hszeA=	0	2	0.06873	0.009018	3.815e-05	0
20662059301		6252924964	5	3832631	1	r/Al6kYJOwZITr6wi4pAlEwyGv5TM2EkJ8woA5hszeA=	0	2	0.06873	0.009018	3.815e-05	0
20662059328		6252924964	6	38707778	1	r/Al6kYJOwZITr6wi4pAlEwyGv5TM2EkJ8woA5hszeA=	0	2	0.06873	0.009018	3.815e-05	0
20662059362		6252924964	7	318386122	1	r/Al6kYJOwZITr6wi4pAlEwyGv5TM2EkJ8woA5hszeA=	0	2	0.06873	0.009018	3.815e-05	0
20662059396		6252924964	8	4820092284	1	r/Al6kYJOwZITr6wi4pAlEwyGv5TM2EkJ8woA5hszeA=	0	2	0.06873	0.009018	3.815e-05	0
20662059430		6252924964	9	4142541040	1	r/Al6kYJOwZITr6wi4pAlEwyGv5TM2EkJ8woA5hszeA=	0	2	0.06873	0.009018	3.815e-05	0
20662059464		6252924964	10	2357699385	1	r/Al6kYJOwZITr6wi4pAlEwyGv5TM2EkJ8woA5hszeA=	0	2	0.06873	0.009018	3.815e-05	0
20662059498		6252924964	11	614148316	1	r/Al6kYJOwZITr6wi4pAlEwyGv5TM2EkJ8woA5hszeA=	0	2	0.06873	0.009018	3.815e-05	0
20662059532		6252924964	12	4303430081	1	r/Al6kYJOwZITr6wi4pAlEwyGv5TM2EkJ8woA5hszeA=	0	2	0.06873	0.009018	3.815e-05	0
20662059566		6252924964	13	32086625	1	r/Al6kYJOwZITr6wi4pAlEwyGv5TM2EkJ8woA5hszeA=	0	2	0.06873	0.009018	3.815e-05	0
20662059600		6252924964	14	336051863	1	r/Al6kYJOwZITr6wi4pAlEwyGv5TM2EkJ8woA5hszeA=	0	2	0.06873	0.009018	3.815e-05	0
20662090865		1329653148	13	38663831	3	S4EHi0rIE1i9jKyEut+LGKtDNKwlgxED8L1EZUEY/68=	3	10	0.0625	0.003109	7.629e-06	0
20662090876		1329653148	13		0	S4EHi0rIE1i9jKyEut+LGKtDNKwlgxED8L1EZUEY/68=	3	10	0.0625	0.003109	7.629e-06	0
20662791738		515042969	16	3990605086	1	/fk1fVcVxZ6iM6gHZzqbIyq56m5zrmHfpdcZ/zzkq4c=	2	0	0.01562	0.01553	0.0002155	0
20662813773		515042969	19		5	/fk1fVcVxZ6iM6gHZzqbIyq56m5zrmHfpdcZ/zzkq4c=	2	0	0.01562	0.01553	0.0002155	0
20662813776		515042969	19		0	/fk1fVcVxZ6iM6gHZzqbIyq56m5zrmHfpdcZ/zzkq4c=	2	0	0.01562	0.01553	0.0002155	0
20663575931		1329653148	13	613898135	1	S4EHi0rIE1i9jKyEut+LGKtDNKwlgxED8L1EZUEY/68=	3	10	0.0625	0.003109	7.629e-06	0
20663613006		515042969	25		5	/fk1fVcVxZ6iM6gHZzqbIyq56m5zrmHfpdcZ/zzkq4c=	2	0	0.01562	0.01553	0.0002155	0
20663613009		515042969	25		0	/fk1fVcVxZ6iM6gHZzqbIyq56m5zrmHfpdcZ/zzkq4c=	2	0	0.01562	0.01553	0.0002155	0
20664305699		515042969	19	711390	1	/fk1fVcVxZ6iM6gHZzqbIyq56m5zrmHfpdcZ/zzkq4c=	2	0	0.01562	0.01553	0.0002155	0
20664890926		515042969	21		5	/fk1fVcVxZ6iM6gHZzqbIyq56m5zrmHfpdcZ/zzkq4c=	2	0	0.01562	0.01553	0.0002155	0
20664890929		515042969	21		0	/fk1fVcVxZ6iM6gHZzqbIyq56m5zrmHfpdcZ/zzkq4c=	2	0	0.01562	0.01553	0.0002155	0
20665566242		515042969	25	2129474533	1	/fk1fVcVxZ6iM6gHZzqbIyq56m5zrmHfpdcZ/zzkq4c=	2	0	0.01562	0.01553	0.0002155	0
20665588991		6154617933	0	4820170947	3	/JPjGJsViMDVuuWGXP+2oCOBH8amZF25EbYGbWnM6l0=	2	2	0.0625	0.03979	3.815e-05	0
20665589001		6154617933	0		0	/JPjGJsViMDVuuWGXP+2oCOBH8amZF25EbYGbWnM6l0=	2	2	0.0625	0.03979	3.815e-05	0
20665589227		4872450645	0	4820183646	2	fVUqjeDqXrzcJObPpFT8U1FwH8uBfyRXJQa4zRlwpb4=	1	9	0.4062	0.3501	0.005791	0
20665589235		4872450645	0		0	fVUqjeDqXrzcJObPpFT8U1FwH8uBfyRXJQa4zRlwpb4=	1	9	0.4062	0.3501	0.005791	0
20665589237		6252844064	419	4820183646	2	nHinWYr2Nep8Mr79MMvmYCrGb0NdshyX6mlnZo/Ot+I=	1	2	0.1875	0.05566	7.725e-05	0
20665589246		6252844064	419		0	nHinWYr2Nep8Mr79MMvmYCrGb0NdshyX6mlnZo/Ot+I=	1	2	0.1875	0.05566	7.725e-05	0
20665589248		6221861800	1125	4820183646	2	huEqgBuTsgIbw1KmYjIUw/N6rUCEeIqRUY51E4M8icU=	0	0	0.0125	0.0159	0.0004044	0
20665589255		6221861800	1125		0	huEqgBuTsgIbw1KmYjIUw/N6rUCEeIqRUY51E4M8icU=	0	0	0.0125	0.0159	0.0004044	0
20665589257		6252844064	373	4820183646	2	nHinWYr2Nep8Mr79MMvmYCrGb0NdshyX6mlnZo/Ot+I=	1	2	0.1875	0.05566	7.725e-05	0
20665589266		6252844064	373		0	nHinWYr2Nep8Mr79MMvmYCrGb0NdshyX6mlnZo/Ot+I=	1	2	0.1875	0.05566	7.725e-05	0
20665589271		4392480606	25	4820183646	5	XXdY557FQk791swgplLkVfyX7Vr1lIHuSKR+pnbZWR8=	2	0	0.0625	0.06335	7.725e-05	1
20665589274		4392480606	25		0	XXdY557FQk791swgplLkVfyX7Vr1lIHuSKR+pnbZWR8=	2	0	0.0625	0.06335	7.725e-05	1
20665589275		4665617026	332	4820183646	2	8qRmTJas/6XEBaA0l4Wt1+/qSLgc6p7u7JzoMSuT/M8=	2	9	0.08435	0.07642	0.0003862	1
20665589282		4665617026	332		0	8qRmTJas/6XEBaA0l4Wt1+/qSLgc6p7u7JzoMSuT/M8=	2	9	0.08435	0.07642	0.0003862	1
20665589284		6218406404	14	4820183646	2	wh0wq4ZDHzpCBUUq/FeWZ+IrfivM0YMFAGZO3zHdrWc=	2	0	0.04065	0.02069	3.815e-05	0
20665589291		6218406404	14		0	wh0wq4ZDHzpCBUUq/FeWZ+IrfivM0YMFAGZO3zHdrWc=	2	0	0.04065	0.02069	3.815e-05	0
20665589292		6252358260	2808	4820183646	2	RhvHT3w1FJPk+ffa5F6xLXhD4LsykQfulu1ShcKMUgk=	2	1	0.0125	0.02457	7.629e-06	0
20665589299		6252358260	2808		0	RhvHT3w1FJPk+ffa5F6xLXhD4LsykQfulu1ShcKMUgk=	2	1	0.0125	0.02457	7.629e-06	0
20666297134		515042969	21	2433236783	1	/fk1fVcVxZ6iM6gHZzqbIyq56m5zrmHfpdcZ/zzkq4c=	2	0	0.01562	0.01553	0.0002155	0
20667039944		6252925473	0		0	r/Al6kYJOwZITr6wi4pAlEwyGv5TM2EkJ8woA5hszeA=	2	0	0.006248	0.04773	3.815e-05	0
20667992791		4392480606	168	329139455	5	XXdY557FQk791swgplLkVfyX7Vr1lIHuSKR+pnbZWR8=	2	0	0.0625	0.06335	7.725e-05	1
20667992794		4392480606	168		0	XXdY557FQk791swgplLkVfyX7Vr1lIHuSKR+pnbZWR8=	2	0	0.0625	0.06335	7.725e-05	1
20667992830		515042954	6	2790332778	5	/fk1fVcVxZ6iM6gHZzqbIyq56m5zrmHfpdcZ/zzkq4c=	2	0	0.1156	0.02097	0.0001059	0
20667992833		515042954	6		0	/fk1fVcVxZ6iM6gHZzqbIyq56m5zrmHfpdcZ/zzkq4c=	2	0	0.1156	0.02097	0.0001059	0
20667992842		515042954	12	2790332778	5	/fk1fVcVxZ6iM6gHZzqbIyq56m5zrmHfpdcZ/zzkq4c=	2	0	0.1156	0.02097	0.0001059	0
20667992845		515042954	12		0	/fk1fVcVxZ6iM6gHZzqbIyq56m5zrmHfpdcZ/zzkq4c=	2	0	0.1156	0.02097	0.0001059	0
20667992853		4392480606	33	2790332778	5	XXdY557FQk791swgplLkVfyX7Vr1lIHuSKR+pnbZWR8=	2	0	0.0625	0.06335	7.725e-05	1
20667992856		4392480606	33		0	XXdY557FQk791swgplLkVfyX7Vr1lIHuSKR+pnbZWR8=	2	0	0.0625	0.06335	7.725e-05	1
20667992869		5950955866	166	2790332778	5	5ANFyIGysAA6XzeFuFUqyXdJfrrczugfoYfXCP0FNk8=	2	0	0.03125	0.01605	9.155e-05	1
20667992872		5950955866	166		0	5ANFyIGysAA6XzeFuFUqyXdJfrrczugfoYfXCP0FNk8=	2	0	0.03125	0.01605	9.155e-05	1
20667992884		6154617933	0	4820170947	1	/JPjGJsViMDVuuWGXP+2oCOBH8amZF25EbYGbWnM6l0=	2	2	0.0625	0.03979	3.815e-05	0
20667992990		6252358260	2808	4820093043	1	RhvHT3w1FJPk+ffa5F6xLXhD4LsykQfulu1ShcKMUgk=	2	1	0.0125	0.02457	7.629e-06	0
20667992999		6221861800	1125	3933681829	1	huEqgBuTsgIbw1KmYjIUw/N6rUCEeIqRUY51E4M8icU=	0	0	0.0125	0.0159	0.0004044	0
20668750993		6252925473	0	605282839	1	r/Al6kYJOwZITr6wi4pAlEwyGv5TM2EkJ8woA5hszeA=	2	0	0.006248	0.04773	3.815e-05	0
20669795203		6251699911	0	3935696501	2	uLjchc9rrVBPYzKUd28LIrC978TNjWaL+ZK88i78iWw=	0	0	0.0125	0.01553	0.0003767	0
20669795211		6251699911	0		0	uLjchc9rrVBPYzKUd28LIrC978TNjWaL+ZK88i78iWw=	0	0	0.0125	0.01553	0.0003767	0
20669795499		515042969	2		5	/fk1fVcVxZ6iM6gHZzqbIyq56m5zrmHfpdcZ/zzkq4c=	2	0	0.01562	0.01553	0.0002155	0
20669795502		515042969	2		0	/fk1fVcVxZ6iM6gHZzqbIyq56m5zrmHfpdcZ/zzkq4c=	2	0	0.01562	0.01553	0.0002155	0
20670508444		6252626850	495	351634467	3	4Ubmtvv/epOnUEgegvGV9mCxxcZkV4z/Dm8RY/9SEYw=	0	0	0.06873	0.01193	0.0001154	0
20670508457		6252626850	495		0	4Ubmtvv/epOnUEgegvGV9mCxxcZkV4z/Dm8RY/9SEYw=	0	0	0.06873	0.01193	0.0001154	0
20670508853		515042969	7		5	/fk1fVcVxZ6iM6gHZzqbIyq56m5zrmHfpdcZ/zzkq4c=	2	0	0.01562	0.01553	0.0002155	0
20670508856		515042969	7		0	/fk1fVcVxZ6iM6gHZzqbIyq56m5zrmHfpdcZ/zzkq4c=	2	0	0.01562	0.01553	0.0002155	0
20671308156		6251699911	0	1093649	1	uLjchc9rrVBPYzKUd28LIrC978TNjWaL+ZK88i78iWw=	0	0	0.0125	0.01553	0.0003767	0
20671332884		6252925386	0		0	0r3naaX+ybfsUIahb35AvYPC6MarnPhbqkAtRJor0xE=	1	2	0.0006247	0.003975	4.768e-06	0
20671335836		6252925162	0		0	r/Al6kYJOwZITr6wi4pAlEwyGv5TM2EkJ8woA5hszeA=	2	8	0.06873	0.04773	3.815e-05	0
20671340342		6252925418	0		0	r/Al6kYJOwZITr6wi4pAlEwyGv5TM2EkJ8woA5hszeA=	2	8	0.06873	0.04773	3.815e-05	0
20671343358		515042969	14		5	/fk1fVcVxZ6iM6gHZzqbIyq56m5zrmHfpdcZ/zzkq4c=	2	0	0.01562	0.01553	0.0002155	0
20671343361		515042969	14		0	/fk1fVcVxZ6iM6gHZzqbIyq56m5zrmHfpdcZ/zzkq4c=	2	0	0.01562	0.01553	0.0002155	0
20672038870		515042969	7	97981338	1	/fk1fVcVxZ6iM6gHZzqbIyq56m5zrmHfpdcZ/zzkq4c=	2	0	0.01562	0.01553	0.0002155	0
20672038881		6252626850	495	4802122506	1	4Ubmtvv/epOnUEgegvGV9mCxxcZkV4z/Dm8RY/9SEYw=	0	0	0.06873	0.01193	0.0001154	0
20672055711		515042969	22		5	/fk1fVcVxZ6iM6gHZzqbIyq56m5zrmHfpdcZ/zzkq4c=	2	0	0.01562	0.01553	0.0002155	0
20672055714		515042969	22		0	/fk1fVcVxZ6iM6gHZzqbIyq56m5zrmHfpdcZ/zzkq4c=	2	0	0.01562	0.01553	0.0002155	0
20672055829		6252925012	0	6566693	4	F2+Gv53Pxd4KDRb/UsGECThH/XUOpcWKElUXJkhkt1c=	0	1	0	0.0001554	0	0
20673582270		515042969	21	2433236783	5	/fk1fVcVxZ6iM6gHZzqbIyq56m5zrmHfpdcZ/zzkq4c=	2	0	0.01562	0.01553	0.0002155	0
20673582273		515042969	21		0	/fk1fVcVxZ6iM6gHZzqbIyq56m5zrmHfpdcZ/zzkq4c=	2	0	0.01562	0.01553	0.0002155	0
20673582297		6252925215	0		0	r/Al6kYJOwZITr6wi4pAlEwyGv5TM2EkJ8woA5hszeA=	0	2	0.06873	0.009018	3.815e-05	0
20673582298		6252925215	1		0	r/Al6kYJOwZITr6wi4pAlEwyGv5TM2EkJ8woA5hszeA=	0	2	0.06873	0.009018	3.815e-05	0
20673582299		6252925215	2		0	r/Al6kYJOwZITr6wi4pAlEwyGv5TM2EkJ8woA5hszeA=	0	2	0.06873	0.009018	3.815e-05	0
20673582300		6252925215	3		0	r/Al6kYJOwZITr6wi4pAlEwyGv5TM2EkJ8woA5hszeA=	0	2	0.06873	0.009018	3.815e-05	0
20673582301		6252925215	4		0	r/Al6kYJOwZITr6wi4pAlEwyGv5TM2EkJ8woA5hszeA=	0	2	0.06873	0.009018	3.815e-05	0
20673582302		6252925215	5		0	r/Al6kYJOwZITr6wi4pAlEwyGv5TM2EkJ8woA5hszeA=	0	2	0.06873	0.009018	3.815e-05	0
20673582303		6252925215	6		0	r/Al6kYJOwZITr6wi4pAlEwyGv5TM2EkJ8woA5hszeA=	0	2	0.06873	0.009018	3.815e-05	0
20673582304		6252925215	7		0	r/Al6kYJOwZITr6wi4pAlEwyGv5TM2EkJ8woA5hszeA=	0	2	0.06873	0.009018	3.815e-05	0
20673582305		6252925215	8		0	r/Al6kYJOwZITr6wi4pAlEwyGv5TM2EkJ8woA5hszeA=	0	2	0.06873	0.009018	3.815e-05	0
20673582306		6252925215	9		0	r/Al6kYJOwZITr6wi4pAlEwyGv5TM2EkJ8woA5hszeA=	0	2	0.06873	0.009018	3.815e-05	0
20673582307		6252925215	10		0	r/Al6kYJOwZITr6wi4pAlEwyGv5TM2EkJ8woA5hszeA=	0	2	0.06873	0.009018	3.815e-05	0
20673582308		6252925215	11		0	r/Al6kYJOwZITr6wi4pAlEwyGv5TM2EkJ8woA5hszeA=	0	2	0.06873	0.009018	3.815e-05	0
20673582309		6252925215	12		0	r/Al6kYJOwZITr6wi4pAlEwyGv5TM2EkJ8woA5hszeA=	0	2	0.06873	0.009018	3.815e-05	0
20673582310		6252925215	13		0	r/Al6kYJOwZITr6wi4pAlEwyGv5TM2EkJ8woA5hszeA=	0	2	0.06873	0.009018	3.815e-05	0
20673582311		6252925215	14		0	r/Al6kYJOwZITr6wi4pAlEwyGv5TM2EkJ8woA5hszeA=	0	2	0.06873	0.009018	3.815e-05	0
20673582333		5950955866	0	2359368952	5	5ANFyIGysAA6XzeFuFUqyXdJfrrczugfoYfXCP0FNk8=	2	0	0.03125	0.01605	9.155e-05	1
20673582336		5950955866	0		0	5ANFyIGysAA6XzeFuFUqyXdJfrrczugfoYfXCP0FNk8=	2	0	0.03125	0.01605	9.155e-05	1
20673582358		6252925386	0	3349951013	1	0r3naaX+ybfsUIahb35AvYPC6MarnPhbqkAtRJor0xE=	1	2	0.0006247	0.003975	4.768e-06	0
20673582379		515042969	14	988445	1	/fk1fVcVxZ6iM6gHZzqbIyq56m5zrmHfpdcZ/zzkq4c=	2	0	0.01562	0.01553	0.0002155	0
20674403725		6252925215	1	1339142	1	r/Al6kYJOwZITr6wi4pAlEwyGv5TM2EkJ8woA5hszeA=	0	2	0.06873	0.009018	3.815e-05	0
20674403739		6252925215	2	336030210	1	r/Al6kYJOwZITr6wi4pAlEwyGv5TM2EkJ8woA5hszeA=	0	2	0.06873	0.009018	3.815e-05	0
20674403753		6252925215	3	16918655	1	r/Al6kYJOwZITr6wi4pAlEwyGv5TM2EkJ8woA5hszeA=	0	2	0.06873	0.009018	3.815e-05	0
20674403767		6252925215	4	1436368799	1	r/Al6kYJOwZITr6wi4pAlEwyGv5TM2EkJ8woA5hszeA=	0	2	0.06873	0.009018	3.815e-05	0
20674403781		6252925215	5	3081516453	1	r/Al6kYJOwZITr6wi4pAlEwyGv5TM2EkJ8woA5hszeA=	0	2	0.06873	0.009018	3.815e-05	0
20674403795		6252925215	6	1303745	1	r/Al6kYJOwZITr6wi4pAlEwyGv5TM2EkJ8woA5hszeA=	0	2	0.06873	0.009018	3.815e-05	0
20674403809		6252925215	7	257495933	1	r/Al6kYJOwZITr6wi4pAlEwyGv5TM2EkJ8woA5hszeA=	0	2	0.06873	0.009018	3.815e-05	0
20674403823		6252925215	8	3812356908	1	r/Al6kYJOwZITr6wi4pAlEwyGv5TM2EkJ8woA5hszeA=	0	2	0.06873	0.009018	3.815e-05	0
20674403844		6252925215	9	587042038	1	r/Al6kYJOwZITr6wi4pAlEwyGv5TM2EkJ8woA5hszeA=	0	2	0.06873	0.009018	3.815e-05	0
20674403865		6252925215	10	336021460	1	r/Al6kYJOwZITr6wi4pAlEwyGv5TM2EkJ8woA5hszeA=	0	2	0.06873	0.009018	3.815e-05	0
20674403886		6252925215	11	4820447540	1	r/Al6kYJOwZITr6wi4pAlEwyGv5TM2EkJ8woA5hszeA=	0	2	0.06873	0.009018	3.815e-05	0
20674403907		6252925215	12	124610839	1	r/Al6kYJOwZITr6wi4pAlEwyGv5TM2EkJ8woA5hszeA=	0	2	0.06873	0.009018	3.815e-05	0
20674403928		6252925215	13	182859408	1	r/Al6kYJOwZITr6wi4pAlEwyGv5TM2EkJ8woA5hszeA=	0	2	0.06873	0.009018	3.815e-05	0
20674403949		6252925215	14	708496208	1	r/Al6kYJOwZITr6wi4pAlEwyGv5TM2EkJ8woA5hszeA=	0	2	0.06873	0.009018	3.815e-05	0
20674403969		515042969	21	317371469	1	/fk1fVcVxZ6iM6gHZzqbIyq56m5zrmHfpdcZ/zzkq4c=	2	0	0.01562	0.01553	0.0002155	0
20674403981		515042969	22	6569544	1	/fk1fVcVxZ6iM6gHZzqbIyq56m5zrmHfpdcZ/zzkq4c=	2	0	0.01562	0.01553	0.0002155	0
20675252153		6252925774	0		0	r/Al6kYJOwZITr6wi4pAlEwyGv5TM2EkJ8woA5hszeA=	2	0	0.006248	0.04773	3.815e-05	0
20675258162		515042969	17		5	/fk1fVcVxZ6iM6gHZzqbIyq56m5zrmHfpdcZ/zzkq4c=	2	0	0.01562	0.01553	0.0002155	0
20675258165		515042969	17		0	/fk1fVcVxZ6iM6gHZzqbIyq56m5zrmHfpdcZ/zzkq4c=	2	0	0.01562	0.01553	0.0002155	0
20676011238		515042969	18		5	/fk1fVcVxZ6iM6gHZzqbIyq56m5zrmHfpdcZ/zzkq4c=	2	0	0.01562	0.01553	0.0002155	0
20676011241		515042969	18		0	/fk1fVcVxZ6iM6gHZzqbIyq56m5zrmHfpdcZ/zzkq4c=	2	0	0.01562	0.01553	0.0002155	0
20676764049		515042969	17	167674627	1	/fk1fVcVxZ6iM6gHZzqbIyq56m5zrmHfpdcZ/zzkq4c=	2	0	0.01562	0.01553	0.0002155	0
20676764060		6252925774	0	1189733520	1	r/Al6kYJOwZITr6wi4pAlEwyGv5TM2EkJ8woA5hszeA=	2	0	0.006248	0.04773	3.815e-05	0
20676783500		515042969	10		5	/fk1fVcVxZ6iM6gHZzqbIyq56m5zrmHfpdcZ/zzkq4c=	2	0	0.01562	0.01553	0.0002155	0
20676783503		515042969	10		0	/fk1fVcVxZ6iM6gHZzqbIyq56m5zrmHfpdcZ/zzkq4c=	2	0	0.01562	0.01553	0.0002155	0
20676783562		515042969	3		5	/fk1fVcVxZ6iM6gHZzqbIyq56m5zrmHfpdcZ/zzkq4c=	2	0	0.01562	0.01553	0.0002155	0
20676783565		515042969	3		0	/fk1fVcVxZ6iM6gHZzqbIyq56m5zrmHfpdcZ/zzkq4c=	2	0	0.01562	0.01553	0.0002155	0
20676783622		6218406404	781	451320140	2	wh0wq4ZDHzpCBUUq/FeWZ+IrfivM0YMFAGZO3zHdrWc=	2	0	0.04065	0.02069	3.815e-05	0
20676783629		6218406404	781		0	wh0wq4ZDHzpCBUUq/FeWZ+IrfivM0YMFAGZO3zHdrWc=	2	0	0.04065	0.02069	3.815e-05	0
20676784079		6252925014	0	336058778	4	F2+Gv53Pxd4KDRb/UsGECThH/XUOpcWKElUXJkhkt1c=	0	9	0	0.0001554	0	0
20677575286		515042969	18	3675676231	1	/fk1fVcVxZ6iM6gHZzqbIyq56m5zrmHfpdcZ/zzkq4c=	2	0	0.01562	0.01553	0.0002155	0
20677690103		6252626850	814	4820234970	3	4Ubmtvv/epOnUEgegvGV9mCxxcZkV4z/Dm8RY/9SEYw=	0	0	0.06873	0.01193	0.0001154	0
20677690116		6252626850	814		0	4Ubmtvv/epOnUEgegvGV9mCxxcZkV4z/Dm8RY/9SEYw=	0	0	0.06873	0.01193	0.0001154	0
20677690322		515042969	12		5	/fk1fVcVxZ6iM6gHZzqbIyq56m5zrmHfpdcZ/zzkq4c=	2	0	0.01562	0.01553	0.0002155	0
20677690325		515042969	12		0	/fk1fVcVxZ6iM6gHZzqbIyq56m5zrmHfpdcZ/zzkq4c=	2	0	0.01562	0.01553	0.0002155	0
20677690350		515042969	13		5	/fk1fVcVxZ6iM6gHZzqbIyq56m5zrmHfpdcZ/zzkq4c=	2	0	0.01562	0.01553	0.0002155	0
20677690353		515042969	13		0	/fk1fVcVxZ6iM6gHZzqbIyq56m5zrmHfpdcZ/zzkq4c=	2	0	0.01562	0.01553	0.0002155	0
20677690635		515042969	15		5	/fk1fVcVxZ6iM6gHZzqbIyq56m5zrmHfpdcZ/zzkq4c=	2	0	0.01562	0.01553	0.0002155	0
20677690638		515042969	15		0	/fk1fVcVxZ6iM6gHZzqbIyq56m5zrmHfpdcZ/zzkq4c=	2	0	0.01562	0.01553	0.0002155	0
20678506349		515042969	3	317469422	1	/fk1fVcVxZ6iM6gHZzqbIyq56m5zrmHfpdcZ/zzkq4c=	2	0	0.01562	0.01553	0.0002155	0
20678506361		515042969	10	1464439871	1	/fk1fVcVxZ6iM6gHZzqbIyq56m5zrmHfpdcZ/zzkq4c=	2	0	0.01562	0.01553	0.0002155	0
20678524043		6252923646	10	1093153	4	HBL13RkuP8hPfuPHZHIJTQZkoEtBdUQ9gtpKwGmSfJc=	0	2	0.0125	0.003731	7.534e-05	0
20678524259		6252923646	2	988654	4	HBL13RkuP8hPfuPHZHIJTQZkoEtBdUQ9gtpKwGmSfJc=	0	2	0.0125	0.003731	7.534e-05	0
20678524334		6238840043	88	2859198808	3	CwGnjPqF6z6mEbr5zJVXafRsbETt6gvdwvOX2l+GpsI=	1	9	0.03125	0.02795	0.0001926	0
20678524345		6238840043	88		0	CwGnjPqF6z6mEbr5zJVXafRsbETt6gvdwvOX2l+GpsI=	1	9	0.03125	0.02795	0.0001926	0
20679248880		515042969	12	38661960	1	/fk1fVcVxZ6iM6gHZzqbIyq56m5zrmHfpdcZ/zzkq4c=	2	0	0.01562	0.01553	0.0002155	0
20679248892		515042969	13	4469383380	1	/fk1fVcVxZ6iM6gHZzqbIyq56m5zrmHfpdcZ/zzkq4c=	2	0	0.01562	0.01553	0.0002155	0
20679248904		515042969	15	906816	1	/fk1fVcVxZ6iM6gHZzqbIyq56m5zrmHfpdcZ/zzkq4c=	2	0	0.01562	0.01553	0.0002155	0
20679248935		6252626850	814	336021531	1	4Ubmtvv/epOnUEgegvGV9mCxxcZkV4z/Dm8RY/9SEYw=	0	0	0.06873	0.01193	0.0001154	0
20679267801		515042969	20		5	/fk1fVcVxZ6iM6gHZzqbIyq56m5zrmHfpdcZ/zzkq4c=	2	0	0.01562	0.01553	0.0002155	0
20679267804		515042969	20		0	/fk1fVcVxZ6iM6gHZzqbIyq56m5zrmHfpdcZ/zzkq4c=	2	0	0.01562	0.01553	0.0002155	0
20679267840		515042969	26		5	/fk1fVcVxZ6iM6gHZzqbIyq56m5zrmHfpdcZ/zzkq4c=	2	0	0.01562	0.01553	0.0002155	0
20679267843		515042969	26		0	/fk1fVcVxZ6iM6gHZzqbIyq56m5zrmHfpdcZ/zzkq4c=	2	0	0.01562	0.01553	0.0002155	0
20679268133		6117800987	2	2898827087	2	eatG6jY54mApeZz/C0CctOhT7RXdFkBoq7/xbp9Khgw=	2	0	0.07495	0.02332	3.815e-05	0
20679268143		6117800987	2		0	eatG6jY54mApeZz/C0CctOhT7RXdFkBoq7/xbp9Khgw=	2	0	0.07495	0.02332	3.815e-05	0
20679268145		6252924805	0	2898827087	1	r/Al6kYJOwZITr6wi4pAlEwyGv5TM2EkJ8woA5hszeA=	2	8	0.06873	0.04773	3.815e-05	0
20679268198		5402488769	2181	431050253	2	QESaVQ71IHQKxoQfgYZKQuO67FTkyAqxXtnJC9E3zUs=	1	0	0.0006247	0.003883	2.098e-05	0
20679268205		5402488769	2181		0	QESaVQ71IHQKxoQfgYZKQuO67FTkyAqxXtnJC9E3zUs=	1	0	0.0006247	0.003883	2.098e-05	0
20679268384		515042969	0		5	/fk1fVcVxZ6iM6gHZzqbIyq56m5zrmHfpdcZ/zzkq4c=	2	0	0.01562	0.01553	0.0002155	0
20679268387		515042969	0		0	/fk1fVcVxZ6iM6gHZzqbIyq56m5zrmHfpdcZ/zzkq4c=	2	0	0.01562	0.01553	0.0002155	0
20680317477		6238840043	88	1650994273	1	CwGnjPqF6z6mEbr5zJVXafRsbETt6gvdwvOX2l+GpsI=	1	9	0.03125	0.02795	0.0001926	0
20680317486		6250245734	901	2859198808	1	0e4YV8rEkcNKEIOsJT7euNGNMqoLrqS80NYdESw4UFQ=	0	2	0.0625	0.1184	0.001158	0
20680335268		5285926325	0	336025725	3	2V0B3LFwQ48zIHlDcpiCQTAG+f4Nk64GVADb8vfarvA=	0	9	0.0625	0.006218	3.815e-05	0
20680335278		5285926325	0		0	2V0B3LFwQ48zIHlDcpiCQTAG+f4Nk64GVADb8vfarvA=	0	9	0.0625	0.006218	3.815e-05	0
20680335340		515042969	8		5	/fk1fVcVxZ6iM6gHZzqbIyq56m5zrmHfpdcZ/zzkq4c=	2	0	0.01562	0.01553	0.0002155	0
20680335343		515042969	8		0	/fk1fVcVxZ6iM6gHZzqbIyq56m5zrmHfpdcZ/zzkq4c=	2	0	0.01562	0.01553	0.0002155	0
20680335712		6252923646	0	1268205	4	HBL13RkuP8hPfuPHZHIJTQZkoEtBdUQ9gtpKwGmSfJc=	0	2	0.0125	0.003731	7.534e-05	0
20681056315		515042969	0	351662225	1	/fk1fVcVxZ6iM6gHZzqbIyq56m5zrmHfpdcZ/zzkq4c=	2	0	0.01562	0.01553	0.0002155	0
20681056327		515042969	2	567617	1	/fk1fVcVxZ6iM6gHZzqbIyq56m5zrmHfpdcZ/zzkq4c=	2	0	0.01562	0.01553	0.0002155	0
20681056347		515042969	26	2637257586	1	/fk1fVcVxZ6iM6gHZzqbIyq56m5zrmHfpdcZ/zzkq4c=	2	0	0.01562	0.01553	0.0002155	0
20681056355		5402488769	2181	3895742914	1	QESaVQ71IHQKxoQfgYZKQuO67FTkyAqxXtnJC9E3zUs=	1	0	0.0006247	0.003883	2.098e-05	0
20681074595		6252923646	4	8053585	4	HBL13RkuP8hPfuPHZHIJTQZkoEtBdUQ9gtpKwGmSfJc=	0	2	0.0125	0.003731	7.534e-05	0
20681811580		5285926325	0	682803	1	2V0B3LFwQ48zIHlDcpiCQTAG+f4Nk64GVADb8vfarvA=	0	9	0.0625	0.006218	3.815e-05	0
20681811601		515042969	20	765897	1	/fk1fVcVxZ6iM6gHZzqbIyq56m5zrmHfpdcZ/zzkq4c=	2	0	0.01562	0.01553	0.0002155	0
20683248747		6252626850	546	329139455	2	4Ubmtvv/epOnUEgegvGV9mCxxcZkV4z/Dm8RY/9SEYw=	0	0	0.06873	0.01193	0.0001154	0
20683248756		6252626850	546		0	4Ubmtvv/epOnUEgegvGV9mCxxcZkV4z/Dm8RY/9SEYw=	0	0	0.06873	0.01193	0.0001154	0
20683248760		4665617026	332	329139455	1	8qRmTJas/6XEBaA0l4Wt1+/qSLgc6p7u7JzoMSuT/M8=	2	9	0.08435	0.07642	0.0003862	1
20683540047		6252923646	6	227414872	4	HBL13RkuP8hPfuPHZHIJTQZkoEtBdUQ9gtpKwGmSfJc=	0	2	0.0125	0.003731	7.534e-05	0
20684210913		515042969	8	329139455	1	/fk1fVcVxZ6iM6gHZzqbIyq56m5zrmHfpdcZ/zzkq4c=	2	0	0.01562	0.01553	0.0002155	0
20684210944		6252626850	546	2055511243	1	4Ubmtvv/epOnUEgegvGV9mCxxcZkV4z/Dm8RY/9SEYw=	0	0	0.06873	0.01193	0.0001154	0
20684225572		6252925547	0		0	r/Al6kYJOwZITr6wi4pAlEwyGv5TM2EkJ8woA5hszeA=	0	2	0.06873	0.009018	3.815e-05	0
20684225574		6252925547	1		0	r/Al6kYJOwZITr6wi4pAlEwyGv5TM2EkJ8woA5hszeA=	0	2	0.06873	0.009018	3.815e-05	0
20684225576		6252925547	2		0	r/Al6kYJOwZITr6wi4pAlEwyGv5TM2EkJ8woA5hszeA=	0	2	0.06873	0.009018	3.815e-05	0
20684225578		6252925547	3		0	r/Al6kYJOwZITr6wi4pAlEwyGv5TM2EkJ8woA5hszeA=	0	2	0.06873	0.009018	3.815e-05	0
20684225580		6252925547	4		0	r/Al6kYJOwZITr6wi4pAlEwyGv5TM2EkJ8woA5hszeA=	0	2	0.06873	0.009018	3.815e-05	0
20684225582		6252925547	5		0	r/Al6kYJOwZITr6wi4pAlEwyGv5TM2EkJ8woA5hszeA=	0	2	0.06873	0.009018	3.815e-05	0
20684225584		6252925547	6		0	r/Al6kYJOwZITr6wi4pAlEwyGv5TM2EkJ8woA5hszeA=	0	2	0.06873	0.009018	3.815e-05	0
20684225586		6252925547	7		0	r/Al6kYJOwZITr6wi4pAlEwyGv5TM2EkJ8woA5hszeA=	0	2	0.06873	0.009018	3.815e-05	0
20684225588		6252925547	8		0	r/Al6kYJOwZITr6wi4pAlEwyGv5TM2EkJ8woA5hszeA=	0	2	0.06873	0.009018	3.815e-05	0
20684225590		6252925547	9		0	r/Al6kYJOwZITr6wi4pAlEwyGv5TM2EkJ8woA5hszeA=	0	2	0.06873	0.009018	3.815e-05	0
20684225592		6252925547	10		0	r/Al6kYJOwZITr6wi4pAlEwyGv5TM2EkJ8woA5hszeA=	0	2	0.06873	0.009018	3.815e-05	0
20684225594		6252925547	11		0	r/Al6kYJOwZITr6wi4pAlEwyGv5TM2EkJ8woA5hszeA=	0	2	0.06873	0.009018	3.815e-05	0
20684225596		6252925547	12		0	r/Al6kYJOwZITr6wi4pAlEwyGv5TM2EkJ8woA5hszeA=	0	2	0.06873	0.009018	3.815e-05	0
20684225598		6252925547	13		0	r/Al6kYJOwZITr6wi4pAlEwyGv5TM2EkJ8woA5hszeA=	0	2	0.06873	0.009018	3.815e-05	0
20684225600		6252925547	14		0	r/Al6kYJOwZITr6wi4pAlEwyGv5TM2EkJ8woA5hszeA=	0	2	0.06873	0.009018	3.815e-05	0
20684247441		6238340468	1984	3935696501	2	1wRYrkVgrhQf/fNZQV2VHyG306siaFFyZMEM1r1cW2E=	1	0	0.0625	0.03961	3.815e-05	0
20684247449		6238340468	1984		0	1wRYrkVgrhQf/fNZQV2VHyG306siaFFyZMEM1r1cW2E=	1	0	0.0625	0.03961	3.815e-05	0
20684247467		6252923580	0	30789452	4	HBL13RkuP8hPfuPHZHIJTQZkoEtBdUQ9gtpKwGmSfJc=	2	8	0.009369	0.007767	7.534e-05	0
20684247485		6252923646	1	4820137356	5	HBL13RkuP8hPfuPHZHIJTQZkoEtBdUQ9gtpKwGmSfJc=	0	2	0.0125	0.003731	7.534e-05	0
20684247494		6252923646	3	258764698	5	HBL13RkuP8hPfuPHZHIJTQZkoEtBdUQ9gtpKwGmSfJc=	0	2	0.0125	0.003731	7.534e-05	0
20684247504		6252923646	5	4246009370	5	HBL13RkuP8hPfuPHZHIJTQZkoEtBdUQ9gtpKwGmSfJc=	0	2	0.0125	0.003731	7.534e-05	0
20684247514		6252923646	7	2852215	5	HBL13RkuP8hPfuPHZHIJTQZkoEtBdUQ9gtpKwGmSfJc=	0	2	0.0125	0.003731	7.534e-05	0
20684247524		6252923646	8	4217339556	5	HBL13RkuP8hPfuPHZHIJTQZkoEtBdUQ9gtpKwGmSfJc=	0	2	0.0125	0.003731	7.534e-05	0
20684247534		6252923646	9	351638140	5	HBL13RkuP8hPfuPHZHIJTQZkoEtBdUQ9gtpKwGmSfJc=	0	2	0.0125	0.003731	7.534e-05	0
20684247544		6252924311	0	294887447	5	HBL13RkuP8hPfuPHZHIJTQZkoEtBdUQ9gtpKwGmSfJc=	2	0	0.006248	0.007767	3.815e-05	0
20684247594		515042969	6		5	/fk1fVcVxZ6iM6gHZzqbIyq56m5zrmHfpdcZ/zzkq4c=	2	0	0.01562	0.01553	0.0002155	0
20684247597		515042969	6		0	/fk1fVcVxZ6iM6gHZzqbIyq56m5zrmHfpdcZ/zzkq4c=	2	0	0.01562	0.01553	0.0002155	0
20685016270		5715700939	0	2790332778	2	O4NRuy2mh40vBNcpOihSjmoF/VD7FoV+r9NjFTm1trs=	2	0	0.0625	0.0318	7.725e-05	0
20685016277		5715700939	0		0	O4NRuy2mh40vBNcpOihSjmoF/VD7FoV+r9NjFTm1trs=	2	0	0.0625	0.0318	7.725e-05	0
20685016279		4872450645	0	2790332778	1	fVUqjeDqXrzcJObPpFT8U1FwH8uBfyRXJQa4zRlwpb4=	1	9	0.4062	0.3501	0.005791	0
20685733354		6252925547	1	4820059212	1	r/Al6kYJOwZITr6wi4pAlEwyGv5TM2EkJ8woA5hszeA=	0	2	0.06873	0.009018	3.815e-05	0
20685733368		6252925547	2	463573609	1	r/Al6kYJOwZITr6wi4pAlEwyGv5TM2EkJ8woA5hszeA=	0	2	0.06873	0.009018	3.815e-05	0
20685733382		6252925547	3	778602858	1	r/Al6kYJOwZITr6wi4pAlEwyGv5TM2EkJ8woA5hszeA=	0	2	0.06873	0.009018	3.815e-05	0
20685733403		6252925547	4	766861982	1	r/Al6kYJOwZITr6wi4pAlEwyGv5TM2EkJ8woA5hszeA=	0	2	0.06873	0.009018	3.815e-05	0
20685733417		6252925547	5	2566592809	1	r/Al6kYJOwZITr6wi4pAlEwyGv5TM2EkJ8woA5hszeA=	0	2	0.06873	0.009018	3.815e-05	0
20685733438		6252925547	6	295005077	1	r/Al6kYJOwZITr6wi4pAlEwyGv5TM2EkJ8woA5hszeA=	0	2	0.06873	0.009018	3.815e-05	0
20685733452		6252925547	7	16917164	1	r/Al6kYJOwZITr6wi4pAlEwyGv5TM2EkJ8woA5hszeA=	0	2	0.06873	0.009018	3.815e-05	0
20685733466		6252925547	8	1335576	1	r/Al6kYJOwZITr6wi4pAlEwyGv5TM2EkJ8woA5hszeA=	0	2	0.06873	0.009018	3.815e-05	0
20685733500		6252925547	9	3230899591	1	r/Al6kYJOwZITr6wi4pAlEwyGv5TM2EkJ8woA5hszeA=	0	2	0.06873	0.009018	3.815e-05	0
20685733534		6252925547	10	5015725340	1	r/Al6kYJOwZITr6wi4pAlEwyGv5TM2EkJ8woA5hszeA=	0	2	0.06873	0.009018	3.815e-05	0
20685733568		6252925547	11	353702504	1	r/Al6kYJOwZITr6wi4pAlEwyGv5TM2EkJ8woA5hszeA=	0	2	0.06873	0.009018	3.815e-05	0
20685733602		6252925547	12	613875734	1	r/Al6kYJOwZITr6wi4pAlEwyGv5TM2EkJ8woA5hszeA=	0	2	0.06873	0.009018	3.815e-05	0
20685733636		6252925547	13	614096678	1	r/Al6kYJOwZITr6wi4pAlEwyGv5TM2EkJ8woA5hszeA=	0	2	0.06873	0.009018	3.815e-05	0
20685733670		6252925547	14	1272613	1	r/Al6kYJOwZITr6wi4pAlEwyGv5TM2EkJ8woA5hszeA=	0	2	0.06873	0.009018	3.815e-05	0
20685733682		515042969	6	3584940347	1	/fk1fVcVxZ6iM6gHZzqbIyq56m5zrmHfpdcZ/zzkq4c=	2	0	0.01562	0.01553	0.0002155	0
20685733690		6238340468	1984	4802086443	1	1wRYrkVgrhQf/fNZQV2VHyG306siaFFyZMEM1r1cW2E=	1	0	0.0625	0.03961	3.815e-05	0
20685762569		6252809595	0	351640489	3	fVUqjeDqXrzcJObPpFT8U1FwH8uBfyRXJQa4zRlwpb4=	1	9	0.0075	0.004662	3.815e-05	0
20685762628		515042969	23		5	/fk1fVcVxZ6iM6gHZzqbIyq56m5zrmHfpdcZ/zzkq4c=	2	0	0.01562	0.01553	0.0002155	0
20685762631		515042969	23		0	/fk1fVcVxZ6iM6gHZzqbIyq56m5zrmHfpdcZ/zzkq4c=	2	0	0.01562	0.01553	0.0002155	0
20686430641		6252926127	0		0	r/Al6kYJOwZITr6wi4pAlEwyGv5TM2EkJ8woA5hszeA=	2	0	0.006248	0.04773	3.815e-05	0
20687211496		515042969	23	1697540	1	/fk1fVcVxZ6iM6gHZzqbIyq56m5zrmHfpdcZ/zzkq4c=	2	0	0.01562	0.01553	0.0002155	0
20687954450		6252926127	0	4195708987	1	r/Al6kYJOwZITr6wi4pAlEwyGv5TM2EkJ8woA5hszeA=	2	0	0.006248	0.04773	3.815e-05	0
20687973744		515042969	24		5	/fk1fVcVxZ6iM6gHZzqbIyq56m5zrmHfpdcZ/zzkq4c=	2	0	0.01562	0.01553	0.0002155	0
20687973747		515042969	24		0	/fk1fVcVxZ6iM6gHZzqbIyq56m5zrmHfpdcZ/zzkq4c=	2	0	0.01562	0.01553	0.0002155	0
20689465293		515042969	24	3890308981	1	/fk1fVcVxZ6iM6gHZzqbIyq56m5zrmHfpdcZ/zzkq4c=	2	0	0.01562	0.01553	0.0002155	0
20689480789		6238340468	916	1271880	2	1wRYrkVgrhQf/fNZQV2VHyG306siaFFyZMEM1r1cW2E=	1	0	0.0625	0.03961	3.815e-05	0
20689480797		6238340468	916		0	1wRYrkVgrhQf/fNZQV2VHyG306siaFFyZMEM1r1cW2E=	1	0	0.0625	0.03961	3.815e-05	0
20689480798		6183750753	18	1271880	2	6QZFrh8cfc+iYknxFyGino8cODCHsnV+VvhdYTfe5PA=	1	0	0.125	0.03339	1.907e-05	0
20689480805		6183750753	18		0	6QZFrh8cfc+iYknxFyGino8cODCHsnV+VvhdYTfe5PA=	1	0	0.125	0.03339	1.907e-05	0
20689480807		6252844064	373	1271880	1	nHinWYr2Nep8Mr79MMvmYCrGb0NdshyX6mlnZo/Ot+I=	1	2	0.1875	0.05566	7.725e-05	0
20690536663		515042969	16		5	/fk1fVcVxZ6iM6gHZzqbIyq56m5zrmHfpdcZ/zzkq4c=	2	0	0.01562	0.01553	0.0002155	0
20690536666		515042969	16		0	/fk1fVcVxZ6iM6gHZzqbIyq56m5zrmHfpdcZ/zzkq4c=	2	0	0.01562	0.01553	0.0002155	0
20691280992		6183750753	18	38668566	1	6QZFrh8cfc+iYknxFyGino8cODCHsnV+VvhdYTfe5PA=	1	0	0.125	0.03339	1.907e-05	0
20691281000		6238340468	916	602901133	1	1wRYrkVgrhQf/fNZQV2VHyG306siaFFyZMEM1r1cW2E=	1	0	0.0625	0.03961	3.815e-05	0
20692089606		515042969	16	3990605086	1	/fk1fVcVxZ6iM6gHZzqbIyq56m5zrmHfpdcZ/zzkq4c=	2	0	0.01562	0.01553	0.0002155	0
20692106422		515042969	19		5	/fk1fVcVxZ6iM6gHZzqbIyq56m5zrmHfpdcZ/zzkq4c=	2	0	0.01562	0.01553	0.0002155	0
20692106425		515042969	19		0	/fk1fVcVxZ6iM6gHZzqbIyq56m5zrmHfpdcZ/zzkq4c=	2	0	0.01562	0.01553	0.0002155	0
20692107105		515042969	22		5	/fk1fVcVxZ6iM6gHZzqbIyq56m5zrmHfpdcZ/zzkq4c=	2	0	0.01562	0.01553	0.0002155	0
20692107108		515042969	22		0	/fk1fVcVxZ6iM6gHZzqbIyq56m5zrmHfpdcZ/zzkq4c=	2	0	0.01562	0.01553	0.0002155	0
20692984764		515042969	25		5	/fk1fVcVxZ6iM6gHZzqbIyq56m5zrmHfpdcZ/zzkq4c=	2	0	0.01562	0.01553	0.0002155	0
20692984767		515042969	25		0	/fk1fVcVxZ6iM6gHZzqbIyq56m5zrmHfpdcZ/zzkq4c=	2	0	0.01562	0.01553	0.0002155	0
20693795671		515042969	19	711390	1	/fk1fVcVxZ6iM6gHZzqbIyq56m5zrmHfpdcZ/zzkq4c=	2	0	0.01562	0.01553	0.0002155	0
20693795683		515042969	22	6569544	1	/fk1fVcVxZ6iM6gHZzqbIyq56m5zrmHfpdcZ/zzkq4c=	2	0	0.01562	0.01553	0.0002155	0
20694980052		515042969	25	2129474533	1	/fk1fVcVxZ6iM6gHZzqbIyq56m5zrmHfpdcZ/zzkq4c=	2	0	0.01562	0.01553	0.0002155	0
20695006053		6238340468	347	336074217	2	1wRYrkVgrhQf/fNZQV2VHyG306siaFFyZMEM1r1cW2E=	1	0	0.0625	0.03961	3.815e-05	0
20695006061		6238340468	347		0	1wRYrkVgrhQf/fNZQV2VHyG306siaFFyZMEM1r1cW2E=	1	0	0.0625	0.03961	3.815e-05	0
20695006062		6252626850	304	336074217	2	4Ubmtvv/epOnUEgegvGV9mCxxcZkV4z/Dm8RY/9SEYw=	0	0	0.06873	0.01193	0.0001154	0
20695006071		6252626850	304		0	4Ubmtvv/epOnUEgegvGV9mCxxcZkV4z/Dm8RY/9SEYw=	0	0	0.06873	0.01193	0.0001154	0
20695006072		6252901355	817	336074217	2	dHdSdN5N9w0NKfrXrRG+XGefTgoOKVidH0CDthqEbS4=	0	0	0.03748	0.03119	0.0001926	0
20695006080		6252901355	817		0	dHdSdN5N9w0NKfrXrRG+XGefTgoOKVidH0CDthqEbS4=	0	0	0.03748	0.03119	0.0001926	0
20695006082		6252844064	419	336074217	1	nHinWYr2Nep8Mr79MMvmYCrGb0NdshyX6mlnZo/Ot+I=	1	2	0.1875	0.05566	7.725e-05	0
20696438803		6238340468	347	4802506091	1	1wRYrkVgrhQf/fNZQV2VHyG306siaFFyZMEM1r1cW2E=	1	0	0.0625	0.03961	3.815e-05	0
20696438835		6252626850	304	1094135	1	4Ubmtvv/epOnUEgegvGV9mCxxcZkV4z/Dm8RY/9SEYw=	0	0	0.06873	0.01193	0.0001154	0
20696438855		6252901355	817	2097976076	1	dHdSdN5N9w0NKfrXrRG+XGefTgoOKVidH0CDthqEbS4=	0	0	0.03748	0.03119	0.0001926	0
20697991779		6252926373	0		0	r/Al6kYJOwZITr6wi4pAlEwyGv5TM2EkJ8woA5hszeA=	2	0	0.006248	0.04773	3.815e-05	0
20698754437		6252925386	0	3349951013	4	0r3naaX+ybfsUIahb35AvYPC6MarnPhbqkAtRJor0xE=	1	2	0.0006247	0.003975	4.768e-06	0
20698754544		515042969	14		5	/fk1fVcVxZ6iM6gHZzqbIyq56m5zrmHfpdcZ/zzkq4c=	2	0	0.01562	0.01553	0.0002155	0
20698754547		515042969	14		0	/fk1fVcVxZ6iM6gHZzqbIyq56m5zrmHfpdcZ/zzkq4c=	2	0	0.01562	0.01553	0.0002155	0
20699530533		6252926373	0	3080792811	1	r/Al6kYJOwZITr6wi4pAlEwyGv5TM2EkJ8woA5hszeA=	2	0	0.006248	0.04773	3.815e-05	0
20699552152		515042969	7		5	/fk1fVcVxZ6iM6gHZzqbIyq56m5zrmHfpdcZ/zzkq4c=	2	0	0.01562	0.01553	0.0002155	0
20699552155		515042969	7		0	/fk1fVcVxZ6iM6gHZzqbIyq56m5zrmHfpdcZ/zzkq4c=	2	0	0.01562	0.01553	0.0002155	0
20700304015		515042969	14	988445	1	/fk1fVcVxZ6iM6gHZzqbIyq56m5zrmHfpdcZ/zzkq4c=	2	0	0.01562	0.01553	0.0002155	0
20700319163		6252926429	0		0	r/Al6kYJOwZITr6wi4pAlEwyGv5TM2EkJ8woA5hszeA=	2	0	0.006248	0.04773	3.815e-05	0
20700325160		6252626850	288	6609001	3	4Ubmtvv/epOnUEgegvGV9mCxxcZkV4z/Dm8RY/9SEYw=	0	0	0.06873	0.01193	0.0001154	0
20700325173		6252626850	288		0	4Ubmtvv/epOnUEgegvGV9mCxxcZkV4z/Dm8RY/9SEYw=	0	0	0.06873	0.01193	0.0001154	0
20701002083		515042969	7	97981338	1	/fk1fVcVxZ6iM6gHZzqbIyq56m5zrmHfpdcZ/zzkq4c=	2	0	0.01562	0.01553	0.0002155	0
20703686847		6252920139	0	3615771344	4	HBL13RkuP8hPfuPHZHIJTQZkoEtBdUQ9gtpKwGmSfJc=	2	8	0.04376	0.007767	7.534e-05	0
20703687041		515042969	21		5	/fk1fVcVxZ6iM6gHZzqbIyq56m5zrmHfpdcZ/zzkq4c=	2	0	0.01562	0.01553	0.0002155	0
20703687044		515042969	21		0	/fk1fVcVxZ6iM6gHZzqbIyq56m5zrmHfpdcZ/zzkq4c=	2	0	0.01562	0.01553	0.0002155	0
20703687374		6218406404	188	2433236783	2	wh0wq4ZDHzpCBUUq/FeWZ+IrfivM0YMFAGZO3zHdrWc=	2	0	0.04065	0.02069	3.815e-05	0
20703687382		6218406404	188		0	wh0wq4ZDHzpCBUUq/FeWZ+IrfivM0YMFAGZO3zHdrWc=	2	0	0.04065	0.02069	3.815e-05	0
20703687384		6252925215	0	2433236783	1	r/Al6kYJOwZITr6wi4pAlEwyGv5TM2EkJ8woA5hszeA=	0	2	0.06873	0.009018	3.815e-05	0
20703687386		6252925162	0	2433236783	1	r/Al6kYJOwZITr6wi4pAlEwyGv5TM2EkJ8woA5hszeA=	2	8	0.06873	0.04773	3.815e-05	0
20704418598		6252626850	288	903480	1	4Ubmtvv/epOnUEgegvGV9mCxxcZkV4z/Dm8RY/9SEYw=	0	0	0.06873	0.01193	0.0001154	0
20704418617		6252926429	0	3362475412	1	r/Al6kYJOwZITr6wi4pAlEwyGv5TM2EkJ8woA5hszeA=	2	0	0.006248	0.04773	3.815e-05	0
20704441566		515042969	26		5	/fk1fVcVxZ6iM6gHZzqbIyq56m5zrmHfpdcZ/zzkq4c=	2	0	0.01562	0.01553	0.0002155	0
20704441569		515042969	26		0	/fk1fVcVxZ6iM6gHZzqbIyq56m5zrmHfpdcZ/zzkq4c=	2	0	0.01562	0.01553	0.0002155	0
20705155516		515042969	21	317371469	1	/fk1fVcVxZ6iM6gHZzqbIyq56m5zrmHfpdcZ/zzkq4c=	2	0	0.01562	0.01553	0.0002155	0
20705174979		6252901355	542	2359368952	2	dHdSdN5N9w0NKfrXrRG+XGefTgoOKVidH0CDthqEbS4=	0	0	0.03748	0.03119	0.0001926	0
20705174987		6252901355	542		0	dHdSdN5N9w0NKfrXrRG+XGefTgoOKVidH0CDthqEbS4=	0	0	0.03748	0.03119	0.0001926	0
20705174989		6252925418	0	2359368952	1	r/Al6kYJOwZITr6wi4pAlEwyGv5TM2EkJ8woA5hszeA=	2	8	0.06873	0.04773	3.815e-05	0
20705174992		6252925547	0	2359368952	1	r/Al6kYJOwZITr6wi4pAlEwyGv5TM2EkJ8woA5hszeA=	0	2	0.06873	0.009018	3.815e-05	0
20705175294		515042969	9		5	/fk1fVcVxZ6iM6gHZzqbIyq56m5zrmHfpdcZ/zzkq4c=	2	0	0.01562	0.01553	0.0002155	0
20705175297		515042969	9		0	/fk1fVcVxZ6iM6gHZzqbIyq56m5zrmHfpdcZ/zzkq4c=	2	0	0.01562	0.01553	0.0002155	0
20705175905		6252922751	0	4486480747	4	AL1ptJgzhEaoLf97k5xU6Uc2VO0yUaPQd/feJ5LMWhA=	0	8	0.0125	0.01166	1.526e-05	0
20705175925		6252922793	0	4820031883	5	AL1ptJgzhEaoLf97k5xU6Uc2VO0yUaPQd/feJ5LMWhA=	0	2	0.03125	0.007767	2.861e-05	0
20705175936		6252922793	1	336055814	5	AL1ptJgzhEaoLf97k5xU6Uc2VO0yUaPQd/feJ5LMWhA=	0	2	0.03125	0.007767	2.861e-05	0
20705175947		6252922793	2	4304085100	5	AL1ptJgzhEaoLf97k5xU6Uc2VO0yUaPQd/feJ5LMWhA=	0	2	0.03125	0.007767	2.861e-05	0
20705175958		6252922793	3	4304126054	5	AL1ptJgzhEaoLf97k5xU6Uc2VO0yUaPQd/feJ5LMWhA=	0	2	0.03125	0.007767	2.861e-05	0
20705175969		6252922793	4	4478386750	5	AL1ptJgzhEaoLf97k5xU6Uc2VO0yUaPQd/feJ5LMWhA=	0	2	0.03125	0.007767	2.861e-05	0
20705175980		6252923383	0	3932557225	5	AL1ptJgzhEaoLf97k5xU6Uc2VO0yUaPQd/feJ5LMWhA=	0	0	0.006248	0.01166	3.815e-05	0
20705952568		515042969	26	2637257586	1	/fk1fVcVxZ6iM6gHZzqbIyq56m5zrmHfpdcZ/zzkq4c=	2	0	0.01562	0.01553	0.0002155	0
20706691831		515042969	9	4820099551	1	/fk1fVcVxZ6iM6gHZzqbIyq56m5zrmHfpdcZ/zzkq4c=	2	0	0.01562	0.01553	0.0002155	0
20706691851		6252901355	542	6639240	1	dHdSdN5N9w0NKfrXrRG+XGefTgoOKVidH0CDthqEbS4=	0	0	0.03748	0.03119	0.0001926	0
20706718572		5285926325	0	682803	3	2V0B3LFwQ48zIHlDcpiCQTAG+f4Nk64GVADb8vfarvA=	0	9	0.0625	0.006218	3.815e-05	0
20706718582		5285926325	0		0	2V0B3LFwQ48zIHlDcpiCQTAG+f4Nk64GVADb8vfarvA=	0	9	0.0625	0.006218	3.815e-05	0
20707406898		515042969	17		5	/fk1fVcVxZ6iM6gHZzqbIyq56m5zrmHfpdcZ/zzkq4c=	2	0	0.01562	0.01553	0.0002155	0
20707406901		515042969	17		0	/fk1fVcVxZ6iM6gHZzqbIyq56m5zrmHfpdcZ/zzkq4c=	2	0	0.01562	0.01553	0.0002155	0
20708099102		5285926325	0	350702567	1	2V0B3LFwQ48zIHlDcpiCQTAG+f4Nk64GVADb8vfarvA=	0	9	0.0625	0.006218	3.815e-05	0
20708126240		515042969	10		5	/fk1fVcVxZ6iM6gHZzqbIyq56m5zrmHfpdcZ/zzkq4c=	2	0	0.01562	0.01553	0.0002155	0
20708126243		515042969	10		0	/fk1fVcVxZ6iM6gHZzqbIyq56m5zrmHfpdcZ/zzkq4c=	2	0	0.01562	0.01553	0.0002155	0
20708126344		515042969	3		5	/fk1fVcVxZ6iM6gHZzqbIyq56m5zrmHfpdcZ/zzkq4c=	2	0	0.01562	0.01553	0.0002155	0
20708126347		515042969	3		0	/fk1fVcVxZ6iM6gHZzqbIyq56m5zrmHfpdcZ/zzkq4c=	2	0	0.01562	0.01553	0.0002155	0
20708805498		515042969	17	167674627	1	/fk1fVcVxZ6iM6gHZzqbIyq56m5zrmHfpdcZ/zzkq4c=	2	0	0.01562	0.01553	0.0002155	0
20709017718		515042969	12		5	/fk1fVcVxZ6iM6gHZzqbIyq56m5zrmHfpdcZ/zzkq4c=	2	0	0.01562	0.01553	0.0002155	0
20709017721		515042969	12		0	/fk1fVcVxZ6iM6gHZzqbIyq56m5zrmHfpdcZ/zzkq4c=	2	0	0.01562	0.01553	0.0002155	0
20709017748		515042969	13		5	/fk1fVcVxZ6iM6gHZzqbIyq56m5zrmHfpdcZ/zzkq4c=	2	0	0.01562	0.01553	0.0002155	0
20709017751		515042969	13		0	/fk1fVcVxZ6iM6gHZzqbIyq56m5zrmHfpdcZ/zzkq4c=	2	0	0.01562	0.01553	0.0002155	0
20709017835		5402488769	3966	3725353497	2	QESaVQ71IHQKxoQfgYZKQuO67FTkyAqxXtnJC9E3zUs=	1	0	0.0006247	0.003883	2.098e-05	0
20709017842		5402488769	3966		0	QESaVQ71IHQKxoQfgYZKQuO67FTkyAqxXtnJC9E3zUs=	1	0	0.0006247	0.003883	2.098e-05	0
20709793445		515042969	3	317469422	1	/fk1fVcVxZ6iM6gHZzqbIyq56m5zrmHfpdcZ/zzkq4c=	2	0	0.01562	0.01553	0.0002155	0
20709793457		515042969	10	1464439871	1	/fk1fVcVxZ6iM6gHZzqbIyq56m5zrmHfpdcZ/zzkq4c=	2	0	0.01562	0.01553	0.0002155	0
20710503660		515042969	12	38661960	1	/fk1fVcVxZ6iM6gHZzqbIyq56m5zrmHfpdcZ/zzkq4c=	2	0	0.01562	0.01553	0.0002155	0
20710503672		515042969	13	4469383380	1	/fk1fVcVxZ6iM6gHZzqbIyq56m5zrmHfpdcZ/zzkq4c=	2	0	0.01562	0.01553	0.0002155	0
20710503680		5402488769	3966	4304154151	1	QESaVQ71IHQKxoQfgYZKQuO67FTkyAqxXtnJC9E3zUs=	1	0	0.0006247	0.003883	2.098e-05	0
20710527982		515042969	0		5	/fk1fVcVxZ6iM6gHZzqbIyq56m5zrmHfpdcZ/zzkq4c=	2	0	0.01562	0.01553	0.0002155	0
20710527985		515042969	0		0	/fk1fVcVxZ6iM6gHZzqbIyq56m5zrmHfpdcZ/zzkq4c=	2	0	0.01562	0.01553	0.0002155	0
20710528036		515042969	23		5	/fk1fVcVxZ6iM6gHZzqbIyq56m5zrmHfpdcZ/zzkq4c=	2	0	0.01562	0.01553	0.0002155	0
20710528039		515042969	23		0	/fk1fVcVxZ6iM6gHZzqbIyq56m5zrmHfpdcZ/zzkq4c=	2	0	0.01562	0.01553	0.0002155	0
20710528768		515042969	2		5	/fk1fVcVxZ6iM6gHZzqbIyq56m5zrmHfpdcZ/zzkq4c=	2	0	0.01562	0.01553	0.0002155	0
20710528771		515042969	2		0	/fk1fVcVxZ6iM6gHZzqbIyq56m5zrmHfpdcZ/zzkq4c=	2	0	0.01562	0.01553	0.0002155	0
20711307808		515042969	20		5	/fk1fVcVxZ6iM6gHZzqbIyq56m5zrmHfpdcZ/zzkq4c=	2	0	0.01562	0.01553	0.0002155	0
20711307811		515042969	20		0	/fk1fVcVxZ6iM6gHZzqbIyq56m5zrmHfpdcZ/zzkq4c=	2	0	0.01562	0.01553	0.0002155	0
20712056763		515042969	0	351662225	1	/fk1fVcVxZ6iM6gHZzqbIyq56m5zrmHfpdcZ/zzkq4c=	2	0	0.01562	0.01553	0.0002155	0
20712056775		515042969	2	567617	1	/fk1fVcVxZ6iM6gHZzqbIyq56m5zrmHfpdcZ/zzkq4c=	2	0	0.01562	0.01553	0.0002155	0
20712056787		515042969	23	1697540	1	/fk1fVcVxZ6iM6gHZzqbIyq56m5zrmHfpdcZ/zzkq4c=	2	0	0.01562	0.01553	0.0002155	0
20713184713		515042969	20	765897	1	/fk1fVcVxZ6iM6gHZzqbIyq56m5zrmHfpdcZ/zzkq4c=	2	0	0.01562	0.01553	0.0002155	0
20713205110		6252926702	0		0	XzZHJR6eXZamIB7lSFTc/NXTbAKtt3SoOI8Fp/RtnwU=	2	1	0.006248	0.02069	4.292e-05	0
20714778902		6252926702	0	2381571381	1	XzZHJR6eXZamIB7lSFTc/NXTbAKtt3SoOI8Fp/RtnwU=	2	1	0.006248	0.02069	4.292e-05	0
20714804628		515042969	18		5	/fk1fVcVxZ6iM6gHZzqbIyq56m5zrmHfpdcZ/zzkq4c=	2	0	0.01562	0.01553	0.0002155	0
20714804631		515042969	18		0	/fk1fVcVxZ6iM6gHZzqbIyq56m5zrmHfpdcZ/zzkq4c=	2	0	0.01562	0.01553	0.0002155	0
20715606188		515042969	6		5	/fk1fVcVxZ6iM6gHZzqbIyq56m5zrmHfpdcZ/zzkq4c=	2	0	0.01562	0.01553	0.0002155	0
20715606191		515042969	6		0	/fk1fVcVxZ6iM6gHZzqbIyq56m5zrmHfpdcZ/zzkq4c=	2	0	0.01562	0.01553	0.0002155	0
20716356027		515042969	18	3675676231	1	/fk1fVcVxZ6iM6gHZzqbIyq56m5zrmHfpdcZ/zzkq4c=	2	0	0.01562	0.01553	0.0002155	0
20716383975		515042969	15		5	/fk1fVcVxZ6iM6gHZzqbIyq56m5zrmHfpdcZ/zzkq4c=	2	0	0.01562	0.01553	0.0002155	0
20716383978		515042969	15		0	/fk1fVcVxZ6iM6gHZzqbIyq56m5zrmHfpdcZ/zzkq4c=	2	0	0.01562	0.01553	0.0002155	0
20717165592		515042969	6	3584940347	1	/fk1fVcVxZ6iM6gHZzqbIyq56m5zrmHfpdcZ/zzkq4c=	2	0	0.01562	0.01553	0.0002155	0
20717190126		515042969	24		5	/fk1fVcVxZ6iM6gHZzqbIyq56m5zrmHfpdcZ/zzkq4c=	2	0	0.01562	0.01553	0.0002155	0
20717190129		515042969	24		0	/fk1fVcVxZ6iM6gHZzqbIyq56m5zrmHfpdcZ/zzkq4c=	2	0	0.01562	0.01553	0.0002155	0
20717190574		6237552348	11	336061588	3	dT4PmDV8BInbmhDgMzu5obSCBm763C/HqMpBHL96dBI=	2	9	0.0125	0.09546	0.0003862	0
20717190586		6237552348	11		0	dT4PmDV8BInbmhDgMzu5obSCBm763C/HqMpBHL96dBI=	2	9	0.0125	0.09546	0.0003862	0
20717910945		515042969	15	906816	1	/fk1fVcVxZ6iM6gHZzqbIyq56m5zrmHfpdcZ/zzkq4c=	2	0	0.01562	0.01553	0.0002155	0
20718640392		6237552348	11	317469422	1	dT4PmDV8BInbmhDgMzu5obSCBm763C/HqMpBHL96dBI=	2	9	0.0125	0.09546	0.0003862	0
20718640404		515042969	24	336061588	1	/fk1fVcVxZ6iM6gHZzqbIyq56m5zrmHfpdcZ/zzkq4c=	2	0	0.01562	0.01553	0.0002155	0
20720848567		6252926822	0		0	bPmfGUVHrdiUa3FNhN4Kkg76XAUHyurC3WbIJtula5U=	0	2	0.006248	0.001554	3.815e-06	0
20720862304		6252926780	0		0	HBL13RkuP8hPfuPHZHIJTQZkoEtBdUQ9gtpKwGmSfJc=	2	8	0.04376	0.007767	7.534e-05	0
20721591238		6243371515	70	2849392	3	mbrS6V2tRbksMPO0y8EI9B9XT2ASaPRTNndslCGN/2A=	1	2	0.09375	0.03979	3.815e-05	1
20721591250		6243371515	70		0	mbrS6V2tRbksMPO0y8EI9B9XT2ASaPRTNndslCGN/2A=	1	2	0.09375	0.03979	3.815e-05	1
20721591261		6130716573	0	3914806528	3	mbrS6V2tRbksMPO0y8EI9B9XT2ASaPRTNndslCGN/2A=	1	9	0.006248	0.0318	3.815e-06	0
20721591272		6130716573	0		0	mbrS6V2tRbksMPO0y8EI9B9XT2ASaPRTNndslCGN/2A=	1	9	0.006248	0.0318	3.815e-06	0
20721591390		515042969	16		5	/fk1fVcVxZ6iM6gHZzqbIyq56m5zrmHfpdcZ/zzkq4c=	2	0	0.01562	0.01553	0.0002155	0
20721591393		515042969	16		0	/fk1fVcVxZ6iM6gHZzqbIyq56m5zrmHfpdcZ/zzkq4c=	2	0	0.01562	0.01553	0.0002155	0
20722311334		6252926780	0	3615771344	1	HBL13RkuP8hPfuPHZHIJTQZkoEtBdUQ9gtpKwGmSfJc=	2	8	0.04376	0.007767	7.534e-05	0
20722311344		6252926822	0	1335498	1	bPmfGUVHrdiUa3FNhN4Kkg76XAUHyurC3WbIJtula5U=	0	2	0.006248	0.001554	3.815e-06	0
20723036579		6130716573	0	603128	1	mbrS6V2tRbksMPO0y8EI9B9XT2ASaPRTNndslCGN/2A=	1	9	0.006248	0.0318	3.815e-06	0
20723036588		6243371515	70	257410892	1	mbrS6V2tRbksMPO0y8EI9B9XT2ASaPRTNndslCGN/2A=	1	2	0.09375	0.03979	3.815e-05	1
20723036601		515042969	16	3990605086	1	/fk1fVcVxZ6iM6gHZzqbIyq56m5zrmHfpdcZ/zzkq4c=	2	0	0.01562	0.01553	0.0002155	0
20723062657		6252926952	0		0	ZpQmujQYX55FcN2RFvqqUkcz5z/Tovj2FaG8sFtlG48=	0	1	0.03125	0.0159	3.815e-05	0
20723065182		515042969	19		5	/fk1fVcVxZ6iM6gHZzqbIyq56m5zrmHfpdcZ/zzkq4c=	2	0	0.01562	0.01553	0.0002155	0
20723065185		515042969	19		0	/fk1fVcVxZ6iM6gHZzqbIyq56m5zrmHfpdcZ/zzkq4c=	2	0	0.01562	0.01553	0.0002155	0
20723065628		6250245734	3886	3725353497	2	0e4YV8rEkcNKEIOsJT7euNGNMqoLrqS80NYdESw4UFQ=	0	2	0.0625	0.1184	0.001158	0
20723065636		6250245734	3886		0	0e4YV8rEkcNKEIOsJT7euNGNMqoLrqS80NYdESw4UFQ=	0	2	0.0625	0.1184	0.001158	0
20723065905		515042969	22		5	/fk1fVcVxZ6iM6gHZzqbIyq56m5zrmHfpdcZ/zzkq4c=	2	0	0.01562	0.01553	0.0002155	0
20723065908		515042969	22		0	/fk1fVcVxZ6iM6gHZzqbIyq56m5zrmHfpdcZ/zzkq4c=	2	0	0.01562	0.01553	0.0002155	0
20724156669		6252926975	0		0	F2+Gv53Pxd4KDRb/UsGECThH/XUOpcWKElUXJkhkt1c=	0	1	0	0.0001554	0	0
20724165732		515042969	25		5	/fk1fVcVxZ6iM6gHZzqbIyq56m5zrmHfpdcZ/zzkq4c=	2	0	0.01562	0.01553	0.0002155	0
20724165735		515042969	25		0	/fk1fVcVxZ6iM6gHZzqbIyq56m5zrmHfpdcZ/zzkq4c=	2	0	0.01562	0.01553	0.0002155	0
20724851809		6252926952	0	99076668	1	ZpQmujQYX55FcN2RFvqqUkcz5z/Tovj2FaG8sFtlG48=	0	1	0.03125	0.0159	3.815e-05	0
20724851822		515042969	19	711390	1	/fk1fVcVxZ6iM6gHZzqbIyq56m5zrmHfpdcZ/zzkq4c=	2	0	0.01562	0.01553	0.0002155	0
20724851834		515042969	22	3890308981	1	/fk1fVcVxZ6iM6gHZzqbIyq56m5zrmHfpdcZ/zzkq4c=	2	0	0.01562	0.01553	0.0002155	0
20725674932		6252926975	0	1340570	1	F2+Gv53Pxd4KDRb/UsGECThH/XUOpcWKElUXJkhkt1c=	0	1	0	0.0001554	0	0
20725674945		515042969	25	2129474533	1	/fk1fVcVxZ6iM6gHZzqbIyq56m5zrmHfpdcZ/zzkq4c=	2	0	0.01562	0.01553	0.0002155	0
20726456603		6252358260	972	431079127	2	RhvHT3w1FJPk+ffa5F6xLXhD4LsykQfulu1ShcKMUgk=	2	1	0.0125	0.02457	7.629e-06	0
20726456610		6252358260	972		0	RhvHT3w1FJPk+ffa5F6xLXhD4LsykQfulu1ShcKMUgk=	2	1	0.0125	0.02457	7.629e-06	0
20728078586		6252358260	972	326404524	1	RhvHT3w1FJPk+ffa5F6xLXhD4LsykQfulu1ShcKMUgk=	2	1	0.0125	0.02457	7.629e-06	0
20728100467		6252901119	0	6568137	4	AL1ptJgzhEaoLf97k5xU6Uc2VO0yUaPQd/feJ5LMWhA=	0	8	0.01874	0.007767	1.907e-05	0
20728945593		6252801787	0	938547280	4	+JmoeeiiLYqLtnUCl8L2eisWnCDunMDQQ8+OCCQdEmI=	2	1	0.009369	0.0636	0.0001926	0
20728945615		6252801860	0	938547280	5	+JmoeeiiLYqLtnUCl8L2eisWnCDunMDQQ8+OCCQdEmI=	0	1	0.0125	0.0636	0.0001926	0
20728945627		6252802145	0	2097465275	5	+JmoeeiiLYqLtnUCl8L2eisWnCDunMDQQ8+OCCQdEmI=	2	0	0.006248	0.0636	3.815e-05	0
20729745546		515042969	14		5	/fk1fVcVxZ6iM6gHZzqbIyq56m5zrmHfpdcZ/zzkq4c=	2	0	0.01562	0.01553	0.0002155	0
20729745549		515042969	14		0	/fk1fVcVxZ6iM6gHZzqbIyq56m5zrmHfpdcZ/zzkq4c=	2	0	0.01562	0.01553	0.0002155	0
20730469210		6252927122	0		0	Cntn+vCg7UxZy6cOezysEvkBo3Q5jkJ/Msd4ISk+RzA=	2	1	0.0625	0.0318	0.0001545	0
20730499366		515042969	7		5	/fk1fVcVxZ6iM6gHZzqbIyq56m5zrmHfpdcZ/zzkq4c=	2	0	0.01562	0.01553	0.0002155	0
20730499369		515042969	7		0	/fk1fVcVxZ6iM6gHZzqbIyq56m5zrmHfpdcZ/zzkq4c=	2	0	0.01562	0.01553	0.0002155	0
20730499386		6251699911	221	3267649011	2	uLjchc9rrVBPYzKUd28LIrC978TNjWaL+ZK88i78iWw=	0	0	0.0125	0.01553	0.0003767	0
20730499394		6251699911	221		0	uLjchc9rrVBPYzKUd28LIrC978TNjWaL+ZK88i78iWw=	0	0	0.0125	0.01553	0.0003767	0
20731249760		515042969	14	988445	1	/fk1fVcVxZ6iM6gHZzqbIyq56m5zrmHfpdcZ/zzkq4c=	2	0	0.01562	0.01553	0.0002155	0
20731984156		515042969	7	97981338	1	/fk1fVcVxZ6iM6gHZzqbIyq56m5zrmHfpdcZ/zzkq4c=	2	0	0.01562	0.01553	0.0002155	0
20731984164		6251699911	221	431038304	1	uLjchc9rrVBPYzKUd28LIrC978TNjWaL+ZK88i78iWw=	0	0	0.0125	0.01553	0.0003767	0
20732009655		515042969	21		5	/fk1fVcVxZ6iM6gHZzqbIyq56m5zrmHfpdcZ/zzkq4c=	2	0	0.01562	0.01553	0.0002155	0
20732009658		515042969	21		0	/fk1fVcVxZ6iM6gHZzqbIyq56m5zrmHfpdcZ/zzkq4c=	2	0	0.01562	0.01553	0.0002155	0
20732711794		515042969	26		5	/fk1fVcVxZ6iM6gHZzqbIyq56m5zrmHfpdcZ/zzkq4c=	2	0	0.01562	0.01553	0.0002155	0
20732711797		515042969	26		0	/fk1fVcVxZ6iM6gHZzqbIyq56m5zrmHfpdcZ/zzkq4c=	2	0	0.01562	0.01553	0.0002155	0
20733405966		515042969	21	317371469	1	/fk1fVcVxZ6iM6gHZzqbIyq56m5zrmHfpdcZ/zzkq4c=	2	0	0.01562	0.01553	0.0002155	0
20733418804		6252927196	0		0	Cntn+vCg7UxZy6cOezysEvkBo3Q5jkJ/Msd4ISk+RzA=	0	0	0.0125	0.0318	1.907e-05	0
20733418806		6252927196	1		0	Cntn+vCg7UxZy6cOezysEvkBo3Q5jkJ/Msd4ISk+RzA=	0	0	0.0125	0.0318	1.907e-05	0
20733418808		6252927196	2		0	Cntn+vCg7UxZy6cOezysEvkBo3Q5jkJ/Msd4ISk+RzA=	0	0	0.0125	0.0318	1.907e-05	0
20733418810		6252927196	3		0	Cntn+vCg7UxZy6cOezysEvkBo3Q5jkJ/Msd4ISk+RzA=	0	0	0.0125	0.0318	1.907e-05	0
20733418812		6252927196	4		0	Cntn+vCg7UxZy6cOezysEvkBo3Q5jkJ/Msd4ISk+RzA=	0	0	0.0125	0.0318	1.907e-05	0
20733418814		6252927196	5		0	Cntn+vCg7UxZy6cOezysEvkBo3Q5jkJ/Msd4ISk+RzA=	0	0	0.0125	0.0318	1.907e-05	0
20733418816		6252927196	6		0	Cntn+vCg7UxZy6cOezysEvkBo3Q5jkJ/Msd4ISk+RzA=	0	0	0.0125	0.0318	1.907e-05	0
20733418818		6252927196	7		0	Cntn+vCg7UxZy6cOezysEvkBo3Q5jkJ/Msd4ISk+RzA=	0	0	0.0125	0.0318	1.907e-05	0
20733418820		6252927196	8		0	Cntn+vCg7UxZy6cOezysEvkBo3Q5jkJ/Msd4ISk+RzA=	0	0	0.0125	0.0318	1.907e-05	0
20733418822		6252927196	9		0	Cntn+vCg7UxZy6cOezysEvkBo3Q5jkJ/Msd4ISk+RzA=	0	0	0.0125	0.0318	1.907e-05	0
20733418824		6252927196	10		0	Cntn+vCg7UxZy6cOezysEvkBo3Q5jkJ/Msd4ISk+RzA=	0	0	0.0125	0.0318	1.907e-05	0
20733418826		6252927196	11		0	Cntn+vCg7UxZy6cOezysEvkBo3Q5jkJ/Msd4ISk+RzA=	0	0	0.0125	0.0318	1.907e-05	0
20733418828		6252927196	12		0	Cntn+vCg7UxZy6cOezysEvkBo3Q5jkJ/Msd4ISk+RzA=	0	0	0.0125	0.0318	1.907e-05	0
20733418830		6252927196	13		0	Cntn+vCg7UxZy6cOezysEvkBo3Q5jkJ/Msd4ISk+RzA=	0	0	0.0125	0.0318	1.907e-05	0
20733418832		6252927196	14		0	Cntn+vCg7UxZy6cOezysEvkBo3Q5jkJ/Msd4ISk+RzA=	0	0	0.0125	0.0318	1.907e-05	0
20733418834		6252927196	15		0	Cntn+vCg7UxZy6cOezysEvkBo3Q5jkJ/Msd4ISk+RzA=	0	0	0.0125	0.0318	1.907e-05	0
20733418836		6252927196	16		0	Cntn+vCg7UxZy6cOezysEvkBo3Q5jkJ/Msd4ISk+RzA=	0	0	0.0125	0.0318	1.907e-05	0
20733418838		6252927196	17		0	Cntn+vCg7UxZy6cOezysEvkBo3Q5jkJ/Msd4ISk+RzA=	0	0	0.0125	0.0318	1.907e-05	0
20733418840		6252927196	18		0	Cntn+vCg7UxZy6cOezysEvkBo3Q5jkJ/Msd4ISk+RzA=	0	0	0.0125	0.0318	1.907e-05	0
20733418842		6252927196	19		0	Cntn+vCg7UxZy6cOezysEvkBo3Q5jkJ/Msd4ISk+RzA=	0	0	0.0125	0.0318	1.907e-05	0
20733418844		6252927196	20		0	Cntn+vCg7UxZy6cOezysEvkBo3Q5jkJ/Msd4ISk+RzA=	0	0	0.0125	0.0318	1.907e-05	0
20733418846		6252927196	21		0	Cntn+vCg7UxZy6cOezysEvkBo3Q5jkJ/Msd4ISk+RzA=	0	0	0.0125	0.0318	1.907e-05	0
20733418848		6252927196	22		0	Cntn+vCg7UxZy6cOezysEvkBo3Q5jkJ/Msd4ISk+RzA=	0	0	0.0125	0.0318	1.907e-05	0
20733418850		6252927196	23		0	Cntn+vCg7UxZy6cOezysEvkBo3Q5jkJ/Msd4ISk+RzA=	0	0	0.0125	0.0318	1.907e-05	0
20733418852		6252927196	24		0	Cntn+vCg7UxZy6cOezysEvkBo3Q5jkJ/Msd4ISk+RzA=	0	0	0.0125	0.0318	1.907e-05	0
20733418854		6252927196	25		0	Cntn+vCg7UxZy6cOezysEvkBo3Q5jkJ/Msd4ISk+RzA=	0	0	0.0125	0.0318	1.907e-05	0
20733418856		6252927196	26		0	Cntn+vCg7UxZy6cOezysEvkBo3Q5jkJ/Msd4ISk+RzA=	0	0	0.0125	0.0318	1.907e-05	0
20733418858		6252927196	27		0	Cntn+vCg7UxZy6cOezysEvkBo3Q5jkJ/Msd4ISk+RzA=	0	0	0.0125	0.0318	1.907e-05	0
20733418860		6252927196	28		0	Cntn+vCg7UxZy6cOezysEvkBo3Q5jkJ/Msd4ISk+RzA=	0	0	0.0125	0.0318	1.907e-05	0
20733418862		6252927196	29		0	Cntn+vCg7UxZy6cOezysEvkBo3Q5jkJ/Msd4ISk+RzA=	0	0	0.0125	0.0318	1.907e-05	0
20733418864		6252927196	30		0	Cntn+vCg7UxZy6cOezysEvkBo3Q5jkJ/Msd4ISk+RzA=	0	0	0.0125	0.0318	1.907e-05	0
20733418866		6252927196	31		0	Cntn+vCg7UxZy6cOezysEvkBo3Q5jkJ/Msd4ISk+RzA=	0	0	0.0125	0.0318	1.907e-05	0
20733418868		6252927196	32		0	Cntn+vCg7UxZy6cOezysEvkBo3Q5jkJ/Msd4ISk+RzA=	0	0	0.0125	0.0318	1.907e-05	0
20733418870		6252927196	33		0	Cntn+vCg7UxZy6cOezysEvkBo3Q5jkJ/Msd4ISk+RzA=	0	0	0.0125	0.0318	1.907e-05	0
20733418872		6252927196	34		0	Cntn+vCg7UxZy6cOezysEvkBo3Q5jkJ/Msd4ISk+RzA=	0	0	0.0125	0.0318	1.907e-05	0
20733418874		6252927196	35		0	Cntn+vCg7UxZy6cOezysEvkBo3Q5jkJ/Msd4ISk+RzA=	0	0	0.0125	0.0318	1.907e-05	0
20733418876		6252927196	36		0	Cntn+vCg7UxZy6cOezysEvkBo3Q5jkJ/Msd4ISk+RzA=	0	0	0.0125	0.0318	1.907e-05	0
20733418878		6252927196	37		0	Cntn+vCg7UxZy6cOezysEvkBo3Q5jkJ/Msd4ISk+RzA=	0	0	0.0125	0.0318	1.907e-05	0
20733418880		6252927196	38		0	Cntn+vCg7UxZy6cOezysEvkBo3Q5jkJ/Msd4ISk+RzA=	0	0	0.0125	0.0318	1.907e-05	0
20733418882		6252927196	39		0	Cntn+vCg7UxZy6cOezysEvkBo3Q5jkJ/Msd4ISk+RzA=	0	0	0.0125	0.0318	1.907e-05	0
20733418884		6252927196	40		0	Cntn+vCg7UxZy6cOezysEvkBo3Q5jkJ/Msd4ISk+RzA=	0	0	0.0125	0.0318	1.907e-05	0
20733418886		6252927196	41		0	Cntn+vCg7UxZy6cOezysEvkBo3Q5jkJ/Msd4ISk+RzA=	0	0	0.0125	0.0318	1.907e-05	0
20733418888		6252927196	42		0	Cntn+vCg7UxZy6cOezysEvkBo3Q5jkJ/Msd4ISk+RzA=	0	0	0.0125	0.0318	1.907e-05	0
20733418890		6252927196	43		0	Cntn+vCg7UxZy6cOezysEvkBo3Q5jkJ/Msd4ISk+RzA=	0	0	0.0125	0.0318	1.907e-05	0
20733418892		6252927196	44		0	Cntn+vCg7UxZy6cOezysEvkBo3Q5jkJ/Msd4ISk+RzA=	0	0	0.0125	0.0318	1.907e-05	0
20733418894		6252927196	45		0	Cntn+vCg7UxZy6cOezysEvkBo3Q5jkJ/Msd4ISk+RzA=	0	0	0.0125	0.0318	1.907e-05	0
20733418896		6252927196	46		0	Cntn+vCg7UxZy6cOezysEvkBo3Q5jkJ/Msd4ISk+RzA=	0	0	0.0125	0.0318	1.907e-05	0
20733418898		6252927196	47		0	Cntn+vCg7UxZy6cOezysEvkBo3Q5jkJ/Msd4ISk+RzA=	0	0	0.0125	0.0318	1.907e-05	0
20733418900		6252927196	48		0	Cntn+vCg7UxZy6cOezysEvkBo3Q5jkJ/Msd4ISk+RzA=	0	0	0.0125	0.0318	1.907e-05	0
20733418902		6252927196	49		0	Cntn+vCg7UxZy6cOezysEvkBo3Q5jkJ/Msd4ISk+RzA=	0	0	0.0125	0.0318	1.907e-05	0
20733418904		6252927196	50		0	Cntn+vCg7UxZy6cOezysEvkBo3Q5jkJ/Msd4ISk+RzA=	0	0	0.0125	0.0318	1.907e-05	0
20733418906		6252927196	51		0	Cntn+vCg7UxZy6cOezysEvkBo3Q5jkJ/Msd4ISk+RzA=	0	0	0.0125	0.0318	1.907e-05	0
20733418908		6252927196	52		0	Cntn+vCg7UxZy6cOezysEvkBo3Q5jkJ/Msd4ISk+RzA=	0	0	0.0125	0.0318	1.907e-05	0
20733418910		6252927196	53		0	Cntn+vCg7UxZy6cOezysEvkBo3Q5jkJ/Msd4ISk+RzA=	0	0	0.0125	0.0318	1.907e-05	0
20733418912		6252927196	54		0	Cntn+vCg7UxZy6cOezysEvkBo3Q5jkJ/Msd4ISk+RzA=	0	0	0.0125	0.0318	1.907e-05	0
20733418914		6252927196	55		0	Cntn+vCg7UxZy6cOezysEvkBo3Q5jkJ/Msd4ISk+RzA=	0	0	0.0125	0.0318	1.907e-05	0
20733418916		6252927196	56		0	Cntn+vCg7UxZy6cOezysEvkBo3Q5jkJ/Msd4ISk+RzA=	0	0	0.0125	0.0318	1.907e-05	0
20733418918		6252927196	57		0	Cntn+vCg7UxZy6cOezysEvkBo3Q5jkJ/Msd4ISk+RzA=	0	0	0.0125	0.0318	1.907e-05	0
20733418920		6252927196	58		0	Cntn+vCg7UxZy6cOezysEvkBo3Q5jkJ/Msd4ISk+RzA=	0	0	0.0125	0.0318	1.907e-05	0
20733418922		6252927196	59		0	Cntn+vCg7UxZy6cOezysEvkBo3Q5jkJ/Msd4ISk+RzA=	0	0	0.0125	0.0318	1.907e-05	0
20733418924		6252927196	60		0	Cntn+vCg7UxZy6cOezysEvkBo3Q5jkJ/Msd4ISk+RzA=	0	0	0.0125	0.0318	1.907e-05	0
20733418926		6252927196	61		0	Cntn+vCg7UxZy6cOezysEvkBo3Q5jkJ/Msd4ISk+RzA=	0	0	0.0125	0.0318	1.907e-05	0
20733418928		6252927196	62		0	Cntn+vCg7UxZy6cOezysEvkBo3Q5jkJ/Msd4ISk+RzA=	0	0	0.0125	0.0318	1.907e-05	0
20733418930		6252927196	63		0	Cntn+vCg7UxZy6cOezysEvkBo3Q5jkJ/Msd4ISk+RzA=	0	0	0.0125	0.0318	1.907e-05	0
20733418932		6252927196	64		0	Cntn+vCg7UxZy6cOezysEvkBo3Q5jkJ/Msd4ISk+RzA=	0	0	0.0125	0.0318	1.907e-05	0
20733418934		6252927196	65		0	Cntn+vCg7UxZy6cOezysEvkBo3Q5jkJ/Msd4ISk+RzA=	0	0	0.0125	0.0318	1.907e-05	0
20733418936		6252927196	66		0	Cntn+vCg7UxZy6cOezysEvkBo3Q5jkJ/Msd4ISk+RzA=	0	0	0.0125	0.0318	1.907e-05	0
20733418938		6252927196	67		0	Cntn+vCg7UxZy6cOezysEvkBo3Q5jkJ/Msd4ISk+RzA=	0	0	0.0125	0.0318	1.907e-05	0
20733418940		6252927196	68		0	Cntn+vCg7UxZy6cOezysEvkBo3Q5jkJ/Msd4ISk+RzA=	0	0	0.0125	0.0318	1.907e-05	0
20733418942		6252927196	69		0	Cntn+vCg7UxZy6cOezysEvkBo3Q5jkJ/Msd4ISk+RzA=	0	0	0.0125	0.0318	1.907e-05	0
20733418944		6252927196	70		0	Cntn+vCg7UxZy6cOezysEvkBo3Q5jkJ/Msd4ISk+RzA=	0	0	0.0125	0.0318	1.907e-05	0
20733418946		6252927196	71		0	Cntn+vCg7UxZy6cOezysEvkBo3Q5jkJ/Msd4ISk+RzA=	0	0	0.0125	0.0318	1.907e-05	0
20733418948		6252927196	72		0	Cntn+vCg7UxZy6cOezysEvkBo3Q5jkJ/Msd4ISk+RzA=	0	0	0.0125	0.0318	1.907e-05	0
20733418950		6252927196	73		0	Cntn+vCg7UxZy6cOezysEvkBo3Q5jkJ/Msd4ISk+RzA=	0	0	0.0125	0.0318	1.907e-05	0
20733418952		6252927196	74		0	Cntn+vCg7UxZy6cOezysEvkBo3Q5jkJ/Msd4ISk+RzA=	0	0	0.0125	0.0318	1.907e-05	0
20733418954		6252927196	75		0	Cntn+vCg7UxZy6cOezysEvkBo3Q5jkJ/Msd4ISk+RzA=	0	0	0.0125	0.0318	1.907e-05	0
20733418956		6252927196	76		0	Cntn+vCg7UxZy6cOezysEvkBo3Q5jkJ/Msd4ISk+RzA=	0	0	0.0125	0.0318	1.907e-05	0
20733418958		6252927196	77		0	Cntn+vCg7UxZy6cOezysEvkBo3Q5jkJ/Msd4ISk+RzA=	0	0	0.0125	0.0318	1.907e-05	0
20733418960		6252927196	78		0	Cntn+vCg7UxZy6cOezysEvkBo3Q5jkJ/Msd4ISk+RzA=	0	0	0.0125	0.0318	1.907e-05	0
20733418962		6252927196	79		0	Cntn+vCg7UxZy6cOezysEvkBo3Q5jkJ/Msd4ISk+RzA=	0	0	0.0125	0.0318	1.907e-05	0
20733418964		6252927196	80		0	Cntn+vCg7UxZy6cOezysEvkBo3Q5jkJ/Msd4ISk+RzA=	0	0	0.0125	0.0318	1.907e-05	0
20733418966		6252927196	81		0	Cntn+vCg7UxZy6cOezysEvkBo3Q5jkJ/Msd4ISk+RzA=	0	0	0.0125	0.0318	1.907e-05	0
20733418968		6252927196	82		0	Cntn+vCg7UxZy6cOezysEvkBo3Q5jkJ/Msd4ISk+RzA=	0	0	0.0125	0.0318	1.907e-05	0
20733418970		6252927196	83		0	Cntn+vCg7UxZy6cOezysEvkBo3Q5jkJ/Msd4ISk+RzA=	0	0	0.0125	0.0318	1.907e-05	0
20733418972		6252927196	84		0	Cntn+vCg7UxZy6cOezysEvkBo3Q5jkJ/Msd4ISk+RzA=	0	0	0.0125	0.0318	1.907e-05	0
20733418974		6252927196	85		0	Cntn+vCg7UxZy6cOezysEvkBo3Q5jkJ/Msd4ISk+RzA=	0	0	0.0125	0.0318	1.907e-05	0
20733418976		6252927196	86		0	Cntn+vCg7UxZy6cOezysEvkBo3Q5jkJ/Msd4ISk+RzA=	0	0	0.0125	0.0318	1.907e-05	0
20733418978		6252927196	87		0	Cntn+vCg7UxZy6cOezysEvkBo3Q5jkJ/Msd4ISk+RzA=	0	0	0.0125	0.0318	1.907e-05	0
20733418980		6252927196	88		0	Cntn+vCg7UxZy6cOezysEvkBo3Q5jkJ/Msd4ISk+RzA=	0	0	0.0125	0.0318	1.907e-05	0
20733418982		6252927196	89		0	Cntn+vCg7UxZy6cOezysEvkBo3Q5jkJ/Msd4ISk+RzA=	0	0	0.0125	0.0318	1.907e-05	0
20733418984		6252927196	90		0	Cntn+vCg7UxZy6cOezysEvkBo3Q5jkJ/Msd4ISk+RzA=	0	0	0.0125	0.0318	1.907e-05	0
20733418986		6252927196	91		0	Cntn+vCg7UxZy6cOezysEvkBo3Q5jkJ/Msd4ISk+RzA=	0	0	0.0125	0.0318	1.907e-05	0
20733418988		6252927196	92		0	Cntn+vCg7UxZy6cOezysEvkBo3Q5jkJ/Msd4ISk+RzA=	0	0	0.0125	0.0318	1.907e-05	0
20733418990		6252927196	93		0	Cntn+vCg7UxZy6cOezysEvkBo3Q5jkJ/Msd4ISk+RzA=	0	0	0.0125	0.0318	1.907e-05	0
20733418992		6252927196	94		0	Cntn+vCg7UxZy6cOezysEvkBo3Q5jkJ/Msd4ISk+RzA=	0	0	0.0125	0.0318	1.907e-05	0
20733418994		6252927196	95		0	Cntn+vCg7UxZy6cOezysEvkBo3Q5jkJ/Msd4ISk+RzA=	0	0	0.0125	0.0318	1.907e-05	0
20733418996		6252927196	96		0	Cntn+vCg7UxZy6cOezysEvkBo3Q5jkJ/Msd4ISk+RzA=	0	0	0.0125	0.0318	1.907e-05	0
20733418998		6252927196	97		0	Cntn+vCg7UxZy6cOezysEvkBo3Q5jkJ/Msd4ISk+RzA=	0	0	0.0125	0.0318	1.907e-05	0
20733419000		6252927196	98		0	Cntn+vCg7UxZy6cOezysEvkBo3Q5jkJ/Msd4ISk+RzA=	0	0	0.0125	0.0318	1.907e-05	0
20733419002		6252927196	99		0	Cntn+vCg7UxZy6cOezysEvkBo3Q5jkJ/Msd4ISk+RzA=	0	0	0.0125	0.0318	1.907e-05	0
20733419004		6252927196	100		0	Cntn+vCg7UxZy6cOezysEvkBo3Q5jkJ/Msd4ISk+RzA=	0	0	0.0125	0.0318	1.907e-05	0
20733419006		6252927196	101		0	Cntn+vCg7UxZy6cOezysEvkBo3Q5jkJ/Msd4ISk+RzA=	0	0	0.0125	0.0318	1.907e-05	0
20733419008		6252927196	102		0	Cntn+vCg7UxZy6cOezysEvkBo3Q5jkJ/Msd4ISk+RzA=	0	0	0.0125	0.0318	1.907e-05	0
20733419010		6252927196	103		0	Cntn+vCg7UxZy6cOezysEvkBo3Q5jkJ/Msd4ISk+RzA=	0	0	0.0125	0.0318	1.907e-05	0
20733419012		6252927196	104		0	Cntn+vCg7UxZy6cOezysEvkBo3Q5jkJ/Msd4ISk+RzA=	0	0	0.0125	0.0318	1.907e-05	0
20733419014		6252927196	105		0	Cntn+vCg7UxZy6cOezysEvkBo3Q5jkJ/Msd4ISk+RzA=	0	0	0.0125	0.0318	1.907e-05	0
20733419016		6252927196	106		0	Cntn+vCg7UxZy6cOezysEvkBo3Q5jkJ/Msd4ISk+RzA=	0	0	0.0125	0.0318	1.907e-05	0
20733419018		6252927196	107		0	Cntn+vCg7UxZy6cOezysEvkBo3Q5jkJ/Msd4ISk+RzA=	0	0	0.0125	0.0318	1.907e-05	0
20733419020		6252927196	108		0	Cntn+vCg7UxZy6cOezysEvkBo3Q5jkJ/Msd4ISk+RzA=	0	0	0.0125	0.0318	1.907e-05	0
20733419022		6252927196	109		0	Cntn+vCg7UxZy6cOezysEvkBo3Q5jkJ/Msd4ISk+RzA=	0	0	0.0125	0.0318	1.907e-05	0
20733419024		6252927196	110		0	Cntn+vCg7UxZy6cOezysEvkBo3Q5jkJ/Msd4ISk+RzA=	0	0	0.0125	0.0318	1.907e-05	0
20733419026		6252927196	111		0	Cntn+vCg7UxZy6cOezysEvkBo3Q5jkJ/Msd4ISk+RzA=	0	0	0.0125	0.0318	1.907e-05	0
20733419028		6252927196	112		0	Cntn+vCg7UxZy6cOezysEvkBo3Q5jkJ/Msd4ISk+RzA=	0	0	0.0125	0.0318	1.907e-05	0
20733419030		6252927196	113		0	Cntn+vCg7UxZy6cOezysEvkBo3Q5jkJ/Msd4ISk+RzA=	0	0	0.0125	0.0318	1.907e-05	0
20733419032		6252927196	114		0	Cntn+vCg7UxZy6cOezysEvkBo3Q5jkJ/Msd4ISk+RzA=	0	0	0.0125	0.0318	1.907e-05	0
20733419034		6252927196	115		0	Cntn+vCg7UxZy6cOezysEvkBo3Q5jkJ/Msd4ISk+RzA=	0	0	0.0125	0.0318	1.907e-05	0
20733419036		6252927196	116		0	Cntn+vCg7UxZy6cOezysEvkBo3Q5jkJ/Msd4ISk+RzA=	0	0	0.0125	0.0318	1.907e-05	0
20733419038		6252927196	117		0	Cntn+vCg7UxZy6cOezysEvkBo3Q5jkJ/Msd4ISk+RzA=	0	0	0.0125	0.0318	1.907e-05	0
20733419040		6252927196	118		0	Cntn+vCg7UxZy6cOezysEvkBo3Q5jkJ/Msd4ISk+RzA=	0	0	0.0125	0.0318	1.907e-05	0
20733419042		6252927196	119		0	Cntn+vCg7UxZy6cOezysEvkBo3Q5jkJ/Msd4ISk+RzA=	0	0	0.0125	0.0318	1.907e-05	0
20733419044		6252927196	120		0	Cntn+vCg7UxZy6cOezysEvkBo3Q5jkJ/Msd4ISk+RzA=	0	0	0.0125	0.0318	1.907e-05	0
20733419046		6252927196	121		0	Cntn+vCg7UxZy6cOezysEvkBo3Q5jkJ/Msd4ISk+RzA=	0	0	0.0125	0.0318	1.907e-05	0
20733419048		6252927196	122		0	Cntn+vCg7UxZy6cOezysEvkBo3Q5jkJ/Msd4ISk+RzA=	0	0	0.0125	0.0318	1.907e-05	0
20733419050		6252927196	123		0	Cntn+vCg7UxZy6cOezysEvkBo3Q5jkJ/Msd4ISk+RzA=	0	0	0.0125	0.0318	1.907e-05	0
20733419052		6252927196	124		0	Cntn+vCg7UxZy6cOezysEvkBo3Q5jkJ/Msd4ISk+RzA=	0	0	0.0125	0.0318	1.907e-05	0
20733419054		6252927196	125		0	Cntn+vCg7UxZy6cOezysEvkBo3Q5jkJ/Msd4ISk+RzA=	0	0	0.0125	0.0318	1.907e-05	0
20733419056		6252927196	126		0	Cntn+vCg7UxZy6cOezysEvkBo3Q5jkJ/Msd4ISk+RzA=	0	0	0.0125	0.0318	1.907e-05	0
20733419058		6252927196	127		0	Cntn+vCg7UxZy6cOezysEvkBo3Q5jkJ/Msd4ISk+RzA=	0	0	0.0125	0.0318	1.907e-05	0
20733419060		6252927196	128		0	Cntn+vCg7UxZy6cOezysEvkBo3Q5jkJ/Msd4ISk+RzA=	0	0	0.0125	0.0318	1.907e-05	0
20733419062		6252927196	129		0	Cntn+vCg7UxZy6cOezysEvkBo3Q5jkJ/Msd4ISk+RzA=	0	0	0.0125	0.0318	1.907e-05	0
20733419064		6252927196	130		0	Cntn+vCg7UxZy6cOezysEvkBo3Q5jkJ/Msd4ISk+RzA=	0	0	0.0125	0.0318	1.907e-05	0
20733419066		6252927196	131		0	Cntn+vCg7UxZy6cOezysEvkBo3Q5jkJ/Msd4ISk+RzA=	0	0	0.0125	0.0318	1.907e-05	0
20733419068		6252927196	132		0	Cntn+vCg7UxZy6cOezysEvkBo3Q5jkJ/Msd4ISk+RzA=	0	0	0.0125	0.0318	1.907e-05	0
20733419070		6252927196	133		0	Cntn+vCg7UxZy6cOezysEvkBo3Q5jkJ/Msd4ISk+RzA=	0	0	0.0125	0.0318	1.907e-05	0
20733419072		6252927196	134		0	Cntn+vCg7UxZy6cOezysEvkBo3Q5jkJ/Msd4ISk+RzA=	0	0	0.0125	0.0318	1.907e-05	0
20733419074		6252927196	135		0	Cntn+vCg7UxZy6cOezysEvkBo3Q5jkJ/Msd4ISk+RzA=	0	0	0.0125	0.0318	1.907e-05	0
20733419076		6252927196	136		0	Cntn+vCg7UxZy6cOezysEvkBo3Q5jkJ/Msd4ISk+RzA=	0	0	0.0125	0.0318	1.907e-05	0
20733419078		6252927196	137		0	Cntn+vCg7UxZy6cOezysEvkBo3Q5jkJ/Msd4ISk+RzA=	0	0	0.0125	0.0318	1.907e-05	0
20733419080		6252927196	138		0	Cntn+vCg7UxZy6cOezysEvkBo3Q5jkJ/Msd4ISk+RzA=	0	0	0.0125	0.0318	1.907e-05	0
20733419082		6252927196	139		0	Cntn+vCg7UxZy6cOezysEvkBo3Q5jkJ/Msd4ISk+RzA=	0	0	0.0125	0.0318	1.907e-05	0
20733419084		6252927196	140		0	Cntn+vCg7UxZy6cOezysEvkBo3Q5jkJ/Msd4ISk+RzA=	0	0	0.0125	0.0318	1.907e-05	0
20733419086		6252927196	141		0	Cntn+vCg7UxZy6cOezysEvkBo3Q5jkJ/Msd4ISk+RzA=	0	0	0.0125	0.0318	1.907e-05	0
20733419088		6252927196	142		0	Cntn+vCg7UxZy6cOezysEvkBo3Q5jkJ/Msd4ISk+RzA=	0	0	0.0125	0.0318	1.907e-05	0
20733419090		6252927196	143		0	Cntn+vCg7UxZy6cOezysEvkBo3Q5jkJ/Msd4ISk+RzA=	0	0	0.0125	0.0318	1.907e-05	0
20733419092		6252927196	144		0	Cntn+vCg7UxZy6cOezysEvkBo3Q5jkJ/Msd4ISk+RzA=	0	0	0.0125	0.0318	1.907e-05	0
20733419094		6252927196	145		0	Cntn+vCg7UxZy6cOezysEvkBo3Q5jkJ/Msd4ISk+RzA=	0	0	0.0125	0.0318	1.907e-05	0
20733419096		6252927196	146		0	Cntn+vCg7UxZy6cOezysEvkBo3Q5jkJ/Msd4ISk+RzA=	0	0	0.0125	0.0318	1.907e-05	0
20733419098		6252927196	147		0	Cntn+vCg7UxZy6cOezysEvkBo3Q5jkJ/Msd4ISk+RzA=	0	0	0.0125	0.0318	1.907e-05	0
20733419100		6252927196	148		0	Cntn+vCg7UxZy6cOezysEvkBo3Q5jkJ/Msd4ISk+RzA=	0	0	0.0125	0.0318	1.907e-05	0
20733419102		6252927196	149		0	Cntn+vCg7UxZy6cOezysEvkBo3Q5jkJ/Msd4ISk+RzA=	0	0	0.0125	0.0318	1.907e-05	0
20733419104		6252927196	150		0	Cntn+vCg7UxZy6cOezysEvkBo3Q5jkJ/Msd4ISk+RzA=	0	0	0.0125	0.0318	1.907e-05	0
20733419106		6252927196	151		0	Cntn+vCg7UxZy6cOezysEvkBo3Q5jkJ/Msd4ISk+RzA=	0	0	0.0125	0.0318	1.907e-05	0
20733419108		6252927196	152		0	Cntn+vCg7UxZy6cOezysEvkBo3Q5jkJ/Msd4ISk+RzA=	0	0	0.0125	0.0318	1.907e-05	0
20733419110		6252927196	153		0	Cntn+vCg7UxZy6cOezysEvkBo3Q5jkJ/Msd4ISk+RzA=	0	0	0.0125	0.0318	1.907e-05	0
20733419112		6252927196	154		0	Cntn+vCg7UxZy6cOezysEvkBo3Q5jkJ/Msd4ISk+RzA=	0	0	0.0125	0.0318	1.907e-05	0
20733419114		6252927196	155		0	Cntn+vCg7UxZy6cOezysEvkBo3Q5jkJ/Msd4ISk+RzA=	0	0	0.0125	0.0318	1.907e-05	0
20733419116		6252927196	156		0	Cntn+vCg7UxZy6cOezysEvkBo3Q5jkJ/Msd4ISk+RzA=	0	0	0.0125	0.0318	1.907e-05	0
20733419118		6252927196	157		0	Cntn+vCg7UxZy6cOezysEvkBo3Q5jkJ/Msd4ISk+RzA=	0	0	0.0125	0.0318	1.907e-05	0
20733419120		6252927196	158		0	Cntn+vCg7UxZy6cOezysEvkBo3Q5jkJ/Msd4ISk+RzA=	0	0	0.0125	0.0318	1.907e-05	0
20733419122		6252927196	159		0	Cntn+vCg7UxZy6cOezysEvkBo3Q5jkJ/Msd4ISk+RzA=	0	0	0.0125	0.0318	1.907e-05	0
20733419124		6252927196	160		0	Cntn+vCg7UxZy6cOezysEvkBo3Q5jkJ/Msd4ISk+RzA=	0	0	0.0125	0.0318	1.907e-05	0
20733419126		6252927196	161		0	Cntn+vCg7UxZy6cOezysEvkBo3Q5jkJ/Msd4ISk+RzA=	0	0	0.0125	0.0318	1.907e-05	0
20733419128		6252927196	162		0	Cntn+vCg7UxZy6cOezysEvkBo3Q5jkJ/Msd4ISk+RzA=	0	0	0.0125	0.0318	1.907e-05	0
20733419130		6252927196	163		0	Cntn+vCg7UxZy6cOezysEvkBo3Q5jkJ/Msd4ISk+RzA=	0	0	0.0125	0.0318	1.907e-05	0
20733419132		6252927196	164		0	Cntn+vCg7UxZy6cOezysEvkBo3Q5jkJ/Msd4ISk+RzA=	0	0	0.0125	0.0318	1.907e-05	0
20733419134		6252927196	165		0	Cntn+vCg7UxZy6cOezysEvkBo3Q5jkJ/Msd4ISk+RzA=	0	0	0.0125	0.0318	1.907e-05	0
20733419136		6252927196	166		0	Cntn+vCg7UxZy6cOezysEvkBo3Q5jkJ/Msd4ISk+RzA=	0	0	0.0125	0.0318	1.907e-05	0
20733419138		6252927196	167		0	Cntn+vCg7UxZy6cOezysEvkBo3Q5jkJ/Msd4ISk+RzA=	0	0	0.0125	0.0318	1.907e-05	0
20733419140		6252927196	168		0	Cntn+vCg7UxZy6cOezysEvkBo3Q5jkJ/Msd4ISk+RzA=	0	0	0.0125	0.0318	1.907e-05	0
20733419142		6252927196	169		0	Cntn+vCg7UxZy6cOezysEvkBo3Q5jkJ/Msd4ISk+RzA=	0	0	0.0125	0.0318	1.907e-05	0
20733419144		6252927196	170		0	Cntn+vCg7UxZy6cOezysEvkBo3Q5jkJ/Msd4ISk+RzA=	0	0	0.0125	0.0318	1.907e-05	0
20733419146		6252927196	171		0	Cntn+vCg7UxZy6cOezysEvkBo3Q5jkJ/Msd4ISk+RzA=	0	0	0.0125	0.0318	1.907e-05	0
20733419148		6252927196	172		0	Cntn+vCg7UxZy6cOezysEvkBo3Q5jkJ/Msd4ISk+RzA=	0	0	0.0125	0.0318	1.907e-05	0
20733419150		6252927196	173		0	Cntn+vCg7UxZy6cOezysEvkBo3Q5jkJ/Msd4ISk+RzA=	0	0	0.0125	0.0318	1.907e-05	0
20733419152		6252927196	174		0	Cntn+vCg7UxZy6cOezysEvkBo3Q5jkJ/Msd4ISk+RzA=	0	0	0.0125	0.0318	1.907e-05	0
20733419154		6252927196	175		0	Cntn+vCg7UxZy6cOezysEvkBo3Q5jkJ/Msd4ISk+RzA=	0	0	0.0125	0.0318	1.907e-05	0
20733419156		6252927196	176		0	Cntn+vCg7UxZy6cOezysEvkBo3Q5jkJ/Msd4ISk+RzA=	0	0	0.0125	0.0318	1.907e-05	0
20733419158		6252927196	177		0	Cntn+vCg7UxZy6cOezysEvkBo3Q5jkJ/Msd4ISk+RzA=	0	0	0.0125	0.0318	1.907e-05	0
20733419160		6252927196	178		0	Cntn+vCg7UxZy6cOezysEvkBo3Q5jkJ/Msd4ISk+RzA=	0	0	0.0125	0.0318	1.907e-05	0
20733419162		6252927196	179		0	Cntn+vCg7UxZy6cOezysEvkBo3Q5jkJ/Msd4ISk+RzA=	0	0	0.0125	0.0318	1.907e-05	0
20733419164		6252927196	180		0	Cntn+vCg7UxZy6cOezysEvkBo3Q5jkJ/Msd4ISk+RzA=	0	0	0.0125	0.0318	1.907e-05	0
20733419166		6252927196	181		0	Cntn+vCg7UxZy6cOezysEvkBo3Q5jkJ/Msd4ISk+RzA=	0	0	0.0125	0.0318	1.907e-05	0
20733419168		6252927196	182		0	Cntn+vCg7UxZy6cOezysEvkBo3Q5jkJ/Msd4ISk+RzA=	0	0	0.0125	0.0318	1.907e-05	0
20733419170		6252927196	183		0	Cntn+vCg7UxZy6cOezysEvkBo3Q5jkJ/Msd4ISk+RzA=	0	0	0.0125	0.0318	1.907e-05	0
20733419172		6252927196	184		0	Cntn+vCg7UxZy6cOezysEvkBo3Q5jkJ/Msd4ISk+RzA=	0	0	0.0125	0.0318	1.907e-05	0
20733419174		6252927196	185		0	Cntn+vCg7UxZy6cOezysEvkBo3Q5jkJ/Msd4ISk+RzA=	0	0	0.0125	0.0318	1.907e-05	0
20733419176		6252927196	186		0	Cntn+vCg7UxZy6cOezysEvkBo3Q5jkJ/Msd4ISk+RzA=	0	0	0.0125	0.0318	1.907e-05	0
20733419178		6252927196	187		0	Cntn+vCg7UxZy6cOezysEvkBo3Q5jkJ/Msd4ISk+RzA=	0	0	0.0125	0.0318	1.907e-05	0
20733419180		6252927196	188		0	Cntn+vCg7UxZy6cOezysEvkBo3Q5jkJ/Msd4ISk+RzA=	0	0	0.0125	0.0318	1.907e-05	0
20733419182		6252927196	189		0	Cntn+vCg7UxZy6cOezysEvkBo3Q5jkJ/Msd4ISk+RzA=	0	0	0.0125	0.0318	1.907e-05	0
20733419184		6252927196	190		0	Cntn+vCg7UxZy6cOezysEvkBo3Q5jkJ/Msd4ISk+RzA=	0	0	0.0125	0.0318	1.907e-05	0
20733419186		6252927196	191		0	Cntn+vCg7UxZy6cOezysEvkBo3Q5jkJ/Msd4ISk+RzA=	0	0	0.0125	0.0318	1.907e-05	0
20733419188		6252927196	192		0	Cntn+vCg7UxZy6cOezysEvkBo3Q5jkJ/Msd4ISk+RzA=	0	0	0.0125	0.0318	1.907e-05	0
20733419190		6252927196	193		0	Cntn+vCg7UxZy6cOezysEvkBo3Q5jkJ/Msd4ISk+RzA=	0	0	0.0125	0.0318	1.907e-05	0
20733419192		6252927196	194		0	Cntn+vCg7UxZy6cOezysEvkBo3Q5jkJ/Msd4ISk+RzA=	0	0	0.0125	0.0318	1.907e-05	0
20733419194		6252927196	195		0	Cntn+vCg7UxZy6cOezysEvkBo3Q5jkJ/Msd4ISk+RzA=	0	0	0.0125	0.0318	1.907e-05	0
20733419196		6252927196	196		0	Cntn+vCg7UxZy6cOezysEvkBo3Q5jkJ/Msd4ISk+RzA=	0	0	0.0125	0.0318	1.907e-05	0
20733419198		6252927196	197		0	Cntn+vCg7UxZy6cOezysEvkBo3Q5jkJ/Msd4ISk+RzA=	0	0	0.0125	0.0318	1.907e-05	0
20733419200		6252927196	198		0	Cntn+vCg7UxZy6cOezysEvkBo3Q5jkJ/Msd4ISk+RzA=	0	0	0.0125	0.0318	1.907e-05	0
20733419202		6252927196	199		0	Cntn+vCg7UxZy6cOezysEvkBo3Q5jkJ/Msd4ISk+RzA=	0	0	0.0125	0.0318	1.907e-05	0
20733419204		6252927196	200		0	Cntn+vCg7UxZy6cOezysEvkBo3Q5jkJ/Msd4ISk+RzA=	0	0	0.0125	0.0318	1.907e-05	0
20733419206		6252927196	201		0	Cntn+vCg7UxZy6cOezysEvkBo3Q5jkJ/Msd4ISk+RzA=	0	0	0.0125	0.0318	1.907e-05	0
20733419208		6252927196	202		0	Cntn+vCg7UxZy6cOezysEvkBo3Q5jkJ/Msd4ISk+RzA=	0	0	0.0125	0.0318	1.907e-05	0
20733419210		6252927196	203		0	Cntn+vCg7UxZy6cOezysEvkBo3Q5jkJ/Msd4ISk+RzA=	0	0	0.0125	0.0318	1.907e-05	0
20733419212		6252927196	204		0	Cntn+vCg7UxZy6cOezysEvkBo3Q5jkJ/Msd4ISk+RzA=	0	0	0.0125	0.0318	1.907e-05	0
20733419214		6252927196	205		0	Cntn+vCg7UxZy6cOezysEvkBo3Q5jkJ/Msd4ISk+RzA=	0	0	0.0125	0.0318	1.907e-05	0
20733419216		6252927196	206		0	Cntn+vCg7UxZy6cOezysEvkBo3Q5jkJ/Msd4ISk+RzA=	0	0	0.0125	0.0318	1.907e-05	0
20733419218		6252927196	207		0	Cntn+vCg7UxZy6cOezysEvkBo3Q5jkJ/Msd4ISk+RzA=	0	0	0.0125	0.0318	1.907e-05	0
20733419220		6252927196	208		0	Cntn+vCg7UxZy6cOezysEvkBo3Q5jkJ/Msd4ISk+RzA=	0	0	0.0125	0.0318	1.907e-05	0
20733419222		6252927196	209		0	Cntn+vCg7UxZy6cOezysEvkBo3Q5jkJ/Msd4ISk+RzA=	0	0	0.0125	0.0318	1.907e-05	0
20733419224		6252927196	210		0	Cntn+vCg7UxZy6cOezysEvkBo3Q5jkJ/Msd4ISk+RzA=	0	0	0.0125	0.0318	1.907e-05	0
20733419226		6252927196	211		0	Cntn+vCg7UxZy6cOezysEvkBo3Q5jkJ/Msd4ISk+RzA=	0	0	0.0125	0.0318	1.907e-05	0
20733419228		6252927196	212		0	Cntn+vCg7UxZy6cOezysEvkBo3Q5jkJ/Msd4ISk+RzA=	0	0	0.0125	0.0318	1.907e-05	0
20733419230		6252927196	213		0	Cntn+vCg7UxZy6cOezysEvkBo3Q5jkJ/Msd4ISk+RzA=	0	0	0.0125	0.0318	1.907e-05	0
20733419232		6252927196	214		0	Cntn+vCg7UxZy6cOezysEvkBo3Q5jkJ/Msd4ISk+RzA=	0	0	0.0125	0.0318	1.907e-05	0
20733419234		6252927196	215		0	Cntn+vCg7UxZy6cOezysEvkBo3Q5jkJ/Msd4ISk+RzA=	0	0	0.0125	0.0318	1.907e-05	0
20733419236		6252927196	216		0	Cntn+vCg7UxZy6cOezysEvkBo3Q5jkJ/Msd4ISk+RzA=	0	0	0.0125	0.0318	1.907e-05	0
20733419238		6252927196	217		0	Cntn+vCg7UxZy6cOezysEvkBo3Q5jkJ/Msd4ISk+RzA=	0	0	0.0125	0.0318	1.907e-05	0
20733419240		6252927196	218		0	Cntn+vCg7UxZy6cOezysEvkBo3Q5jkJ/Msd4ISk+RzA=	0	0	0.0125	0.0318	1.907e-05	0
20733419242		6252927196	219		0	Cntn+vCg7UxZy6cOezysEvkBo3Q5jkJ/Msd4ISk+RzA=	0	0	0.0125	0.0318	1.907e-05	0
20733419244		6252927196	220		0	Cntn+vCg7UxZy6cOezysEvkBo3Q5jkJ/Msd4ISk+RzA=	0	0	0.0125	0.0318	1.907e-05	0
20733419246		6252927196	221		0	Cntn+vCg7UxZy6cOezysEvkBo3Q5jkJ/Msd4ISk+RzA=	0	0	0.0125	0.0318	1.907e-05	0
20733419248		6252927196	222		0	Cntn+vCg7UxZy6cOezysEvkBo3Q5jkJ/Msd4ISk+RzA=	0	0	0.0125	0.0318	1.907e-05	0
20733419250		6252927196	223		0	Cntn+vCg7UxZy6cOezysEvkBo3Q5jkJ/Msd4ISk+RzA=	0	0	0.0125	0.0318	1.907e-05	0
20733419252		6252927196	224		0	Cntn+vCg7UxZy6cOezysEvkBo3Q5jkJ/Msd4ISk+RzA=	0	0	0.0125	0.0318	1.907e-05	0
20733419254		6252927196	225		0	Cntn+vCg7UxZy6cOezysEvkBo3Q5jkJ/Msd4ISk+RzA=	0	0	0.0125	0.0318	1.907e-05	0
20733419256		6252927196	226		0	Cntn+vCg7UxZy6cOezysEvkBo3Q5jkJ/Msd4ISk+RzA=	0	0	0.0125	0.0318	1.907e-05	0
20733419258		6252927196	227		0	Cntn+vCg7UxZy6cOezysEvkBo3Q5jkJ/Msd4ISk+RzA=	0	0	0.0125	0.0318	1.907e-05	0
20733419260		6252927196	228		0	Cntn+vCg7UxZy6cOezysEvkBo3Q5jkJ/Msd4ISk+RzA=	0	0	0.0125	0.0318	1.907e-05	0
20733419262		6252927196	229		0	Cntn+vCg7UxZy6cOezysEvkBo3Q5jkJ/Msd4ISk+RzA=	0	0	0.0125	0.0318	1.907e-05	0
20733419264		6252927196	230		0	Cntn+vCg7UxZy6cOezysEvkBo3Q5jkJ/Msd4ISk+RzA=	0	0	0.0125	0.0318	1.907e-05	0
20733419266		6252927196	231		0	Cntn+vCg7UxZy6cOezysEvkBo3Q5jkJ/Msd4ISk+RzA=	0	0	0.0125	0.0318	1.907e-05	0
20733419268		6252927196	232		0	Cntn+vCg7UxZy6cOezysEvkBo3Q5jkJ/Msd4ISk+RzA=	0	0	0.0125	0.0318	1.907e-05	0
20733419270		6252927196	233		0	Cntn+vCg7UxZy6cOezysEvkBo3Q5jkJ/Msd4ISk+RzA=	0	0	0.0125	0.0318	1.907e-05	0
20733419272		6252927196	234		0	Cntn+vCg7UxZy6cOezysEvkBo3Q5jkJ/Msd4ISk+RzA=	0	0	0.0125	0.0318	1.907e-05	0
20733419274		6252927196	235		0	Cntn+vCg7UxZy6cOezysEvkBo3Q5jkJ/Msd4ISk+RzA=	0	0	0.0125	0.0318	1.907e-05	0
20733419276		6252927196	236		0	Cntn+vCg7UxZy6cOezysEvkBo3Q5jkJ/Msd4ISk+RzA=	0	0	0.0125	0.0318	1.907e-05	0
20733419278		6252927196	237		0	Cntn+vCg7UxZy6cOezysEvkBo3Q5jkJ/Msd4ISk+RzA=	0	0	0.0125	0.0318	1.907e-05	0
20733419280		6252927196	238		0	Cntn+vCg7UxZy6cOezysEvkBo3Q5jkJ/Msd4ISk+RzA=	0	0	0.0125	0.0318	1.907e-05	0
20733419282		6252927196	239		0	Cntn+vCg7UxZy6cOezysEvkBo3Q5jkJ/Msd4ISk+RzA=	0	0	0.0125	0.0318	1.907e-05	0
20733419284		6252927196	240		0	Cntn+vCg7UxZy6cOezysEvkBo3Q5jkJ/Msd4ISk+RzA=	0	0	0.0125	0.0318	1.907e-05	0
20733419286		6252927196	241		0	Cntn+vCg7UxZy6cOezysEvkBo3Q5jkJ/Msd4ISk+RzA=	0	0	0.0125	0.0318	1.907e-05	0
20733419288		6252927196	242		0	Cntn+vCg7UxZy6cOezysEvkBo3Q5jkJ/Msd4ISk+RzA=	0	0	0.0125	0.0318	1.907e-05	0
20733419290		6252927196	243		0	Cntn+vCg7UxZy6cOezysEvkBo3Q5jkJ/Msd4ISk+RzA=	0	0	0.0125	0.0318	1.907e-05	0
20733419292		6252927196	244		0	Cntn+vCg7UxZy6cOezysEvkBo3Q5jkJ/Msd4ISk+RzA=	0	0	0.0125	0.0318	1.907e-05	0
20733419294		6252927196	245		0	Cntn+vCg7UxZy6cOezysEvkBo3Q5jkJ/Msd4ISk+RzA=	0	0	0.0125	0.0318	1.907e-05	0
20733419296		6252927196	246		0	Cntn+vCg7UxZy6cOezysEvkBo3Q5jkJ/Msd4ISk+RzA=	0	0	0.0125	0.0318	1.907e-05	0
20733419298		6252927196	247		0	Cntn+vCg7UxZy6cOezysEvkBo3Q5jkJ/Msd4ISk+RzA=	0	0	0.0125	0.0318	1.907e-05	0
20733419300		6252927196	248		0	Cntn+vCg7UxZy6cOezysEvkBo3Q5jkJ/Msd4ISk+RzA=	0	0	0.0125	0.0318	1.907e-05	0
20733419302		6252927196	249		0	Cntn+vCg7UxZy6cOezysEvkBo3Q5jkJ/Msd4ISk+RzA=	0	0	0.0125	0.0318	1.907e-05	0
20733419304		6252927196	250		0	Cntn+vCg7UxZy6cOezysEvkBo3Q5jkJ/Msd4ISk+RzA=	0	0	0.0125	0.0318	1.907e-05	0
20733419306		6252927196	251		0	Cntn+vCg7UxZy6cOezysEvkBo3Q5jkJ/Msd4ISk+RzA=	0	0	0.0125	0.0318	1.907e-05	0
20733419308		6252927196	252		0	Cntn+vCg7UxZy6cOezysEvkBo3Q5jkJ/Msd4ISk+RzA=	0	0	0.0125	0.0318	1.907e-05	0
20733419310		6252927196	253		0	Cntn+vCg7UxZy6cOezysEvkBo3Q5jkJ/Msd4ISk+RzA=	0	0	0.0125	0.0318	1.907e-05	0
20733419312		6252927196	254		0	Cntn+vCg7UxZy6cOezysEvkBo3Q5jkJ/Msd4ISk+RzA=	0	0	0.0125	0.0318	1.907e-05	0
20733419314		6252927196	255		0	Cntn+vCg7UxZy6cOezysEvkBo3Q5jkJ/Msd4ISk+RzA=	0	0	0.0125	0.0318	1.907e-05	0
20733419316		6252927196	256		0	Cntn+vCg7UxZy6cOezysEvkBo3Q5jkJ/Msd4ISk+RzA=	0	0	0.0125	0.0318	1.907e-05	0
20733419318		6252927196	257		0	Cntn+vCg7UxZy6cOezysEvkBo3Q5jkJ/Msd4ISk+RzA=	0	0	0.0125	0.0318	1.907e-05	0
20733419320		6252927196	258		0	Cntn+vCg7UxZy6cOezysEvkBo3Q5jkJ/Msd4ISk+RzA=	0	0	0.0125	0.0318	1.907e-05	0
20733419322		6252927196	259		0	Cntn+vCg7UxZy6cOezysEvkBo3Q5jkJ/Msd4ISk+RzA=	0	0	0.0125	0.0318	1.907e-05	0
20733419324		6252927196	260		0	Cntn+vCg7UxZy6cOezysEvkBo3Q5jkJ/Msd4ISk+RzA=	0	0	0.0125	0.0318	1.907e-05	0
20733419326		6252927196	261		0	Cntn+vCg7UxZy6cOezysEvkBo3Q5jkJ/Msd4ISk+RzA=	0	0	0.0125	0.0318	1.907e-05	0
20733419328		6252927196	262		0	Cntn+vCg7UxZy6cOezysEvkBo3Q5jkJ/Msd4ISk+RzA=	0	0	0.0125	0.0318	1.907e-05	0
20733419330		6252927196	263		0	Cntn+vCg7UxZy6cOezysEvkBo3Q5jkJ/Msd4ISk+RzA=	0	0	0.0125	0.0318	1.907e-05	0
20733419332		6252927196	264		0	Cntn+vCg7UxZy6cOezysEvkBo3Q5jkJ/Msd4ISk+RzA=	0	0	0.0125	0.0318	1.907e-05	0
20733419334		6252927196	265		0	Cntn+vCg7UxZy6cOezysEvkBo3Q5jkJ/Msd4ISk+RzA=	0	0	0.0125	0.0318	1.907e-05	0
20733419336		6252927196	266		0	Cntn+vCg7UxZy6cOezysEvkBo3Q5jkJ/Msd4ISk+RzA=	0	0	0.0125	0.0318	1.907e-05	0
20733419338		6252927196	267		0	Cntn+vCg7UxZy6cOezysEvkBo3Q5jkJ/Msd4ISk+RzA=	0	0	0.0125	0.0318	1.907e-05	0
20733419340		6252927196	268		0	Cntn+vCg7UxZy6cOezysEvkBo3Q5jkJ/Msd4ISk+RzA=	0	0	0.0125	0.0318	1.907e-05	0
20733419342		6252927196	269		0	Cntn+vCg7UxZy6cOezysEvkBo3Q5jkJ/Msd4ISk+RzA=	0	0	0.0125	0.0318	1.907e-05	0
20733419344		6252927196	270		0	Cntn+vCg7UxZy6cOezysEvkBo3Q5jkJ/Msd4ISk+RzA=	0	0	0.0125	0.0318	1.907e-05	0
20733419346		6252927196	271		0	Cntn+vCg7UxZy6cOezysEvkBo3Q5jkJ/Msd4ISk+RzA=	0	0	0.0125	0.0318	1.907e-05	0
20733419348		6252927196	272		0	Cntn+vCg7UxZy6cOezysEvkBo3Q5jkJ/Msd4ISk+RzA=	0	0	0.0125	0.0318	1.907e-05	0
20733419350		6252927196	273		0	Cntn+vCg7UxZy6cOezysEvkBo3Q5jkJ/Msd4ISk+RzA=	0	0	0.0125	0.0318	1.907e-05	0
20733419352		6252927196	274		0	Cntn+vCg7UxZy6cOezysEvkBo3Q5jkJ/Msd4ISk+RzA=	0	0	0.0125	0.0318	1.907e-05	0
20733419354		6252927196	275		0	Cntn+vCg7UxZy6cOezysEvkBo3Q5jkJ/Msd4ISk+RzA=	0	0	0.0125	0.0318	1.907e-05	0
20733419356		6252927196	276		0	Cntn+vCg7UxZy6cOezysEvkBo3Q5jkJ/Msd4ISk+RzA=	0	0	0.0125	0.0318	1.907e-05	0
20733419358		6252927196	277		0	Cntn+vCg7UxZy6cOezysEvkBo3Q5jkJ/Msd4ISk+RzA=	0	0	0.0125	0.0318	1.907e-05	0
20733419360		6252927196	278		0	Cntn+vCg7UxZy6cOezysEvkBo3Q5jkJ/Msd4ISk+RzA=	0	0	0.0125	0.0318	1.907e-05	0
20733419362		6252927196	279		0	Cntn+vCg7UxZy6cOezysEvkBo3Q5jkJ/Msd4ISk+RzA=	0	0	0.0125	0.0318	1.907e-05	0
20733419364		6252927196	280		0	Cntn+vCg7UxZy6cOezysEvkBo3Q5jkJ/Msd4ISk+RzA=	0	0	0.0125	0.0318	1.907e-05	0
20733419366		6252927196	281		0	Cntn+vCg7UxZy6cOezysEvkBo3Q5jkJ/Msd4ISk+RzA=	0	0	0.0125	0.0318	1.907e-05	0
20733419368		6252927196	282		0	Cntn+vCg7UxZy6cOezysEvkBo3Q5jkJ/Msd4ISk+RzA=	0	0	0.0125	0.0318	1.907e-05	0
20733419370		6252927196	283		0	Cntn+vCg7UxZy6cOezysEvkBo3Q5jkJ/Msd4ISk+RzA=	0	0	0.0125	0.0318	1.907e-05	0
20733419372		6252927196	284		0	Cntn+vCg7UxZy6cOezysEvkBo3Q5jkJ/Msd4ISk+RzA=	0	0	0.0125	0.0318	1.907e-05	0
20733419374		6252927196	285		0	Cntn+vCg7UxZy6cOezysEvkBo3Q5jkJ/Msd4ISk+RzA=	0	0	0.0125	0.0318	1.907e-05	0
20733419376		6252927196	286		0	Cntn+vCg7UxZy6cOezysEvkBo3Q5jkJ/Msd4ISk+RzA=	0	0	0.0125	0.0318	1.907e-05	0
20733419378		6252927196	287		0	Cntn+vCg7UxZy6cOezysEvkBo3Q5jkJ/Msd4ISk+RzA=	0	0	0.0125	0.0318	1.907e-05	0
20733419380		6252927196	288		0	Cntn+vCg7UxZy6cOezysEvkBo3Q5jkJ/Msd4ISk+RzA=	0	0	0.0125	0.0318	1.907e-05	0
20733419382		6252927196	289		0	Cntn+vCg7UxZy6cOezysEvkBo3Q5jkJ/Msd4ISk+RzA=	0	0	0.0125	0.0318	1.907e-05	0
20733419384		6252927196	290		0	Cntn+vCg7UxZy6cOezysEvkBo3Q5jkJ/Msd4ISk+RzA=	0	0	0.0125	0.0318	1.907e-05	0
20733419386		6252927196	291		0	Cntn+vCg7UxZy6cOezysEvkBo3Q5jkJ/Msd4ISk+RzA=	0	0	0.0125	0.0318	1.907e-05	0
20733419388		6252927196	292		0	Cntn+vCg7UxZy6cOezysEvkBo3Q5jkJ/Msd4ISk+RzA=	0	0	0.0125	0.0318	1.907e-05	0
20733419390		6252927196	293		0	Cntn+vCg7UxZy6cOezysEvkBo3Q5jkJ/Msd4ISk+RzA=	0	0	0.0125	0.0318	1.907e-05	0
20733419392		6252927196	294		0	Cntn+vCg7UxZy6cOezysEvkBo3Q5jkJ/Msd4ISk+RzA=	0	0	0.0125	0.0318	1.907e-05	0
20733419394		6252927196	295		0	Cntn+vCg7UxZy6cOezysEvkBo3Q5jkJ/Msd4ISk+RzA=	0	0	0.0125	0.0318	1.907e-05	0
20733419396		6252927196	296		0	Cntn+vCg7UxZy6cOezysEvkBo3Q5jkJ/Msd4ISk+RzA=	0	0	0.0125	0.0318	1.907e-05	0
20733419398		6252927196	297		0	Cntn+vCg7UxZy6cOezysEvkBo3Q5jkJ/Msd4ISk+RzA=	0	0	0.0125	0.0318	1.907e-05	0
20733419400		6252927196	298		0	Cntn+vCg7UxZy6cOezysEvkBo3Q5jkJ/Msd4ISk+RzA=	0	0	0.0125	0.0318	1.907e-05	0
20733419402		6252927196	299		0	Cntn+vCg7UxZy6cOezysEvkBo3Q5jkJ/Msd4ISk+RzA=	0	0	0.0125	0.0318	1.907e-05	0
20733419404		6252927196	300		0	Cntn+vCg7UxZy6cOezysEvkBo3Q5jkJ/Msd4ISk+RzA=	0	0	0.0125	0.0318	1.907e-05	0
20733419406		6252927196	301		0	Cntn+vCg7UxZy6cOezysEvkBo3Q5jkJ/Msd4ISk+RzA=	0	0	0.0125	0.0318	1.907e-05	0
20733419408		6252927196	302		0	Cntn+vCg7UxZy6cOezysEvkBo3Q5jkJ/Msd4ISk+RzA=	0	0	0.0125	0.0318	1.907e-05	0
20733419410		6252927196	303		0	Cntn+vCg7UxZy6cOezysEvkBo3Q5jkJ/Msd4ISk+RzA=	0	0	0.0125	0.0318	1.907e-05	0
20733419412		6252927196	304		0	Cntn+vCg7UxZy6cOezysEvkBo3Q5jkJ/Msd4ISk+RzA=	0	0	0.0125	0.0318	1.907e-05	0
20733419414		6252927196	305		0	Cntn+vCg7UxZy6cOezysEvkBo3Q5jkJ/Msd4ISk+RzA=	0	0	0.0125	0.0318	1.907e-05	0
20733419416		6252927196	306		0	Cntn+vCg7UxZy6cOezysEvkBo3Q5jkJ/Msd4ISk+RzA=	0	0	0.0125	0.0318	1.907e-05	0
20733419418		6252927196	307		0	Cntn+vCg7UxZy6cOezysEvkBo3Q5jkJ/Msd4ISk+RzA=	0	0	0.0125	0.0318	1.907e-05	0
20733419420		6252927196	308		0	Cntn+vCg7UxZy6cOezysEvkBo3Q5jkJ/Msd4ISk+RzA=	0	0	0.0125	0.0318	1.907e-05	0
20733419422		6252927196	309		0	Cntn+vCg7UxZy6cOezysEvkBo3Q5jkJ/Msd4ISk+RzA=	0	0	0.0125	0.0318	1.907e-05	0
20733419424		6252927196	310		0	Cntn+vCg7UxZy6cOezysEvkBo3Q5jkJ/Msd4ISk+RzA=	0	0	0.0125	0.0318	1.907e-05	0
20733419426		6252927196	311		0	Cntn+vCg7UxZy6cOezysEvkBo3Q5jkJ/Msd4ISk+RzA=	0	0	0.0125	0.0318	1.907e-05	0
20733419428		6252927196	312		0	Cntn+vCg7UxZy6cOezysEvkBo3Q5jkJ/Msd4ISk+RzA=	0	0	0.0125	0.0318	1.907e-05	0
20733419430		6252927196	313		0	Cntn+vCg7UxZy6cOezysEvkBo3Q5jkJ/Msd4ISk+RzA=	0	0	0.0125	0.0318	1.907e-05	0
20733419432		6252927196	314		0	Cntn+vCg7UxZy6cOezysEvkBo3Q5jkJ/Msd4ISk+RzA=	0	0	0.0125	0.0318	1.907e-05	0
20733419434		6252927196	315		0	Cntn+vCg7UxZy6cOezysEvkBo3Q5jkJ/Msd4ISk+RzA=	0	0	0.0125	0.0318	1.907e-05	0
20733419436		6252927196	316		0	Cntn+vCg7UxZy6cOezysEvkBo3Q5jkJ/Msd4ISk+RzA=	0	0	0.0125	0.0318	1.907e-05	0
20733419438		6252927196	317		0	Cntn+vCg7UxZy6cOezysEvkBo3Q5jkJ/Msd4ISk+RzA=	0	0	0.0125	0.0318	1.907e-05	0
20733419440		6252927196	318		0	Cntn+vCg7UxZy6cOezysEvkBo3Q5jkJ/Msd4ISk+RzA=	0	0	0.0125	0.0318	1.907e-05	0
20733419442		6252927196	319		0	Cntn+vCg7UxZy6cOezysEvkBo3Q5jkJ/Msd4ISk+RzA=	0	0	0.0125	0.0318	1.907e-05	0
20733419444		6252927196	320		0	Cntn+vCg7UxZy6cOezysEvkBo3Q5jkJ/Msd4ISk+RzA=	0	0	0.0125	0.0318	1.907e-05	0
20733419446		6252927196	321		0	Cntn+vCg7UxZy6cOezysEvkBo3Q5jkJ/Msd4ISk+RzA=	0	0	0.0125	0.0318	1.907e-05	0
20733419448		6252927196	322		0	Cntn+vCg7UxZy6cOezysEvkBo3Q5jkJ/Msd4ISk+RzA=	0	0	0.0125	0.0318	1.907e-05	0
20733419450		6252927196	323		0	Cntn+vCg7UxZy6cOezysEvkBo3Q5jkJ/Msd4ISk+RzA=	0	0	0.0125	0.0318	1.907e-05	0
20733419452		6252927196	324		0	Cntn+vCg7UxZy6cOezysEvkBo3Q5jkJ/Msd4ISk+RzA=	0	0	0.0125	0.0318	1.907e-05	0
20733419454		6252927196	325		0	Cntn+vCg7UxZy6cOezysEvkBo3Q5jkJ/Msd4ISk+RzA=	0	0	0.0125	0.0318	1.907e-05	0
20733419456		6252927196	326		0	Cntn+vCg7UxZy6cOezysEvkBo3Q5jkJ/Msd4ISk+RzA=	0	0	0.0125	0.0318	1.907e-05	0
20733419458		6252927196	327		0	Cntn+vCg7UxZy6cOezysEvkBo3Q5jkJ/Msd4ISk+RzA=	0	0	0.0125	0.0318	1.907e-05	0
20733419460		6252927196	328		0	Cntn+vCg7UxZy6cOezysEvkBo3Q5jkJ/Msd4ISk+RzA=	0	0	0.0125	0.0318	1.907e-05	0
20733419462		6252927196	329		0	Cntn+vCg7UxZy6cOezysEvkBo3Q5jkJ/Msd4ISk+RzA=	0	0	0.0125	0.0318	1.907e-05	0
20733419464		6252927196	330		0	Cntn+vCg7UxZy6cOezysEvkBo3Q5jkJ/Msd4ISk+RzA=	0	0	0.0125	0.0318	1.907e-05	0
20733419466		6252927196	331		0	Cntn+vCg7UxZy6cOezysEvkBo3Q5jkJ/Msd4ISk+RzA=	0	0	0.0125	0.0318	1.907e-05	0
20733419468		6252927196	332		0	Cntn+vCg7UxZy6cOezysEvkBo3Q5jkJ/Msd4ISk+RzA=	0	0	0.0125	0.0318	1.907e-05	0
20733419470		6252927196	333		0	Cntn+vCg7UxZy6cOezysEvkBo3Q5jkJ/Msd4ISk+RzA=	0	0	0.0125	0.0318	1.907e-05	0
20733419472		6252927196	334		0	Cntn+vCg7UxZy6cOezysEvkBo3Q5jkJ/Msd4ISk+RzA=	0	0	0.0125	0.0318	1.907e-05	0
20733419474		6252927196	335		0	Cntn+vCg7UxZy6cOezysEvkBo3Q5jkJ/Msd4ISk+RzA=	0	0	0.0125	0.0318	1.907e-05	0
20733419476		6252927196	336		0	Cntn+vCg7UxZy6cOezysEvkBo3Q5jkJ/Msd4ISk+RzA=	0	0	0.0125	0.0318	1.907e-05	0
20733419478		6252927196	337		0	Cntn+vCg7UxZy6cOezysEvkBo3Q5jkJ/Msd4ISk+RzA=	0	0	0.0125	0.0318	1.907e-05	0
20733419480		6252927196	338		0	Cntn+vCg7UxZy6cOezysEvkBo3Q5jkJ/Msd4ISk+RzA=	0	0	0.0125	0.0318	1.907e-05	0
20733419482		6252927196	339		0	Cntn+vCg7UxZy6cOezysEvkBo3Q5jkJ/Msd4ISk+RzA=	0	0	0.0125	0.0318	1.907e-05	0
20733419484		6252927196	340		0	Cntn+vCg7UxZy6cOezysEvkBo3Q5jkJ/Msd4ISk+RzA=	0	0	0.0125	0.0318	1.907e-05	0
20733419486		6252927196	341		0	Cntn+vCg7UxZy6cOezysEvkBo3Q5jkJ/Msd4ISk+RzA=	0	0	0.0125	0.0318	1.907e-05	0
20733419488		6252927196	342		0	Cntn+vCg7UxZy6cOezysEvkBo3Q5jkJ/Msd4ISk+RzA=	0	0	0.0125	0.0318	1.907e-05	0
20733419490		6252927196	343		0	Cntn+vCg7UxZy6cOezysEvkBo3Q5jkJ/Msd4ISk+RzA=	0	0	0.0125	0.0318	1.907e-05	0
20733419492		6252927196	344		0	Cntn+vCg7UxZy6cOezysEvkBo3Q5jkJ/Msd4ISk+RzA=	0	0	0.0125	0.0318	1.907e-05	0
20733419494		6252927196	345		0	Cntn+vCg7UxZy6cOezysEvkBo3Q5jkJ/Msd4ISk+RzA=	0	0	0.0125	0.0318	1.907e-05	0
20733419496		6252927196	346		0	Cntn+vCg7UxZy6cOezysEvkBo3Q5jkJ/Msd4ISk+RzA=	0	0	0.0125	0.0318	1.907e-05	0
20733419498		6252927196	347		0	Cntn+vCg7UxZy6cOezysEvkBo3Q5jkJ/Msd4ISk+RzA=	0	0	0.0125	0.0318	1.907e-05	0
20733419500		6252927196	348		0	Cntn+vCg7UxZy6cOezysEvkBo3Q5jkJ/Msd4ISk+RzA=	0	0	0.0125	0.0318	1.907e-05	0
20733419502		6252927196	349		0	Cntn+vCg7UxZy6cOezysEvkBo3Q5jkJ/Msd4ISk+RzA=	0	0	0.0125	0.0318	1.907e-05	0
20733419504		6252927196	350		0	Cntn+vCg7UxZy6cOezysEvkBo3Q5jkJ/Msd4ISk+RzA=	0	0	0.0125	0.0318	1.907e-05	0
20733419506		6252927196	351		0	Cntn+vCg7UxZy6cOezysEvkBo3Q5jkJ/Msd4ISk+RzA=	0	0	0.0125	0.0318	1.907e-05	0
20733419508		6252927196	352		0	Cntn+vCg7UxZy6cOezysEvkBo3Q5jkJ/Msd4ISk+RzA=	0	0	0.0125	0.0318	1.907e-05	0
20733419510		6252927196	353		0	Cntn+vCg7UxZy6cOezysEvkBo3Q5jkJ/Msd4ISk+RzA=	0	0	0.0125	0.0318	1.907e-05	0
20733419512		6252927196	354		0	Cntn+vCg7UxZy6cOezysEvkBo3Q5jkJ/Msd4ISk+RzA=	0	0	0.0125	0.0318	1.907e-05	0
20733419514		6252927196	355		0	Cntn+vCg7UxZy6cOezysEvkBo3Q5jkJ/Msd4ISk+RzA=	0	0	0.0125	0.0318	1.907e-05	0
20733419516		6252927196	356		0	Cntn+vCg7UxZy6cOezysEvkBo3Q5jkJ/Msd4ISk+RzA=	0	0	0.0125	0.0318	1.907e-05	0
20733419518		6252927196	357		0	Cntn+vCg7UxZy6cOezysEvkBo3Q5jkJ/Msd4ISk+RzA=	0	0	0.0125	0.0318	1.907e-05	0
20733419520		6252927196	358		0	Cntn+vCg7UxZy6cOezysEvkBo3Q5jkJ/Msd4ISk+RzA=	0	0	0.0125	0.0318	1.907e-05	0
20733419522		6252927196	359		0	Cntn+vCg7UxZy6cOezysEvkBo3Q5jkJ/Msd4ISk+RzA=	0	0	0.0125	0.0318	1.907e-05	0
20733419524		6252927196	360		0	Cntn+vCg7UxZy6cOezysEvkBo3Q5jkJ/Msd4ISk+RzA=	0	0	0.0125	0.0318	1.907e-05	0
20733419526		6252927196	361		0	Cntn+vCg7UxZy6cOezysEvkBo3Q5jkJ/Msd4ISk+RzA=	0	0	0.0125	0.0318	1.907e-05	0
20733419528		6252927196	362		0	Cntn+vCg7UxZy6cOezysEvkBo3Q5jkJ/Msd4ISk+RzA=	0	0	0.0125	0.0318	1.907e-05	0
20733419530		6252927196	363		0	Cntn+vCg7UxZy6cOezysEvkBo3Q5jkJ/Msd4ISk+RzA=	0	0	0.0125	0.0318	1.907e-05	0
20733419532		6252927196	364		0	Cntn+vCg7UxZy6cOezysEvkBo3Q5jkJ/Msd4ISk+RzA=	0	0	0.0125	0.0318	1.907e-05	0
20733419534		6252927196	365		0	Cntn+vCg7UxZy6cOezysEvkBo3Q5jkJ/Msd4ISk+RzA=	0	0	0.0125	0.0318	1.907e-05	0
20733419536		6252927196	366		0	Cntn+vCg7UxZy6cOezysEvkBo3Q5jkJ/Msd4ISk+RzA=	0	0	0.0125	0.0318	1.907e-05	0
20733419538		6252927196	367		0	Cntn+vCg7UxZy6cOezysEvkBo3Q5jkJ/Msd4ISk+RzA=	0	0	0.0125	0.0318	1.907e-05	0
20733419540		6252927196	368		0	Cntn+vCg7UxZy6cOezysEvkBo3Q5jkJ/Msd4ISk+RzA=	0	0	0.0125	0.0318	1.907e-05	0
20733419542		6252927196	369		0	Cntn+vCg7UxZy6cOezysEvkBo3Q5jkJ/Msd4ISk+RzA=	0	0	0.0125	0.0318	1.907e-05	0
20733419544		6252927196	370		0	Cntn+vCg7UxZy6cOezysEvkBo3Q5jkJ/Msd4ISk+RzA=	0	0	0.0125	0.0318	1.907e-05	0
20733419546		6252927196	371		0	Cntn+vCg7UxZy6cOezysEvkBo3Q5jkJ/Msd4ISk+RzA=	0	0	0.0125	0.0318	1.907e-05	0
20733419548		6252927196	372		0	Cntn+vCg7UxZy6cOezysEvkBo3Q5jkJ/Msd4ISk+RzA=	0	0	0.0125	0.0318	1.907e-05	0
20733419550		6252927196	373		0	Cntn+vCg7UxZy6cOezysEvkBo3Q5jkJ/Msd4ISk+RzA=	0	0	0.0125	0.0318	1.907e-05	0
20733419552		6252927196	374		0	Cntn+vCg7UxZy6cOezysEvkBo3Q5jkJ/Msd4ISk+RzA=	0	0	0.0125	0.0318	1.907e-05	0
20733419554		6252927196	375		0	Cntn+vCg7UxZy6cOezysEvkBo3Q5jkJ/Msd4ISk+RzA=	0	0	0.0125	0.0318	1.907e-05	0
20733419556		6252927196	376		0	Cntn+vCg7UxZy6cOezysEvkBo3Q5jkJ/Msd4ISk+RzA=	0	0	0.0125	0.0318	1.907e-05	0
20733419558		6252927196	377		0	Cntn+vCg7UxZy6cOezysEvkBo3Q5jkJ/Msd4ISk+RzA=	0	0	0.0125	0.0318	1.907e-05	0
20733419560		6252927196	378		0	Cntn+vCg7UxZy6cOezysEvkBo3Q5jkJ/Msd4ISk+RzA=	0	0	0.0125	0.0318	1.907e-05	0
20733419562		6252927196	379		0	Cntn+vCg7UxZy6cOezysEvkBo3Q5jkJ/Msd4ISk+RzA=	0	0	0.0125	0.0318	1.907e-05	0
20733419564		6252927196	380		0	Cntn+vCg7UxZy6cOezysEvkBo3Q5jkJ/Msd4ISk+RzA=	0	0	0.0125	0.0318	1.907e-05	0
20733419566		6252927196	381		0	Cntn+vCg7UxZy6cOezysEvkBo3Q5jkJ/Msd4ISk+RzA=	0	0	0.0125	0.0318	1.907e-05	0
20733419568		6252927196	382		0	Cntn+vCg7UxZy6cOezysEvkBo3Q5jkJ/Msd4ISk+RzA=	0	0	0.0125	0.0318	1.907e-05	0
20733419570		6252927196	383		0	Cntn+vCg7UxZy6cOezysEvkBo3Q5jkJ/Msd4ISk+RzA=	0	0	0.0125	0.0318	1.907e-05	0
20733419572		6252927196	384		0	Cntn+vCg7UxZy6cOezysEvkBo3Q5jkJ/Msd4ISk+RzA=	0	0	0.0125	0.0318	1.907e-05	0
20733419574		6252927196	385		0	Cntn+vCg7UxZy6cOezysEvkBo3Q5jkJ/Msd4ISk+RzA=	0	0	0.0125	0.0318	1.907e-05	0
20733419576		6252927196	386		0	Cntn+vCg7UxZy6cOezysEvkBo3Q5jkJ/Msd4ISk+RzA=	0	0	0.0125	0.0318	1.907e-05	0
20733419578		6252927196	387		0	Cntn+vCg7UxZy6cOezysEvkBo3Q5jkJ/Msd4ISk+RzA=	0	0	0.0125	0.0318	1.907e-05	0
20733419580		6252927196	388		0	Cntn+vCg7UxZy6cOezysEvkBo3Q5jkJ/Msd4ISk+RzA=	0	0	0.0125	0.0318	1.907e-05	0
20733419582		6252927196	389		0	Cntn+vCg7UxZy6cOezysEvkBo3Q5jkJ/Msd4ISk+RzA=	0	0	0.0125	0.0318	1.907e-05	0
20733419584		6252927196	390		0	Cntn+vCg7UxZy6cOezysEvkBo3Q5jkJ/Msd4ISk+RzA=	0	0	0.0125	0.0318	1.907e-05	0
20733419586		6252927196	391		0	Cntn+vCg7UxZy6cOezysEvkBo3Q5jkJ/Msd4ISk+RzA=	0	0	0.0125	0.0318	1.907e-05	0
20733419588		6252927196	392		0	Cntn+vCg7UxZy6cOezysEvkBo3Q5jkJ/Msd4ISk+RzA=	0	0	0.0125	0.0318	1.907e-05	0
20733419590		6252927196	393		0	Cntn+vCg7UxZy6cOezysEvkBo3Q5jkJ/Msd4ISk+RzA=	0	0	0.0125	0.0318	1.907e-05	0
20733419592		6252927196	394		0	Cntn+vCg7UxZy6cOezysEvkBo3Q5jkJ/Msd4ISk+RzA=	0	0	0.0125	0.0318	1.907e-05	0
20733419594		6252927196	395		0	Cntn+vCg7UxZy6cOezysEvkBo3Q5jkJ/Msd4ISk+RzA=	0	0	0.0125	0.0318	1.907e-05	0
20733419596		6252927196	396		0	Cntn+vCg7UxZy6cOezysEvkBo3Q5jkJ/Msd4ISk+RzA=	0	0	0.0125	0.0318	1.907e-05	0
20733419598		6252927196	397		0	Cntn+vCg7UxZy6cOezysEvkBo3Q5jkJ/Msd4ISk+RzA=	0	0	0.0125	0.0318	1.907e-05	0
20733419600		6252927196	398		0	Cntn+vCg7UxZy6cOezysEvkBo3Q5jkJ/Msd4ISk+RzA=	0	0	0.0125	0.0318	1.907e-05	0
20733419602		6252927196	399		0	Cntn+vCg7UxZy6cOezysEvkBo3Q5jkJ/Msd4ISk+RzA=	0	0	0.0125	0.0318	1.907e-05	0
20733419604		6252927196	400		0	Cntn+vCg7UxZy6cOezysEvkBo3Q5jkJ/Msd4ISk+RzA=	0	0	0.0125	0.0318	1.907e-05	0
20733419606		6252927196	401		0	Cntn+vCg7UxZy6cOezysEvkBo3Q5jkJ/Msd4ISk+RzA=	0	0	0.0125	0.0318	1.907e-05	0
20733419608		6252927196	402		0	Cntn+vCg7UxZy6cOezysEvkBo3Q5jkJ/Msd4ISk+RzA=	0	0	0.0125	0.0318	1.907e-05	0
20733419610		6252927196	403		0	Cntn+vCg7UxZy6cOezysEvkBo3Q5jkJ/Msd4ISk+RzA=	0	0	0.0125	0.0318	1.907e-05	0
20733419612		6252927196	404		0	Cntn+vCg7UxZy6cOezysEvkBo3Q5jkJ/Msd4ISk+RzA=	0	0	0.0125	0.0318	1.907e-05	0
20733419614		6252927196	405		0	Cntn+vCg7UxZy6cOezysEvkBo3Q5jkJ/Msd4ISk+RzA=	0	0	0.0125	0.0318	1.907e-05	0
20733419616		6252927196	406		0	Cntn+vCg7UxZy6cOezysEvkBo3Q5jkJ/Msd4ISk+RzA=	0	0	0.0125	0.0318	1.907e-05	0
20733419618		6252927196	407		0	Cntn+vCg7UxZy6cOezysEvkBo3Q5jkJ/Msd4ISk+RzA=	0	0	0.0125	0.0318	1.907e-05	0
20733419620		6252927196	408		0	Cntn+vCg7UxZy6cOezysEvkBo3Q5jkJ/Msd4ISk+RzA=	0	0	0.0125	0.0318	1.907e-05	0
20733419622		6252927196	409		0	Cntn+vCg7UxZy6cOezysEvkBo3Q5jkJ/Msd4ISk+RzA=	0	0	0.0125	0.0318	1.907e-05	0
20733419624		6252927196	410		0	Cntn+vCg7UxZy6cOezysEvkBo3Q5jkJ/Msd4ISk+RzA=	0	0	0.0125	0.0318	1.907e-05	0
20733419626		6252927196	411		0	Cntn+vCg7UxZy6cOezysEvkBo3Q5jkJ/Msd4ISk+RzA=	0	0	0.0125	0.0318	1.907e-05	0
20733419628		6252927196	412		0	Cntn+vCg7UxZy6cOezysEvkBo3Q5jkJ/Msd4ISk+RzA=	0	0	0.0125	0.0318	1.907e-05	0
20733419630		6252927196	413		0	Cntn+vCg7UxZy6cOezysEvkBo3Q5jkJ/Msd4ISk+RzA=	0	0	0.0125	0.0318	1.907e-05	0
20733419632		6252927196	414		0	Cntn+vCg7UxZy6cOezysEvkBo3Q5jkJ/Msd4ISk+RzA=	0	0	0.0125	0.0318	1.907e-05	0
20733419634		6252927196	415		0	Cntn+vCg7UxZy6cOezysEvkBo3Q5jkJ/Msd4ISk+RzA=	0	0	0.0125	0.0318	1.907e-05	0
20733419636		6252927196	416		0	Cntn+vCg7UxZy6cOezysEvkBo3Q5jkJ/Msd4ISk+RzA=	0	0	0.0125	0.0318	1.907e-05	0
20733419638		6252927196	417		0	Cntn+vCg7UxZy6cOezysEvkBo3Q5jkJ/Msd4ISk+RzA=	0	0	0.0125	0.0318	1.907e-05	0
20733419640		6252927196	418		0	Cntn+vCg7UxZy6cOezysEvkBo3Q5jkJ/Msd4ISk+RzA=	0	0	0.0125	0.0318	1.907e-05	0
20733419642		6252927196	419		0	Cntn+vCg7UxZy6cOezysEvkBo3Q5jkJ/Msd4ISk+RzA=	0	0	0.0125	0.0318	1.907e-05	0
20733419644		6252927196	420		0	Cntn+vCg7UxZy6cOezysEvkBo3Q5jkJ/Msd4ISk+RzA=	0	0	0.0125	0.0318	1.907e-05	0
20733419646		6252927196	421		0	Cntn+vCg7UxZy6cOezysEvkBo3Q5jkJ/Msd4ISk+RzA=	0	0	0.0125	0.0318	1.907e-05	0
20733419648		6252927196	422		0	Cntn+vCg7UxZy6cOezysEvkBo3Q5jkJ/Msd4ISk+RzA=	0	0	0.0125	0.0318	1.907e-05	0
20733419650		6252927196	423		0	Cntn+vCg7UxZy6cOezysEvkBo3Q5jkJ/Msd4ISk+RzA=	0	0	0.0125	0.0318	1.907e-05	0
20733419652		6252927196	424		0	Cntn+vCg7UxZy6cOezysEvkBo3Q5jkJ/Msd4ISk+RzA=	0	0	0.0125	0.0318	1.907e-05	0
20733419654		6252927196	425		0	Cntn+vCg7UxZy6cOezysEvkBo3Q5jkJ/Msd4ISk+RzA=	0	0	0.0125	0.0318	1.907e-05	0
20733419656		6252927196	426		0	Cntn+vCg7UxZy6cOezysEvkBo3Q5jkJ/Msd4ISk+RzA=	0	0	0.0125	0.0318	1.907e-05	0
20733419658		6252927196	427		0	Cntn+vCg7UxZy6cOezysEvkBo3Q5jkJ/Msd4ISk+RzA=	0	0	0.0125	0.0318	1.907e-05	0
20733419660		6252927196	428		0	Cntn+vCg7UxZy6cOezysEvkBo3Q5jkJ/Msd4ISk+RzA=	0	0	0.0125	0.0318	1.907e-05	0
20733419662		6252927196	429		0	Cntn+vCg7UxZy6cOezysEvkBo3Q5jkJ/Msd4ISk+RzA=	0	0	0.0125	0.0318	1.907e-05	0
20733419664		6252927196	430		0	Cntn+vCg7UxZy6cOezysEvkBo3Q5jkJ/Msd4ISk+RzA=	0	0	0.0125	0.0318	1.907e-05	0
20733419666		6252927196	431		0	Cntn+vCg7UxZy6cOezysEvkBo3Q5jkJ/Msd4ISk+RzA=	0	0	0.0125	0.0318	1.907e-05	0
20733419668		6252927196	432		0	Cntn+vCg7UxZy6cOezysEvkBo3Q5jkJ/Msd4ISk+RzA=	0	0	0.0125	0.0318	1.907e-05	0
20733419670		6252927196	433		0	Cntn+vCg7UxZy6cOezysEvkBo3Q5jkJ/Msd4ISk+RzA=	0	0	0.0125	0.0318	1.907e-05	0
20733419672		6252927196	434		0	Cntn+vCg7UxZy6cOezysEvkBo3Q5jkJ/Msd4ISk+RzA=	0	0	0.0125	0.0318	1.907e-05	0
20733419674		6252927196	435		0	Cntn+vCg7UxZy6cOezysEvkBo3Q5jkJ/Msd4ISk+RzA=	0	0	0.0125	0.0318	1.907e-05	0
20733419676		6252927196	436		0	Cntn+vCg7UxZy6cOezysEvkBo3Q5jkJ/Msd4ISk+RzA=	0	0	0.0125	0.0318	1.907e-05	0
20733419678		6252927196	437		0	Cntn+vCg7UxZy6cOezysEvkBo3Q5jkJ/Msd4ISk+RzA=	0	0	0.0125	0.0318	1.907e-05	0
20733419680		6252927196	438		0	Cntn+vCg7UxZy6cOezysEvkBo3Q5jkJ/Msd4ISk+RzA=	0	0	0.0125	0.0318	1.907e-05	0
20733419682		6252927196	439		0	Cntn+vCg7UxZy6cOezysEvkBo3Q5jkJ/Msd4ISk+RzA=	0	0	0.0125	0.0318	1.907e-05	0
20733419684		6252927196	440		0	Cntn+vCg7UxZy6cOezysEvkBo3Q5jkJ/Msd4ISk+RzA=	0	0	0.0125	0.0318	1.907e-05	0
20733419686		6252927196	441		0	Cntn+vCg7UxZy6cOezysEvkBo3Q5jkJ/Msd4ISk+RzA=	0	0	0.0125	0.0318	1.907e-05	0
20733419688		6252927196	442		0	Cntn+vCg7UxZy6cOezysEvkBo3Q5jkJ/Msd4ISk+RzA=	0	0	0.0125	0.0318	1.907e-05	0
20733419690		6252927196	443		0	Cntn+vCg7UxZy6cOezysEvkBo3Q5jkJ/Msd4ISk+RzA=	0	0	0.0125	0.0318	1.907e-05	0
20733419692		6252927196	444		0	Cntn+vCg7UxZy6cOezysEvkBo3Q5jkJ/Msd4ISk+RzA=	0	0	0.0125	0.0318	1.907e-05	0
20733419694		6252927196	445		0	Cntn+vCg7UxZy6cOezysEvkBo3Q5jkJ/Msd4ISk+RzA=	0	0	0.0125	0.0318	1.907e-05	0
20733419696		6252927196	446		0	Cntn+vCg7UxZy6cOezysEvkBo3Q5jkJ/Msd4ISk+RzA=	0	0	0.0125	0.0318	1.907e-05	0
20733419698		6252927196	447		0	Cntn+vCg7UxZy6cOezysEvkBo3Q5jkJ/Msd4ISk+RzA=	0	0	0.0125	0.0318	1.907e-05	0
20733419700		6252927196	448		0	Cntn+vCg7UxZy6cOezysEvkBo3Q5jkJ/Msd4ISk+RzA=	0	0	0.0125	0.0318	1.907e-05	0
20733419702		6252927196	449		0	Cntn+vCg7UxZy6cOezysEvkBo3Q5jkJ/Msd4ISk+RzA=	0	0	0.0125	0.0318	1.907e-05	0
20733419704		6252927196	450		0	Cntn+vCg7UxZy6cOezysEvkBo3Q5jkJ/Msd4ISk+RzA=	0	0	0.0125	0.0318	1.907e-05	0
20733419706		6252927196	451		0	Cntn+vCg7UxZy6cOezysEvkBo3Q5jkJ/Msd4ISk+RzA=	0	0	0.0125	0.0318	1.907e-05	0
20733419708		6252927196	452		0	Cntn+vCg7UxZy6cOezysEvkBo3Q5jkJ/Msd4ISk+RzA=	0	0	0.0125	0.0318	1.907e-05	0
20733419710		6252927196	453		0	Cntn+vCg7UxZy6cOezysEvkBo3Q5jkJ/Msd4ISk+RzA=	0	0	0.0125	0.0318	1.907e-05	0
20733419712		6252927196	454		0	Cntn+vCg7UxZy6cOezysEvkBo3Q5jkJ/Msd4ISk+RzA=	0	0	0.0125	0.0318	1.907e-05	0
20733419714		6252927196	455		0	Cntn+vCg7UxZy6cOezysEvkBo3Q5jkJ/Msd4ISk+RzA=	0	0	0.0125	0.0318	1.907e-05	0
20733419716		6252927196	456		0	Cntn+vCg7UxZy6cOezysEvkBo3Q5jkJ/Msd4ISk+RzA=	0	0	0.0125	0.0318	1.907e-05	0
20733419718		6252927196	457		0	Cntn+vCg7UxZy6cOezysEvkBo3Q5jkJ/Msd4ISk+RzA=	0	0	0.0125	0.0318	1.907e-05	0
20733419720		6252927196	458		0	Cntn+vCg7UxZy6cOezysEvkBo3Q5jkJ/Msd4ISk+RzA=	0	0	0.0125	0.0318	1.907e-05	0
20733419722		6252927196	459		0	Cntn+vCg7UxZy6cOezysEvkBo3Q5jkJ/Msd4ISk+RzA=	0	0	0.0125	0.0318	1.907e-05	0
20733419724		6252927196	460		0	Cntn+vCg7UxZy6cOezysEvkBo3Q5jkJ/Msd4ISk+RzA=	0	0	0.0125	0.0318	1.907e-05	0
20733419726		6252927196	461		0	Cntn+vCg7UxZy6cOezysEvkBo3Q5jkJ/Msd4ISk+RzA=	0	0	0.0125	0.0318	1.907e-05	0
20733419728		6252927196	462		0	Cntn+vCg7UxZy6cOezysEvkBo3Q5jkJ/Msd4ISk+RzA=	0	0	0.0125	0.0318	1.907e-05	0
20733419730		6252927196	463		0	Cntn+vCg7UxZy6cOezysEvkBo3Q5jkJ/Msd4ISk+RzA=	0	0	0.0125	0.0318	1.907e-05	0
20733419732		6252927196	464		0	Cntn+vCg7UxZy6cOezysEvkBo3Q5jkJ/Msd4ISk+RzA=	0	0	0.0125	0.0318	1.907e-05	0
20733419734		6252927196	465		0	Cntn+vCg7UxZy6cOezysEvkBo3Q5jkJ/Msd4ISk+RzA=	0	0	0.0125	0.0318	1.907e-05	0
20733419736		6252927196	466		0	Cntn+vCg7UxZy6cOezysEvkBo3Q5jkJ/Msd4ISk+RzA=	0	0	0.0125	0.0318	1.907e-05	0
20733419738		6252927196	467		0	Cntn+vCg7UxZy6cOezysEvkBo3Q5jkJ/Msd4ISk+RzA=	0	0	0.0125	0.0318	1.907e-05	0
20733419740		6252927196	468		0	Cntn+vCg7UxZy6cOezysEvkBo3Q5jkJ/Msd4ISk+RzA=	0	0	0.0125	0.0318	1.907e-05	0
20733419742		6252927196	469		0	Cntn+vCg7UxZy6cOezysEvkBo3Q5jkJ/Msd4ISk+RzA=	0	0	0.0125	0.0318	1.907e-05	0
20733419744		6252927196	470		0	Cntn+vCg7UxZy6cOezysEvkBo3Q5jkJ/Msd4ISk+RzA=	0	0	0.0125	0.0318	1.907e-05	0
20733419746		6252927196	471		0	Cntn+vCg7UxZy6cOezysEvkBo3Q5jkJ/Msd4ISk+RzA=	0	0	0.0125	0.0318	1.907e-05	0
20733419748		6252927196	472		0	Cntn+vCg7UxZy6cOezysEvkBo3Q5jkJ/Msd4ISk+RzA=	0	0	0.0125	0.0318	1.907e-05	0
20733419750		6252927196	473		0	Cntn+vCg7UxZy6cOezysEvkBo3Q5jkJ/Msd4ISk+RzA=	0	0	0.0125	0.0318	1.907e-05	0
20733419752		6252927196	474		0	Cntn+vCg7UxZy6cOezysEvkBo3Q5jkJ/Msd4ISk+RzA=	0	0	0.0125	0.0318	1.907e-05	0
20733419754		6252927196	475		0	Cntn+vCg7UxZy6cOezysEvkBo3Q5jkJ/Msd4ISk+RzA=	0	0	0.0125	0.0318	1.907e-05	0
20733419756		6252927196	476		0	Cntn+vCg7UxZy6cOezysEvkBo3Q5jkJ/Msd4ISk+RzA=	0	0	0.0125	0.0318	1.907e-05	0
20733419758		6252927196	477		0	Cntn+vCg7UxZy6cOezysEvkBo3Q5jkJ/Msd4ISk+RzA=	0	0	0.0125	0.0318	1.907e-05	0
20733419760		6252927196	478		0	Cntn+vCg7UxZy6cOezysEvkBo3Q5jkJ/Msd4ISk+RzA=	0	0	0.0125	0.0318	1.907e-05	0
20733419762		6252927196	479		0	Cntn+vCg7UxZy6cOezysEvkBo3Q5jkJ/Msd4ISk+RzA=	0	0	0.0125	0.0318	1.907e-05	0
20733419764		6252927196	480		0	Cntn+vCg7UxZy6cOezysEvkBo3Q5jkJ/Msd4ISk+RzA=	0	0	0.0125	0.0318	1.907e-05	0
20733419766		6252927196	481		0	Cntn+vCg7UxZy6cOezysEvkBo3Q5jkJ/Msd4ISk+RzA=	0	0	0.0125	0.0318	1.907e-05	0
20733419768		6252927196	482		0	Cntn+vCg7UxZy6cOezysEvkBo3Q5jkJ/Msd4ISk+RzA=	0	0	0.0125	0.0318	1.907e-05	0
20733419770		6252927196	483		0	Cntn+vCg7UxZy6cOezysEvkBo3Q5jkJ/Msd4ISk+RzA=	0	0	0.0125	0.0318	1.907e-05	0
20733419772		6252927196	484		0	Cntn+vCg7UxZy6cOezysEvkBo3Q5jkJ/Msd4ISk+RzA=	0	0	0.0125	0.0318	1.907e-05	0
20733419774		6252927196	485		0	Cntn+vCg7UxZy6cOezysEvkBo3Q5jkJ/Msd4ISk+RzA=	0	0	0.0125	0.0318	1.907e-05	0
20733419776		6252927196	486		0	Cntn+vCg7UxZy6cOezysEvkBo3Q5jkJ/Msd4ISk+RzA=	0	0	0.0125	0.0318	1.907e-05	0
20733419778		6252927196	487		0	Cntn+vCg7UxZy6cOezysEvkBo3Q5jkJ/Msd4ISk+RzA=	0	0	0.0125	0.0318	1.907e-05	0
20733419780		6252927196	488		0	Cntn+vCg7UxZy6cOezysEvkBo3Q5jkJ/Msd4ISk+RzA=	0	0	0.0125	0.0318	1.907e-05	0
20733419782		6252927196	489		0	Cntn+vCg7UxZy6cOezysEvkBo3Q5jkJ/Msd4ISk+RzA=	0	0	0.0125	0.0318	1.907e-05	0
20733419784		6252927196	490		0	Cntn+vCg7UxZy6cOezysEvkBo3Q5jkJ/Msd4ISk+RzA=	0	0	0.0125	0.0318	1.907e-05	0
20733419786		6252927196	491		0	Cntn+vCg7UxZy6cOezysEvkBo3Q5jkJ/Msd4ISk+RzA=	0	0	0.0125	0.0318	1.907e-05	0
20733419788		6252927196	492		0	Cntn+vCg7UxZy6cOezysEvkBo3Q5jkJ/Msd4ISk+RzA=	0	0	0.0125	0.0318	1.907e-05	0
20733419790		6252927196	493		0	Cntn+vCg7UxZy6cOezysEvkBo3Q5jkJ/Msd4ISk+RzA=	0	0	0.0125	0.0318	1.907e-05	0
20733419792		6252927196	494		0	Cntn+vCg7UxZy6cOezysEvkBo3Q5jkJ/Msd4ISk+RzA=	0	0	0.0125	0.0318	1.907e-05	0
20733419794		6252927196	495		0	Cntn+vCg7UxZy6cOezysEvkBo3Q5jkJ/Msd4ISk+RzA=	0	0	0.0125	0.0318	1.907e-05	0
20733419796		6252927196	496		0	Cntn+vCg7UxZy6cOezysEvkBo3Q5jkJ/Msd4ISk+RzA=	0	0	0.0125	0.0318	1.907e-05	0
20733419798		6252927196	497		0	Cntn+vCg7UxZy6cOezysEvkBo3Q5jkJ/Msd4ISk+RzA=	0	0	0.0125	0.0318	1.907e-05	0
20733419800		6252927196	498		0	Cntn+vCg7UxZy6cOezysEvkBo3Q5jkJ/Msd4ISk+RzA=	0	0	0.0125	0.0318	1.907e-05	0
20733419802		6252927196	499		0	Cntn+vCg7UxZy6cOezysEvkBo3Q5jkJ/Msd4ISk+RzA=	0	0	0.0125	0.0318	1.907e-05	0
20733419804		6252927196	500		0	Cntn+vCg7UxZy6cOezysEvkBo3Q5jkJ/Msd4ISk+RzA=	0	0	0.0125	0.0318	1.907e-05	0
20733419806		6252927196	501		0	Cntn+vCg7UxZy6cOezysEvkBo3Q5jkJ/Msd4ISk+RzA=	0	0	0.0125	0.0318	1.907e-05	0
20733419808		6252927196	502		0	Cntn+vCg7UxZy6cOezysEvkBo3Q5jkJ/Msd4ISk+RzA=	0	0	0.0125	0.0318	1.907e-05	0
20733419810		6252927196	503		0	Cntn+vCg7UxZy6cOezysEvkBo3Q5jkJ/Msd4ISk+RzA=	0	0	0.0125	0.0318	1.907e-05	0
20733419812		6252927196	504		0	Cntn+vCg7UxZy6cOezysEvkBo3Q5jkJ/Msd4ISk+RzA=	0	0	0.0125	0.0318	1.907e-05	0
20733419814		6252927196	505		0	Cntn+vCg7UxZy6cOezysEvkBo3Q5jkJ/Msd4ISk+RzA=	0	0	0.0125	0.0318	1.907e-05	0
20733419816		6252927196	506		0	Cntn+vCg7UxZy6cOezysEvkBo3Q5jkJ/Msd4ISk+RzA=	0	0	0.0125	0.0318	1.907e-05	0
20733419818		6252927196	507		0	Cntn+vCg7UxZy6cOezysEvkBo3Q5jkJ/Msd4ISk+RzA=	0	0	0.0125	0.0318	1.907e-05	0
20733419820		6252927196	508		0	Cntn+vCg7UxZy6cOezysEvkBo3Q5jkJ/Msd4ISk+RzA=	0	0	0.0125	0.0318	1.907e-05	0
20733419822		6252927196	509		0	Cntn+vCg7UxZy6cOezysEvkBo3Q5jkJ/Msd4ISk+RzA=	0	0	0.0125	0.0318	1.907e-05	0
20733419824		6252927196	510		0	Cntn+vCg7UxZy6cOezysEvkBo3Q5jkJ/Msd4ISk+RzA=	0	0	0.0125	0.0318	1.907e-05	0
20733419826		6252927196	511		0	Cntn+vCg7UxZy6cOezysEvkBo3Q5jkJ/Msd4ISk+RzA=	0	0	0.0125	0.0318	1.907e-05	0
20733419828		6252927196	512		0	Cntn+vCg7UxZy6cOezysEvkBo3Q5jkJ/Msd4ISk+RzA=	0	0	0.0125	0.0318	1.907e-05	0
20733419830		6252927196	513		0	Cntn+vCg7UxZy6cOezysEvkBo3Q5jkJ/Msd4ISk+RzA=	0	0	0.0125	0.0318	1.907e-05	0
20733419832		6252927196	514		0	Cntn+vCg7UxZy6cOezysEvkBo3Q5jkJ/Msd4ISk+RzA=	0	0	0.0125	0.0318	1.907e-05	0
20733419834		6252927196	515		0	Cntn+vCg7UxZy6cOezysEvkBo3Q5jkJ/Msd4ISk+RzA=	0	0	0.0125	0.0318	1.907e-05	0
20733419836		6252927196	516		0	Cntn+vCg7UxZy6cOezysEvkBo3Q5jkJ/Msd4ISk+RzA=	0	0	0.0125	0.0318	1.907e-05	0
20733419838		6252927196	517		0	Cntn+vCg7UxZy6cOezysEvkBo3Q5jkJ/Msd4ISk+RzA=	0	0	0.0125	0.0318	1.907e-05	0
20733419840		6252927196	518		0	Cntn+vCg7UxZy6cOezysEvkBo3Q5jkJ/Msd4ISk+RzA=	0	0	0.0125	0.0318	1.907e-05	0
20733419842		6252927196	519		0	Cntn+vCg7UxZy6cOezysEvkBo3Q5jkJ/Msd4ISk+RzA=	0	0	0.0125	0.0318	1.907e-05	0
20733419844		6252927196	520		0	Cntn+vCg7UxZy6cOezysEvkBo3Q5jkJ/Msd4ISk+RzA=	0	0	0.0125	0.0318	1.907e-05	0
20733419846		6252927196	521		0	Cntn+vCg7UxZy6cOezysEvkBo3Q5jkJ/Msd4ISk+RzA=	0	0	0.0125	0.0318	1.907e-05	0
20733419848		6252927196	522		0	Cntn+vCg7UxZy6cOezysEvkBo3Q5jkJ/Msd4ISk+RzA=	0	0	0.0125	0.0318	1.907e-05	0
20733419850		6252927196	523		0	Cntn+vCg7UxZy6cOezysEvkBo3Q5jkJ/Msd4ISk+RzA=	0	0	0.0125	0.0318	1.907e-05	0
20733419852		6252927196	524		0	Cntn+vCg7UxZy6cOezysEvkBo3Q5jkJ/Msd4ISk+RzA=	0	0	0.0125	0.0318	1.907e-05	0
20733419854		6252927196	525		0	Cntn+vCg7UxZy6cOezysEvkBo3Q5jkJ/Msd4ISk+RzA=	0	0	0.0125	0.0318	1.907e-05	0
20733419856		6252927196	526		0	Cntn+vCg7UxZy6cOezysEvkBo3Q5jkJ/Msd4ISk+RzA=	0	0	0.0125	0.0318	1.907e-05	0
20733419858		6252927196	527		0	Cntn+vCg7UxZy6cOezysEvkBo3Q5jkJ/Msd4ISk+RzA=	0	0	0.0125	0.0318	1.907e-05	0
20733419860		6252927196	528		0	Cntn+vCg7UxZy6cOezysEvkBo3Q5jkJ/Msd4ISk+RzA=	0	0	0.0125	0.0318	1.907e-05	0
20733419862		6252927196	529		0	Cntn+vCg7UxZy6cOezysEvkBo3Q5jkJ/Msd4ISk+RzA=	0	0	0.0125	0.0318	1.907e-05	0
20733419864		6252927196	530		0	Cntn+vCg7UxZy6cOezysEvkBo3Q5jkJ/Msd4ISk+RzA=	0	0	0.0125	0.0318	1.907e-05	0
20733419866		6252927196	531		0	Cntn+vCg7UxZy6cOezysEvkBo3Q5jkJ/Msd4ISk+RzA=	0	0	0.0125	0.0318	1.907e-05	0
20733419868		6252927196	532		0	Cntn+vCg7UxZy6cOezysEvkBo3Q5jkJ/Msd4ISk+RzA=	0	0	0.0125	0.0318	1.907e-05	0
20733419870		6252927196	533		0	Cntn+vCg7UxZy6cOezysEvkBo3Q5jkJ/Msd4ISk+RzA=	0	0	0.0125	0.0318	1.907e-05	0
20733419872		6252927196	534		0	Cntn+vCg7UxZy6cOezysEvkBo3Q5jkJ/Msd4ISk+RzA=	0	0	0.0125	0.0318	1.907e-05	0
20733419874		6252927196	535		0	Cntn+vCg7UxZy6cOezysEvkBo3Q5jkJ/Msd4ISk+RzA=	0	0	0.0125	0.0318	1.907e-05	0
20733419876		6252927196	536		0	Cntn+vCg7UxZy6cOezysEvkBo3Q5jkJ/Msd4ISk+RzA=	0	0	0.0125	0.0318	1.907e-05	0
20733419878		6252927196	537		0	Cntn+vCg7UxZy6cOezysEvkBo3Q5jkJ/Msd4ISk+RzA=	0	0	0.0125	0.0318	1.907e-05	0
20733419880		6252927196	538		0	Cntn+vCg7UxZy6cOezysEvkBo3Q5jkJ/Msd4ISk+RzA=	0	0	0.0125	0.0318	1.907e-05	0
20733419882		6252927196	539		0	Cntn+vCg7UxZy6cOezysEvkBo3Q5jkJ/Msd4ISk+RzA=	0	0	0.0125	0.0318	1.907e-05	0
20733419884		6252927196	540		0	Cntn+vCg7UxZy6cOezysEvkBo3Q5jkJ/Msd4ISk+RzA=	0	0	0.0125	0.0318	1.907e-05	0
20733419886		6252927196	541		0	Cntn+vCg7UxZy6cOezysEvkBo3Q5jkJ/Msd4ISk+RzA=	0	0	0.0125	0.0318	1.907e-05	0
20733419888		6252927196	542		0	Cntn+vCg7UxZy6cOezysEvkBo3Q5jkJ/Msd4ISk+RzA=	0	0	0.0125	0.0318	1.907e-05	0
20733419890		6252927196	543		0	Cntn+vCg7UxZy6cOezysEvkBo3Q5jkJ/Msd4ISk+RzA=	0	0	0.0125	0.0318	1.907e-05	0
20733419892		6252927196	544		0	Cntn+vCg7UxZy6cOezysEvkBo3Q5jkJ/Msd4ISk+RzA=	0	0	0.0125	0.0318	1.907e-05	0
20733419894		6252927196	545		0	Cntn+vCg7UxZy6cOezysEvkBo3Q5jkJ/Msd4ISk+RzA=	0	0	0.0125	0.0318	1.907e-05	0
20733419896		6252927196	546		0	Cntn+vCg7UxZy6cOezysEvkBo3Q5jkJ/Msd4ISk+RzA=	0	0	0.0125	0.0318	1.907e-05	0
20733419898		6252927196	547		0	Cntn+vCg7UxZy6cOezysEvkBo3Q5jkJ/Msd4ISk+RzA=	0	0	0.0125	0.0318	1.907e-05	0
20733419900		6252927196	548		0	Cntn+vCg7UxZy6cOezysEvkBo3Q5jkJ/Msd4ISk+RzA=	0	0	0.0125	0.0318	1.907e-05	0
20733419902		6252927196	549		0	Cntn+vCg7UxZy6cOezysEvkBo3Q5jkJ/Msd4ISk+RzA=	0	0	0.0125	0.0318	1.907e-05	0
20733419904		6252927196	550		0	Cntn+vCg7UxZy6cOezysEvkBo3Q5jkJ/Msd4ISk+RzA=	0	0	0.0125	0.0318	1.907e-05	0
20733419906		6252927196	551		0	Cntn+vCg7UxZy6cOezysEvkBo3Q5jkJ/Msd4ISk+RzA=	0	0	0.0125	0.0318	1.907e-05	0
20733419908		6252927196	552		0	Cntn+vCg7UxZy6cOezysEvkBo3Q5jkJ/Msd4ISk+RzA=	0	0	0.0125	0.0318	1.907e-05	0
20733419910		6252927196	553		0	Cntn+vCg7UxZy6cOezysEvkBo3Q5jkJ/Msd4ISk+RzA=	0	0	0.0125	0.0318	1.907e-05	0
20733419912		6252927196	554		0	Cntn+vCg7UxZy6cOezysEvkBo3Q5jkJ/Msd4ISk+RzA=	0	0	0.0125	0.0318	1.907e-05	0
20733419914		6252927196	555		0	Cntn+vCg7UxZy6cOezysEvkBo3Q5jkJ/Msd4ISk+RzA=	0	0	0.0125	0.0318	1.907e-05	0
20733419916		6252927196	556		0	Cntn+vCg7UxZy6cOezysEvkBo3Q5jkJ/Msd4ISk+RzA=	0	0	0.0125	0.0318	1.907e-05	0
20733419918		6252927196	557		0	Cntn+vCg7UxZy6cOezysEvkBo3Q5jkJ/Msd4ISk+RzA=	0	0	0.0125	0.0318	1.907e-05	0
20733419920		6252927196	558		0	Cntn+vCg7UxZy6cOezysEvkBo3Q5jkJ/Msd4ISk+RzA=	0	0	0.0125	0.0318	1.907e-05	0
20733419922		6252927196	559		0	Cntn+vCg7UxZy6cOezysEvkBo3Q5jkJ/Msd4ISk+RzA=	0	0	0.0125	0.0318	1.907e-05	0
20733419924		6252927196	560		0	Cntn+vCg7UxZy6cOezysEvkBo3Q5jkJ/Msd4ISk+RzA=	0	0	0.0125	0.0318	1.907e-05	0
20733419926		6252927196	561		0	Cntn+vCg7UxZy6cOezysEvkBo3Q5jkJ/Msd4ISk+RzA=	0	0	0.0125	0.0318	1.907e-05	0
20733419928		6252927196	562		0	Cntn+vCg7UxZy6cOezysEvkBo3Q5jkJ/Msd4ISk+RzA=	0	0	0.0125	0.0318	1.907e-05	0
20733419930		6252927196	563		0	Cntn+vCg7UxZy6cOezysEvkBo3Q5jkJ/Msd4ISk+RzA=	0	0	0.0125	0.0318	1.907e-05	0
20733419932		6252927196	564		0	Cntn+vCg7UxZy6cOezysEvkBo3Q5jkJ/Msd4ISk+RzA=	0	0	0.0125	0.0318	1.907e-05	0
20733419934		6252927196	565		0	Cntn+vCg7UxZy6cOezysEvkBo3Q5jkJ/Msd4ISk+RzA=	0	0	0.0125	0.0318	1.907e-05	0
20733419936		6252927196	566		0	Cntn+vCg7UxZy6cOezysEvkBo3Q5jkJ/Msd4ISk+RzA=	0	0	0.0125	0.0318	1.907e-05	0
20733419938		6252927196	567		0	Cntn+vCg7UxZy6cOezysEvkBo3Q5jkJ/Msd4ISk+RzA=	0	0	0.0125	0.0318	1.907e-05	0
20733419940		6252927196	568		0	Cntn+vCg7UxZy6cOezysEvkBo3Q5jkJ/Msd4ISk+RzA=	0	0	0.0125	0.0318	1.907e-05	0
20733419942		6252927196	569		0	Cntn+vCg7UxZy6cOezysEvkBo3Q5jkJ/Msd4ISk+RzA=	0	0	0.0125	0.0318	1.907e-05	0
20733419944		6252927196	570		0	Cntn+vCg7UxZy6cOezysEvkBo3Q5jkJ/Msd4ISk+RzA=	0	0	0.0125	0.0318	1.907e-05	0
20733419946		6252927196	571		0	Cntn+vCg7UxZy6cOezysEvkBo3Q5jkJ/Msd4ISk+RzA=	0	0	0.0125	0.0318	1.907e-05	0
20733419948		6252927196	572		0	Cntn+vCg7UxZy6cOezysEvkBo3Q5jkJ/Msd4ISk+RzA=	0	0	0.0125	0.0318	1.907e-05	0
20733419950		6252927196	573		0	Cntn+vCg7UxZy6cOezysEvkBo3Q5jkJ/Msd4ISk+RzA=	0	0	0.0125	0.0318	1.907e-05	0
20733419952		6252927196	574		0	Cntn+vCg7UxZy6cOezysEvkBo3Q5jkJ/Msd4ISk+RzA=	0	0	0.0125	0.0318	1.907e-05	0
20733419954		6252927196	575		0	Cntn+vCg7UxZy6cOezysEvkBo3Q5jkJ/Msd4ISk+RzA=	0	0	0.0125	0.0318	1.907e-05	0
20733419956		6252927196	576		0	Cntn+vCg7UxZy6cOezysEvkBo3Q5jkJ/Msd4ISk+RzA=	0	0	0.0125	0.0318	1.907e-05	0
20733419958		6252927196	577		0	Cntn+vCg7UxZy6cOezysEvkBo3Q5jkJ/Msd4ISk+RzA=	0	0	0.0125	0.0318	1.907e-05	0
20733419960		6252927196	578		0	Cntn+vCg7UxZy6cOezysEvkBo3Q5jkJ/Msd4ISk+RzA=	0	0	0.0125	0.0318	1.907e-05	0
20733419962		6252927196	579		0	Cntn+vCg7UxZy6cOezysEvkBo3Q5jkJ/Msd4ISk+RzA=	0	0	0.0125	0.0318	1.907e-05	0
20733419964		6252927196	580		0	Cntn+vCg7UxZy6cOezysEvkBo3Q5jkJ/Msd4ISk+RzA=	0	0	0.0125	0.0318	1.907e-05	0
20733419966		6252927196	581		0	Cntn+vCg7UxZy6cOezysEvkBo3Q5jkJ/Msd4ISk+RzA=	0	0	0.0125	0.0318	1.907e-05	0
20733419968		6252927196	582		0	Cntn+vCg7UxZy6cOezysEvkBo3Q5jkJ/Msd4ISk+RzA=	0	0	0.0125	0.0318	1.907e-05	0
20733419970		6252927196	583		0	Cntn+vCg7UxZy6cOezysEvkBo3Q5jkJ/Msd4ISk+RzA=	0	0	0.0125	0.0318	1.907e-05	0
20733419972		6252927196	584		0	Cntn+vCg7UxZy6cOezysEvkBo3Q5jkJ/Msd4ISk+RzA=	0	0	0.0125	0.0318	1.907e-05	0
20733419974		6252927196	585		0	Cntn+vCg7UxZy6cOezysEvkBo3Q5jkJ/Msd4ISk+RzA=	0	0	0.0125	0.0318	1.907e-05	0
20733419976		6252927196	586		0	Cntn+vCg7UxZy6cOezysEvkBo3Q5jkJ/Msd4ISk+RzA=	0	0	0.0125	0.0318	1.907e-05	0
20733419978		6252927196	587		0	Cntn+vCg7UxZy6cOezysEvkBo3Q5jkJ/Msd4ISk+RzA=	0	0	0.0125	0.0318	1.907e-05	0
20733419980		6252927196	588		0	Cntn+vCg7UxZy6cOezysEvkBo3Q5jkJ/Msd4ISk+RzA=	0	0	0.0125	0.0318	1.907e-05	0
20733419982		6252927196	589		0	Cntn+vCg7UxZy6cOezysEvkBo3Q5jkJ/Msd4ISk+RzA=	0	0	0.0125	0.0318	1.907e-05	0
20733419984		6252927196	590		0	Cntn+vCg7UxZy6cOezysEvkBo3Q5jkJ/Msd4ISk+RzA=	0	0	0.0125	0.0318	1.907e-05	0
20733419986		6252927196	591		0	Cntn+vCg7UxZy6cOezysEvkBo3Q5jkJ/Msd4ISk+RzA=	0	0	0.0125	0.0318	1.907e-05	0
20733419988		6252927196	592		0	Cntn+vCg7UxZy6cOezysEvkBo3Q5jkJ/Msd4ISk+RzA=	0	0	0.0125	0.0318	1.907e-05	0
20733419990		6252927196	593		0	Cntn+vCg7UxZy6cOezysEvkBo3Q5jkJ/Msd4ISk+RzA=	0	0	0.0125	0.0318	1.907e-05	0
20733419992		6252927196	594		0	Cntn+vCg7UxZy6cOezysEvkBo3Q5jkJ/Msd4ISk+RzA=	0	0	0.0125	0.0318	1.907e-05	0
20733419994		6252927196	595		0	Cntn+vCg7UxZy6cOezysEvkBo3Q5jkJ/Msd4ISk+RzA=	0	0	0.0125	0.0318	1.907e-05	0
20733419996		6252927196	596		0	Cntn+vCg7UxZy6cOezysEvkBo3Q5jkJ/Msd4ISk+RzA=	0	0	0.0125	0.0318	1.907e-05	0
20733419998		6252927196	597		0	Cntn+vCg7UxZy6cOezysEvkBo3Q5jkJ/Msd4ISk+RzA=	0	0	0.0125	0.0318	1.907e-05	0
20733420000		6252927196	598		0	Cntn+vCg7UxZy6cOezysEvkBo3Q5jkJ/Msd4ISk+RzA=	0	0	0.0125	0.0318	1.907e-05	0
20733420002		6252927196	599		0	Cntn+vCg7UxZy6cOezysEvkBo3Q5jkJ/Msd4ISk+RzA=	0	0	0.0125	0.0318	1.907e-05	0
20733420004		6252927196	600		0	Cntn+vCg7UxZy6cOezysEvkBo3Q5jkJ/Msd4ISk+RzA=	0	0	0.0125	0.0318	1.907e-05	0
20733420006		6252927196	601		0	Cntn+vCg7UxZy6cOezysEvkBo3Q5jkJ/Msd4ISk+RzA=	0	0	0.0125	0.0318	1.907e-05	0
20733420008		6252927196	602		0	Cntn+vCg7UxZy6cOezysEvkBo3Q5jkJ/Msd4ISk+RzA=	0	0	0.0125	0.0318	1.907e-05	0
20733420010		6252927196	603		0	Cntn+vCg7UxZy6cOezysEvkBo3Q5jkJ/Msd4ISk+RzA=	0	0	0.0125	0.0318	1.907e-05	0
20733420012		6252927196	604		0	Cntn+vCg7UxZy6cOezysEvkBo3Q5jkJ/Msd4ISk+RzA=	0	0	0.0125	0.0318	1.907e-05	0
20733420014		6252927196	605		0	Cntn+vCg7UxZy6cOezysEvkBo3Q5jkJ/Msd4ISk+RzA=	0	0	0.0125	0.0318	1.907e-05	0
20733420016		6252927196	606		0	Cntn+vCg7UxZy6cOezysEvkBo3Q5jkJ/Msd4ISk+RzA=	0	0	0.0125	0.0318	1.907e-05	0
20733420018		6252927196	607		0	Cntn+vCg7UxZy6cOezysEvkBo3Q5jkJ/Msd4ISk+RzA=	0	0	0.0125	0.0318	1.907e-05	0
20733420020		6252927196	608		0	Cntn+vCg7UxZy6cOezysEvkBo3Q5jkJ/Msd4ISk+RzA=	0	0	0.0125	0.0318	1.907e-05	0
20733420022		6252927196	609		0	Cntn+vCg7UxZy6cOezysEvkBo3Q5jkJ/Msd4ISk+RzA=	0	0	0.0125	0.0318	1.907e-05	0
20733420024		6252927196	610		0	Cntn+vCg7UxZy6cOezysEvkBo3Q5jkJ/Msd4ISk+RzA=	0	0	0.0125	0.0318	1.907e-05	0
20733420026		6252927196	611		0	Cntn+vCg7UxZy6cOezysEvkBo3Q5jkJ/Msd4ISk+RzA=	0	0	0.0125	0.0318	1.907e-05	0
20733420028		6252927196	612		0	Cntn+vCg7UxZy6cOezysEvkBo3Q5jkJ/Msd4ISk+RzA=	0	0	0.0125	0.0318	1.907e-05	0
20733420030		6252927196	613		0	Cntn+vCg7UxZy6cOezysEvkBo3Q5jkJ/Msd4ISk+RzA=	0	0	0.0125	0.0318	1.907e-05	0
20733420032		6252927196	614		0	Cntn+vCg7UxZy6cOezysEvkBo3Q5jkJ/Msd4ISk+RzA=	0	0	0.0125	0.0318	1.907e-05	0
20733420034		6252927196	615		0	Cntn+vCg7UxZy6cOezysEvkBo3Q5jkJ/Msd4ISk+RzA=	0	0	0.0125	0.0318	1.907e-05	0
20733420036		6252927196	616		0	Cntn+vCg7UxZy6cOezysEvkBo3Q5jkJ/Msd4ISk+RzA=	0	0	0.0125	0.0318	1.907e-05	0
20733420038		6252927196	617		0	Cntn+vCg7UxZy6cOezysEvkBo3Q5jkJ/Msd4ISk+RzA=	0	0	0.0125	0.0318	1.907e-05	0
20733420040		6252927196	618		0	Cntn+vCg7UxZy6cOezysEvkBo3Q5jkJ/Msd4ISk+RzA=	0	0	0.0125	0.0318	1.907e-05	0
20733420042		6252927196	619		0	Cntn+vCg7UxZy6cOezysEvkBo3Q5jkJ/Msd4ISk+RzA=	0	0	0.0125	0.0318	1.907e-05	0
20733420044		6252927196	620		0	Cntn+vCg7UxZy6cOezysEvkBo3Q5jkJ/Msd4ISk+RzA=	0	0	0.0125	0.0318	1.907e-05	0
20733420046		6252927196	621		0	Cntn+vCg7UxZy6cOezysEvkBo3Q5jkJ/Msd4ISk+RzA=	0	0	0.0125	0.0318	1.907e-05	0
20733420048		6252927196	622		0	Cntn+vCg7UxZy6cOezysEvkBo3Q5jkJ/Msd4ISk+RzA=	0	0	0.0125	0.0318	1.907e-05	0
20733420050		6252927196	623		0	Cntn+vCg7UxZy6cOezysEvkBo3Q5jkJ/Msd4ISk+RzA=	0	0	0.0125	0.0318	1.907e-05	0
20733420052		6252927196	624		0	Cntn+vCg7UxZy6cOezysEvkBo3Q5jkJ/Msd4ISk+RzA=	0	0	0.0125	0.0318	1.907e-05	0
20733420054		6252927196	625		0	Cntn+vCg7UxZy6cOezysEvkBo3Q5jkJ/Msd4ISk+RzA=	0	0	0.0125	0.0318	1.907e-05	0
20733420056		6252927196	626		0	Cntn+vCg7UxZy6cOezysEvkBo3Q5jkJ/Msd4ISk+RzA=	0	0	0.0125	0.0318	1.907e-05	0
20733420058		6252927196	627		0	Cntn+vCg7UxZy6cOezysEvkBo3Q5jkJ/Msd4ISk+RzA=	0	0	0.0125	0.0318	1.907e-05	0
20733420060		6252927196	628		0	Cntn+vCg7UxZy6cOezysEvkBo3Q5jkJ/Msd4ISk+RzA=	0	0	0.0125	0.0318	1.907e-05	0
20733420062		6252927196	629		0	Cntn+vCg7UxZy6cOezysEvkBo3Q5jkJ/Msd4ISk+RzA=	0	0	0.0125	0.0318	1.907e-05	0
20733420064		6252927196	630		0	Cntn+vCg7UxZy6cOezysEvkBo3Q5jkJ/Msd4ISk+RzA=	0	0	0.0125	0.0318	1.907e-05	0
20733420066		6252927196	631		0	Cntn+vCg7UxZy6cOezysEvkBo3Q5jkJ/Msd4ISk+RzA=	0	0	0.0125	0.0318	1.907e-05	0
20733420068		6252927196	632		0	Cntn+vCg7UxZy6cOezysEvkBo3Q5jkJ/Msd4ISk+RzA=	0	0	0.0125	0.0318	1.907e-05	0
20733420070		6252927196	633		0	Cntn+vCg7UxZy6cOezysEvkBo3Q5jkJ/Msd4ISk+RzA=	0	0	0.0125	0.0318	1.907e-05	0
20733420072		6252927196	634		0	Cntn+vCg7UxZy6cOezysEvkBo3Q5jkJ/Msd4ISk+RzA=	0	0	0.0125	0.0318	1.907e-05	0
20733420074		6252927196	635		0	Cntn+vCg7UxZy6cOezysEvkBo3Q5jkJ/Msd4ISk+RzA=	0	0	0.0125	0.0318	1.907e-05	0
20733420076		6252927196	636		0	Cntn+vCg7UxZy6cOezysEvkBo3Q5jkJ/Msd4ISk+RzA=	0	0	0.0125	0.0318	1.907e-05	0
20733420078		6252927196	637		0	Cntn+vCg7UxZy6cOezysEvkBo3Q5jkJ/Msd4ISk+RzA=	0	0	0.0125	0.0318	1.907e-05	0
20733420080		6252927196	638		0	Cntn+vCg7UxZy6cOezysEvkBo3Q5jkJ/Msd4ISk+RzA=	0	0	0.0125	0.0318	1.907e-05	0
20733420082		6252927196	639		0	Cntn+vCg7UxZy6cOezysEvkBo3Q5jkJ/Msd4ISk+RzA=	0	0	0.0125	0.0318	1.907e-05	0
20733420084		6252927196	640		0	Cntn+vCg7UxZy6cOezysEvkBo3Q5jkJ/Msd4ISk+RzA=	0	0	0.0125	0.0318	1.907e-05	0
20733420086		6252927196	641		0	Cntn+vCg7UxZy6cOezysEvkBo3Q5jkJ/Msd4ISk+RzA=	0	0	0.0125	0.0318	1.907e-05	0
20733420088		6252927196	642		0	Cntn+vCg7UxZy6cOezysEvkBo3Q5jkJ/Msd4ISk+RzA=	0	0	0.0125	0.0318	1.907e-05	0
20733420090		6252927196	643		0	Cntn+vCg7UxZy6cOezysEvkBo3Q5jkJ/Msd4ISk+RzA=	0	0	0.0125	0.0318	1.907e-05	0
20733420092		6252927196	644		0	Cntn+vCg7UxZy6cOezysEvkBo3Q5jkJ/Msd4ISk+RzA=	0	0	0.0125	0.0318	1.907e-05	0
20733420094		6252927196	645		0	Cntn+vCg7UxZy6cOezysEvkBo3Q5jkJ/Msd4ISk+RzA=	0	0	0.0125	0.0318	1.907e-05	0
20733420096		6252927196	646		0	Cntn+vCg7UxZy6cOezysEvkBo3Q5jkJ/Msd4ISk+RzA=	0	0	0.0125	0.0318	1.907e-05	0
20733420098		6252927196	647		0	Cntn+vCg7UxZy6cOezysEvkBo3Q5jkJ/Msd4ISk+RzA=	0	0	0.0125	0.0318	1.907e-05	0
20733420100		6252927196	648		0	Cntn+vCg7UxZy6cOezysEvkBo3Q5jkJ/Msd4ISk+RzA=	0	0	0.0125	0.0318	1.907e-05	0
20733420102		6252927196	649		0	Cntn+vCg7UxZy6cOezysEvkBo3Q5jkJ/Msd4ISk+RzA=	0	0	0.0125	0.0318	1.907e-05	0
20733420104		6252927196	650		0	Cntn+vCg7UxZy6cOezysEvkBo3Q5jkJ/Msd4ISk+RzA=	0	0	0.0125	0.0318	1.907e-05	0
20733420106		6252927196	651		0	Cntn+vCg7UxZy6cOezysEvkBo3Q5jkJ/Msd4ISk+RzA=	0	0	0.0125	0.0318	1.907e-05	0
20733420108		6252927196	652		0	Cntn+vCg7UxZy6cOezysEvkBo3Q5jkJ/Msd4ISk+RzA=	0	0	0.0125	0.0318	1.907e-05	0
20733420110		6252927196	653		0	Cntn+vCg7UxZy6cOezysEvkBo3Q5jkJ/Msd4ISk+RzA=	0	0	0.0125	0.0318	1.907e-05	0
20733420112		6252927196	654		0	Cntn+vCg7UxZy6cOezysEvkBo3Q5jkJ/Msd4ISk+RzA=	0	0	0.0125	0.0318	1.907e-05	0
20733420114		6252927196	655		0	Cntn+vCg7UxZy6cOezysEvkBo3Q5jkJ/Msd4ISk+RzA=	0	0	0.0125	0.0318	1.907e-05	0
20733420116		6252927196	656		0	Cntn+vCg7UxZy6cOezysEvkBo3Q5jkJ/Msd4ISk+RzA=	0	0	0.0125	0.0318	1.907e-05	0
20733420118		6252927196	657		0	Cntn+vCg7UxZy6cOezysEvkBo3Q5jkJ/Msd4ISk+RzA=	0	0	0.0125	0.0318	1.907e-05	0
20733420120		6252927196	658		0	Cntn+vCg7UxZy6cOezysEvkBo3Q5jkJ/Msd4ISk+RzA=	0	0	0.0125	0.0318	1.907e-05	0
20733420122		6252927196	659		0	Cntn+vCg7UxZy6cOezysEvkBo3Q5jkJ/Msd4ISk+RzA=	0	0	0.0125	0.0318	1.907e-05	0
20733420124		6252927196	660		0	Cntn+vCg7UxZy6cOezysEvkBo3Q5jkJ/Msd4ISk+RzA=	0	0	0.0125	0.0318	1.907e-05	0
20733420126		6252927196	661		0	Cntn+vCg7UxZy6cOezysEvkBo3Q5jkJ/Msd4ISk+RzA=	0	0	0.0125	0.0318	1.907e-05	0
20733420128		6252927196	662		0	Cntn+vCg7UxZy6cOezysEvkBo3Q5jkJ/Msd4ISk+RzA=	0	0	0.0125	0.0318	1.907e-05	0
20733420130		6252927196	663		0	Cntn+vCg7UxZy6cOezysEvkBo3Q5jkJ/Msd4ISk+RzA=	0	0	0.0125	0.0318	1.907e-05	0
20733420132		6252927196	664		0	Cntn+vCg7UxZy6cOezysEvkBo3Q5jkJ/Msd4ISk+RzA=	0	0	0.0125	0.0318	1.907e-05	0
20733420134		6252927196	665		0	Cntn+vCg7UxZy6cOezysEvkBo3Q5jkJ/Msd4ISk+RzA=	0	0	0.0125	0.0318	1.907e-05	0
20733420136		6252927196	666		0	Cntn+vCg7UxZy6cOezysEvkBo3Q5jkJ/Msd4ISk+RzA=	0	0	0.0125	0.0318	1.907e-05	0
20733420138		6252927196	667		0	Cntn+vCg7UxZy6cOezysEvkBo3Q5jkJ/Msd4ISk+RzA=	0	0	0.0125	0.0318	1.907e-05	0
20733420140		6252927196	668		0	Cntn+vCg7UxZy6cOezysEvkBo3Q5jkJ/Msd4ISk+RzA=	0	0	0.0125	0.0318	1.907e-05	0
20733420142		6252927196	669		0	Cntn+vCg7UxZy6cOezysEvkBo3Q5jkJ/Msd4ISk+RzA=	0	0	0.0125	0.0318	1.907e-05	0
20733420144		6252927196	670		0	Cntn+vCg7UxZy6cOezysEvkBo3Q5jkJ/Msd4ISk+RzA=	0	0	0.0125	0.0318	1.907e-05	0
20733420146		6252927196	671		0	Cntn+vCg7UxZy6cOezysEvkBo3Q5jkJ/Msd4ISk+RzA=	0	0	0.0125	0.0318	1.907e-05	0
20733420148		6252927196	672		0	Cntn+vCg7UxZy6cOezysEvkBo3Q5jkJ/Msd4ISk+RzA=	0	0	0.0125	0.0318	1.907e-05	0
20733420150		6252927196	673		0	Cntn+vCg7UxZy6cOezysEvkBo3Q5jkJ/Msd4ISk+RzA=	0	0	0.0125	0.0318	1.907e-05	0
20733420152		6252927196	674		0	Cntn+vCg7UxZy6cOezysEvkBo3Q5jkJ/Msd4ISk+RzA=	0	0	0.0125	0.0318	1.907e-05	0
20733420154		6252927196	675		0	Cntn+vCg7UxZy6cOezysEvkBo3Q5jkJ/Msd4ISk+RzA=	0	0	0.0125	0.0318	1.907e-05	0
20733420156		6252927196	676		0	Cntn+vCg7UxZy6cOezysEvkBo3Q5jkJ/Msd4ISk+RzA=	0	0	0.0125	0.0318	1.907e-05	0
20733420158		6252927196	677		0	Cntn+vCg7UxZy6cOezysEvkBo3Q5jkJ/Msd4ISk+RzA=	0	0	0.0125	0.0318	1.907e-05	0
20733420160		6252927196	678		0	Cntn+vCg7UxZy6cOezysEvkBo3Q5jkJ/Msd4ISk+RzA=	0	0	0.0125	0.0318	1.907e-05	0
20733420162		6252927196	679		0	Cntn+vCg7UxZy6cOezysEvkBo3Q5jkJ/Msd4ISk+RzA=	0	0	0.0125	0.0318	1.907e-05	0
20733420164		6252927196	680		0	Cntn+vCg7UxZy6cOezysEvkBo3Q5jkJ/Msd4ISk+RzA=	0	0	0.0125	0.0318	1.907e-05	0
20733420166		6252927196	681		0	Cntn+vCg7UxZy6cOezysEvkBo3Q5jkJ/Msd4ISk+RzA=	0	0	0.0125	0.0318	1.907e-05	0
20733420168		6252927196	682		0	Cntn+vCg7UxZy6cOezysEvkBo3Q5jkJ/Msd4ISk+RzA=	0	0	0.0125	0.0318	1.907e-05	0
20733420170		6252927196	683		0	Cntn+vCg7UxZy6cOezysEvkBo3Q5jkJ/Msd4ISk+RzA=	0	0	0.0125	0.0318	1.907e-05	0
20733420172		6252927196	684		0	Cntn+vCg7UxZy6cOezysEvkBo3Q5jkJ/Msd4ISk+RzA=	0	0	0.0125	0.0318	1.907e-05	0
20733420174		6252927196	685		0	Cntn+vCg7UxZy6cOezysEvkBo3Q5jkJ/Msd4ISk+RzA=	0	0	0.0125	0.0318	1.907e-05	0
20733420176		6252927196	686		0	Cntn+vCg7UxZy6cOezysEvkBo3Q5jkJ/Msd4ISk+RzA=	0	0	0.0125	0.0318	1.907e-05	0
20733420178		6252927196	687		0	Cntn+vCg7UxZy6cOezysEvkBo3Q5jkJ/Msd4ISk+RzA=	0	0	0.0125	0.0318	1.907e-05	0
20733420180		6252927196	688		0	Cntn+vCg7UxZy6cOezysEvkBo3Q5jkJ/Msd4ISk+RzA=	0	0	0.0125	0.0318	1.907e-05	0
20733420182		6252927196	689		0	Cntn+vCg7UxZy6cOezysEvkBo3Q5jkJ/Msd4ISk+RzA=	0	0	0.0125	0.0318	1.907e-05	0
20733420184		6252927196	690		0	Cntn+vCg7UxZy6cOezysEvkBo3Q5jkJ/Msd4ISk+RzA=	0	0	0.0125	0.0318	1.907e-05	0
20733420186		6252927196	691		0	Cntn+vCg7UxZy6cOezysEvkBo3Q5jkJ/Msd4ISk+RzA=	0	0	0.0125	0.0318	1.907e-05	0
20733420188		6252927196	692		0	Cntn+vCg7UxZy6cOezysEvkBo3Q5jkJ/Msd4ISk+RzA=	0	0	0.0125	0.0318	1.907e-05	0
20733420190		6252927196	693		0	Cntn+vCg7UxZy6cOezysEvkBo3Q5jkJ/Msd4ISk+RzA=	0	0	0.0125	0.0318	1.907e-05	0
20733420192		6252927196	694		0	Cntn+vCg7UxZy6cOezysEvkBo3Q5jkJ/Msd4ISk+RzA=	0	0	0.0125	0.0318	1.907e-05	0
20733420194		6252927196	695		0	Cntn+vCg7UxZy6cOezysEvkBo3Q5jkJ/Msd4ISk+RzA=	0	0	0.0125	0.0318	1.907e-05	0
20733420196		6252927196	696		0	Cntn+vCg7UxZy6cOezysEvkBo3Q5jkJ/Msd4ISk+RzA=	0	0	0.0125	0.0318	1.907e-05	0
20733420198		6252927196	697		0	Cntn+vCg7UxZy6cOezysEvkBo3Q5jkJ/Msd4ISk+RzA=	0	0	0.0125	0.0318	1.907e-05	0
20733420200		6252927196	698		0	Cntn+vCg7UxZy6cOezysEvkBo3Q5jkJ/Msd4ISk+RzA=	0	0	0.0125	0.0318	1.907e-05	0
20733420202		6252927196	699		0	Cntn+vCg7UxZy6cOezysEvkBo3Q5jkJ/Msd4ISk+RzA=	0	0	0.0125	0.0318	1.907e-05	0
20733420204		6252927196	700		0	Cntn+vCg7UxZy6cOezysEvkBo3Q5jkJ/Msd4ISk+RzA=	0	0	0.0125	0.0318	1.907e-05	0
20733420206		6252927196	701		0	Cntn+vCg7UxZy6cOezysEvkBo3Q5jkJ/Msd4ISk+RzA=	0	0	0.0125	0.0318	1.907e-05	0
20733420208		6252927196	702		0	Cntn+vCg7UxZy6cOezysEvkBo3Q5jkJ/Msd4ISk+RzA=	0	0	0.0125	0.0318	1.907e-05	0
20733420210		6252927196	703		0	Cntn+vCg7UxZy6cOezysEvkBo3Q5jkJ/Msd4ISk+RzA=	0	0	0.0125	0.0318	1.907e-05	0
20733420212		6252927196	704		0	Cntn+vCg7UxZy6cOezysEvkBo3Q5jkJ/Msd4ISk+RzA=	0	0	0.0125	0.0318	1.907e-05	0
20733420214		6252927196	705		0	Cntn+vCg7UxZy6cOezysEvkBo3Q5jkJ/Msd4ISk+RzA=	0	0	0.0125	0.0318	1.907e-05	0
20733420216		6252927196	706		0	Cntn+vCg7UxZy6cOezysEvkBo3Q5jkJ/Msd4ISk+RzA=	0	0	0.0125	0.0318	1.907e-05	0
20733420218		6252927196	707		0	Cntn+vCg7UxZy6cOezysEvkBo3Q5jkJ/Msd4ISk+RzA=	0	0	0.0125	0.0318	1.907e-05	0
20733420220		6252927196	708		0	Cntn+vCg7UxZy6cOezysEvkBo3Q5jkJ/Msd4ISk+RzA=	0	0	0.0125	0.0318	1.907e-05	0
20733420222		6252927196	709		0	Cntn+vCg7UxZy6cOezysEvkBo3Q5jkJ/Msd4ISk+RzA=	0	0	0.0125	0.0318	1.907e-05	0
20733420224		6252927196	710		0	Cntn+vCg7UxZy6cOezysEvkBo3Q5jkJ/Msd4ISk+RzA=	0	0	0.0125	0.0318	1.907e-05	0
20733420226		6252927196	711		0	Cntn+vCg7UxZy6cOezysEvkBo3Q5jkJ/Msd4ISk+RzA=	0	0	0.0125	0.0318	1.907e-05	0
20733420228		6252927196	712		0	Cntn+vCg7UxZy6cOezysEvkBo3Q5jkJ/Msd4ISk+RzA=	0	0	0.0125	0.0318	1.907e-05	0
20733420230		6252927196	713		0	Cntn+vCg7UxZy6cOezysEvkBo3Q5jkJ/Msd4ISk+RzA=	0	0	0.0125	0.0318	1.907e-05	0
20733420232		6252927196	714		0	Cntn+vCg7UxZy6cOezysEvkBo3Q5jkJ/Msd4ISk+RzA=	0	0	0.0125	0.0318	1.907e-05	0
20733420234		6252927196	715		0	Cntn+vCg7UxZy6cOezysEvkBo3Q5jkJ/Msd4ISk+RzA=	0	0	0.0125	0.0318	1.907e-05	0
20733420236		6252927196	716		0	Cntn+vCg7UxZy6cOezysEvkBo3Q5jkJ/Msd4ISk+RzA=	0	0	0.0125	0.0318	1.907e-05	0
20733420238		6252927196	717		0	Cntn+vCg7UxZy6cOezysEvkBo3Q5jkJ/Msd4ISk+RzA=	0	0	0.0125	0.0318	1.907e-05	0
20733420240		6252927196	718		0	Cntn+vCg7UxZy6cOezysEvkBo3Q5jkJ/Msd4ISk+RzA=	0	0	0.0125	0.0318	1.907e-05	0
20733420242		6252927196	719		0	Cntn+vCg7UxZy6cOezysEvkBo3Q5jkJ/Msd4ISk+RzA=	0	0	0.0125	0.0318	1.907e-05	0
20733420244		6252927196	720		0	Cntn+vCg7UxZy6cOezysEvkBo3Q5jkJ/Msd4ISk+RzA=	0	0	0.0125	0.0318	1.907e-05	0
20733420246		6252927196	721		0	Cntn+vCg7UxZy6cOezysEvkBo3Q5jkJ/Msd4ISk+RzA=	0	0	0.0125	0.0318	1.907e-05	0
20733420248		6252927196	722		0	Cntn+vCg7UxZy6cOezysEvkBo3Q5jkJ/Msd4ISk+RzA=	0	0	0.0125	0.0318	1.907e-05	0
20733420250		6252927196	723		0	Cntn+vCg7UxZy6cOezysEvkBo3Q5jkJ/Msd4ISk+RzA=	0	0	0.0125	0.0318	1.907e-05	0
20733420252		6252927196	724		0	Cntn+vCg7UxZy6cOezysEvkBo3Q5jkJ/Msd4ISk+RzA=	0	0	0.0125	0.0318	1.907e-05	0
20733420254		6252927196	725		0	Cntn+vCg7UxZy6cOezysEvkBo3Q5jkJ/Msd4ISk+RzA=	0	0	0.0125	0.0318	1.907e-05	0
20733420256		6252927196	726		0	Cntn+vCg7UxZy6cOezysEvkBo3Q5jkJ/Msd4ISk+RzA=	0	0	0.0125	0.0318	1.907e-05	0
20733420258		6252927196	727		0	Cntn+vCg7UxZy6cOezysEvkBo3Q5jkJ/Msd4ISk+RzA=	0	0	0.0125	0.0318	1.907e-05	0
20733420260		6252927196	728		0	Cntn+vCg7UxZy6cOezysEvkBo3Q5jkJ/Msd4ISk+RzA=	0	0	0.0125	0.0318	1.907e-05	0
20733420262		6252927196	729		0	Cntn+vCg7UxZy6cOezysEvkBo3Q5jkJ/Msd4ISk+RzA=	0	0	0.0125	0.0318	1.907e-05	0
20733420264		6252927196	730		0	Cntn+vCg7UxZy6cOezysEvkBo3Q5jkJ/Msd4ISk+RzA=	0	0	0.0125	0.0318	1.907e-05	0
20733420266		6252927196	731		0	Cntn+vCg7UxZy6cOezysEvkBo3Q5jkJ/Msd4ISk+RzA=	0	0	0.0125	0.0318	1.907e-05	0
20733420268		6252927196	732		0	Cntn+vCg7UxZy6cOezysEvkBo3Q5jkJ/Msd4ISk+RzA=	0	0	0.0125	0.0318	1.907e-05	0
20733420270		6252927196	733		0	Cntn+vCg7UxZy6cOezysEvkBo3Q5jkJ/Msd4ISk+RzA=	0	0	0.0125	0.0318	1.907e-05	0
20733420272		6252927196	734		0	Cntn+vCg7UxZy6cOezysEvkBo3Q5jkJ/Msd4ISk+RzA=	0	0	0.0125	0.0318	1.907e-05	0
20733420274		6252927196	735		0	Cntn+vCg7UxZy6cOezysEvkBo3Q5jkJ/Msd4ISk+RzA=	0	0	0.0125	0.0318	1.907e-05	0
20733420276		6252927196	736		0	Cntn+vCg7UxZy6cOezysEvkBo3Q5jkJ/Msd4ISk+RzA=	0	0	0.0125	0.0318	1.907e-05	0
20733420278		6252927196	737		0	Cntn+vCg7UxZy6cOezysEvkBo3Q5jkJ/Msd4ISk+RzA=	0	0	0.0125	0.0318	1.907e-05	0
20733420280		6252927196	738		0	Cntn+vCg7UxZy6cOezysEvkBo3Q5jkJ/Msd4ISk+RzA=	0	0	0.0125	0.0318	1.907e-05	0
20733420282		6252927196	739		0	Cntn+vCg7UxZy6cOezysEvkBo3Q5jkJ/Msd4ISk+RzA=	0	0	0.0125	0.0318	1.907e-05	0
20733420284		6252927196	740		0	Cntn+vCg7UxZy6cOezysEvkBo3Q5jkJ/Msd4ISk+RzA=	0	0	0.0125	0.0318	1.907e-05	0
20733420286		6252927196	741		0	Cntn+vCg7UxZy6cOezysEvkBo3Q5jkJ/Msd4ISk+RzA=	0	0	0.0125	0.0318	1.907e-05	0
20733420288		6252927196	742		0	Cntn+vCg7UxZy6cOezysEvkBo3Q5jkJ/Msd4ISk+RzA=	0	0	0.0125	0.0318	1.907e-05	0
20733420290		6252927196	743		0	Cntn+vCg7UxZy6cOezysEvkBo3Q5jkJ/Msd4ISk+RzA=	0	0	0.0125	0.0318	1.907e-05	0
20733420292		6252927196	744		0	Cntn+vCg7UxZy6cOezysEvkBo3Q5jkJ/Msd4ISk+RzA=	0	0	0.0125	0.0318	1.907e-05	0
20733420294		6252927196	745		0	Cntn+vCg7UxZy6cOezysEvkBo3Q5jkJ/Msd4ISk+RzA=	0	0	0.0125	0.0318	1.907e-05	0
20733420296		6252927196	746		0	Cntn+vCg7UxZy6cOezysEvkBo3Q5jkJ/Msd4ISk+RzA=	0	0	0.0125	0.0318	1.907e-05	0
20733420298		6252927196	747		0	Cntn+vCg7UxZy6cOezysEvkBo3Q5jkJ/Msd4ISk+RzA=	0	0	0.0125	0.0318	1.907e-05	0
20733420300		6252927196	748		0	Cntn+vCg7UxZy6cOezysEvkBo3Q5jkJ/Msd4ISk+RzA=	0	0	0.0125	0.0318	1.907e-05	0
20733420302		6252927196	749		0	Cntn+vCg7UxZy6cOezysEvkBo3Q5jkJ/Msd4ISk+RzA=	0	0	0.0125	0.0318	1.907e-05	0
20733420304		6252927196	750		0	Cntn+vCg7UxZy6cOezysEvkBo3Q5jkJ/Msd4ISk+RzA=	0	0	0.0125	0.0318	1.907e-05	0
20733420306		6252927196	751		0	Cntn+vCg7UxZy6cOezysEvkBo3Q5jkJ/Msd4ISk+RzA=	0	0	0.0125	0.0318	1.907e-05	0
20733420308		6252927196	752		0	Cntn+vCg7UxZy6cOezysEvkBo3Q5jkJ/Msd4ISk+RzA=	0	0	0.0125	0.0318	1.907e-05	0
20733420310		6252927196	753		0	Cntn+vCg7UxZy6cOezysEvkBo3Q5jkJ/Msd4ISk+RzA=	0	0	0.0125	0.0318	1.907e-05	0
20733420312		6252927196	754		0	Cntn+vCg7UxZy6cOezysEvkBo3Q5jkJ/Msd4ISk+RzA=	0	0	0.0125	0.0318	1.907e-05	0
20733420314		6252927196	755		0	Cntn+vCg7UxZy6cOezysEvkBo3Q5jkJ/Msd4ISk+RzA=	0	0	0.0125	0.0318	1.907e-05	0
20733420316		6252927196	756		0	Cntn+vCg7UxZy6cOezysEvkBo3Q5jkJ/Msd4ISk+RzA=	0	0	0.0125	0.0318	1.907e-05	0
20733420318		6252927196	757		0	Cntn+vCg7UxZy6cOezysEvkBo3Q5jkJ/Msd4ISk+RzA=	0	0	0.0125	0.0318	1.907e-05	0
20733420320		6252927196	758		0	Cntn+vCg7UxZy6cOezysEvkBo3Q5jkJ/Msd4ISk+RzA=	0	0	0.0125	0.0318	1.907e-05	0
20733420322		6252927196	759		0	Cntn+vCg7UxZy6cOezysEvkBo3Q5jkJ/Msd4ISk+RzA=	0	0	0.0125	0.0318	1.907e-05	0
20733420324		6252927196	760		0	Cntn+vCg7UxZy6cOezysEvkBo3Q5jkJ/Msd4ISk+RzA=	0	0	0.0125	0.0318	1.907e-05	0
20733420326		6252927196	761		0	Cntn+vCg7UxZy6cOezysEvkBo3Q5jkJ/Msd4ISk+RzA=	0	0	0.0125	0.0318	1.907e-05	0
20733420328		6252927196	762		0	Cntn+vCg7UxZy6cOezysEvkBo3Q5jkJ/Msd4ISk+RzA=	0	0	0.0125	0.0318	1.907e-05	0
20733420330		6252927196	763		0	Cntn+vCg7UxZy6cOezysEvkBo3Q5jkJ/Msd4ISk+RzA=	0	0	0.0125	0.0318	1.907e-05	0
20733420332		6252927196	764		0	Cntn+vCg7UxZy6cOezysEvkBo3Q5jkJ/Msd4ISk+RzA=	0	0	0.0125	0.0318	1.907e-05	0
20733420334		6252927196	765		0	Cntn+vCg7UxZy6cOezysEvkBo3Q5jkJ/Msd4ISk+RzA=	0	0	0.0125	0.0318	1.907e-05	0
20733420336		6252927196	766		0	Cntn+vCg7UxZy6cOezysEvkBo3Q5jkJ/Msd4ISk+RzA=	0	0	0.0125	0.0318	1.907e-05	0
20733420338		6252927196	767		0	Cntn+vCg7UxZy6cOezysEvkBo3Q5jkJ/Msd4ISk+RzA=	0	0	0.0125	0.0318	1.907e-05	0
20733420340		6252927196	768		0	Cntn+vCg7UxZy6cOezysEvkBo3Q5jkJ/Msd4ISk+RzA=	0	0	0.0125	0.0318	1.907e-05	0
20733420342		6252927196	769		0	Cntn+vCg7UxZy6cOezysEvkBo3Q5jkJ/Msd4ISk+RzA=	0	0	0.0125	0.0318	1.907e-05	0
20733420344		6252927196	770		0	Cntn+vCg7UxZy6cOezysEvkBo3Q5jkJ/Msd4ISk+RzA=	0	0	0.0125	0.0318	1.907e-05	0
20733420346		6252927196	771		0	Cntn+vCg7UxZy6cOezysEvkBo3Q5jkJ/Msd4ISk+RzA=	0	0	0.0125	0.0318	1.907e-05	0
20733420348		6252927196	772		0	Cntn+vCg7UxZy6cOezysEvkBo3Q5jkJ/Msd4ISk+RzA=	0	0	0.0125	0.0318	1.907e-05	0
20733420350		6252927196	773		0	Cntn+vCg7UxZy6cOezysEvkBo3Q5jkJ/Msd4ISk+RzA=	0	0	0.0125	0.0318	1.907e-05	0
20733420352		6252927196	774		0	Cntn+vCg7UxZy6cOezysEvkBo3Q5jkJ/Msd4ISk+RzA=	0	0	0.0125	0.0318	1.907e-05	0
20733420354		6252927196	775		0	Cntn+vCg7UxZy6cOezysEvkBo3Q5jkJ/Msd4ISk+RzA=	0	0	0.0125	0.0318	1.907e-05	0
20733420356		6252927196	776		0	Cntn+vCg7UxZy6cOezysEvkBo3Q5jkJ/Msd4ISk+RzA=	0	0	0.0125	0.0318	1.907e-05	0
20733420358		6252927196	777		0	Cntn+vCg7UxZy6cOezysEvkBo3Q5jkJ/Msd4ISk+RzA=	0	0	0.0125	0.0318	1.907e-05	0
20733420360		6252927196	778		0	Cntn+vCg7UxZy6cOezysEvkBo3Q5jkJ/Msd4ISk+RzA=	0	0	0.0125	0.0318	1.907e-05	0
20733420362		6252927196	779		0	Cntn+vCg7UxZy6cOezysEvkBo3Q5jkJ/Msd4ISk+RzA=	0	0	0.0125	0.0318	1.907e-05	0
20733420364		6252927196	780		0	Cntn+vCg7UxZy6cOezysEvkBo3Q5jkJ/Msd4ISk+RzA=	0	0	0.0125	0.0318	1.907e-05	0
20733420366		6252927196	781		0	Cntn+vCg7UxZy6cOezysEvkBo3Q5jkJ/Msd4ISk+RzA=	0	0	0.0125	0.0318	1.907e-05	0
20733420368		6252927196	782		0	Cntn+vCg7UxZy6cOezysEvkBo3Q5jkJ/Msd4ISk+RzA=	0	0	0.0125	0.0318	1.907e-05	0
20733420370		6252927196	783		0	Cntn+vCg7UxZy6cOezysEvkBo3Q5jkJ/Msd4ISk+RzA=	0	0	0.0125	0.0318	1.907e-05	0
20733420372		6252927196	784		0	Cntn+vCg7UxZy6cOezysEvkBo3Q5jkJ/Msd4ISk+RzA=	0	0	0.0125	0.0318	1.907e-05	0
20733420374		6252927196	785		0	Cntn+vCg7UxZy6cOezysEvkBo3Q5jkJ/Msd4ISk+RzA=	0	0	0.0125	0.0318	1.907e-05	0
20733420376		6252927196	786		0	Cntn+vCg7UxZy6cOezysEvkBo3Q5jkJ/Msd4ISk+RzA=	0	0	0.0125	0.0318	1.907e-05	0
20733420378		6252927196	787		0	Cntn+vCg7UxZy6cOezysEvkBo3Q5jkJ/Msd4ISk+RzA=	0	0	0.0125	0.0318	1.907e-05	0
20733420380		6252927196	788		0	Cntn+vCg7UxZy6cOezysEvkBo3Q5jkJ/Msd4ISk+RzA=	0	0	0.0125	0.0318	1.907e-05	0
20733420382		6252927196	789		0	Cntn+vCg7UxZy6cOezysEvkBo3Q5jkJ/Msd4ISk+RzA=	0	0	0.0125	0.0318	1.907e-05	0
20733420384		6252927196	790		0	Cntn+vCg7UxZy6cOezysEvkBo3Q5jkJ/Msd4ISk+RzA=	0	0	0.0125	0.0318	1.907e-05	0
20733420386		6252927196	791		0	Cntn+vCg7UxZy6cOezysEvkBo3Q5jkJ/Msd4ISk+RzA=	0	0	0.0125	0.0318	1.907e-05	0
20733420388		6252927196	792		0	Cntn+vCg7UxZy6cOezysEvkBo3Q5jkJ/Msd4ISk+RzA=	0	0	0.0125	0.0318	1.907e-05	0
20733420390		6252927196	793		0	Cntn+vCg7UxZy6cOezysEvkBo3Q5jkJ/Msd4ISk+RzA=	0	0	0.0125	0.0318	1.907e-05	0
20733420392		6252927196	794		0	Cntn+vCg7UxZy6cOezysEvkBo3Q5jkJ/Msd4ISk+RzA=	0	0	0.0125	0.0318	1.907e-05	0
20733420394		6252927196	795		0	Cntn+vCg7UxZy6cOezysEvkBo3Q5jkJ/Msd4ISk+RzA=	0	0	0.0125	0.0318	1.907e-05	0
20733420396		6252927196	796		0	Cntn+vCg7UxZy6cOezysEvkBo3Q5jkJ/Msd4ISk+RzA=	0	0	0.0125	0.0318	1.907e-05	0
20733420398		6252927196	797		0	Cntn+vCg7UxZy6cOezysEvkBo3Q5jkJ/Msd4ISk+RzA=	0	0	0.0125	0.0318	1.907e-05	0
20733420400		6252927196	798		0	Cntn+vCg7UxZy6cOezysEvkBo3Q5jkJ/Msd4ISk+RzA=	0	0	0.0125	0.0318	1.907e-05	0
20733420402		6252927196	799		0	Cntn+vCg7UxZy6cOezysEvkBo3Q5jkJ/Msd4ISk+RzA=	0	0	0.0125	0.0318	1.907e-05	0
20733420404		6252927196	800		0	Cntn+vCg7UxZy6cOezysEvkBo3Q5jkJ/Msd4ISk+RzA=	0	0	0.0125	0.0318	1.907e-05	0
20733420406		6252927196	801		0	Cntn+vCg7UxZy6cOezysEvkBo3Q5jkJ/Msd4ISk+RzA=	0	0	0.0125	0.0318	1.907e-05	0
20733420408		6252927196	802		0	Cntn+vCg7UxZy6cOezysEvkBo3Q5jkJ/Msd4ISk+RzA=	0	0	0.0125	0.0318	1.907e-05	0
20733420410		6252927196	803		0	Cntn+vCg7UxZy6cOezysEvkBo3Q5jkJ/Msd4ISk+RzA=	0	0	0.0125	0.0318	1.907e-05	0
20733420412		6252927196	804		0	Cntn+vCg7UxZy6cOezysEvkBo3Q5jkJ/Msd4ISk+RzA=	0	0	0.0125	0.0318	1.907e-05	0
20733420414		6252927196	805		0	Cntn+vCg7UxZy6cOezysEvkBo3Q5jkJ/Msd4ISk+RzA=	0	0	0.0125	0.0318	1.907e-05	0
20733420416		6252927196	806		0	Cntn+vCg7UxZy6cOezysEvkBo3Q5jkJ/Msd4ISk+RzA=	0	0	0.0125	0.0318	1.907e-05	0
20733420418		6252927196	807		0	Cntn+vCg7UxZy6cOezysEvkBo3Q5jkJ/Msd4ISk+RzA=	0	0	0.0125	0.0318	1.907e-05	0
20733420420		6252927196	808		0	Cntn+vCg7UxZy6cOezysEvkBo3Q5jkJ/Msd4ISk+RzA=	0	0	0.0125	0.0318	1.907e-05	0
20733420422		6252927196	809		0	Cntn+vCg7UxZy6cOezysEvkBo3Q5jkJ/Msd4ISk+RzA=	0	0	0.0125	0.0318	1.907e-05	0
20733420424		6252927196	810		0	Cntn+vCg7UxZy6cOezysEvkBo3Q5jkJ/Msd4ISk+RzA=	0	0	0.0125	0.0318	1.907e-05	0
20733420426		6252927196	811		0	Cntn+vCg7UxZy6cOezysEvkBo3Q5jkJ/Msd4ISk+RzA=	0	0	0.0125	0.0318	1.907e-05	0
20733420428		6252927196	812		0	Cntn+vCg7UxZy6cOezysEvkBo3Q5jkJ/Msd4ISk+RzA=	0	0	0.0125	0.0318	1.907e-05	0
20733420430		6252927196	813		0	Cntn+vCg7UxZy6cOezysEvkBo3Q5jkJ/Msd4ISk+RzA=	0	0	0.0125	0.0318	1.907e-05	0
20733420432		6252927196	814		0	Cntn+vCg7UxZy6cOezysEvkBo3Q5jkJ/Msd4ISk+RzA=	0	0	0.0125	0.0318	1.907e-05	0
20733420434		6252927196	815		0	Cntn+vCg7UxZy6cOezysEvkBo3Q5jkJ/Msd4ISk+RzA=	0	0	0.0125	0.0318	1.907e-05	0
20733420436		6252927196	816		0	Cntn+vCg7UxZy6cOezysEvkBo3Q5jkJ/Msd4ISk+RzA=	0	0	0.0125	0.0318	1.907e-05	0
20733420438		6252927196	817		0	Cntn+vCg7UxZy6cOezysEvkBo3Q5jkJ/Msd4ISk+RzA=	0	0	0.0125	0.0318	1.907e-05	0
20733420440		6252927196	818		0	Cntn+vCg7UxZy6cOezysEvkBo3Q5jkJ/Msd4ISk+RzA=	0	0	0.0125	0.0318	1.907e-05	0
20733420442		6252927196	819		0	Cntn+vCg7UxZy6cOezysEvkBo3Q5jkJ/Msd4ISk+RzA=	0	0	0.0125	0.0318	1.907e-05	0
20733420444		6252927196	820		0	Cntn+vCg7UxZy6cOezysEvkBo3Q5jkJ/Msd4ISk+RzA=	0	0	0.0125	0.0318	1.907e-05	0
20733420446		6252927196	821		0	Cntn+vCg7UxZy6cOezysEvkBo3Q5jkJ/Msd4ISk+RzA=	0	0	0.0125	0.0318	1.907e-05	0
20733420448		6252927196	822		0	Cntn+vCg7UxZy6cOezysEvkBo3Q5jkJ/Msd4ISk+RzA=	0	0	0.0125	0.0318	1.907e-05	0
20733420450		6252927196	823		0	Cntn+vCg7UxZy6cOezysEvkBo3Q5jkJ/Msd4ISk+RzA=	0	0	0.0125	0.0318	1.907e-05	0
20733420452		6252927196	824		0	Cntn+vCg7UxZy6cOezysEvkBo3Q5jkJ/Msd4ISk+RzA=	0	0	0.0125	0.0318	1.907e-05	0
20733420454		6252927196	825		0	Cntn+vCg7UxZy6cOezysEvkBo3Q5jkJ/Msd4ISk+RzA=	0	0	0.0125	0.0318	1.907e-05	0
20733420456		6252927196	826		0	Cntn+vCg7UxZy6cOezysEvkBo3Q5jkJ/Msd4ISk+RzA=	0	0	0.0125	0.0318	1.907e-05	0
20733420458		6252927196	827		0	Cntn+vCg7UxZy6cOezysEvkBo3Q5jkJ/Msd4ISk+RzA=	0	0	0.0125	0.0318	1.907e-05	0
20733420460		6252927196	828		0	Cntn+vCg7UxZy6cOezysEvkBo3Q5jkJ/Msd4ISk+RzA=	0	0	0.0125	0.0318	1.907e-05	0
20733420462		6252927196	829		0	Cntn+vCg7UxZy6cOezysEvkBo3Q5jkJ/Msd4ISk+RzA=	0	0	0.0125	0.0318	1.907e-05	0
20733420464		6252927196	830		0	Cntn+vCg7UxZy6cOezysEvkBo3Q5jkJ/Msd4ISk+RzA=	0	0	0.0125	0.0318	1.907e-05	0
20733420466		6252927196	831		0	Cntn+vCg7UxZy6cOezysEvkBo3Q5jkJ/Msd4ISk+RzA=	0	0	0.0125	0.0318	1.907e-05	0
20733420468		6252927196	832		0	Cntn+vCg7UxZy6cOezysEvkBo3Q5jkJ/Msd4ISk+RzA=	0	0	0.0125	0.0318	1.907e-05	0
20733420470		6252927196	833		0	Cntn+vCg7UxZy6cOezysEvkBo3Q5jkJ/Msd4ISk+RzA=	0	0	0.0125	0.0318	1.907e-05	0
20733420472		6252927196	834		0	Cntn+vCg7UxZy6cOezysEvkBo3Q5jkJ/Msd4ISk+RzA=	0	0	0.0125	0.0318	1.907e-05	0
20733420474		6252927196	835		0	Cntn+vCg7UxZy6cOezysEvkBo3Q5jkJ/Msd4ISk+RzA=	0	0	0.0125	0.0318	1.907e-05	0
20733420476		6252927196	836		0	Cntn+vCg7UxZy6cOezysEvkBo3Q5jkJ/Msd4ISk+RzA=	0	0	0.0125	0.0318	1.907e-05	0
20733420478		6252927196	837		0	Cntn+vCg7UxZy6cOezysEvkBo3Q5jkJ/Msd4ISk+RzA=	0	0	0.0125	0.0318	1.907e-05	0
20733420480		6252927196	838		0	Cntn+vCg7UxZy6cOezysEvkBo3Q5jkJ/Msd4ISk+RzA=	0	0	0.0125	0.0318	1.907e-05	0
20733420482		6252927196	839		0	Cntn+vCg7UxZy6cOezysEvkBo3Q5jkJ/Msd4ISk+RzA=	0	0	0.0125	0.0318	1.907e-05	0
20733420484		6252927196	840		0	Cntn+vCg7UxZy6cOezysEvkBo3Q5jkJ/Msd4ISk+RzA=	0	0	0.0125	0.0318	1.907e-05	0
20733420486		6252927196	841		0	Cntn+vCg7UxZy6cOezysEvkBo3Q5jkJ/Msd4ISk+RzA=	0	0	0.0125	0.0318	1.907e-05	0
20733420488		6252927196	842		0	Cntn+vCg7UxZy6cOezysEvkBo3Q5jkJ/Msd4ISk+RzA=	0	0	0.0125	0.0318	1.907e-05	0
20733420490		6252927196	843		0	Cntn+vCg7UxZy6cOezysEvkBo3Q5jkJ/Msd4ISk+RzA=	0	0	0.0125	0.0318	1.907e-05	0
20733420492		6252927196	844		0	Cntn+vCg7UxZy6cOezysEvkBo3Q5jkJ/Msd4ISk+RzA=	0	0	0.0125	0.0318	1.907e-05	0
20733420494		6252927196	845		0	Cntn+vCg7UxZy6cOezysEvkBo3Q5jkJ/Msd4ISk+RzA=	0	0	0.0125	0.0318	1.907e-05	0
20733420496		6252927196	846		0	Cntn+vCg7UxZy6cOezysEvkBo3Q5jkJ/Msd4ISk+RzA=	0	0	0.0125	0.0318	1.907e-05	0
20733420498		6252927196	847		0	Cntn+vCg7UxZy6cOezysEvkBo3Q5jkJ/Msd4ISk+RzA=	0	0	0.0125	0.0318	1.907e-05	0
20733420500		6252927196	848		0	Cntn+vCg7UxZy6cOezysEvkBo3Q5jkJ/Msd4ISk+RzA=	0	0	0.0125	0.0318	1.907e-05	0
20733420502		6252927196	849		0	Cntn+vCg7UxZy6cOezysEvkBo3Q5jkJ/Msd4ISk+RzA=	0	0	0.0125	0.0318	1.907e-05	0
20733420504		6252927196	850		0	Cntn+vCg7UxZy6cOezysEvkBo3Q5jkJ/Msd4ISk+RzA=	0	0	0.0125	0.0318	1.907e-05	0
20733420506		6252927196	851		0	Cntn+vCg7UxZy6cOezysEvkBo3Q5jkJ/Msd4ISk+RzA=	0	0	0.0125	0.0318	1.907e-05	0
20733420508		6252927196	852		0	Cntn+vCg7UxZy6cOezysEvkBo3Q5jkJ/Msd4ISk+RzA=	0	0	0.0125	0.0318	1.907e-05	0
20733420510		6252927196	853		0	Cntn+vCg7UxZy6cOezysEvkBo3Q5jkJ/Msd4ISk+RzA=	0	0	0.0125	0.0318	1.907e-05	0
20733420512		6252927196	854		0	Cntn+vCg7UxZy6cOezysEvkBo3Q5jkJ/Msd4ISk+RzA=	0	0	0.0125	0.0318	1.907e-05	0
20733420514		6252927196	855		0	Cntn+vCg7UxZy6cOezysEvkBo3Q5jkJ/Msd4ISk+RzA=	0	0	0.0125	0.0318	1.907e-05	0
20733420516		6252927196	856		0	Cntn+vCg7UxZy6cOezysEvkBo3Q5jkJ/Msd4ISk+RzA=	0	0	0.0125	0.0318	1.907e-05	0
20733420518		6252927196	857		0	Cntn+vCg7UxZy6cOezysEvkBo3Q5jkJ/Msd4ISk+RzA=	0	0	0.0125	0.0318	1.907e-05	0
20733420520		6252927196	858		0	Cntn+vCg7UxZy6cOezysEvkBo3Q5jkJ/Msd4ISk+RzA=	0	0	0.0125	0.0318	1.907e-05	0
20733420522		6252927196	859		0	Cntn+vCg7UxZy6cOezysEvkBo3Q5jkJ/Msd4ISk+RzA=	0	0	0.0125	0.0318	1.907e-05	0
20733420524		6252927196	860		0	Cntn+vCg7UxZy6cOezysEvkBo3Q5jkJ/Msd4ISk+RzA=	0	0	0.0125	0.0318	1.907e-05	0
20733420526		6252927196	861		0	Cntn+vCg7UxZy6cOezysEvkBo3Q5jkJ/Msd4ISk+RzA=	0	0	0.0125	0.0318	1.907e-05	0
20733420528		6252927196	862		0	Cntn+vCg7UxZy6cOezysEvkBo3Q5jkJ/Msd4ISk+RzA=	0	0	0.0125	0.0318	1.907e-05	0
20733420530		6252927196	863		0	Cntn+vCg7UxZy6cOezysEvkBo3Q5jkJ/Msd4ISk+RzA=	0	0	0.0125	0.0318	1.907e-05	0
20733420532		6252927196	864		0	Cntn+vCg7UxZy6cOezysEvkBo3Q5jkJ/Msd4ISk+RzA=	0	0	0.0125	0.0318	1.907e-05	0
20733420534		6252927196	865		0	Cntn+vCg7UxZy6cOezysEvkBo3Q5jkJ/Msd4ISk+RzA=	0	0	0.0125	0.0318	1.907e-05	0
20733420536		6252927196	866		0	Cntn+vCg7UxZy6cOezysEvkBo3Q5jkJ/Msd4ISk+RzA=	0	0	0.0125	0.0318	1.907e-05	0
20733420538		6252927196	867		0	Cntn+vCg7UxZy6cOezysEvkBo3Q5jkJ/Msd4ISk+RzA=	0	0	0.0125	0.0318	1.907e-05	0
20733420540		6252927196	868		0	Cntn+vCg7UxZy6cOezysEvkBo3Q5jkJ/Msd4ISk+RzA=	0	0	0.0125	0.0318	1.907e-05	0
20733420542		6252927196	869		0	Cntn+vCg7UxZy6cOezysEvkBo3Q5jkJ/Msd4ISk+RzA=	0	0	0.0125	0.0318	1.907e-05	0
20733420544		6252927196	870		0	Cntn+vCg7UxZy6cOezysEvkBo3Q5jkJ/Msd4ISk+RzA=	0	0	0.0125	0.0318	1.907e-05	0
20733420546		6252927196	871		0	Cntn+vCg7UxZy6cOezysEvkBo3Q5jkJ/Msd4ISk+RzA=	0	0	0.0125	0.0318	1.907e-05	0
20733420548		6252927196	872		0	Cntn+vCg7UxZy6cOezysEvkBo3Q5jkJ/Msd4ISk+RzA=	0	0	0.0125	0.0318	1.907e-05	0
20733420550		6252927196	873		0	Cntn+vCg7UxZy6cOezysEvkBo3Q5jkJ/Msd4ISk+RzA=	0	0	0.0125	0.0318	1.907e-05	0
20733420552		6252927196	874		0	Cntn+vCg7UxZy6cOezysEvkBo3Q5jkJ/Msd4ISk+RzA=	0	0	0.0125	0.0318	1.907e-05	0
20733420554		6252927196	875		0	Cntn+vCg7UxZy6cOezysEvkBo3Q5jkJ/Msd4ISk+RzA=	0	0	0.0125	0.0318	1.907e-05	0
20733420556		6252927196	876		0	Cntn+vCg7UxZy6cOezysEvkBo3Q5jkJ/Msd4ISk+RzA=	0	0	0.0125	0.0318	1.907e-05	0
20733420558		6252927196	877		0	Cntn+vCg7UxZy6cOezysEvkBo3Q5jkJ/Msd4ISk+RzA=	0	0	0.0125	0.0318	1.907e-05	0
20733420560		6252927196	878		0	Cntn+vCg7UxZy6cOezysEvkBo3Q5jkJ/Msd4ISk+RzA=	0	0	0.0125	0.0318	1.907e-05	0
20733420562		6252927196	879		0	Cntn+vCg7UxZy6cOezysEvkBo3Q5jkJ/Msd4ISk+RzA=	0	0	0.0125	0.0318	1.907e-05	0
20733420564		6252927196	880		0	Cntn+vCg7UxZy6cOezysEvkBo3Q5jkJ/Msd4ISk+RzA=	0	0	0.0125	0.0318	1.907e-05	0
20733420566		6252927196	881		0	Cntn+vCg7UxZy6cOezysEvkBo3Q5jkJ/Msd4ISk+RzA=	0	0	0.0125	0.0318	1.907e-05	0
20733420568		6252927196	882		0	Cntn+vCg7UxZy6cOezysEvkBo3Q5jkJ/Msd4ISk+RzA=	0	0	0.0125	0.0318	1.907e-05	0
20733420570		6252927196	883		0	Cntn+vCg7UxZy6cOezysEvkBo3Q5jkJ/Msd4ISk+RzA=	0	0	0.0125	0.0318	1.907e-05	0
20733420572		6252927196	884		0	Cntn+vCg7UxZy6cOezysEvkBo3Q5jkJ/Msd4ISk+RzA=	0	0	0.0125	0.0318	1.907e-05	0
20733420574		6252927196	885		0	Cntn+vCg7UxZy6cOezysEvkBo3Q5jkJ/Msd4ISk+RzA=	0	0	0.0125	0.0318	1.907e-05	0
20733420576		6252927196	886		0	Cntn+vCg7UxZy6cOezysEvkBo3Q5jkJ/Msd4ISk+RzA=	0	0	0.0125	0.0318	1.907e-05	0
20733420578		6252927196	887		0	Cntn+vCg7UxZy6cOezysEvkBo3Q5jkJ/Msd4ISk+RzA=	0	0	0.0125	0.0318	1.907e-05	0
20733420580		6252927196	888		0	Cntn+vCg7UxZy6cOezysEvkBo3Q5jkJ/Msd4ISk+RzA=	0	0	0.0125	0.0318	1.907e-05	0
20733420582		6252927196	889		0	Cntn+vCg7UxZy6cOezysEvkBo3Q5jkJ/Msd4ISk+RzA=	0	0	0.0125	0.0318	1.907e-05	0
20733420584		6252927196	890		0	Cntn+vCg7UxZy6cOezysEvkBo3Q5jkJ/Msd4ISk+RzA=	0	0	0.0125	0.0318	1.907e-05	0
20733420586		6252927196	891		0	Cntn+vCg7UxZy6cOezysEvkBo3Q5jkJ/Msd4ISk+RzA=	0	0	0.0125	0.0318	1.907e-05	0
20733420588		6252927196	892		0	Cntn+vCg7UxZy6cOezysEvkBo3Q5jkJ/Msd4ISk+RzA=	0	0	0.0125	0.0318	1.907e-05	0
20733420590		6252927196	893		0	Cntn+vCg7UxZy6cOezysEvkBo3Q5jkJ/Msd4ISk+RzA=	0	0	0.0125	0.0318	1.907e-05	0
20733420592		6252927196	894		0	Cntn+vCg7UxZy6cOezysEvkBo3Q5jkJ/Msd4ISk+RzA=	0	0	0.0125	0.0318	1.907e-05	0
20733420594		6252927196	895		0	Cntn+vCg7UxZy6cOezysEvkBo3Q5jkJ/Msd4ISk+RzA=	0	0	0.0125	0.0318	1.907e-05	0
20733420596		6252927196	896		0	Cntn+vCg7UxZy6cOezysEvkBo3Q5jkJ/Msd4ISk+RzA=	0	0	0.0125	0.0318	1.907e-05	0
20733420598		6252927196	897		0	Cntn+vCg7UxZy6cOezysEvkBo3Q5jkJ/Msd4ISk+RzA=	0	0	0.0125	0.0318	1.907e-05	0
20733420600		6252927196	898		0	Cntn+vCg7UxZy6cOezysEvkBo3Q5jkJ/Msd4ISk+RzA=	0	0	0.0125	0.0318	1.907e-05	0
20733420602		6252927196	899		0	Cntn+vCg7UxZy6cOezysEvkBo3Q5jkJ/Msd4ISk+RzA=	0	0	0.0125	0.0318	1.907e-05	0
20733420604		6252927196	900		0	Cntn+vCg7UxZy6cOezysEvkBo3Q5jkJ/Msd4ISk+RzA=	0	0	0.0125	0.0318	1.907e-05	0
20733420606		6252927196	901		0	Cntn+vCg7UxZy6cOezysEvkBo3Q5jkJ/Msd4ISk+RzA=	0	0	0.0125	0.0318	1.907e-05	0
20733420608		6252927196	902		0	Cntn+vCg7UxZy6cOezysEvkBo3Q5jkJ/Msd4ISk+RzA=	0	0	0.0125	0.0318	1.907e-05	0
20733420610		6252927196	903		0	Cntn+vCg7UxZy6cOezysEvkBo3Q5jkJ/Msd4ISk+RzA=	0	0	0.0125	0.0318	1.907e-05	0
20733420612		6252927196	904		0	Cntn+vCg7UxZy6cOezysEvkBo3Q5jkJ/Msd4ISk+RzA=	0	0	0.0125	0.0318	1.907e-05	0
20733420614		6252927196	905		0	Cntn+vCg7UxZy6cOezysEvkBo3Q5jkJ/Msd4ISk+RzA=	0	0	0.0125	0.0318	1.907e-05	0
20733420616		6252927196	906		0	Cntn+vCg7UxZy6cOezysEvkBo3Q5jkJ/Msd4ISk+RzA=	0	0	0.0125	0.0318	1.907e-05	0
20733420618		6252927196	907		0	Cntn+vCg7UxZy6cOezysEvkBo3Q5jkJ/Msd4ISk+RzA=	0	0	0.0125	0.0318	1.907e-05	0
20733420620		6252927196	908		0	Cntn+vCg7UxZy6cOezysEvkBo3Q5jkJ/Msd4ISk+RzA=	0	0	0.0125	0.0318	1.907e-05	0
20733420622		6252927196	909		0	Cntn+vCg7UxZy6cOezysEvkBo3Q5jkJ/Msd4ISk+RzA=	0	0	0.0125	0.0318	1.907e-05	0
20733420624		6252927196	910		0	Cntn+vCg7UxZy6cOezysEvkBo3Q5jkJ/Msd4ISk+RzA=	0	0	0.0125	0.0318	1.907e-05	0
20733420626		6252927196	911		0	Cntn+vCg7UxZy6cOezysEvkBo3Q5jkJ/Msd4ISk+RzA=	0	0	0.0125	0.0318	1.907e-05	0
20733420628		6252927196	912		0	Cntn+vCg7UxZy6cOezysEvkBo3Q5jkJ/Msd4ISk+RzA=	0	0	0.0125	0.0318	1.907e-05	0
20733420630		6252927196	913		0	Cntn+vCg7UxZy6cOezysEvkBo3Q5jkJ/Msd4ISk+RzA=	0	0	0.0125	0.0318	1.907e-05	0
20733420632		6252927196	914		0	Cntn+vCg7UxZy6cOezysEvkBo3Q5jkJ/Msd4ISk+RzA=	0	0	0.0125	0.0318	1.907e-05	0
20733420634		6252927196	915		0	Cntn+vCg7UxZy6cOezysEvkBo3Q5jkJ/Msd4ISk+RzA=	0	0	0.0125	0.0318	1.907e-05	0
20733420636		6252927196	916		0	Cntn+vCg7UxZy6cOezysEvkBo3Q5jkJ/Msd4ISk+RzA=	0	0	0.0125	0.0318	1.907e-05	0
20733420638		6252927196	917		0	Cntn+vCg7UxZy6cOezysEvkBo3Q5jkJ/Msd4ISk+RzA=	0	0	0.0125	0.0318	1.907e-05	0
20733420640		6252927196	918		0	Cntn+vCg7UxZy6cOezysEvkBo3Q5jkJ/Msd4ISk+RzA=	0	0	0.0125	0.0318	1.907e-05	0
20733420642		6252927196	919		0	Cntn+vCg7UxZy6cOezysEvkBo3Q5jkJ/Msd4ISk+RzA=	0	0	0.0125	0.0318	1.907e-05	0
20733420644		6252927196	920		0	Cntn+vCg7UxZy6cOezysEvkBo3Q5jkJ/Msd4ISk+RzA=	0	0	0.0125	0.0318	1.907e-05	0
20733420646		6252927196	921		0	Cntn+vCg7UxZy6cOezysEvkBo3Q5jkJ/Msd4ISk+RzA=	0	0	0.0125	0.0318	1.907e-05	0
20733420648		6252927196	922		0	Cntn+vCg7UxZy6cOezysEvkBo3Q5jkJ/Msd4ISk+RzA=	0	0	0.0125	0.0318	1.907e-05	0
20733420650		6252927196	923		0	Cntn+vCg7UxZy6cOezysEvkBo3Q5jkJ/Msd4ISk+RzA=	0	0	0.0125	0.0318	1.907e-05	0
20733420652		6252927196	924		0	Cntn+vCg7UxZy6cOezysEvkBo3Q5jkJ/Msd4ISk+RzA=	0	0	0.0125	0.0318	1.907e-05	0
20733420654		6252927196	925		0	Cntn+vCg7UxZy6cOezysEvkBo3Q5jkJ/Msd4ISk+RzA=	0	0	0.0125	0.0318	1.907e-05	0
20733420656		6252927196	926		0	Cntn+vCg7UxZy6cOezysEvkBo3Q5jkJ/Msd4ISk+RzA=	0	0	0.0125	0.0318	1.907e-05	0
20733420658		6252927196	927		0	Cntn+vCg7UxZy6cOezysEvkBo3Q5jkJ/Msd4ISk+RzA=	0	0	0.0125	0.0318	1.907e-05	0
20733420660		6252927196	928		0	Cntn+vCg7UxZy6cOezysEvkBo3Q5jkJ/Msd4ISk+RzA=	0	0	0.0125	0.0318	1.907e-05	0
20733420662		6252927196	929		0	Cntn+vCg7UxZy6cOezysEvkBo3Q5jkJ/Msd4ISk+RzA=	0	0	0.0125	0.0318	1.907e-05	0
20733420664		6252927196	930		0	Cntn+vCg7UxZy6cOezysEvkBo3Q5jkJ/Msd4ISk+RzA=	0	0	0.0125	0.0318	1.907e-05	0
20733420666		6252927196	931		0	Cntn+vCg7UxZy6cOezysEvkBo3Q5jkJ/Msd4ISk+RzA=	0	0	0.0125	0.0318	1.907e-05	0
20733420668		6252927196	932		0	Cntn+vCg7UxZy6cOezysEvkBo3Q5jkJ/Msd4ISk+RzA=	0	0	0.0125	0.0318	1.907e-05	0
20733420670		6252927196	933		0	Cntn+vCg7UxZy6cOezysEvkBo3Q5jkJ/Msd4ISk+RzA=	0	0	0.0125	0.0318	1.907e-05	0
20733420672		6252927196	934		0	Cntn+vCg7UxZy6cOezysEvkBo3Q5jkJ/Msd4ISk+RzA=	0	0	0.0125	0.0318	1.907e-05	0
20733420674		6252927196	935		0	Cntn+vCg7UxZy6cOezysEvkBo3Q5jkJ/Msd4ISk+RzA=	0	0	0.0125	0.0318	1.907e-05	0
20733420676		6252927196	936		0	Cntn+vCg7UxZy6cOezysEvkBo3Q5jkJ/Msd4ISk+RzA=	0	0	0.0125	0.0318	1.907e-05	0
20733420678		6252927196	937		0	Cntn+vCg7UxZy6cOezysEvkBo3Q5jkJ/Msd4ISk+RzA=	0	0	0.0125	0.0318	1.907e-05	0
20733420680		6252927196	938		0	Cntn+vCg7UxZy6cOezysEvkBo3Q5jkJ/Msd4ISk+RzA=	0	0	0.0125	0.0318	1.907e-05	0
20733420682		6252927196	939		0	Cntn+vCg7UxZy6cOezysEvkBo3Q5jkJ/Msd4ISk+RzA=	0	0	0.0125	0.0318	1.907e-05	0
20733420684		6252927196	940		0	Cntn+vCg7UxZy6cOezysEvkBo3Q5jkJ/Msd4ISk+RzA=	0	0	0.0125	0.0318	1.907e-05	0
20733420686		6252927196	941		0	Cntn+vCg7UxZy6cOezysEvkBo3Q5jkJ/Msd4ISk+RzA=	0	0	0.0125	0.0318	1.907e-05	0
20733420688		6252927196	942		0	Cntn+vCg7UxZy6cOezysEvkBo3Q5jkJ/Msd4ISk+RzA=	0	0	0.0125	0.0318	1.907e-05	0
20733420690		6252927196	943		0	Cntn+vCg7UxZy6cOezysEvkBo3Q5jkJ/Msd4ISk+RzA=	0	0	0.0125	0.0318	1.907e-05	0
20733420692		6252927196	944		0	Cntn+vCg7UxZy6cOezysEvkBo3Q5jkJ/Msd4ISk+RzA=	0	0	0.0125	0.0318	1.907e-05	0
20733420694		6252927196	945		0	Cntn+vCg7UxZy6cOezysEvkBo3Q5jkJ/Msd4ISk+RzA=	0	0	0.0125	0.0318	1.907e-05	0
20733420696		6252927196	946		0	Cntn+vCg7UxZy6cOezysEvkBo3Q5jkJ/Msd4ISk+RzA=	0	0	0.0125	0.0318	1.907e-05	0
20733420698		6252927196	947		0	Cntn+vCg7UxZy6cOezysEvkBo3Q5jkJ/Msd4ISk+RzA=	0	0	0.0125	0.0318	1.907e-05	0
20733420700		6252927196	948		0	Cntn+vCg7UxZy6cOezysEvkBo3Q5jkJ/Msd4ISk+RzA=	0	0	0.0125	0.0318	1.907e-05	0
20733420702		6252927196	949		0	Cntn+vCg7UxZy6cOezysEvkBo3Q5jkJ/Msd4ISk+RzA=	0	0	0.0125	0.0318	1.907e-05	0
20733420704		6252927196	950		0	Cntn+vCg7UxZy6cOezysEvkBo3Q5jkJ/Msd4ISk+RzA=	0	0	0.0125	0.0318	1.907e-05	0
20733420706		6252927196	951		0	Cntn+vCg7UxZy6cOezysEvkBo3Q5jkJ/Msd4ISk+RzA=	0	0	0.0125	0.0318	1.907e-05	0
20733420708		6252927196	952		0	Cntn+vCg7UxZy6cOezysEvkBo3Q5jkJ/Msd4ISk+RzA=	0	0	0.0125	0.0318	1.907e-05	0
20733420710		6252927196	953		0	Cntn+vCg7UxZy6cOezysEvkBo3Q5jkJ/Msd4ISk+RzA=	0	0	0.0125	0.0318	1.907e-05	0
20733420712		6252927196	954		0	Cntn+vCg7UxZy6cOezysEvkBo3Q5jkJ/Msd4ISk+RzA=	0	0	0.0125	0.0318	1.907e-05	0
20733420714		6252927196	955		0	Cntn+vCg7UxZy6cOezysEvkBo3Q5jkJ/Msd4ISk+RzA=	0	0	0.0125	0.0318	1.907e-05	0
20733420716		6252927196	956		0	Cntn+vCg7UxZy6cOezysEvkBo3Q5jkJ/Msd4ISk+RzA=	0	0	0.0125	0.0318	1.907e-05	0
20733420718		6252927196	957		0	Cntn+vCg7UxZy6cOezysEvkBo3Q5jkJ/Msd4ISk+RzA=	0	0	0.0125	0.0318	1.907e-05	0
20733420720		6252927196	958		0	Cntn+vCg7UxZy6cOezysEvkBo3Q5jkJ/Msd4ISk+RzA=	0	0	0.0125	0.0318	1.907e-05	0
20733420722		6252927196	959		0	Cntn+vCg7UxZy6cOezysEvkBo3Q5jkJ/Msd4ISk+RzA=	0	0	0.0125	0.0318	1.907e-05	0
20733420724		6252927196	960		0	Cntn+vCg7UxZy6cOezysEvkBo3Q5jkJ/Msd4ISk+RzA=	0	0	0.0125	0.0318	1.907e-05	0
20733420726		6252927196	961		0	Cntn+vCg7UxZy6cOezysEvkBo3Q5jkJ/Msd4ISk+RzA=	0	0	0.0125	0.0318	1.907e-05	0
20733420728		6252927196	962		0	Cntn+vCg7UxZy6cOezysEvkBo3Q5jkJ/Msd4ISk+RzA=	0	0	0.0125	0.0318	1.907e-05	0
20733420730		6252927196	963		0	Cntn+vCg7UxZy6cOezysEvkBo3Q5jkJ/Msd4ISk+RzA=	0	0	0.0125	0.0318	1.907e-05	0
20733420732		6252927196	964		0	Cntn+vCg7UxZy6cOezysEvkBo3Q5jkJ/Msd4ISk+RzA=	0	0	0.0125	0.0318	1.907e-05	0
20733420734		6252927196	965		0	Cntn+vCg7UxZy6cOezysEvkBo3Q5jkJ/Msd4ISk+RzA=	0	0	0.0125	0.0318	1.907e-05	0
20733420736		6252927196	966		0	Cntn+vCg7UxZy6cOezysEvkBo3Q5jkJ/Msd4ISk+RzA=	0	0	0.0125	0.0318	1.907e-05	0
20733420738		6252927196	967		0	Cntn+vCg7UxZy6cOezysEvkBo3Q5jkJ/Msd4ISk+RzA=	0	0	0.0125	0.0318	1.907e-05	0
20733420740		6252927196	968		0	Cntn+vCg7UxZy6cOezysEvkBo3Q5jkJ/Msd4ISk+RzA=	0	0	0.0125	0.0318	1.907e-05	0
20733420742		6252927196	969		0	Cntn+vCg7UxZy6cOezysEvkBo3Q5jkJ/Msd4ISk+RzA=	0	0	0.0125	0.0318	1.907e-05	0
20733420744		6252927196	970		0	Cntn+vCg7UxZy6cOezysEvkBo3Q5jkJ/Msd4ISk+RzA=	0	0	0.0125	0.0318	1.907e-05	0
20733420746		6252927196	971		0	Cntn+vCg7UxZy6cOezysEvkBo3Q5jkJ/Msd4ISk+RzA=	0	0	0.0125	0.0318	1.907e-05	0
20733420748		6252927196	972		0	Cntn+vCg7UxZy6cOezysEvkBo3Q5jkJ/Msd4ISk+RzA=	0	0	0.0125	0.0318	1.907e-05	0
20733420750		6252927196	973		0	Cntn+vCg7UxZy6cOezysEvkBo3Q5jkJ/Msd4ISk+RzA=	0	0	0.0125	0.0318	1.907e-05	0
20733420752		6252927196	974		0	Cntn+vCg7UxZy6cOezysEvkBo3Q5jkJ/Msd4ISk+RzA=	0	0	0.0125	0.0318	1.907e-05	0
20733420754		6252927196	975		0	Cntn+vCg7UxZy6cOezysEvkBo3Q5jkJ/Msd4ISk+RzA=	0	0	0.0125	0.0318	1.907e-05	0
20733420756		6252927196	976		0	Cntn+vCg7UxZy6cOezysEvkBo3Q5jkJ/Msd4ISk+RzA=	0	0	0.0125	0.0318	1.907e-05	0
20733420758		6252927196	977		0	Cntn+vCg7UxZy6cOezysEvkBo3Q5jkJ/Msd4ISk+RzA=	0	0	0.0125	0.0318	1.907e-05	0
20733420760		6252927196	978		0	Cntn+vCg7UxZy6cOezysEvkBo3Q5jkJ/Msd4ISk+RzA=	0	0	0.0125	0.0318	1.907e-05	0
20733420762		6252927196	979		0	Cntn+vCg7UxZy6cOezysEvkBo3Q5jkJ/Msd4ISk+RzA=	0	0	0.0125	0.0318	1.907e-05	0
20733420764		6252927196	980		0	Cntn+vCg7UxZy6cOezysEvkBo3Q5jkJ/Msd4ISk+RzA=	0	0	0.0125	0.0318	1.907e-05	0
20733420766		6252927196	981		0	Cntn+vCg7UxZy6cOezysEvkBo3Q5jkJ/Msd4ISk+RzA=	0	0	0.0125	0.0318	1.907e-05	0
20733420768		6252927196	982		0	Cntn+vCg7UxZy6cOezysEvkBo3Q5jkJ/Msd4ISk+RzA=	0	0	0.0125	0.0318	1.907e-05	0
20733420770		6252927196	983		0	Cntn+vCg7UxZy6cOezysEvkBo3Q5jkJ/Msd4ISk+RzA=	0	0	0.0125	0.0318	1.907e-05	0
20733420772		6252927196	984		0	Cntn+vCg7UxZy6cOezysEvkBo3Q5jkJ/Msd4ISk+RzA=	0	0	0.0125	0.0318	1.907e-05	0
20733420774		6252927196	985		0	Cntn+vCg7UxZy6cOezysEvkBo3Q5jkJ/Msd4ISk+RzA=	0	0	0.0125	0.0318	1.907e-05	0
20733420776		6252927196	986		0	Cntn+vCg7UxZy6cOezysEvkBo3Q5jkJ/Msd4ISk+RzA=	0	0	0.0125	0.0318	1.907e-05	0
20733420778		6252927196	987		0	Cntn+vCg7UxZy6cOezysEvkBo3Q5jkJ/Msd4ISk+RzA=	0	0	0.0125	0.0318	1.907e-05	0
20733420780		6252927196	988		0	Cntn+vCg7UxZy6cOezysEvkBo3Q5jkJ/Msd4ISk+RzA=	0	0	0.0125	0.0318	1.907e-05	0
20733420782		6252927196	989		0	Cntn+vCg7UxZy6cOezysEvkBo3Q5jkJ/Msd4ISk+RzA=	0	0	0.0125	0.0318	1.907e-05	0
20733420784		6252927196	990		0	Cntn+vCg7UxZy6cOezysEvkBo3Q5jkJ/Msd4ISk+RzA=	0	0	0.0125	0.0318	1.907e-05	0
20733420786		6252927196	991		0	Cntn+vCg7UxZy6cOezysEvkBo3Q5jkJ/Msd4ISk+RzA=	0	0	0.0125	0.0318	1.907e-05	0
20733420788		6252927196	992		0	Cntn+vCg7UxZy6cOezysEvkBo3Q5jkJ/Msd4ISk+RzA=	0	0	0.0125	0.0318	1.907e-05	0
20733420790		6252927196	993		0	Cntn+vCg7UxZy6cOezysEvkBo3Q5jkJ/Msd4ISk+RzA=	0	0	0.0125	0.0318	1.907e-05	0
20733420792		6252927196	994		0	Cntn+vCg7UxZy6cOezysEvkBo3Q5jkJ/Msd4ISk+RzA=	0	0	0.0125	0.0318	1.907e-05	0
20733420794		6252927196	995		0	Cntn+vCg7UxZy6cOezysEvkBo3Q5jkJ/Msd4ISk+RzA=	0	0	0.0125	0.0318	1.907e-05	0
20733420796		6252927196	996		0	Cntn+vCg7UxZy6cOezysEvkBo3Q5jkJ/Msd4ISk+RzA=	0	0	0.0125	0.0318	1.907e-05	0
20733420798		6252927196	997		0	Cntn+vCg7UxZy6cOezysEvkBo3Q5jkJ/Msd4ISk+RzA=	0	0	0.0125	0.0318	1.907e-05	0
20733420800		6252927196	998		0	Cntn+vCg7UxZy6cOezysEvkBo3Q5jkJ/Msd4ISk+RzA=	0	0	0.0125	0.0318	1.907e-05	0
20733420802		6252927196	999		0	Cntn+vCg7UxZy6cOezysEvkBo3Q5jkJ/Msd4ISk+RzA=	0	0	0.0125	0.0318	1.907e-05	0
20733461799		6252927101	0		0	oPxcKd7feXmw+sZKrkp8/MvvNP/5kRG+Yy2fc/lz3Ks=	1	2	0.04999	0.004662	1.144e-05	0
20734587595		515042969	26	6569544	1	/fk1fVcVxZ6iM6gHZzqbIyq56m5zrmHfpdcZ/zzkq4c=	2	0	0.01562	0.01553	0.0002155	0
20734612311		5285926325	0	350702567	3	2V0B3LFwQ48zIHlDcpiCQTAG+f4Nk64GVADb8vfarvA=	0	9	0.0625	0.006218	3.815e-05	0
20734612321		5285926325	0		0	2V0B3LFwQ48zIHlDcpiCQTAG+f4Nk64GVADb8vfarvA=	0	9	0.0625	0.006218	3.815e-05	0
20734612458		6252824244	546	354574232	5	fJYeclskJqPWsAT6TX/r9X5OiIZpSEb2PBGliYAOMxM=	0	2	0.02499	0.03339	0.0003862	1
20734612466		6252824244	546		0	fJYeclskJqPWsAT6TX/r9X5OiIZpSEb2PBGliYAOMxM=	0	2	0.02499	0.03339	0.0003862	1
20736085789		6252927101	0	2851449	1	oPxcKd7feXmw+sZKrkp8/MvvNP/5kRG+Yy2fc/lz3Ks=	1	2	0.04999	0.004662	1.144e-05	0
20736085807		6252927196	0	734341571	1	Cntn+vCg7UxZy6cOezysEvkBo3Q5jkJ/Msd4ISk+RzA=	0	0	0.0125	0.0318	1.907e-05	0
20736085821		6252927196	1	1429179525	1	Cntn+vCg7UxZy6cOezysEvkBo3Q5jkJ/Msd4ISk+RzA=	0	0	0.0125	0.0318	1.907e-05	0
20736085835		6252927196	2	982412	1	Cntn+vCg7UxZy6cOezysEvkBo3Q5jkJ/Msd4ISk+RzA=	0	0	0.0125	0.0318	1.907e-05	0
20736085849		6252927196	3	682337	1	Cntn+vCg7UxZy6cOezysEvkBo3Q5jkJ/Msd4ISk+RzA=	0	0	0.0125	0.0318	1.907e-05	0
20736085863		6252927196	4	797310502	1	Cntn+vCg7UxZy6cOezysEvkBo3Q5jkJ/Msd4ISk+RzA=	0	0	0.0125	0.0318	1.907e-05	0
20736085877		6252927196	5	705692	1	Cntn+vCg7UxZy6cOezysEvkBo3Q5jkJ/Msd4ISk+RzA=	0	0	0.0125	0.0318	1.907e-05	0
20736085891		6252927196	6	1272656	1	Cntn+vCg7UxZy6cOezysEvkBo3Q5jkJ/Msd4ISk+RzA=	0	0	0.0125	0.0318	1.907e-05	0
20736085905		6252927196	7	1095053	1	Cntn+vCg7UxZy6cOezysEvkBo3Q5jkJ/Msd4ISk+RzA=	0	0	0.0125	0.0318	1.907e-05	0
20736085919		6252927196	8	369001592	1	Cntn+vCg7UxZy6cOezysEvkBo3Q5jkJ/Msd4ISk+RzA=	0	0	0.0125	0.0318	1.907e-05	0
20736085933		6252927196	9	1094505	1	Cntn+vCg7UxZy6cOezysEvkBo3Q5jkJ/Msd4ISk+RzA=	0	0	0.0125	0.0318	1.907e-05	0
20736085947		6252927196	10	5125433316	1	Cntn+vCg7UxZy6cOezysEvkBo3Q5jkJ/Msd4ISk+RzA=	0	0	0.0125	0.0318	1.907e-05	0
20736085961		6252927196	11	988641	1	Cntn+vCg7UxZy6cOezysEvkBo3Q5jkJ/Msd4ISk+RzA=	0	0	0.0125	0.0318	1.907e-05	0
20736085975		6252927196	12	38672717	1	Cntn+vCg7UxZy6cOezysEvkBo3Q5jkJ/Msd4ISk+RzA=	0	0	0.0125	0.0318	1.907e-05	0
20736085989		6252927196	13	1093641	1	Cntn+vCg7UxZy6cOezysEvkBo3Q5jkJ/Msd4ISk+RzA=	0	0	0.0125	0.0318	1.907e-05	0
20736086003		6252927196	14	6565531	1	Cntn+vCg7UxZy6cOezysEvkBo3Q5jkJ/Msd4ISk+RzA=	0	0	0.0125	0.0318	1.907e-05	0
20736086017		6252927196	15	6567822	1	Cntn+vCg7UxZy6cOezysEvkBo3Q5jkJ/Msd4ISk+RzA=	0	0	0.0125	0.0318	1.907e-05	0
20736086031		6252927196	16	1333252	1	Cntn+vCg7UxZy6cOezysEvkBo3Q5jkJ/Msd4ISk+RzA=	0	0	0.0125	0.0318	1.907e-05	0
20736086045		6252927196	17	907206	1	Cntn+vCg7UxZy6cOezysEvkBo3Q5jkJ/Msd4ISk+RzA=	0	0	0.0125	0.0318	1.907e-05	0
20736086059		6252927196	18	30790124	1	Cntn+vCg7UxZy6cOezysEvkBo3Q5jkJ/Msd4ISk+RzA=	0	0	0.0125	0.0318	1.907e-05	0
20736086073		6252927196	19	97982278	1	Cntn+vCg7UxZy6cOezysEvkBo3Q5jkJ/Msd4ISk+RzA=	0	0	0.0125	0.0318	1.907e-05	0
20736086087		6252927196	20	1471498491	1	Cntn+vCg7UxZy6cOezysEvkBo3Q5jkJ/Msd4ISk+RzA=	0	0	0.0125	0.0318	1.907e-05	0
20736086101		6252927196	21	284738103	1	Cntn+vCg7UxZy6cOezysEvkBo3Q5jkJ/Msd4ISk+RzA=	0	0	0.0125	0.0318	1.907e-05	0
20736086115		6252927196	22	4469837809	1	Cntn+vCg7UxZy6cOezysEvkBo3Q5jkJ/Msd4ISk+RzA=	0	0	0.0125	0.0318	1.907e-05	0
20736086129		6252927196	23	6569447	1	Cntn+vCg7UxZy6cOezysEvkBo3Q5jkJ/Msd4ISk+RzA=	0	0	0.0125	0.0318	1.907e-05	0
20736086143		6252927196	24	682795	1	Cntn+vCg7UxZy6cOezysEvkBo3Q5jkJ/Msd4ISk+RzA=	0	0	0.0125	0.0318	1.907e-05	0
20736086157		6252927196	25	705786	1	Cntn+vCg7UxZy6cOezysEvkBo3Q5jkJ/Msd4ISk+RzA=	0	0	0.0125	0.0318	1.907e-05	0
20736086171		6252927196	26	4820137595	1	Cntn+vCg7UxZy6cOezysEvkBo3Q5jkJ/Msd4ISk+RzA=	0	0	0.0125	0.0318	1.907e-05	0
20736086185		6252927196	27	1436334094	1	Cntn+vCg7UxZy6cOezysEvkBo3Q5jkJ/Msd4ISk+RzA=	0	0	0.0125	0.0318	1.907e-05	0
20736086199		6252927196	28	340153818	1	Cntn+vCg7UxZy6cOezysEvkBo3Q5jkJ/Msd4ISk+RzA=	0	0	0.0125	0.0318	1.907e-05	0
20736086213		6252927196	29	217833831	1	Cntn+vCg7UxZy6cOezysEvkBo3Q5jkJ/Msd4ISk+RzA=	0	0	0.0125	0.0318	1.907e-05	0
20736086227		6252927196	30	38660230	1	Cntn+vCg7UxZy6cOezysEvkBo3Q5jkJ/Msd4ISk+RzA=	0	0	0.0125	0.0318	1.907e-05	0
20736086241		6252927196	31	257803274	1	Cntn+vCg7UxZy6cOezysEvkBo3Q5jkJ/Msd4ISk+RzA=	0	0	0.0125	0.0318	1.907e-05	0
20736086255		6252927196	32	6641434	1	Cntn+vCg7UxZy6cOezysEvkBo3Q5jkJ/Msd4ISk+RzA=	0	0	0.0125	0.0318	1.907e-05	0
20736086269		6252927196	33	1436323957	1	Cntn+vCg7UxZy6cOezysEvkBo3Q5jkJ/Msd4ISk+RzA=	0	0	0.0125	0.0318	1.907e-05	0
20736086283		6252927196	34	317496444	1	Cntn+vCg7UxZy6cOezysEvkBo3Q5jkJ/Msd4ISk+RzA=	0	0	0.0125	0.0318	1.907e-05	0
20736086297		6252927196	35	2801698964	1	Cntn+vCg7UxZy6cOezysEvkBo3Q5jkJ/Msd4ISk+RzA=	0	0	0.0125	0.0318	1.907e-05	0
20736086311		6252927196	36	257408563	1	Cntn+vCg7UxZy6cOezysEvkBo3Q5jkJ/Msd4ISk+RzA=	0	0	0.0125	0.0318	1.907e-05	0
20736086325		6252927196	37	368989734	1	Cntn+vCg7UxZy6cOezysEvkBo3Q5jkJ/Msd4ISk+RzA=	0	0	0.0125	0.0318	1.907e-05	0
20736086339		6252927196	38	4088965171	1	Cntn+vCg7UxZy6cOezysEvkBo3Q5jkJ/Msd4ISk+RzA=	0	0	0.0125	0.0318	1.907e-05	0
20736086353		6252927196	39	6565056	1	Cntn+vCg7UxZy6cOezysEvkBo3Q5jkJ/Msd4ISk+RzA=	0	0	0.0125	0.0318	1.907e-05	0
20736086367		6252927196	40	336074066	1	Cntn+vCg7UxZy6cOezysEvkBo3Q5jkJ/Msd4ISk+RzA=	0	0	0.0125	0.0318	1.907e-05	0
20736086381		6252927196	41	903653	1	Cntn+vCg7UxZy6cOezysEvkBo3Q5jkJ/Msd4ISk+RzA=	0	0	0.0125	0.0318	1.907e-05	0
20736086395		6252927196	42	16916961	1	Cntn+vCg7UxZy6cOezysEvkBo3Q5jkJ/Msd4ISk+RzA=	0	0	0.0125	0.0318	1.907e-05	0
20736086409		6252927196	43	329139380	1	Cntn+vCg7UxZy6cOezysEvkBo3Q5jkJ/Msd4ISk+RzA=	0	0	0.0125	0.0318	1.907e-05	0
20736086423		6252927196	44	1515366863	1	Cntn+vCg7UxZy6cOezysEvkBo3Q5jkJ/Msd4ISk+RzA=	0	0	0.0125	0.0318	1.907e-05	0
20736086437		6252927196	45	1335585	1	Cntn+vCg7UxZy6cOezysEvkBo3Q5jkJ/Msd4ISk+RzA=	0	0	0.0125	0.0318	1.907e-05	0
20736086451		6252927196	46	600822371	1	Cntn+vCg7UxZy6cOezysEvkBo3Q5jkJ/Msd4ISk+RzA=	0	0	0.0125	0.0318	1.907e-05	0
20736086465		6252927196	47	317470590	1	Cntn+vCg7UxZy6cOezysEvkBo3Q5jkJ/Msd4ISk+RzA=	0	0	0.0125	0.0318	1.907e-05	0
20736086479		6252927196	48	929587440	1	Cntn+vCg7UxZy6cOezysEvkBo3Q5jkJ/Msd4ISk+RzA=	0	0	0.0125	0.0318	1.907e-05	0
20736086493		6252927196	49	616325418	1	Cntn+vCg7UxZy6cOezysEvkBo3Q5jkJ/Msd4ISk+RzA=	0	0	0.0125	0.0318	1.907e-05	0
20736086507		6252927196	50	317488669	1	Cntn+vCg7UxZy6cOezysEvkBo3Q5jkJ/Msd4ISk+RzA=	0	0	0.0125	0.0318	1.907e-05	0
20736086521		6252927196	51	1094097	1	Cntn+vCg7UxZy6cOezysEvkBo3Q5jkJ/Msd4ISk+RzA=	0	0	0.0125	0.0318	1.907e-05	0
20736086535		6252927196	52	7777244	1	Cntn+vCg7UxZy6cOezysEvkBo3Q5jkJ/Msd4ISk+RzA=	0	0	0.0125	0.0318	1.907e-05	0
20736086549		6252927196	53	1436493960	1	Cntn+vCg7UxZy6cOezysEvkBo3Q5jkJ/Msd4ISk+RzA=	0	0	0.0125	0.0318	1.907e-05	0
20736086563		6252927196	54	3630727628	1	Cntn+vCg7UxZy6cOezysEvkBo3Q5jkJ/Msd4ISk+RzA=	0	0	0.0125	0.0318	1.907e-05	0
20736086577		6252927196	55	5017317661	1	Cntn+vCg7UxZy6cOezysEvkBo3Q5jkJ/Msd4ISk+RzA=	0	0	0.0125	0.0318	1.907e-05	0
20736086591		6252927196	56	294763364	1	Cntn+vCg7UxZy6cOezysEvkBo3Q5jkJ/Msd4ISk+RzA=	0	0	0.0125	0.0318	1.907e-05	0
20736086605		6252927196	57	2367310220	1	Cntn+vCg7UxZy6cOezysEvkBo3Q5jkJ/Msd4ISk+RzA=	0	0	0.0125	0.0318	1.907e-05	0
20736086619		6252927196	58	717315	1	Cntn+vCg7UxZy6cOezysEvkBo3Q5jkJ/Msd4ISk+RzA=	0	0	0.0125	0.0318	1.907e-05	0
20736086633		6252927196	59	4820248525	1	Cntn+vCg7UxZy6cOezysEvkBo3Q5jkJ/Msd4ISk+RzA=	0	0	0.0125	0.0318	1.907e-05	0
20736086647		6252927196	60	672399	1	Cntn+vCg7UxZy6cOezysEvkBo3Q5jkJ/Msd4ISk+RzA=	0	0	0.0125	0.0318	1.907e-05	0
20736086661		6252927196	61	484206044	1	Cntn+vCg7UxZy6cOezysEvkBo3Q5jkJ/Msd4ISk+RzA=	0	0	0.0125	0.0318	1.907e-05	0
20736086675		6252927196	62	1271008	1	Cntn+vCg7UxZy6cOezysEvkBo3Q5jkJ/Msd4ISk+RzA=	0	0	0.0125	0.0318	1.907e-05	0
20736086689		6252927196	63	3306410865	1	Cntn+vCg7UxZy6cOezysEvkBo3Q5jkJ/Msd4ISk+RzA=	0	0	0.0125	0.0318	1.907e-05	0
20736086703		6252927196	64	4820138090	1	Cntn+vCg7UxZy6cOezysEvkBo3Q5jkJ/Msd4ISk+RzA=	0	0	0.0125	0.0318	1.907e-05	0
20736086717		6252927196	65	1436302995	1	Cntn+vCg7UxZy6cOezysEvkBo3Q5jkJ/Msd4ISk+RzA=	0	0	0.0125	0.0318	1.907e-05	0
20736086731		6252927196	66	381371	1	Cntn+vCg7UxZy6cOezysEvkBo3Q5jkJ/Msd4ISk+RzA=	0	0	0.0125	0.0318	1.907e-05	0
20736086745		6252927196	67	906880	1	Cntn+vCg7UxZy6cOezysEvkBo3Q5jkJ/Msd4ISk+RzA=	0	0	0.0125	0.0318	1.907e-05	0
20736086759		6252927196	68	1271735	1	Cntn+vCg7UxZy6cOezysEvkBo3Q5jkJ/Msd4ISk+RzA=	0	0	0.0125	0.0318	1.907e-05	0
20736086773		6252927196	69	6568396	1	Cntn+vCg7UxZy6cOezysEvkBo3Q5jkJ/Msd4ISk+RzA=	0	0	0.0125	0.0318	1.907e-05	0
20736086787		6252927196	70	6566949	1	Cntn+vCg7UxZy6cOezysEvkBo3Q5jkJ/Msd4ISk+RzA=	0	0	0.0125	0.0318	1.907e-05	0
20736086801		6252927196	71	257396068	1	Cntn+vCg7UxZy6cOezysEvkBo3Q5jkJ/Msd4ISk+RzA=	0	0	0.0125	0.0318	1.907e-05	0
20736086815		6252927196	72	704520506	1	Cntn+vCg7UxZy6cOezysEvkBo3Q5jkJ/Msd4ISk+RzA=	0	0	0.0125	0.0318	1.907e-05	0
20736086829		6252927196	73	431072950	1	Cntn+vCg7UxZy6cOezysEvkBo3Q5jkJ/Msd4ISk+RzA=	0	0	0.0125	0.0318	1.907e-05	0
20736086843		6252927196	74	789537090	1	Cntn+vCg7UxZy6cOezysEvkBo3Q5jkJ/Msd4ISk+RzA=	0	0	0.0125	0.0318	1.907e-05	0
20736086857		6252927196	75	288944618	1	Cntn+vCg7UxZy6cOezysEvkBo3Q5jkJ/Msd4ISk+RzA=	0	0	0.0125	0.0318	1.907e-05	0
20736086871		6252927196	76	257333192	1	Cntn+vCg7UxZy6cOezysEvkBo3Q5jkJ/Msd4ISk+RzA=	0	0	0.0125	0.0318	1.907e-05	0
20736086885		6252927196	77	6608660	1	Cntn+vCg7UxZy6cOezysEvkBo3Q5jkJ/Msd4ISk+RzA=	0	0	0.0125	0.0318	1.907e-05	0
20736086899		6252927196	78	4156739964	1	Cntn+vCg7UxZy6cOezysEvkBo3Q5jkJ/Msd4ISk+RzA=	0	0	0.0125	0.0318	1.907e-05	0
20736086913		6252927196	79	372620501	1	Cntn+vCg7UxZy6cOezysEvkBo3Q5jkJ/Msd4ISk+RzA=	0	0	0.0125	0.0318	1.907e-05	0
20736086927		6252927196	80	4858985600	1	Cntn+vCg7UxZy6cOezysEvkBo3Q5jkJ/Msd4ISk+RzA=	0	0	0.0125	0.0318	1.907e-05	0
20736086941		6252927196	81	2357716390	1	Cntn+vCg7UxZy6cOezysEvkBo3Q5jkJ/Msd4ISk+RzA=	0	0	0.0125	0.0318	1.907e-05	0
20736086955		6252927196	82	1271213	1	Cntn+vCg7UxZy6cOezysEvkBo3Q5jkJ/Msd4ISk+RzA=	0	0	0.0125	0.0318	1.907e-05	0
20736086969		6252927196	83	716060	1	Cntn+vCg7UxZy6cOezysEvkBo3Q5jkJ/Msd4ISk+RzA=	0	0	0.0125	0.0318	1.907e-05	0
20736086983		6252927196	84	4820236249	1	Cntn+vCg7UxZy6cOezysEvkBo3Q5jkJ/Msd4ISk+RzA=	0	0	0.0125	0.0318	1.907e-05	0
20736086997		6252927196	85	1303326	1	Cntn+vCg7UxZy6cOezysEvkBo3Q5jkJ/Msd4ISk+RzA=	0	0	0.0125	0.0318	1.907e-05	0
20736087011		6252927196	86	449895544	1	Cntn+vCg7UxZy6cOezysEvkBo3Q5jkJ/Msd4ISk+RzA=	0	0	0.0125	0.0318	1.907e-05	0
20736087025		6252927196	87	1331907	1	Cntn+vCg7UxZy6cOezysEvkBo3Q5jkJ/Msd4ISk+RzA=	0	0	0.0125	0.0318	1.907e-05	0
20736087039		6252927196	88	351661454	1	Cntn+vCg7UxZy6cOezysEvkBo3Q5jkJ/Msd4ISk+RzA=	0	0	0.0125	0.0318	1.907e-05	0
20736087053		6252927196	89	2347183346	1	Cntn+vCg7UxZy6cOezysEvkBo3Q5jkJ/Msd4ISk+RzA=	0	0	0.0125	0.0318	1.907e-05	0
20736087067		6252927196	90	317496414	1	Cntn+vCg7UxZy6cOezysEvkBo3Q5jkJ/Msd4ISk+RzA=	0	0	0.0125	0.0318	1.907e-05	0
20736087081		6252927196	91	422084	1	Cntn+vCg7UxZy6cOezysEvkBo3Q5jkJ/Msd4ISk+RzA=	0	0	0.0125	0.0318	1.907e-05	0
20736087095		6252927196	92	450512000	1	Cntn+vCg7UxZy6cOezysEvkBo3Q5jkJ/Msd4ISk+RzA=	0	0	0.0125	0.0318	1.907e-05	0
20736087115		6252927196	93	3602247804	1	Cntn+vCg7UxZy6cOezysEvkBo3Q5jkJ/Msd4ISk+RzA=	0	0	0.0125	0.0318	1.907e-05	0
20736087135		6252927196	94	603108	1	Cntn+vCg7UxZy6cOezysEvkBo3Q5jkJ/Msd4ISk+RzA=	0	0	0.0125	0.0318	1.907e-05	0
20736087155		6252927196	95	97922056	1	Cntn+vCg7UxZy6cOezysEvkBo3Q5jkJ/Msd4ISk+RzA=	0	0	0.0125	0.0318	1.907e-05	0
20736087175		6252927196	96	3938737313	1	Cntn+vCg7UxZy6cOezysEvkBo3Q5jkJ/Msd4ISk+RzA=	0	0	0.0125	0.0318	1.907e-05	0
20736087195		6252927196	97	1274705	1	Cntn+vCg7UxZy6cOezysEvkBo3Q5jkJ/Msd4ISk+RzA=	0	0	0.0125	0.0318	1.907e-05	0
20736087215		6252927196	98	1436330292	1	Cntn+vCg7UxZy6cOezysEvkBo3Q5jkJ/Msd4ISk+RzA=	0	0	0.0125	0.0318	1.907e-05	0
20736087235		6252927196	99	1093563	1	Cntn+vCg7UxZy6cOezysEvkBo3Q5jkJ/Msd4ISk+RzA=	0	0	0.0125	0.0318	1.907e-05	0
20736087255		6252927196	100	1335582	1	Cntn+vCg7UxZy6cOezysEvkBo3Q5jkJ/Msd4ISk+RzA=	0	0	0.0125	0.0318	1.907e-05	0
20736087275		6252927196	101	711933	1	Cntn+vCg7UxZy6cOezysEvkBo3Q5jkJ/Msd4ISk+RzA=	0	0	0.0125	0.0318	1.907e-05	0
20736087295		6252927196	102	587047536	1	Cntn+vCg7UxZy6cOezysEvkBo3Q5jkJ/Msd4ISk+RzA=	0	0	0.0125	0.0318	1.907e-05	0
20736087315		6252927196	103	478267318	1	Cntn+vCg7UxZy6cOezysEvkBo3Q5jkJ/Msd4ISk+RzA=	0	0	0.0125	0.0318	1.907e-05	0
20736087335		6252927196	104	4479344476	1	Cntn+vCg7UxZy6cOezysEvkBo3Q5jkJ/Msd4ISk+RzA=	0	0	0.0125	0.0318	1.907e-05	0
20736087355		6252927196	105	38643519	1	Cntn+vCg7UxZy6cOezysEvkBo3Q5jkJ/Msd4ISk+RzA=	0	0	0.0125	0.0318	1.907e-05	0
20736087375		6252927196	106	400426652	1	Cntn+vCg7UxZy6cOezysEvkBo3Q5jkJ/Msd4ISk+RzA=	0	0	0.0125	0.0318	1.907e-05	0
20736087395		6252927196	107	3337940322	1	Cntn+vCg7UxZy6cOezysEvkBo3Q5jkJ/Msd4ISk+RzA=	0	0	0.0125	0.0318	1.907e-05	0
20736087415		6252927196	108	4478512150	1	Cntn+vCg7UxZy6cOezysEvkBo3Q5jkJ/Msd4ISk+RzA=	0	0	0.0125	0.0318	1.907e-05	0
20736087438		6252927196	109	660927	1	Cntn+vCg7UxZy6cOezysEvkBo3Q5jkJ/Msd4ISk+RzA=	0	0	0.0125	0.0318	1.907e-05	0
20736087458		6252927196	110	681910	1	Cntn+vCg7UxZy6cOezysEvkBo3Q5jkJ/Msd4ISk+RzA=	0	0	0.0125	0.0318	1.907e-05	0
20736087478		6252927196	111	605244181	1	Cntn+vCg7UxZy6cOezysEvkBo3Q5jkJ/Msd4ISk+RzA=	0	0	0.0125	0.0318	1.907e-05	0
20736087498		6252927196	112	3940718109	1	Cntn+vCg7UxZy6cOezysEvkBo3Q5jkJ/Msd4ISk+RzA=	0	0	0.0125	0.0318	1.907e-05	0
20736087518		6252927196	113	336068547	1	Cntn+vCg7UxZy6cOezysEvkBo3Q5jkJ/Msd4ISk+RzA=	0	0	0.0125	0.0318	1.907e-05	0
20736087539		6252927196	114	336061596	1	Cntn+vCg7UxZy6cOezysEvkBo3Q5jkJ/Msd4ISk+RzA=	0	0	0.0125	0.0318	1.907e-05	0
20736087559		6252927196	115	904304	1	Cntn+vCg7UxZy6cOezysEvkBo3Q5jkJ/Msd4ISk+RzA=	0	0	0.0125	0.0318	1.907e-05	0
20736087579		6252927196	116	6608804	1	Cntn+vCg7UxZy6cOezysEvkBo3Q5jkJ/Msd4ISk+RzA=	0	0	0.0125	0.0318	1.907e-05	0
20736087599		6252927196	117	705618	1	Cntn+vCg7UxZy6cOezysEvkBo3Q5jkJ/Msd4ISk+RzA=	0	0	0.0125	0.0318	1.907e-05	0
20736087619		6252927196	118	6608514	1	Cntn+vCg7UxZy6cOezysEvkBo3Q5jkJ/Msd4ISk+RzA=	0	0	0.0125	0.0318	1.907e-05	0
20736087639		6252927196	119	6568108	1	Cntn+vCg7UxZy6cOezysEvkBo3Q5jkJ/Msd4ISk+RzA=	0	0	0.0125	0.0318	1.907e-05	0
20736087659		6252927196	120	4303979754	1	Cntn+vCg7UxZy6cOezysEvkBo3Q5jkJ/Msd4ISk+RzA=	0	0	0.0125	0.0318	1.907e-05	0
20736087679		6252927196	121	765858	1	Cntn+vCg7UxZy6cOezysEvkBo3Q5jkJ/Msd4ISk+RzA=	0	0	0.0125	0.0318	1.907e-05	0
20736087699		6252927196	122	1093967498	1	Cntn+vCg7UxZy6cOezysEvkBo3Q5jkJ/Msd4ISk+RzA=	0	0	0.0125	0.0318	1.907e-05	0
20736087719		6252927196	123	705751	1	Cntn+vCg7UxZy6cOezysEvkBo3Q5jkJ/Msd4ISk+RzA=	0	0	0.0125	0.0318	1.907e-05	0
20736087739		6252927196	124	6565007	1	Cntn+vCg7UxZy6cOezysEvkBo3Q5jkJ/Msd4ISk+RzA=	0	0	0.0125	0.0318	1.907e-05	0
20736087759		6252927196	125	97966035	1	Cntn+vCg7UxZy6cOezysEvkBo3Q5jkJ/Msd4ISk+RzA=	0	0	0.0125	0.0318	1.907e-05	0
20736087779		6252927196	126	227445811	1	Cntn+vCg7UxZy6cOezysEvkBo3Q5jkJ/Msd4ISk+RzA=	0	0	0.0125	0.0318	1.907e-05	0
20736087799		6252927196	127	294902503	1	Cntn+vCg7UxZy6cOezysEvkBo3Q5jkJ/Msd4ISk+RzA=	0	0	0.0125	0.0318	1.907e-05	0
20736087819		6252927196	128	3739590710	1	Cntn+vCg7UxZy6cOezysEvkBo3Q5jkJ/Msd4ISk+RzA=	0	0	0.0125	0.0318	1.907e-05	0
20736087839		6252927196	129	4304847115	1	Cntn+vCg7UxZy6cOezysEvkBo3Q5jkJ/Msd4ISk+RzA=	0	0	0.0125	0.0318	1.907e-05	0
20736087859		6252927196	130	4802474338	1	Cntn+vCg7UxZy6cOezysEvkBo3Q5jkJ/Msd4ISk+RzA=	0	0	0.0125	0.0318	1.907e-05	0
20736087879		6252927196	131	2595975743	1	Cntn+vCg7UxZy6cOezysEvkBo3Q5jkJ/Msd4ISk+RzA=	0	0	0.0125	0.0318	1.907e-05	0
20736087899		6252927196	132	31031759	1	Cntn+vCg7UxZy6cOezysEvkBo3Q5jkJ/Msd4ISk+RzA=	0	0	0.0125	0.0318	1.907e-05	0
20736087919		6252927196	133	351640917	1	Cntn+vCg7UxZy6cOezysEvkBo3Q5jkJ/Msd4ISk+RzA=	0	0	0.0125	0.0318	1.907e-05	0
20736087939		6252927196	134	2605466924	1	Cntn+vCg7UxZy6cOezysEvkBo3Q5jkJ/Msd4ISk+RzA=	0	0	0.0125	0.0318	1.907e-05	0
20736087959		6252927196	135	38744677	1	Cntn+vCg7UxZy6cOezysEvkBo3Q5jkJ/Msd4ISk+RzA=	0	0	0.0125	0.0318	1.907e-05	0
20736087979		6252927196	136	448762348	1	Cntn+vCg7UxZy6cOezysEvkBo3Q5jkJ/Msd4ISk+RzA=	0	0	0.0125	0.0318	1.907e-05	0
20736087993		6252927196	137	4497606319	1	Cntn+vCg7UxZy6cOezysEvkBo3Q5jkJ/Msd4ISk+RzA=	0	0	0.0125	0.0318	1.907e-05	0
20736088007		6252927196	138	1273027	1	Cntn+vCg7UxZy6cOezysEvkBo3Q5jkJ/Msd4ISk+RzA=	0	0	0.0125	0.0318	1.907e-05	0
20736088021		6252927196	139	4820075588	1	Cntn+vCg7UxZy6cOezysEvkBo3Q5jkJ/Msd4ISk+RzA=	0	0	0.0125	0.0318	1.907e-05	0
20736088035		6252927196	140	219245081	1	Cntn+vCg7UxZy6cOezysEvkBo3Q5jkJ/Msd4ISk+RzA=	0	0	0.0125	0.0318	1.907e-05	0
20736088049		6252927196	141	4304150856	1	Cntn+vCg7UxZy6cOezysEvkBo3Q5jkJ/Msd4ISk+RzA=	0	0	0.0125	0.0318	1.907e-05	0
20736088063		6252927196	142	587080532	1	Cntn+vCg7UxZy6cOezysEvkBo3Q5jkJ/Msd4ISk+RzA=	0	0	0.0125	0.0318	1.907e-05	0
20736088077		6252927196	143	3890992194	1	Cntn+vCg7UxZy6cOezysEvkBo3Q5jkJ/Msd4ISk+RzA=	0	0	0.0125	0.0318	1.907e-05	0
20736088091		6252927196	144	421565	1	Cntn+vCg7UxZy6cOezysEvkBo3Q5jkJ/Msd4ISk+RzA=	0	0	0.0125	0.0318	1.907e-05	0
20736088105		6252927196	145	1094373	1	Cntn+vCg7UxZy6cOezysEvkBo3Q5jkJ/Msd4ISk+RzA=	0	0	0.0125	0.0318	1.907e-05	0
20736088119		6252927196	146	3349142245	1	Cntn+vCg7UxZy6cOezysEvkBo3Q5jkJ/Msd4ISk+RzA=	0	0	0.0125	0.0318	1.907e-05	0
20736088133		6252927196	147	710949	1	Cntn+vCg7UxZy6cOezysEvkBo3Q5jkJ/Msd4ISk+RzA=	0	0	0.0125	0.0318	1.907e-05	0
20736088147		6252927196	148	6565530	1	Cntn+vCg7UxZy6cOezysEvkBo3Q5jkJ/Msd4ISk+RzA=	0	0	0.0125	0.0318	1.907e-05	0
20736088161		6252927196	149	1274293	1	Cntn+vCg7UxZy6cOezysEvkBo3Q5jkJ/Msd4ISk+RzA=	0	0	0.0125	0.0318	1.907e-05	0
20736088175		6252927196	150	4820318122	1	Cntn+vCg7UxZy6cOezysEvkBo3Q5jkJ/Msd4ISk+RzA=	0	0	0.0125	0.0318	1.907e-05	0
20736088189		6252927196	151	1155611521	1	Cntn+vCg7UxZy6cOezysEvkBo3Q5jkJ/Msd4ISk+RzA=	0	0	0.0125	0.0318	1.907e-05	0
20736088203		6252927196	152	351604305	1	Cntn+vCg7UxZy6cOezysEvkBo3Q5jkJ/Msd4ISk+RzA=	0	0	0.0125	0.0318	1.907e-05	0
20736088217		6252927196	153	682311	1	Cntn+vCg7UxZy6cOezysEvkBo3Q5jkJ/Msd4ISk+RzA=	0	0	0.0125	0.0318	1.907e-05	0
20736088231		6252927196	154	257335673	1	Cntn+vCg7UxZy6cOezysEvkBo3Q5jkJ/Msd4ISk+RzA=	0	0	0.0125	0.0318	1.907e-05	0
20736088245		6252927196	155	4039445026	1	Cntn+vCg7UxZy6cOezysEvkBo3Q5jkJ/Msd4ISk+RzA=	0	0	0.0125	0.0318	1.907e-05	0
20736088259		6252927196	156	564425762	1	Cntn+vCg7UxZy6cOezysEvkBo3Q5jkJ/Msd4ISk+RzA=	0	0	0.0125	0.0318	1.907e-05	0
20736088273		6252927196	157	854760531	1	Cntn+vCg7UxZy6cOezysEvkBo3Q5jkJ/Msd4ISk+RzA=	0	0	0.0125	0.0318	1.907e-05	0
20736088287		6252927196	158	4303269227	1	Cntn+vCg7UxZy6cOezysEvkBo3Q5jkJ/Msd4ISk+RzA=	0	0	0.0125	0.0318	1.907e-05	0
20736088301		6252927196	159	257348908	1	Cntn+vCg7UxZy6cOezysEvkBo3Q5jkJ/Msd4ISk+RzA=	0	0	0.0125	0.0318	1.907e-05	0
20736088315		6252927196	160	7781494	1	Cntn+vCg7UxZy6cOezysEvkBo3Q5jkJ/Msd4ISk+RzA=	0	0	0.0125	0.0318	1.907e-05	0
20736088329		6252927196	161	351614113	1	Cntn+vCg7UxZy6cOezysEvkBo3Q5jkJ/Msd4ISk+RzA=	0	0	0.0125	0.0318	1.907e-05	0
20736088343		6252927196	162	5773924	1	Cntn+vCg7UxZy6cOezysEvkBo3Q5jkJ/Msd4ISk+RzA=	0	0	0.0125	0.0318	1.907e-05	0
20736088357		6252927196	163	487541	1	Cntn+vCg7UxZy6cOezysEvkBo3Q5jkJ/Msd4ISk+RzA=	0	0	0.0125	0.0318	1.907e-05	0
20736088371		6252927196	164	6608773	1	Cntn+vCg7UxZy6cOezysEvkBo3Q5jkJ/Msd4ISk+RzA=	0	0	0.0125	0.0318	1.907e-05	0
20736088385		6252927196	165	6641441	1	Cntn+vCg7UxZy6cOezysEvkBo3Q5jkJ/Msd4ISk+RzA=	0	0	0.0125	0.0318	1.907e-05	0
20736088399		6252927196	166	4013652299	1	Cntn+vCg7UxZy6cOezysEvkBo3Q5jkJ/Msd4ISk+RzA=	0	0	0.0125	0.0318	1.907e-05	0
20736088413		6252927196	167	317808034	1	Cntn+vCg7UxZy6cOezysEvkBo3Q5jkJ/Msd4ISk+RzA=	0	0	0.0125	0.0318	1.907e-05	0
20736088427		6252927196	168	4089661277	1	Cntn+vCg7UxZy6cOezysEvkBo3Q5jkJ/Msd4ISk+RzA=	0	0	0.0125	0.0318	1.907e-05	0
20736088441		6252927196	169	4820211571	1	Cntn+vCg7UxZy6cOezysEvkBo3Q5jkJ/Msd4ISk+RzA=	0	0	0.0125	0.0318	1.907e-05	0
20736088455		6252927196	170	284783798	1	Cntn+vCg7UxZy6cOezysEvkBo3Q5jkJ/Msd4ISk+RzA=	0	0	0.0125	0.0318	1.907e-05	0
20736088469		6252927196	171	4802491016	1	Cntn+vCg7UxZy6cOezysEvkBo3Q5jkJ/Msd4ISk+RzA=	0	0	0.0125	0.0318	1.907e-05	0
20736088489		6252927196	172	7576169	1	Cntn+vCg7UxZy6cOezysEvkBo3Q5jkJ/Msd4ISk+RzA=	0	0	0.0125	0.0318	1.907e-05	0
20736088509		6252927196	173	13010154	1	Cntn+vCg7UxZy6cOezysEvkBo3Q5jkJ/Msd4ISk+RzA=	0	0	0.0125	0.0318	1.907e-05	0
20736088529		6252927196	174	789827300	1	Cntn+vCg7UxZy6cOezysEvkBo3Q5jkJ/Msd4ISk+RzA=	0	0	0.0125	0.0318	1.907e-05	0
20736088549		6252927196	175	124555606	1	Cntn+vCg7UxZy6cOezysEvkBo3Q5jkJ/Msd4ISk+RzA=	0	0	0.0125	0.0318	1.907e-05	0
20736088569		6252927196	176	4043124013	1	Cntn+vCg7UxZy6cOezysEvkBo3Q5jkJ/Msd4ISk+RzA=	0	0	0.0125	0.0318	1.907e-05	0
20736088589		6252927196	177	318418982	1	Cntn+vCg7UxZy6cOezysEvkBo3Q5jkJ/Msd4ISk+RzA=	0	0	0.0125	0.0318	1.907e-05	0
20736088609		6252927196	178	956371074	1	Cntn+vCg7UxZy6cOezysEvkBo3Q5jkJ/Msd4ISk+RzA=	0	0	0.0125	0.0318	1.907e-05	0
20736088629		6252927196	179	294934182	1	Cntn+vCg7UxZy6cOezysEvkBo3Q5jkJ/Msd4ISk+RzA=	0	0	0.0125	0.0318	1.907e-05	0
20736088649		6252927196	180	4820140214	1	Cntn+vCg7UxZy6cOezysEvkBo3Q5jkJ/Msd4ISk+RzA=	0	0	0.0125	0.0318	1.907e-05	0
20736088669		6252927196	181	227323298	1	Cntn+vCg7UxZy6cOezysEvkBo3Q5jkJ/Msd4ISk+RzA=	0	0	0.0125	0.0318	1.907e-05	0
20736088689		6252927196	182	16909037	1	Cntn+vCg7UxZy6cOezysEvkBo3Q5jkJ/Msd4ISk+RzA=	0	0	0.0125	0.0318	1.907e-05	0
20736088709		6252927196	183	1326697	1	Cntn+vCg7UxZy6cOezysEvkBo3Q5jkJ/Msd4ISk+RzA=	0	0	0.0125	0.0318	1.907e-05	0
20736088729		6252927196	184	38737050	1	Cntn+vCg7UxZy6cOezysEvkBo3Q5jkJ/Msd4ISk+RzA=	0	0	0.0125	0.0318	1.907e-05	0
20736088749		6252927196	185	4802092023	1	Cntn+vCg7UxZy6cOezysEvkBo3Q5jkJ/Msd4ISk+RzA=	0	0	0.0125	0.0318	1.907e-05	0
20736088769		6252927196	186	1343094	1	Cntn+vCg7UxZy6cOezysEvkBo3Q5jkJ/Msd4ISk+RzA=	0	0	0.0125	0.0318	1.907e-05	0
20736088789		6252927196	187	711268	1	Cntn+vCg7UxZy6cOezysEvkBo3Q5jkJ/Msd4ISk+RzA=	0	0	0.0125	0.0318	1.907e-05	0
20736088809		6252927196	188	431050246	1	Cntn+vCg7UxZy6cOezysEvkBo3Q5jkJ/Msd4ISk+RzA=	0	0	0.0125	0.0318	1.907e-05	0
20736088829		6252927196	189	672220	1	Cntn+vCg7UxZy6cOezysEvkBo3Q5jkJ/Msd4ISk+RzA=	0	0	0.0125	0.0318	1.907e-05	0
20736088849		6252927196	190	4302224596	1	Cntn+vCg7UxZy6cOezysEvkBo3Q5jkJ/Msd4ISk+RzA=	0	0	0.0125	0.0318	1.907e-05	0
20736088869		6252927196	191	5782217	1	Cntn+vCg7UxZy6cOezysEvkBo3Q5jkJ/Msd4ISk+RzA=	0	0	0.0125	0.0318	1.907e-05	0
20736088889		6252927196	192	284791567	1	Cntn+vCg7UxZy6cOezysEvkBo3Q5jkJ/Msd4ISk+RzA=	0	0	0.0125	0.0318	1.907e-05	0
20736088909		6252927196	193	317278314	1	Cntn+vCg7UxZy6cOezysEvkBo3Q5jkJ/Msd4ISk+RzA=	0	0	0.0125	0.0318	1.907e-05	0
20736088929		6252927196	194	3626098114	1	Cntn+vCg7UxZy6cOezysEvkBo3Q5jkJ/Msd4ISk+RzA=	0	0	0.0125	0.0318	1.907e-05	0
20736088949		6252927196	195	381234	1	Cntn+vCg7UxZy6cOezysEvkBo3Q5jkJ/Msd4ISk+RzA=	0	0	0.0125	0.0318	1.907e-05	0
20736088969		6252927196	196	381384	1	Cntn+vCg7UxZy6cOezysEvkBo3Q5jkJ/Msd4ISk+RzA=	0	0	0.0125	0.0318	1.907e-05	0
20736088989		6252927196	197	1233438	1	Cntn+vCg7UxZy6cOezysEvkBo3Q5jkJ/Msd4ISk+RzA=	0	0	0.0125	0.0318	1.907e-05	0
20736089009		6252927196	198	6565333	1	Cntn+vCg7UxZy6cOezysEvkBo3Q5jkJ/Msd4ISk+RzA=	0	0	0.0125	0.0318	1.907e-05	0
20736089029		6252927196	199	294772026	1	Cntn+vCg7UxZy6cOezysEvkBo3Q5jkJ/Msd4ISk+RzA=	0	0	0.0125	0.0318	1.907e-05	0
20736089050		6252927196	200	705747	1	Cntn+vCg7UxZy6cOezysEvkBo3Q5jkJ/Msd4ISk+RzA=	0	0	0.0125	0.0318	1.907e-05	0
20736089070		6252927196	201	400468869	1	Cntn+vCg7UxZy6cOezysEvkBo3Q5jkJ/Msd4ISk+RzA=	0	0	0.0125	0.0318	1.907e-05	0
20736089090		6252927196	202	3251992992	1	Cntn+vCg7UxZy6cOezysEvkBo3Q5jkJ/Msd4ISk+RzA=	0	0	0.0125	0.0318	1.907e-05	0
20736089110		6252927196	203	5017353096	1	Cntn+vCg7UxZy6cOezysEvkBo3Q5jkJ/Msd4ISk+RzA=	0	0	0.0125	0.0318	1.907e-05	0
20736089130		6252927196	204	4820096817	1	Cntn+vCg7UxZy6cOezysEvkBo3Q5jkJ/Msd4ISk+RzA=	0	0	0.0125	0.0318	1.907e-05	0
20736089150		6252927196	205	227323214	1	Cntn+vCg7UxZy6cOezysEvkBo3Q5jkJ/Msd4ISk+RzA=	0	0	0.0125	0.0318	1.907e-05	0
20736089170		6252927196	206	228693140	1	Cntn+vCg7UxZy6cOezysEvkBo3Q5jkJ/Msd4ISk+RzA=	0	0	0.0125	0.0318	1.907e-05	0
20736089190		6252927196	207	450080747	1	Cntn+vCg7UxZy6cOezysEvkBo3Q5jkJ/Msd4ISk+RzA=	0	0	0.0125	0.0318	1.907e-05	0
20736089210		6252927196	208	2136041507	1	Cntn+vCg7UxZy6cOezysEvkBo3Q5jkJ/Msd4ISk+RzA=	0	0	0.0125	0.0318	1.907e-05	0
20736089230		6252927196	209	1436370167	1	Cntn+vCg7UxZy6cOezysEvkBo3Q5jkJ/Msd4ISk+RzA=	0	0	0.0125	0.0318	1.907e-05	0
20736089250		6252927196	210	1093457	1	Cntn+vCg7UxZy6cOezysEvkBo3Q5jkJ/Msd4ISk+RzA=	0	0	0.0125	0.0318	1.907e-05	0
20736089270		6252927196	211	565057245	1	Cntn+vCg7UxZy6cOezysEvkBo3Q5jkJ/Msd4ISk+RzA=	0	0	0.0125	0.0318	1.907e-05	0
20736089290		6252927196	212	4304730899	1	Cntn+vCg7UxZy6cOezysEvkBo3Q5jkJ/Msd4ISk+RzA=	0	0	0.0125	0.0318	1.907e-05	0
20736089304		6252927196	213	38708762	1	Cntn+vCg7UxZy6cOezysEvkBo3Q5jkJ/Msd4ISk+RzA=	0	0	0.0125	0.0318	1.907e-05	0
20736089318		6252927196	214	2421762192	1	Cntn+vCg7UxZy6cOezysEvkBo3Q5jkJ/Msd4ISk+RzA=	0	0	0.0125	0.0318	1.907e-05	0
20736089332		6252927196	215	6568293	1	Cntn+vCg7UxZy6cOezysEvkBo3Q5jkJ/Msd4ISk+RzA=	0	0	0.0125	0.0318	1.907e-05	0
20736089346		6252927196	216	1436369865	1	Cntn+vCg7UxZy6cOezysEvkBo3Q5jkJ/Msd4ISk+RzA=	0	0	0.0125	0.0318	1.907e-05	0
20736089360		6252927196	217	204233281	1	Cntn+vCg7UxZy6cOezysEvkBo3Q5jkJ/Msd4ISk+RzA=	0	0	0.0125	0.0318	1.907e-05	0
20736089374		6252927196	218	1269005	1	Cntn+vCg7UxZy6cOezysEvkBo3Q5jkJ/Msd4ISk+RzA=	0	0	0.0125	0.0318	1.907e-05	0
20736089388		6252927196	219	1272604	1	Cntn+vCg7UxZy6cOezysEvkBo3Q5jkJ/Msd4ISk+RzA=	0	0	0.0125	0.0318	1.907e-05	0
20736089402		6252927196	220	1340791	1	Cntn+vCg7UxZy6cOezysEvkBo3Q5jkJ/Msd4ISk+RzA=	0	0	0.0125	0.0318	1.907e-05	0
20736089416		6252927196	221	336030291	1	Cntn+vCg7UxZy6cOezysEvkBo3Q5jkJ/Msd4ISk+RzA=	0	0	0.0125	0.0318	1.907e-05	0
20736089430		6252927196	222	257500528	1	Cntn+vCg7UxZy6cOezysEvkBo3Q5jkJ/Msd4ISk+RzA=	0	0	0.0125	0.0318	1.907e-05	0
20736089444		6252927196	223	1343492	1	Cntn+vCg7UxZy6cOezysEvkBo3Q5jkJ/Msd4ISk+RzA=	0	0	0.0125	0.0318	1.907e-05	0
20736089458		6252927196	224	336068304	1	Cntn+vCg7UxZy6cOezysEvkBo3Q5jkJ/Msd4ISk+RzA=	0	0	0.0125	0.0318	1.907e-05	0
20736089472		6252927196	225	2601040900	1	Cntn+vCg7UxZy6cOezysEvkBo3Q5jkJ/Msd4ISk+RzA=	0	0	0.0125	0.0318	1.907e-05	0
20736089487		6252927196	226	68048625	1	Cntn+vCg7UxZy6cOezysEvkBo3Q5jkJ/Msd4ISk+RzA=	0	0	0.0125	0.0318	1.907e-05	0
20736089501		6252927196	227	347770360	1	Cntn+vCg7UxZy6cOezysEvkBo3Q5jkJ/Msd4ISk+RzA=	0	0	0.0125	0.0318	1.907e-05	0
20736089515		6252927196	228	257348525	1	Cntn+vCg7UxZy6cOezysEvkBo3Q5jkJ/Msd4ISk+RzA=	0	0	0.0125	0.0318	1.907e-05	0
20736089529		6252927196	229	4802905484	1	Cntn+vCg7UxZy6cOezysEvkBo3Q5jkJ/Msd4ISk+RzA=	0	0	0.0125	0.0318	1.907e-05	0
20736089543		6252927196	230	3867931922	1	Cntn+vCg7UxZy6cOezysEvkBo3Q5jkJ/Msd4ISk+RzA=	0	0	0.0125	0.0318	1.907e-05	0
20736089557		6252927196	231	1444657907	1	Cntn+vCg7UxZy6cOezysEvkBo3Q5jkJ/Msd4ISk+RzA=	0	0	0.0125	0.0318	1.907e-05	0
20736089571		6252927196	232	3338266372	1	Cntn+vCg7UxZy6cOezysEvkBo3Q5jkJ/Msd4ISk+RzA=	0	0	0.0125	0.0318	1.907e-05	0
20736089585		6252927196	233	418581	1	Cntn+vCg7UxZy6cOezysEvkBo3Q5jkJ/Msd4ISk+RzA=	0	0	0.0125	0.0318	1.907e-05	0
20736089599		6252927196	234	3550509982	1	Cntn+vCg7UxZy6cOezysEvkBo3Q5jkJ/Msd4ISk+RzA=	0	0	0.0125	0.0318	1.907e-05	0
20736089613		6252927196	235	6567686	1	Cntn+vCg7UxZy6cOezysEvkBo3Q5jkJ/Msd4ISk+RzA=	0	0	0.0125	0.0318	1.907e-05	0
20736089627		6252927196	236	317488584	1	Cntn+vCg7UxZy6cOezysEvkBo3Q5jkJ/Msd4ISk+RzA=	0	0	0.0125	0.0318	1.907e-05	0
20736089641		6252927196	237	3364737383	1	Cntn+vCg7UxZy6cOezysEvkBo3Q5jkJ/Msd4ISk+RzA=	0	0	0.0125	0.0318	1.907e-05	0
20736089655		6252927196	238	400501108	1	Cntn+vCg7UxZy6cOezysEvkBo3Q5jkJ/Msd4ISk+RzA=	0	0	0.0125	0.0318	1.907e-05	0
20736089669		6252927196	239	4874102959	1	Cntn+vCg7UxZy6cOezysEvkBo3Q5jkJ/Msd4ISk+RzA=	0	0	0.0125	0.0318	1.907e-05	0
20736089683		6252927196	240	370120901	1	Cntn+vCg7UxZy6cOezysEvkBo3Q5jkJ/Msd4ISk+RzA=	0	0	0.0125	0.0318	1.907e-05	0
20736089697		6252927196	241	4820092871	1	Cntn+vCg7UxZy6cOezysEvkBo3Q5jkJ/Msd4ISk+RzA=	0	0	0.0125	0.0318	1.907e-05	0
20736089711		6252927196	242	1092806	1	Cntn+vCg7UxZy6cOezysEvkBo3Q5jkJ/Msd4ISk+RzA=	0	0	0.0125	0.0318	1.907e-05	0
20736089725		6252927196	243	257408482	1	Cntn+vCg7UxZy6cOezysEvkBo3Q5jkJ/Msd4ISk+RzA=	0	0	0.0125	0.0318	1.907e-05	0
20736089739		6252927196	244	351642819	1	Cntn+vCg7UxZy6cOezysEvkBo3Q5jkJ/Msd4ISk+RzA=	0	0	0.0125	0.0318	1.907e-05	0
20736089753		6252927196	245	902637	1	Cntn+vCg7UxZy6cOezysEvkBo3Q5jkJ/Msd4ISk+RzA=	0	0	0.0125	0.0318	1.907e-05	0
20736089767		6252927196	246	7778112	1	Cntn+vCg7UxZy6cOezysEvkBo3Q5jkJ/Msd4ISk+RzA=	0	0	0.0125	0.0318	1.907e-05	0
20736089781		6252927196	247	317470591	1	Cntn+vCg7UxZy6cOezysEvkBo3Q5jkJ/Msd4ISk+RzA=	0	0	0.0125	0.0318	1.907e-05	0
20736089795		6252927196	248	1094729	1	Cntn+vCg7UxZy6cOezysEvkBo3Q5jkJ/Msd4ISk+RzA=	0	0	0.0125	0.0318	1.907e-05	0
20736089809		6252927196	249	1269981	1	Cntn+vCg7UxZy6cOezysEvkBo3Q5jkJ/Msd4ISk+RzA=	0	0	0.0125	0.0318	1.907e-05	0
20736089823		6252927196	250	1267879	1	Cntn+vCg7UxZy6cOezysEvkBo3Q5jkJ/Msd4ISk+RzA=	0	0	0.0125	0.0318	1.907e-05	0
20736089837		6252927196	251	12946095	1	Cntn+vCg7UxZy6cOezysEvkBo3Q5jkJ/Msd4ISk+RzA=	0	0	0.0125	0.0318	1.907e-05	0
20736089851		6252927196	252	4820103578	1	Cntn+vCg7UxZy6cOezysEvkBo3Q5jkJ/Msd4ISk+RzA=	0	0	0.0125	0.0318	1.907e-05	0
20736089865		6252927196	253	257406815	1	Cntn+vCg7UxZy6cOezysEvkBo3Q5jkJ/Msd4ISk+RzA=	0	0	0.0125	0.0318	1.907e-05	0
20736089885		6252927196	254	4303168674	1	Cntn+vCg7UxZy6cOezysEvkBo3Q5jkJ/Msd4ISk+RzA=	0	0	0.0125	0.0318	1.907e-05	0
20736089905		6252927196	255	4304105559	1	Cntn+vCg7UxZy6cOezysEvkBo3Q5jkJ/Msd4ISk+RzA=	0	0	0.0125	0.0318	1.907e-05	0
20736089925		6252927196	256	906328	1	Cntn+vCg7UxZy6cOezysEvkBo3Q5jkJ/Msd4ISk+RzA=	0	0	0.0125	0.0318	1.907e-05	0
20736089945		6252927196	257	97983610	1	Cntn+vCg7UxZy6cOezysEvkBo3Q5jkJ/Msd4ISk+RzA=	0	0	0.0125	0.0318	1.907e-05	0
20736089965		6252927196	258	3232022056	1	Cntn+vCg7UxZy6cOezysEvkBo3Q5jkJ/Msd4ISk+RzA=	0	0	0.0125	0.0318	1.907e-05	0
20736089985		6252927196	259	2543650960	1	Cntn+vCg7UxZy6cOezysEvkBo3Q5jkJ/Msd4ISk+RzA=	0	0	0.0125	0.0318	1.907e-05	0
20736090005		6252927196	260	1436306163	1	Cntn+vCg7UxZy6cOezysEvkBo3Q5jkJ/Msd4ISk+RzA=	0	0	0.0125	0.0318	1.907e-05	0
20736090025		6252927196	261	38713548	1	Cntn+vCg7UxZy6cOezysEvkBo3Q5jkJ/Msd4ISk+RzA=	0	0	0.0125	0.0318	1.907e-05	0
20736090045		6252927196	262	1269401	1	Cntn+vCg7UxZy6cOezysEvkBo3Q5jkJ/Msd4ISk+RzA=	0	0	0.0125	0.0318	1.907e-05	0
20736090065		6252927196	263	484331514	1	Cntn+vCg7UxZy6cOezysEvkBo3Q5jkJ/Msd4ISk+RzA=	0	0	0.0125	0.0318	1.907e-05	0
20736090085		6252927196	264	4303127622	1	Cntn+vCg7UxZy6cOezysEvkBo3Q5jkJ/Msd4ISk+RzA=	0	0	0.0125	0.0318	1.907e-05	0
20736090105		6252927196	265	6568402	1	Cntn+vCg7UxZy6cOezysEvkBo3Q5jkJ/Msd4ISk+RzA=	0	0	0.0125	0.0318	1.907e-05	0
20736090125		6252927196	266	1436671113	1	Cntn+vCg7UxZy6cOezysEvkBo3Q5jkJ/Msd4ISk+RzA=	0	0	0.0125	0.0318	1.907e-05	0
20736090145		6252927196	267	6607987	1	Cntn+vCg7UxZy6cOezysEvkBo3Q5jkJ/Msd4ISk+RzA=	0	0	0.0125	0.0318	1.907e-05	0
20736090165		6252927196	268	4820095284	1	Cntn+vCg7UxZy6cOezysEvkBo3Q5jkJ/Msd4ISk+RzA=	0	0	0.0125	0.0318	1.907e-05	0
20736090185		6252927196	269	1095086	1	Cntn+vCg7UxZy6cOezysEvkBo3Q5jkJ/Msd4ISk+RzA=	0	0	0.0125	0.0318	1.907e-05	0
20736090205		6252927196	270	4302652245	1	Cntn+vCg7UxZy6cOezysEvkBo3Q5jkJ/Msd4ISk+RzA=	0	0	0.0125	0.0318	1.907e-05	0
20736090225		6252927196	271	16918686	1	Cntn+vCg7UxZy6cOezysEvkBo3Q5jkJ/Msd4ISk+RzA=	0	0	0.0125	0.0318	1.907e-05	0
20736090245		6252927196	272	400426654	1	Cntn+vCg7UxZy6cOezysEvkBo3Q5jkJ/Msd4ISk+RzA=	0	0	0.0125	0.0318	1.907e-05	0
20736090265		6252927196	273	336051863	1	Cntn+vCg7UxZy6cOezysEvkBo3Q5jkJ/Msd4ISk+RzA=	0	0	0.0125	0.0318	1.907e-05	0
20736090285		6252927196	274	3351473350	1	Cntn+vCg7UxZy6cOezysEvkBo3Q5jkJ/Msd4ISk+RzA=	0	0	0.0125	0.0318	1.907e-05	0
20736090305		6252927196	275	1340060	1	Cntn+vCg7UxZy6cOezysEvkBo3Q5jkJ/Msd4ISk+RzA=	0	0	0.0125	0.0318	1.907e-05	0
20736090325		6252927196	276	227436294	1	Cntn+vCg7UxZy6cOezysEvkBo3Q5jkJ/Msd4ISk+RzA=	0	0	0.0125	0.0318	1.907e-05	0
20736090345		6252927196	277	4302623190	1	Cntn+vCg7UxZy6cOezysEvkBo3Q5jkJ/Msd4ISk+RzA=	0	0	0.0125	0.0318	1.907e-05	0
20736090366		6252927196	278	4047690297	1	Cntn+vCg7UxZy6cOezysEvkBo3Q5jkJ/Msd4ISk+RzA=	0	0	0.0125	0.0318	1.907e-05	0
20736090386		6252927196	279	294855003	1	Cntn+vCg7UxZy6cOezysEvkBo3Q5jkJ/Msd4ISk+RzA=	0	0	0.0125	0.0318	1.907e-05	0
20736090406		6252927196	280	351612264	1	Cntn+vCg7UxZy6cOezysEvkBo3Q5jkJ/Msd4ISk+RzA=	0	0	0.0125	0.0318	1.907e-05	0
20736090426		6252927196	281	1334665910	1	Cntn+vCg7UxZy6cOezysEvkBo3Q5jkJ/Msd4ISk+RzA=	0	0	0.0125	0.0318	1.907e-05	0
20736090446		6252927196	282	4551818422	1	Cntn+vCg7UxZy6cOezysEvkBo3Q5jkJ/Msd4ISk+RzA=	0	0	0.0125	0.0318	1.907e-05	0
20736090466		6252927196	283	5793653	1	Cntn+vCg7UxZy6cOezysEvkBo3Q5jkJ/Msd4ISk+RzA=	0	0	0.0125	0.0318	1.907e-05	0
20736090486		6252927196	284	227419455	1	Cntn+vCg7UxZy6cOezysEvkBo3Q5jkJ/Msd4ISk+RzA=	0	0	0.0125	0.0318	1.907e-05	0
20736090506		6252927196	285	258764698	1	Cntn+vCg7UxZy6cOezysEvkBo3Q5jkJ/Msd4ISk+RzA=	0	0	0.0125	0.0318	1.907e-05	0
20736090526		6252927196	286	336072415	1	Cntn+vCg7UxZy6cOezysEvkBo3Q5jkJ/Msd4ISk+RzA=	0	0	0.0125	0.0318	1.907e-05	0
20736090546		6252927196	287	3915235287	1	Cntn+vCg7UxZy6cOezysEvkBo3Q5jkJ/Msd4ISk+RzA=	0	0	0.0125	0.0318	1.907e-05	0
20736090566		6252927196	288	682860	1	Cntn+vCg7UxZy6cOezysEvkBo3Q5jkJ/Msd4ISk+RzA=	0	0	0.0125	0.0318	1.907e-05	0
20736090586		6252927196	289	765680	1	Cntn+vCg7UxZy6cOezysEvkBo3Q5jkJ/Msd4ISk+RzA=	0	0	0.0125	0.0318	1.907e-05	0
20736090606		6252927196	290	294823356	1	Cntn+vCg7UxZy6cOezysEvkBo3Q5jkJ/Msd4ISk+RzA=	0	0	0.0125	0.0318	1.907e-05	0
20736090626		6252927196	291	1436305011	1	Cntn+vCg7UxZy6cOezysEvkBo3Q5jkJ/Msd4ISk+RzA=	0	0	0.0125	0.0318	1.907e-05	0
20736090646		6252927196	292	2197473448	1	Cntn+vCg7UxZy6cOezysEvkBo3Q5jkJ/Msd4ISk+RzA=	0	0	0.0125	0.0318	1.907e-05	0
20736090666		6252927196	293	257503201	1	Cntn+vCg7UxZy6cOezysEvkBo3Q5jkJ/Msd4ISk+RzA=	0	0	0.0125	0.0318	1.907e-05	0
20736090686		6252927196	294	4304076387	1	Cntn+vCg7UxZy6cOezysEvkBo3Q5jkJ/Msd4ISk+RzA=	0	0	0.0125	0.0318	1.907e-05	0
20736090706		6252927196	295	564439425	1	Cntn+vCg7UxZy6cOezysEvkBo3Q5jkJ/Msd4ISk+RzA=	0	0	0.0125	0.0318	1.907e-05	0
20736090726		6252927196	296	1272597	1	Cntn+vCg7UxZy6cOezysEvkBo3Q5jkJ/Msd4ISk+RzA=	0	0	0.0125	0.0318	1.907e-05	0
20736090746		6252927196	297	336061583	1	Cntn+vCg7UxZy6cOezysEvkBo3Q5jkJ/Msd4ISk+RzA=	0	0	0.0125	0.0318	1.907e-05	0
20736090766		6252927196	298	3349118276	1	Cntn+vCg7UxZy6cOezysEvkBo3Q5jkJ/Msd4ISk+RzA=	0	0	0.0125	0.0318	1.907e-05	0
20736090786		6252927196	299	3992113875	1	Cntn+vCg7UxZy6cOezysEvkBo3Q5jkJ/Msd4ISk+RzA=	0	0	0.0125	0.0318	1.907e-05	0
20736090806		6252927196	300	4820073668	1	Cntn+vCg7UxZy6cOezysEvkBo3Q5jkJ/Msd4ISk+RzA=	0	0	0.0125	0.0318	1.907e-05	0
20736090826		6252927196	301	322055062	1	Cntn+vCg7UxZy6cOezysEvkBo3Q5jkJ/Msd4ISk+RzA=	0	0	0.0125	0.0318	1.907e-05	0
20736090846		6252927196	302	708498702	1	Cntn+vCg7UxZy6cOezysEvkBo3Q5jkJ/Msd4ISk+RzA=	0	0	0.0125	0.0318	1.907e-05	0
20736090866		6252927196	303	3890308349	1	Cntn+vCg7UxZy6cOezysEvkBo3Q5jkJ/Msd4ISk+RzA=	0	0	0.0125	0.0318	1.907e-05	0
20736090886		6252927196	304	1268206	1	Cntn+vCg7UxZy6cOezysEvkBo3Q5jkJ/Msd4ISk+RzA=	0	0	0.0125	0.0318	1.907e-05	0
20736090906		6252927196	305	332567934	1	Cntn+vCg7UxZy6cOezysEvkBo3Q5jkJ/Msd4ISk+RzA=	0	0	0.0125	0.0318	1.907e-05	0
20736090926		6252927196	306	6565326	1	Cntn+vCg7UxZy6cOezysEvkBo3Q5jkJ/Msd4ISk+RzA=	0	0	0.0125	0.0318	1.907e-05	0
20736090946		6252927196	307	318405651	1	Cntn+vCg7UxZy6cOezysEvkBo3Q5jkJ/Msd4ISk+RzA=	0	0	0.0125	0.0318	1.907e-05	0
20736090966		6252927196	308	336023582	1	Cntn+vCg7UxZy6cOezysEvkBo3Q5jkJ/Msd4ISk+RzA=	0	0	0.0125	0.0318	1.907e-05	0
20736090986		6252927196	309	400639466	1	Cntn+vCg7UxZy6cOezysEvkBo3Q5jkJ/Msd4ISk+RzA=	0	0	0.0125	0.0318	1.907e-05	0
20736091006		6252927196	310	4304798262	1	Cntn+vCg7UxZy6cOezysEvkBo3Q5jkJ/Msd4ISk+RzA=	0	0	0.0125	0.0318	1.907e-05	0
20736091026		6252927196	311	1272652	1	Cntn+vCg7UxZy6cOezysEvkBo3Q5jkJ/Msd4ISk+RzA=	0	0	0.0125	0.0318	1.907e-05	0
20736091046		6252927196	312	317477952	1	Cntn+vCg7UxZy6cOezysEvkBo3Q5jkJ/Msd4ISk+RzA=	0	0	0.0125	0.0318	1.907e-05	0
20736091060		6252927196	313	4478615529	1	Cntn+vCg7UxZy6cOezysEvkBo3Q5jkJ/Msd4ISk+RzA=	0	0	0.0125	0.0318	1.907e-05	0
20736091074		6252927196	314	564457288	1	Cntn+vCg7UxZy6cOezysEvkBo3Q5jkJ/Msd4ISk+RzA=	0	0	0.0125	0.0318	1.907e-05	0
20736091088		6252927196	315	5792767	1	Cntn+vCg7UxZy6cOezysEvkBo3Q5jkJ/Msd4ISk+RzA=	0	0	0.0125	0.0318	1.907e-05	0
20736091102		6252927196	316	257347123	1	Cntn+vCg7UxZy6cOezysEvkBo3Q5jkJ/Msd4ISk+RzA=	0	0	0.0125	0.0318	1.907e-05	0
20736091116		6252927196	317	766664	1	Cntn+vCg7UxZy6cOezysEvkBo3Q5jkJ/Msd4ISk+RzA=	0	0	0.0125	0.0318	1.907e-05	0
20736091130		6252927196	318	38729087	1	Cntn+vCg7UxZy6cOezysEvkBo3Q5jkJ/Msd4ISk+RzA=	0	0	0.0125	0.0318	1.907e-05	0
20736091144		6252927196	319	227418843	1	Cntn+vCg7UxZy6cOezysEvkBo3Q5jkJ/Msd4ISk+RzA=	0	0	0.0125	0.0318	1.907e-05	0
20736091158		6252927196	320	5782496	1	Cntn+vCg7UxZy6cOezysEvkBo3Q5jkJ/Msd4ISk+RzA=	0	0	0.0125	0.0318	1.907e-05	0
20736091172		6252927196	321	82732363	1	Cntn+vCg7UxZy6cOezysEvkBo3Q5jkJ/Msd4ISk+RzA=	0	0	0.0125	0.0318	1.907e-05	0
20736091186		6252927196	322	5773368	1	Cntn+vCg7UxZy6cOezysEvkBo3Q5jkJ/Msd4ISk+RzA=	0	0	0.0125	0.0318	1.907e-05	0
20736091200		6252927196	323	1335688	1	Cntn+vCg7UxZy6cOezysEvkBo3Q5jkJ/Msd4ISk+RzA=	0	0	0.0125	0.0318	1.907e-05	0
20736091214		6252927196	324	1301825	1	Cntn+vCg7UxZy6cOezysEvkBo3Q5jkJ/Msd4ISk+RzA=	0	0	0.0125	0.0318	1.907e-05	0
20736091228		6252927196	325	1270315	1	Cntn+vCg7UxZy6cOezysEvkBo3Q5jkJ/Msd4ISk+RzA=	0	0	0.0125	0.0318	1.907e-05	0
20736091242		6252927196	326	3878549641	1	Cntn+vCg7UxZy6cOezysEvkBo3Q5jkJ/Msd4ISk+RzA=	0	0	0.0125	0.0318	1.907e-05	0
20736091256		6252927196	327	1437119225	1	Cntn+vCg7UxZy6cOezysEvkBo3Q5jkJ/Msd4ISk+RzA=	0	0	0.0125	0.0318	1.907e-05	0
20736091270		6252927196	328	30269957	1	Cntn+vCg7UxZy6cOezysEvkBo3Q5jkJ/Msd4ISk+RzA=	0	0	0.0125	0.0318	1.907e-05	0
20736091284		6252927196	329	2990845763	1	Cntn+vCg7UxZy6cOezysEvkBo3Q5jkJ/Msd4ISk+RzA=	0	0	0.0125	0.0318	1.907e-05	0
20736091298		6252927196	330	3571956488	1	Cntn+vCg7UxZy6cOezysEvkBo3Q5jkJ/Msd4ISk+RzA=	0	0	0.0125	0.0318	1.907e-05	0
20736091312		6252927196	331	711841	1	Cntn+vCg7UxZy6cOezysEvkBo3Q5jkJ/Msd4ISk+RzA=	0	0	0.0125	0.0318	1.907e-05	0
20736091326		6252927196	332	323143573	1	Cntn+vCg7UxZy6cOezysEvkBo3Q5jkJ/Msd4ISk+RzA=	0	0	0.0125	0.0318	1.907e-05	0
20736091340		6252927196	333	3938680714	1	Cntn+vCg7UxZy6cOezysEvkBo3Q5jkJ/Msd4ISk+RzA=	0	0	0.0125	0.0318	1.907e-05	0
20736091354		6252927196	334	323143878	1	Cntn+vCg7UxZy6cOezysEvkBo3Q5jkJ/Msd4ISk+RzA=	0	0	0.0125	0.0318	1.907e-05	0
20736091374		6252927196	335	4303173664	1	Cntn+vCg7UxZy6cOezysEvkBo3Q5jkJ/Msd4ISk+RzA=	0	0	0.0125	0.0318	1.907e-05	0
20736091394		6252927196	336	6568140	1	Cntn+vCg7UxZy6cOezysEvkBo3Q5jkJ/Msd4ISk+RzA=	0	0	0.0125	0.0318	1.907e-05	0
20736091414		6252927196	337	4485991396	1	Cntn+vCg7UxZy6cOezysEvkBo3Q5jkJ/Msd4ISk+RzA=	0	0	0.0125	0.0318	1.907e-05	0
20736091434		6252927196	338	2898888776	1	Cntn+vCg7UxZy6cOezysEvkBo3Q5jkJ/Msd4ISk+RzA=	0	0	0.0125	0.0318	1.907e-05	0
20736091454		6252927196	339	484207241	1	Cntn+vCg7UxZy6cOezysEvkBo3Q5jkJ/Msd4ISk+RzA=	0	0	0.0125	0.0318	1.907e-05	0
20736091474		6252927196	340	1095518	1	Cntn+vCg7UxZy6cOezysEvkBo3Q5jkJ/Msd4ISk+RzA=	0	0	0.0125	0.0318	1.907e-05	0
20736091494		6252927196	341	4479156012	1	Cntn+vCg7UxZy6cOezysEvkBo3Q5jkJ/Msd4ISk+RzA=	0	0	0.0125	0.0318	1.907e-05	0
20736091514		6252927196	342	8053584	1	Cntn+vCg7UxZy6cOezysEvkBo3Q5jkJ/Msd4ISk+RzA=	0	0	0.0125	0.0318	1.907e-05	0
20736091534		6252927196	343	6567878	1	Cntn+vCg7UxZy6cOezysEvkBo3Q5jkJ/Msd4ISk+RzA=	0	0	0.0125	0.0318	1.907e-05	0
20736091566		6252927196	344	4302771449	1	Cntn+vCg7UxZy6cOezysEvkBo3Q5jkJ/Msd4ISk+RzA=	0	0	0.0125	0.0318	1.907e-05	0
20736091592		6252927196	345	8055708	1	Cntn+vCg7UxZy6cOezysEvkBo3Q5jkJ/Msd4ISk+RzA=	0	0	0.0125	0.0318	1.907e-05	0
20736091612		6252927196	346	336032771	1	Cntn+vCg7UxZy6cOezysEvkBo3Q5jkJ/Msd4ISk+RzA=	0	0	0.0125	0.0318	1.907e-05	0
20736091632		6252927196	347	63691343	1	Cntn+vCg7UxZy6cOezysEvkBo3Q5jkJ/Msd4ISk+RzA=	0	0	0.0125	0.0318	1.907e-05	0
20736091652		6252927196	348	906517	1	Cntn+vCg7UxZy6cOezysEvkBo3Q5jkJ/Msd4ISk+RzA=	0	0	0.0125	0.0318	1.907e-05	0
20736091672		6252927196	349	4357859458	1	Cntn+vCg7UxZy6cOezysEvkBo3Q5jkJ/Msd4ISk+RzA=	0	0	0.0125	0.0318	1.907e-05	0
20736091692		6252927196	350	4820234954	1	Cntn+vCg7UxZy6cOezysEvkBo3Q5jkJ/Msd4ISk+RzA=	0	0	0.0125	0.0318	1.907e-05	0
20736091712		6252927196	351	97966544	1	Cntn+vCg7UxZy6cOezysEvkBo3Q5jkJ/Msd4ISk+RzA=	0	0	0.0125	0.0318	1.907e-05	0
20736091732		6252927196	352	2420929961	1	Cntn+vCg7UxZy6cOezysEvkBo3Q5jkJ/Msd4ISk+RzA=	0	0	0.0125	0.0318	1.907e-05	0
20736091752		6252927196	353	765842	1	Cntn+vCg7UxZy6cOezysEvkBo3Q5jkJ/Msd4ISk+RzA=	0	0	0.0125	0.0318	1.907e-05	0
20736091772		6252927196	354	1273274	1	Cntn+vCg7UxZy6cOezysEvkBo3Q5jkJ/Msd4ISk+RzA=	0	0	0.0125	0.0318	1.907e-05	0
20736091792		6252927196	355	1272846	1	Cntn+vCg7UxZy6cOezysEvkBo3Q5jkJ/Msd4ISk+RzA=	0	0	0.0125	0.0318	1.907e-05	0
20736091812		6252927196	356	227441259	1	Cntn+vCg7UxZy6cOezysEvkBo3Q5jkJ/Msd4ISk+RzA=	0	0	0.0125	0.0318	1.907e-05	0
20736091832		6252927196	357	333938655	1	Cntn+vCg7UxZy6cOezysEvkBo3Q5jkJ/Msd4ISk+RzA=	0	0	0.0125	0.0318	1.907e-05	0
20736091852		6252927196	358	351612837	1	Cntn+vCg7UxZy6cOezysEvkBo3Q5jkJ/Msd4ISk+RzA=	0	0	0.0125	0.0318	1.907e-05	0
20736091872		6252927196	359	2287683436	1	Cntn+vCg7UxZy6cOezysEvkBo3Q5jkJ/Msd4ISk+RzA=	0	0	0.0125	0.0318	1.907e-05	0
20736091892		6252927196	360	4469376741	1	Cntn+vCg7UxZy6cOezysEvkBo3Q5jkJ/Msd4ISk+RzA=	0	0	0.0125	0.0318	1.907e-05	0
20736091912		6252927196	361	351619550	1	Cntn+vCg7UxZy6cOezysEvkBo3Q5jkJ/Msd4ISk+RzA=	0	0	0.0125	0.0318	1.907e-05	0
20736091932		6252927196	362	2056507350	1	Cntn+vCg7UxZy6cOezysEvkBo3Q5jkJ/Msd4ISk+RzA=	0	0	0.0125	0.0318	1.907e-05	0
20736091952		6252927196	363	4820155450	1	Cntn+vCg7UxZy6cOezysEvkBo3Q5jkJ/Msd4ISk+RzA=	0	0	0.0125	0.0318	1.907e-05	0
20736091972		6252927196	364	3013097483	1	Cntn+vCg7UxZy6cOezysEvkBo3Q5jkJ/Msd4ISk+RzA=	0	0	0.0125	0.0318	1.907e-05	0
20736091992		6252927196	365	17503805	1	Cntn+vCg7UxZy6cOezysEvkBo3Q5jkJ/Msd4ISk+RzA=	0	0	0.0125	0.0318	1.907e-05	0
20736092012		6252927196	366	478268249	1	Cntn+vCg7UxZy6cOezysEvkBo3Q5jkJ/Msd4ISk+RzA=	0	0	0.0125	0.0318	1.907e-05	0
20736092032		6252927196	367	216881165	1	Cntn+vCg7UxZy6cOezysEvkBo3Q5jkJ/Msd4ISk+RzA=	0	0	0.0125	0.0318	1.907e-05	0
20736092052		6252927196	368	907208	1	Cntn+vCg7UxZy6cOezysEvkBo3Q5jkJ/Msd4ISk+RzA=	0	0	0.0125	0.0318	1.907e-05	0
20736092072		6252927196	369	227417864	1	Cntn+vCg7UxZy6cOezysEvkBo3Q5jkJ/Msd4ISk+RzA=	0	0	0.0125	0.0318	1.907e-05	0
20736092092		6252927196	370	564437628	1	Cntn+vCg7UxZy6cOezysEvkBo3Q5jkJ/Msd4ISk+RzA=	0	0	0.0125	0.0318	1.907e-05	0
20736092112		6252927196	371	1436478500	1	Cntn+vCg7UxZy6cOezysEvkBo3Q5jkJ/Msd4ISk+RzA=	0	0	0.0125	0.0318	1.907e-05	0
20736092132		6252927196	372	3408355642	1	Cntn+vCg7UxZy6cOezysEvkBo3Q5jkJ/Msd4ISk+RzA=	0	0	0.0125	0.0318	1.907e-05	0
20736092152		6252927196	373	672519	1	Cntn+vCg7UxZy6cOezysEvkBo3Q5jkJ/Msd4ISk+RzA=	0	0	0.0125	0.0318	1.907e-05	0
20736092172		6252927196	374	6566541	1	Cntn+vCg7UxZy6cOezysEvkBo3Q5jkJ/Msd4ISk+RzA=	0	0	0.0125	0.0318	1.907e-05	0
20736092192		6252927196	375	336030355	1	Cntn+vCg7UxZy6cOezysEvkBo3Q5jkJ/Msd4ISk+RzA=	0	0	0.0125	0.0318	1.907e-05	0
20736092212		6252927196	376	2357841111	1	Cntn+vCg7UxZy6cOezysEvkBo3Q5jkJ/Msd4ISk+RzA=	0	0	0.0125	0.0318	1.907e-05	0
20736092232		6252927196	377	3306007465	1	Cntn+vCg7UxZy6cOezysEvkBo3Q5jkJ/Msd4ISk+RzA=	0	0	0.0125	0.0318	1.907e-05	0
20736092252		6252927196	378	1268542	1	Cntn+vCg7UxZy6cOezysEvkBo3Q5jkJ/Msd4ISk+RzA=	0	0	0.0125	0.0318	1.907e-05	0
20736092272		6252927196	379	6570099	1	Cntn+vCg7UxZy6cOezysEvkBo3Q5jkJ/Msd4ISk+RzA=	0	0	0.0125	0.0318	1.907e-05	0
20736092292		6252927196	380	4088907451	1	Cntn+vCg7UxZy6cOezysEvkBo3Q5jkJ/Msd4ISk+RzA=	0	0	0.0125	0.0318	1.907e-05	0
20736092312		6252927196	381	207794549	1	Cntn+vCg7UxZy6cOezysEvkBo3Q5jkJ/Msd4ISk+RzA=	0	0	0.0125	0.0318	1.907e-05	0
20736092332		6252927196	382	351607177	1	Cntn+vCg7UxZy6cOezysEvkBo3Q5jkJ/Msd4ISk+RzA=	0	0	0.0125	0.0318	1.907e-05	0
20736092352		6252927196	383	2188036764	1	Cntn+vCg7UxZy6cOezysEvkBo3Q5jkJ/Msd4ISk+RzA=	0	0	0.0125	0.0318	1.907e-05	0
20736092372		6252927196	384	1271479	1	Cntn+vCg7UxZy6cOezysEvkBo3Q5jkJ/Msd4ISk+RzA=	0	0	0.0125	0.0318	1.907e-05	0
20736092392		6252927196	385	7195344	1	Cntn+vCg7UxZy6cOezysEvkBo3Q5jkJ/Msd4ISk+RzA=	0	0	0.0125	0.0318	1.907e-05	0
20736092412		6252927196	386	288806494	1	Cntn+vCg7UxZy6cOezysEvkBo3Q5jkJ/Msd4ISk+RzA=	0	0	0.0125	0.0318	1.907e-05	0
20736092432		6252927196	387	1436329948	1	Cntn+vCg7UxZy6cOezysEvkBo3Q5jkJ/Msd4ISk+RzA=	0	0	0.0125	0.0318	1.907e-05	0
20736092452		6252927196	388	486702	1	Cntn+vCg7UxZy6cOezysEvkBo3Q5jkJ/Msd4ISk+RzA=	0	0	0.0125	0.0318	1.907e-05	0
20736092472		6252927196	389	257335616	1	Cntn+vCg7UxZy6cOezysEvkBo3Q5jkJ/Msd4ISk+RzA=	0	0	0.0125	0.0318	1.907e-05	0
20736092492		6252927196	390	2432893858	1	Cntn+vCg7UxZy6cOezysEvkBo3Q5jkJ/Msd4ISk+RzA=	0	0	0.0125	0.0318	1.907e-05	0
20736092512		6252927196	391	4802905480	1	Cntn+vCg7UxZy6cOezysEvkBo3Q5jkJ/Msd4ISk+RzA=	0	0	0.0125	0.0318	1.907e-05	0
20736092532		6252927196	392	903757	1	Cntn+vCg7UxZy6cOezysEvkBo3Q5jkJ/Msd4ISk+RzA=	0	0	0.0125	0.0318	1.907e-05	0
20736092552		6252927196	393	38637370	1	Cntn+vCg7UxZy6cOezysEvkBo3Q5jkJ/Msd4ISk+RzA=	0	0	0.0125	0.0318	1.907e-05	0
20736092572		6252927196	394	56895983	1	Cntn+vCg7UxZy6cOezysEvkBo3Q5jkJ/Msd4ISk+RzA=	0	0	0.0125	0.0318	1.907e-05	0
20736092592		6252927196	395	418926560	1	Cntn+vCg7UxZy6cOezysEvkBo3Q5jkJ/Msd4ISk+RzA=	0	0	0.0125	0.0318	1.907e-05	0
20736092612		6252927196	396	4246035144	1	Cntn+vCg7UxZy6cOezysEvkBo3Q5jkJ/Msd4ISk+RzA=	0	0	0.0125	0.0318	1.907e-05	0
20736092632		6252927196	397	4881207024	1	Cntn+vCg7UxZy6cOezysEvkBo3Q5jkJ/Msd4ISk+RzA=	0	0	0.0125	0.0318	1.907e-05	0
20736092652		6252927196	398	6566745	1	Cntn+vCg7UxZy6cOezysEvkBo3Q5jkJ/Msd4ISk+RzA=	0	0	0.0125	0.0318	1.907e-05	0
20736092672		6252927196	399	207929287	1	Cntn+vCg7UxZy6cOezysEvkBo3Q5jkJ/Msd4ISk+RzA=	0	0	0.0125	0.0318	1.907e-05	0
20736092686		6252927196	400	6566924	1	Cntn+vCg7UxZy6cOezysEvkBo3Q5jkJ/Msd4ISk+RzA=	0	0	0.0125	0.0318	1.907e-05	0
20736092700		6252927196	401	1918728792	1	Cntn+vCg7UxZy6cOezysEvkBo3Q5jkJ/Msd4ISk+RzA=	0	0	0.0125	0.0318	1.907e-05	0
20736092714		6252927196	402	711520	1	Cntn+vCg7UxZy6cOezysEvkBo3Q5jkJ/Msd4ISk+RzA=	0	0	0.0125	0.0318	1.907e-05	0
20736092728		6252927196	403	6607753	1	Cntn+vCg7UxZy6cOezysEvkBo3Q5jkJ/Msd4ISk+RzA=	0	0	0.0125	0.0318	1.907e-05	0
20736092742		6252927196	404	32056128	1	Cntn+vCg7UxZy6cOezysEvkBo3Q5jkJ/Msd4ISk+RzA=	0	0	0.0125	0.0318	1.907e-05	0
20736092756		6252927196	405	904721	1	Cntn+vCg7UxZy6cOezysEvkBo3Q5jkJ/Msd4ISk+RzA=	0	0	0.0125	0.0318	1.907e-05	0
20736092770		6252927196	406	1303327	1	Cntn+vCg7UxZy6cOezysEvkBo3Q5jkJ/Msd4ISk+RzA=	0	0	0.0125	0.0318	1.907e-05	0
20736092784		6252927196	407	3108313461	1	Cntn+vCg7UxZy6cOezysEvkBo3Q5jkJ/Msd4ISk+RzA=	0	0	0.0125	0.0318	1.907e-05	0
20736092798		6252927196	408	711629	1	Cntn+vCg7UxZy6cOezysEvkBo3Q5jkJ/Msd4ISk+RzA=	0	0	0.0125	0.0318	1.907e-05	0
20736092812		6252927196	409	6568166	1	Cntn+vCg7UxZy6cOezysEvkBo3Q5jkJ/Msd4ISk+RzA=	0	0	0.0125	0.0318	1.907e-05	0
20736092826		6252927196	410	2852191	1	Cntn+vCg7UxZy6cOezysEvkBo3Q5jkJ/Msd4ISk+RzA=	0	0	0.0125	0.0318	1.907e-05	0
20736092840		6252927196	411	17503804	1	Cntn+vCg7UxZy6cOezysEvkBo3Q5jkJ/Msd4ISk+RzA=	0	0	0.0125	0.0318	1.907e-05	0
20736092854		6252927196	412	257505271	1	Cntn+vCg7UxZy6cOezysEvkBo3Q5jkJ/Msd4ISk+RzA=	0	0	0.0125	0.0318	1.907e-05	0
20736092868		6252927196	413	708520179	1	Cntn+vCg7UxZy6cOezysEvkBo3Q5jkJ/Msd4ISk+RzA=	0	0	0.0125	0.0318	1.907e-05	0
20736092882		6252927196	414	5118044522	1	Cntn+vCg7UxZy6cOezysEvkBo3Q5jkJ/Msd4ISk+RzA=	0	0	0.0125	0.0318	1.907e-05	0
20736092896		6252927196	415	462198227	1	Cntn+vCg7UxZy6cOezysEvkBo3Q5jkJ/Msd4ISk+RzA=	0	0	0.0125	0.0318	1.907e-05	0
20736092910		6252927196	416	3814204779	1	Cntn+vCg7UxZy6cOezysEvkBo3Q5jkJ/Msd4ISk+RzA=	0	0	0.0125	0.0318	1.907e-05	0
20736092924		6252927196	417	4304106162	1	Cntn+vCg7UxZy6cOezysEvkBo3Q5jkJ/Msd4ISk+RzA=	0	0	0.0125	0.0318	1.907e-05	0
20736092938		6252927196	418	431047842	1	Cntn+vCg7UxZy6cOezysEvkBo3Q5jkJ/Msd4ISk+RzA=	0	0	0.0125	0.0318	1.907e-05	0
20736092952		6252927196	419	614097963	1	Cntn+vCg7UxZy6cOezysEvkBo3Q5jkJ/Msd4ISk+RzA=	0	0	0.0125	0.0318	1.907e-05	0
20736092966		6252927196	420	1272169	1	Cntn+vCg7UxZy6cOezysEvkBo3Q5jkJ/Msd4ISk+RzA=	0	0	0.0125	0.0318	1.907e-05	0
20736092980		6252927196	421	257405937	1	Cntn+vCg7UxZy6cOezysEvkBo3Q5jkJ/Msd4ISk+RzA=	0	0	0.0125	0.0318	1.907e-05	0
20736092994		6252927196	422	905988	1	Cntn+vCg7UxZy6cOezysEvkBo3Q5jkJ/Msd4ISk+RzA=	0	0	0.0125	0.0318	1.907e-05	0
20736093008		6252927196	423	1335202	1	Cntn+vCg7UxZy6cOezysEvkBo3Q5jkJ/Msd4ISk+RzA=	0	0	0.0125	0.0318	1.907e-05	0
20736093022		6252927196	424	2006550997	1	Cntn+vCg7UxZy6cOezysEvkBo3Q5jkJ/Msd4ISk+RzA=	0	0	0.0125	0.0318	1.907e-05	0
20736093036		6252927196	425	2851664	1	Cntn+vCg7UxZy6cOezysEvkBo3Q5jkJ/Msd4ISk+RzA=	0	0	0.0125	0.0318	1.907e-05	0
20736093050		6252927196	426	4304082080	1	Cntn+vCg7UxZy6cOezysEvkBo3Q5jkJ/Msd4ISk+RzA=	0	0	0.0125	0.0318	1.907e-05	0
20736093064		6252927196	427	16915983	1	Cntn+vCg7UxZy6cOezysEvkBo3Q5jkJ/Msd4ISk+RzA=	0	0	0.0125	0.0318	1.907e-05	0
20736093078		6252927196	428	354574232	1	Cntn+vCg7UxZy6cOezysEvkBo3Q5jkJ/Msd4ISk+RzA=	0	0	0.0125	0.0318	1.907e-05	0
20736093092		6252927196	429	317504355	1	Cntn+vCg7UxZy6cOezysEvkBo3Q5jkJ/Msd4ISk+RzA=	0	0	0.0125	0.0318	1.907e-05	0
20736093106		6252927196	430	995212029	1	Cntn+vCg7UxZy6cOezysEvkBo3Q5jkJ/Msd4ISk+RzA=	0	0	0.0125	0.0318	1.907e-05	0
20736093126		6252927196	431	6567482	1	Cntn+vCg7UxZy6cOezysEvkBo3Q5jkJ/Msd4ISk+RzA=	0	0	0.0125	0.0318	1.907e-05	0
20736093146		6252927196	432	410740576	1	Cntn+vCg7UxZy6cOezysEvkBo3Q5jkJ/Msd4ISk+RzA=	0	0	0.0125	0.0318	1.907e-05	0
20736093166		6252927196	433	708516681	1	Cntn+vCg7UxZy6cOezysEvkBo3Q5jkJ/Msd4ISk+RzA=	0	0	0.0125	0.0318	1.907e-05	0
20736093186		6252927196	434	4304823752	1	Cntn+vCg7UxZy6cOezysEvkBo3Q5jkJ/Msd4ISk+RzA=	0	0	0.0125	0.0318	1.907e-05	0
20736093206		6252927196	435	1436303890	1	Cntn+vCg7UxZy6cOezysEvkBo3Q5jkJ/Msd4ISk+RzA=	0	0	0.0125	0.0318	1.907e-05	0
20736093226		6252927196	436	97959149	1	Cntn+vCg7UxZy6cOezysEvkBo3Q5jkJ/Msd4ISk+RzA=	0	0	0.0125	0.0318	1.907e-05	0
20736093246		6252927196	437	903237	1	Cntn+vCg7UxZy6cOezysEvkBo3Q5jkJ/Msd4ISk+RzA=	0	0	0.0125	0.0318	1.907e-05	0
20736093266		6252927196	438	1271895	1	Cntn+vCg7UxZy6cOezysEvkBo3Q5jkJ/Msd4ISk+RzA=	0	0	0.0125	0.0318	1.907e-05	0
20736093286		6252927196	439	682791	1	Cntn+vCg7UxZy6cOezysEvkBo3Q5jkJ/Msd4ISk+RzA=	0	0	0.0125	0.0318	1.907e-05	0
20736093306		6252927196	440	708652251	1	Cntn+vCg7UxZy6cOezysEvkBo3Q5jkJ/Msd4ISk+RzA=	0	0	0.0125	0.0318	1.907e-05	0
20736093326		6252927196	441	3718608226	1	Cntn+vCg7UxZy6cOezysEvkBo3Q5jkJ/Msd4ISk+RzA=	0	0	0.0125	0.0318	1.907e-05	0
[truncated: 113,555 more rows]
