# Supplementary material for: A static VM placement and hybrid job scheduling model for green data centers
Source: PLoS One. 2020 Aug 13;15(8):e0237238. doi: 10.1371/journal.pone.0237238 (PMC7425884; doi:10.1371/journal.pone.0237238)
Supplement: S1 Data — (ZIP) [file pone.0237238.s001.zip › MyProject/dataset/task_events-part-00005-of-00500.csv]

25656193905		6252771958	257	317486423	4	nHinWYr2Nep8Mr79MMvmYCrGb0NdshyX6mlnZo/Ot+I=	0	2	0.02124	0.0159	0.001543	0
25656194147		515042969	9		5	/fk1fVcVxZ6iM6gHZzqbIyq56m5zrmHfpdcZ/zzkq4c=	2	0	0.01562	0.01553	0.0002155	0
25656194150		515042969	9		0	/fk1fVcVxZ6iM6gHZzqbIyq56m5zrmHfpdcZ/zzkq4c=	2	0	0.01562	0.01553	0.0002155	0
25656194159		515042969	15		5	/fk1fVcVxZ6iM6gHZzqbIyq56m5zrmHfpdcZ/zzkq4c=	2	0	0.01562	0.01553	0.0002155	0
25656194162		515042969	15		0	/fk1fVcVxZ6iM6gHZzqbIyq56m5zrmHfpdcZ/zzkq4c=	2	0	0.01562	0.01553	0.0002155	0
25656194247		6253222260	93	1275158	4	ycbMkTOh7F0buLKJlg4BU3OcBWrvF/JTZkXp9iv5zDg=	0	0	0.0125	0.02191	0.001131	0
25656194564		6253226514	5	3545370758	4	QhKaMUnHYqtG1RJkmo+zqhY1dChfuOZ6oy8jYGDlsic=	0	2	0.05627	0.01189	1.907e-05	0
25656954092		4121195473	0	228686520	5	U92K1yEHrKuYMdXHOWCxTNkMq4QUJrHWQq9OVfAHL04=	2	10	0	0	0	0
25656954099		4121195473	0		0	U92K1yEHrKuYMdXHOWCxTNkMq4QUJrHWQq9OVfAHL04=	2	10	0	0	0	0
25656954140		515042969	13		5	/fk1fVcVxZ6iM6gHZzqbIyq56m5zrmHfpdcZ/zzkq4c=	2	0	0.01562	0.01553	0.0002155	0
25656954143		515042969	13		0	/fk1fVcVxZ6iM6gHZzqbIyq56m5zrmHfpdcZ/zzkq4c=	2	0	0.01562	0.01553	0.0002155	0
25656954152		515042969	7		5	/fk1fVcVxZ6iM6gHZzqbIyq56m5zrmHfpdcZ/zzkq4c=	2	0	0.01562	0.01553	0.0002155	0
25656954155		515042969	7		0	/fk1fVcVxZ6iM6gHZzqbIyq56m5zrmHfpdcZ/zzkq4c=	2	0	0.01562	0.01553	0.0002155	0
25656954510		6253222260	5	1694802	4	ycbMkTOh7F0buLKJlg4BU3OcBWrvF/JTZkXp9iv5zDg=	0	0	0.0125	0.02191	0.001131	0
25656955090		515042969	12		5	/fk1fVcVxZ6iM6gHZzqbIyq56m5zrmHfpdcZ/zzkq4c=	2	0	0.01562	0.01553	0.0002155	0
25656955093		515042969	12		0	/fk1fVcVxZ6iM6gHZzqbIyq56m5zrmHfpdcZ/zzkq4c=	2	0	0.01562	0.01553	0.0002155	0
25656955102		515042969	21		5	/fk1fVcVxZ6iM6gHZzqbIyq56m5zrmHfpdcZ/zzkq4c=	2	0	0.01562	0.01553	0.0002155	0
25656955105		515042969	21		0	/fk1fVcVxZ6iM6gHZzqbIyq56m5zrmHfpdcZ/zzkq4c=	2	0	0.01562	0.01553	0.0002155	0
25657699880		515042969	9	7781238	1	/fk1fVcVxZ6iM6gHZzqbIyq56m5zrmHfpdcZ/zzkq4c=	2	0	0.01562	0.01553	0.0002155	0
25657699892		515042969	11	294771499	1	/fk1fVcVxZ6iM6gHZzqbIyq56m5zrmHfpdcZ/zzkq4c=	2	0	0.01562	0.01553	0.0002155	0
25657699904		515042969	15	317468397	1	/fk1fVcVxZ6iM6gHZzqbIyq56m5zrmHfpdcZ/zzkq4c=	2	0	0.01562	0.01553	0.0002155	0
25657720296		515042969	4		5	/fk1fVcVxZ6iM6gHZzqbIyq56m5zrmHfpdcZ/zzkq4c=	2	0	0.01562	0.01553	0.0002155	0
25657720299		515042969	4		0	/fk1fVcVxZ6iM6gHZzqbIyq56m5zrmHfpdcZ/zzkq4c=	2	0	0.01562	0.01553	0.0002155	0
25657720333		515042969	20		5	/fk1fVcVxZ6iM6gHZzqbIyq56m5zrmHfpdcZ/zzkq4c=	2	0	0.01562	0.01553	0.0002155	0
25657720336		515042969	20		0	/fk1fVcVxZ6iM6gHZzqbIyq56m5zrmHfpdcZ/zzkq4c=	2	0	0.01562	0.01553	0.0002155	0
25657720952		6253222260	3	1226050258	4	ycbMkTOh7F0buLKJlg4BU3OcBWrvF/JTZkXp9iv5zDg=	0	0	0.0125	0.02191	0.001131	0
25657721003		6253200868	0	1270903	4	uidqWnNIFpUpCOLpntH4GXRE3Z4rfKKNC+ah6+x41Tc=	0	1	0.006248	0.006218	9.632e-05	0
25657721038		515042969	6		5	/fk1fVcVxZ6iM6gHZzqbIyq56m5zrmHfpdcZ/zzkq4c=	2	0	0.01562	0.01553	0.0002155	0
25657721041		515042969	6		0	/fk1fVcVxZ6iM6gHZzqbIyq56m5zrmHfpdcZ/zzkq4c=	2	0	0.01562	0.01553	0.0002155	0
25658462111		4121195473	0	3407946425	1	U92K1yEHrKuYMdXHOWCxTNkMq4QUJrHWQq9OVfAHL04=	2	10	0	0	0	0
25658462124		515042969	7	418535	1	/fk1fVcVxZ6iM6gHZzqbIyq56m5zrmHfpdcZ/zzkq4c=	2	0	0.01562	0.01553	0.0002155	0
25658462136		515042969	12	495767	1	/fk1fVcVxZ6iM6gHZzqbIyq56m5zrmHfpdcZ/zzkq4c=	2	0	0.01562	0.01553	0.0002155	0
25658462148		515042969	13	352692403	1	/fk1fVcVxZ6iM6gHZzqbIyq56m5zrmHfpdcZ/zzkq4c=	2	0	0.01562	0.01553	0.0002155	0
25658462160		515042969	21	1436344333	1	/fk1fVcVxZ6iM6gHZzqbIyq56m5zrmHfpdcZ/zzkq4c=	2	0	0.01562	0.01553	0.0002155	0
25658489897		6252771958	178	6949985	4	nHinWYr2Nep8Mr79MMvmYCrGb0NdshyX6mlnZo/Ot+I=	0	2	0.02124	0.0159	0.001543	0
25658490306		515042969	5		5	/fk1fVcVxZ6iM6gHZzqbIyq56m5zrmHfpdcZ/zzkq4c=	2	0	0.01562	0.01553	0.0002155	0
25658490309		515042969	5		0	/fk1fVcVxZ6iM6gHZzqbIyq56m5zrmHfpdcZ/zzkq4c=	2	0	0.01562	0.01553	0.0002155	0
25658490501		515042969	17		5	/fk1fVcVxZ6iM6gHZzqbIyq56m5zrmHfpdcZ/zzkq4c=	2	0	0.01562	0.01553	0.0002155	0
25658490504		515042969	17		0	/fk1fVcVxZ6iM6gHZzqbIyq56m5zrmHfpdcZ/zzkq4c=	2	0	0.01562	0.01553	0.0002155	0
25658490513		515042969	10		5	/fk1fVcVxZ6iM6gHZzqbIyq56m5zrmHfpdcZ/zzkq4c=	2	0	0.01562	0.01553	0.0002155	0
25658490516		515042969	10		0	/fk1fVcVxZ6iM6gHZzqbIyq56m5zrmHfpdcZ/zzkq4c=	2	0	0.01562	0.01553	0.0002155	0
25658490522		6253222260	56	1274117	4	ycbMkTOh7F0buLKJlg4BU3OcBWrvF/JTZkXp9iv5zDg=	0	0	0.0125	0.02191	0.001131	0
25659296018		515042969	4	6648753	1	/fk1fVcVxZ6iM6gHZzqbIyq56m5zrmHfpdcZ/zzkq4c=	2	0	0.01562	0.01553	0.0002155	0
25659296030		515042969	6	257336997	1	/fk1fVcVxZ6iM6gHZzqbIyq56m5zrmHfpdcZ/zzkq4c=	2	0	0.01562	0.01553	0.0002155	0
25659296042		515042969	20	317495561	1	/fk1fVcVxZ6iM6gHZzqbIyq56m5zrmHfpdcZ/zzkq4c=	2	0	0.01562	0.01553	0.0002155	0
25659677709		515042969	22		5	/fk1fVcVxZ6iM6gHZzqbIyq56m5zrmHfpdcZ/zzkq4c=	2	0	0.01562	0.01553	0.0002155	0
25659677712		515042969	22		0	/fk1fVcVxZ6iM6gHZzqbIyq56m5zrmHfpdcZ/zzkq4c=	2	0	0.01562	0.01553	0.0002155	0
25659678399		6253227792	0	660255	4	mbrS6V2tRbksMPO0y8EI9B9XT2ASaPRTNndslCGN/2A=	1	2	0.03125	0.007767	9.537e-06	0
25660467279		515042969	5	2274669582	1	/fk1fVcVxZ6iM6gHZzqbIyq56m5zrmHfpdcZ/zzkq4c=	2	0	0.01562	0.01553	0.0002155	0
25660467291		515042969	10	3938677503	1	/fk1fVcVxZ6iM6gHZzqbIyq56m5zrmHfpdcZ/zzkq4c=	2	0	0.01562	0.01553	0.0002155	0
25660467303		515042969	17	1094458	1	/fk1fVcVxZ6iM6gHZzqbIyq56m5zrmHfpdcZ/zzkq4c=	2	0	0.01562	0.01553	0.0002155	0
25660467311		6218406404	1277	4820233415	1	wh0wq4ZDHzpCBUUq/FeWZ+IrfivM0YMFAGZO3zHdrWc=	2	0	0.04065	0.02069	3.815e-05	0
25660467320		6218406404	1285	4820233415	1	wh0wq4ZDHzpCBUUq/FeWZ+IrfivM0YMFAGZO3zHdrWc=	2	0	0.04065	0.02069	3.815e-05	0
25660467329		6218406404	1288	4820233415	1	wh0wq4ZDHzpCBUUq/FeWZ+IrfivM0YMFAGZO3zHdrWc=	2	0	0.04065	0.02069	3.815e-05	0
25660467338		6218406404	1289	4820233415	1	wh0wq4ZDHzpCBUUq/FeWZ+IrfivM0YMFAGZO3zHdrWc=	2	0	0.04065	0.02069	3.815e-05	0
25660467347		6218406404	1292	4820233415	1	wh0wq4ZDHzpCBUUq/FeWZ+IrfivM0YMFAGZO3zHdrWc=	2	0	0.04065	0.02069	3.815e-05	0
25660467356		6218406404	1293	4820233415	1	wh0wq4ZDHzpCBUUq/FeWZ+IrfivM0YMFAGZO3zHdrWc=	2	0	0.04065	0.02069	3.815e-05	0
25660467365		6218406404	1294	4820233415	1	wh0wq4ZDHzpCBUUq/FeWZ+IrfivM0YMFAGZO3zHdrWc=	2	0	0.04065	0.02069	3.815e-05	0
25660467374		6218406404	1295	4820233415	1	wh0wq4ZDHzpCBUUq/FeWZ+IrfivM0YMFAGZO3zHdrWc=	2	0	0.04065	0.02069	3.815e-05	0
25660467383		6218406404	1305	4820233415	1	wh0wq4ZDHzpCBUUq/FeWZ+IrfivM0YMFAGZO3zHdrWc=	2	0	0.04065	0.02069	3.815e-05	0
25660467392		6218406404	1306	4820233415	1	wh0wq4ZDHzpCBUUq/FeWZ+IrfivM0YMFAGZO3zHdrWc=	2	0	0.04065	0.02069	3.815e-05	0
25660467401		6218406404	1307	4820233415	1	wh0wq4ZDHzpCBUUq/FeWZ+IrfivM0YMFAGZO3zHdrWc=	2	0	0.04065	0.02069	3.815e-05	0
25660467410		6218406404	1311	4820233415	1	wh0wq4ZDHzpCBUUq/FeWZ+IrfivM0YMFAGZO3zHdrWc=	2	0	0.04065	0.02069	3.815e-05	0
25660467419		6218406404	1312	4820233415	1	wh0wq4ZDHzpCBUUq/FeWZ+IrfivM0YMFAGZO3zHdrWc=	2	0	0.04065	0.02069	3.815e-05	0
25660467435		6249153835	39	4820233415	1	Q/WF/++kNe3VwGgx/38jaqIHl1nGn6abu1bZUzaFJ6U=	0	0	0.2505	0.001554	3.815e-06	0
25660493482		6253232523	0		0	8OkMisyvwLRFV8wxW85Psk0o/my2wpLBMFuoz4pvotY=	2	1	0.03748	0.004662	1.144e-05	0
25660499634		6253232525	0		0	F2+Gv53Pxd4KDRb/UsGECThH/XUOpcWKElUXJkhkt1c=	0	1	0	0.0001554	0	0
25660503640		515042969	2		5	/fk1fVcVxZ6iM6gHZzqbIyq56m5zrmHfpdcZ/zzkq4c=	2	0	0.01562	0.01553	0.0002155	0
25660503643		515042969	2		0	/fk1fVcVxZ6iM6gHZzqbIyq56m5zrmHfpdcZ/zzkq4c=	2	0	0.01562	0.01553	0.0002155	0
25660503666		6253222260	73	351661435	4	ycbMkTOh7F0buLKJlg4BU3OcBWrvF/JTZkXp9iv5zDg=	0	0	0.0125	0.02191	0.001131	0
25660503838		6253222260	84	284794216	4	ycbMkTOh7F0buLKJlg4BU3OcBWrvF/JTZkXp9iv5zDg=	0	0	0.0125	0.02191	0.001131	0
25661242831		515042969	22	351635150	1	/fk1fVcVxZ6iM6gHZzqbIyq56m5zrmHfpdcZ/zzkq4c=	2	0	0.01562	0.01553	0.0002155	0
25661262432		6253222260	55	3992005142	4	ycbMkTOh7F0buLKJlg4BU3OcBWrvF/JTZkXp9iv5zDg=	0	0	0.0125	0.02191	0.001131	0
25661262537		515042969	26		5	/fk1fVcVxZ6iM6gHZzqbIyq56m5zrmHfpdcZ/zzkq4c=	2	0	0.01562	0.01553	0.0002155	0
25661262540		515042969	26		0	/fk1fVcVxZ6iM6gHZzqbIyq56m5zrmHfpdcZ/zzkq4c=	2	0	0.01562	0.01553	0.0002155	0
25661262616		6253222260	71	333939770	4	ycbMkTOh7F0buLKJlg4BU3OcBWrvF/JTZkXp9iv5zDg=	0	0	0.0125	0.02191	0.001131	0
25661262643		6253222260	63	704514401	4	ycbMkTOh7F0buLKJlg4BU3OcBWrvF/JTZkXp9iv5zDg=	0	0	0.0125	0.02191	0.001131	0
25662055881		6253232523	0	82738033	1	8OkMisyvwLRFV8wxW85Psk0o/my2wpLBMFuoz4pvotY=	2	1	0.03748	0.004662	1.144e-05	0
25662055891		6253232525	0	16914092	1	F2+Gv53Pxd4KDRb/UsGECThH/XUOpcWKElUXJkhkt1c=	0	1	0	0.0001554	0	0
25662055898		515042969	2	7781238	1	/fk1fVcVxZ6iM6gHZzqbIyq56m5zrmHfpdcZ/zzkq4c=	2	0	0.01562	0.01553	0.0002155	0
25662084252		6253217085	36	4156739964	4	ycbMkTOh7F0buLKJlg4BU3OcBWrvF/JTZkXp9iv5zDg=	0	0	0.009369	0.01314	0.0007534	0
25662084338		6253222260	42	294847191	4	ycbMkTOh7F0buLKJlg4BU3OcBWrvF/JTZkXp9iv5zDg=	0	0	0.0125	0.02191	0.001131	0
25662761363		515042969	26	2274669582	1	/fk1fVcVxZ6iM6gHZzqbIyq56m5zrmHfpdcZ/zzkq4c=	2	0	0.01562	0.01553	0.0002155	0
25662761377		6218406404	1313	602945	1	wh0wq4ZDHzpCBUUq/FeWZ+IrfivM0YMFAGZO3zHdrWc=	2	0	0.04065	0.02069	3.815e-05	0
25662761385		6218406404	1314	602945	1	wh0wq4ZDHzpCBUUq/FeWZ+IrfivM0YMFAGZO3zHdrWc=	2	0	0.04065	0.02069	3.815e-05	0
25662761393		6218406404	1316	602945	1	wh0wq4ZDHzpCBUUq/FeWZ+IrfivM0YMFAGZO3zHdrWc=	2	0	0.04065	0.02069	3.815e-05	0
25662761401		6218406404	1319	602945	1	wh0wq4ZDHzpCBUUq/FeWZ+IrfivM0YMFAGZO3zHdrWc=	2	0	0.04065	0.02069	3.815e-05	0
25662761409		6218406404	1320	602945	1	wh0wq4ZDHzpCBUUq/FeWZ+IrfivM0YMFAGZO3zHdrWc=	2	0	0.04065	0.02069	3.815e-05	0
25662761417		6218406404	1321	602945	1	wh0wq4ZDHzpCBUUq/FeWZ+IrfivM0YMFAGZO3zHdrWc=	2	0	0.04065	0.02069	3.815e-05	0
25662761425		6218406404	1322	602945	1	wh0wq4ZDHzpCBUUq/FeWZ+IrfivM0YMFAGZO3zHdrWc=	2	0	0.04065	0.02069	3.815e-05	0
25662761433		6218406404	1325	602945	1	wh0wq4ZDHzpCBUUq/FeWZ+IrfivM0YMFAGZO3zHdrWc=	2	0	0.04065	0.02069	3.815e-05	0
25662761441		6218406404	1326	602945	1	wh0wq4ZDHzpCBUUq/FeWZ+IrfivM0YMFAGZO3zHdrWc=	2	0	0.04065	0.02069	3.815e-05	0
25662761449		6218406404	1328	602945	1	wh0wq4ZDHzpCBUUq/FeWZ+IrfivM0YMFAGZO3zHdrWc=	2	0	0.04065	0.02069	3.815e-05	0
25663566855		6252581189	29		0	lRvqPbzcyVpWRGsqXd+PVsDiyS2pJxa2BogyAArJVlo=	0	2	0.03125	0.0636	7.725e-05	0
25663571778		6253222260	47	1697653	4	ycbMkTOh7F0buLKJlg4BU3OcBWrvF/JTZkXp9iv5zDg=	0	0	0.0125	0.02191	0.001131	0
25663571831		6253222260	9	38686564	4	ycbMkTOh7F0buLKJlg4BU3OcBWrvF/JTZkXp9iv5zDg=	0	0	0.0125	0.02191	0.001131	0
25664242561		6253232619	0		0	8OkMisyvwLRFV8wxW85Psk0o/my2wpLBMFuoz4pvotY=	0	0	0.02148	0.002052	7.629e-06	0
25664242563		6253232619	1		0	8OkMisyvwLRFV8wxW85Psk0o/my2wpLBMFuoz4pvotY=	0	0	0.02148	0.002052	7.629e-06	0
25664261006		6253222260	14	4802141783	4	ycbMkTOh7F0buLKJlg4BU3OcBWrvF/JTZkXp9iv5zDg=	0	0	0.0125	0.02191	0.001131	0
25664261087		6253217085	56	351636167	4	ycbMkTOh7F0buLKJlg4BU3OcBWrvF/JTZkXp9iv5zDg=	0	0	0.009369	0.01314	0.0007534	0
25664911462		6252581189	29	1436371715	1	lRvqPbzcyVpWRGsqXd+PVsDiyS2pJxa2BogyAArJVlo=	0	2	0.03125	0.0636	7.725e-05	0
25664940478		515042969	0		5	/fk1fVcVxZ6iM6gHZzqbIyq56m5zrmHfpdcZ/zzkq4c=	2	0	0.01562	0.01553	0.0002155	0
25664940481		515042969	0		0	/fk1fVcVxZ6iM6gHZzqbIyq56m5zrmHfpdcZ/zzkq4c=	2	0	0.01562	0.01553	0.0002155	0
25664940660		6253222260	61	38686503	4	ycbMkTOh7F0buLKJlg4BU3OcBWrvF/JTZkXp9iv5zDg=	0	0	0.0125	0.02191	0.001131	0
25665634769		6253232619	0	38644180	1	8OkMisyvwLRFV8wxW85Psk0o/my2wpLBMFuoz4pvotY=	0	0	0.02148	0.002052	7.629e-06	0
25665634783		6253232619	1	904461	1	8OkMisyvwLRFV8wxW85Psk0o/my2wpLBMFuoz4pvotY=	0	0	0.02148	0.002052	7.629e-06	0
25665682375		515042969	8		5	/fk1fVcVxZ6iM6gHZzqbIyq56m5zrmHfpdcZ/zzkq4c=	2	0	0.01562	0.01553	0.0002155	0
25665682378		515042969	8		0	/fk1fVcVxZ6iM6gHZzqbIyq56m5zrmHfpdcZ/zzkq4c=	2	0	0.01562	0.01553	0.0002155	0
25666297419		515042969	0	934771887	1	/fk1fVcVxZ6iM6gHZzqbIyq56m5zrmHfpdcZ/zzkq4c=	2	0	0.01562	0.01553	0.0002155	0
25666326659		6253232686	0		0	8OkMisyvwLRFV8wxW85Psk0o/my2wpLBMFuoz4pvotY=	0	0	0.03748	0.003029	7.629e-06	0
25666326661		6253232686	1		0	8OkMisyvwLRFV8wxW85Psk0o/my2wpLBMFuoz4pvotY=	0	0	0.03748	0.003029	7.629e-06	0
25666326663		6253232686	2		0	8OkMisyvwLRFV8wxW85Psk0o/my2wpLBMFuoz4pvotY=	0	0	0.03748	0.003029	7.629e-06	0
25666326665		6253232686	3		0	8OkMisyvwLRFV8wxW85Psk0o/my2wpLBMFuoz4pvotY=	0	0	0.03748	0.003029	7.629e-06	0
25666326667		6253232686	4		0	8OkMisyvwLRFV8wxW85Psk0o/my2wpLBMFuoz4pvotY=	0	0	0.03748	0.003029	7.629e-06	0
25666326669		6253232686	5		0	8OkMisyvwLRFV8wxW85Psk0o/my2wpLBMFuoz4pvotY=	0	0	0.03748	0.003029	7.629e-06	0
25666326671		6253232686	6		0	8OkMisyvwLRFV8wxW85Psk0o/my2wpLBMFuoz4pvotY=	0	0	0.03748	0.003029	7.629e-06	0
25666326673		6253232686	7		0	8OkMisyvwLRFV8wxW85Psk0o/my2wpLBMFuoz4pvotY=	0	0	0.03748	0.003029	7.629e-06	0
25666326675		6253232686	8		0	8OkMisyvwLRFV8wxW85Psk0o/my2wpLBMFuoz4pvotY=	0	0	0.03748	0.003029	7.629e-06	0
25666326677		6253232686	9		0	8OkMisyvwLRFV8wxW85Psk0o/my2wpLBMFuoz4pvotY=	0	0	0.03748	0.003029	7.629e-06	0
25666326679		6253232686	10		0	8OkMisyvwLRFV8wxW85Psk0o/my2wpLBMFuoz4pvotY=	0	0	0.03748	0.003029	7.629e-06	0
25666326681		6253232686	11		0	8OkMisyvwLRFV8wxW85Psk0o/my2wpLBMFuoz4pvotY=	0	0	0.03748	0.003029	7.629e-06	0
25666326683		6253232686	12		0	8OkMisyvwLRFV8wxW85Psk0o/my2wpLBMFuoz4pvotY=	0	0	0.03748	0.003029	7.629e-06	0
25666326685		6253232686	13		0	8OkMisyvwLRFV8wxW85Psk0o/my2wpLBMFuoz4pvotY=	0	0	0.03748	0.003029	7.629e-06	0
25666326687		6253232686	14		0	8OkMisyvwLRFV8wxW85Psk0o/my2wpLBMFuoz4pvotY=	0	0	0.03748	0.003029	7.629e-06	0
25666326689		6253232686	15		0	8OkMisyvwLRFV8wxW85Psk0o/my2wpLBMFuoz4pvotY=	0	0	0.03748	0.003029	7.629e-06	0
25666326691		6253232686	16		0	8OkMisyvwLRFV8wxW85Psk0o/my2wpLBMFuoz4pvotY=	0	0	0.03748	0.003029	7.629e-06	0
25666326693		6253232686	17		0	8OkMisyvwLRFV8wxW85Psk0o/my2wpLBMFuoz4pvotY=	0	0	0.03748	0.003029	7.629e-06	0
25666326695		6253232686	18		0	8OkMisyvwLRFV8wxW85Psk0o/my2wpLBMFuoz4pvotY=	0	0	0.03748	0.003029	7.629e-06	0
25666326697		6253232686	19		0	8OkMisyvwLRFV8wxW85Psk0o/my2wpLBMFuoz4pvotY=	0	0	0.03748	0.003029	7.629e-06	0
25666326699		6253232686	20		0	8OkMisyvwLRFV8wxW85Psk0o/my2wpLBMFuoz4pvotY=	0	0	0.03748	0.003029	7.629e-06	0
25666326701		6253232686	21		0	8OkMisyvwLRFV8wxW85Psk0o/my2wpLBMFuoz4pvotY=	0	0	0.03748	0.003029	7.629e-06	0
25666326703		6253232686	22		0	8OkMisyvwLRFV8wxW85Psk0o/my2wpLBMFuoz4pvotY=	0	0	0.03748	0.003029	7.629e-06	0
25666326705		6253232686	23		0	8OkMisyvwLRFV8wxW85Psk0o/my2wpLBMFuoz4pvotY=	0	0	0.03748	0.003029	7.629e-06	0
25666326707		6253232686	24		0	8OkMisyvwLRFV8wxW85Psk0o/my2wpLBMFuoz4pvotY=	0	0	0.03748	0.003029	7.629e-06	0
25666326709		6253232686	25		0	8OkMisyvwLRFV8wxW85Psk0o/my2wpLBMFuoz4pvotY=	0	0	0.03748	0.003029	7.629e-06	0
25666326711		6253232686	26		0	8OkMisyvwLRFV8wxW85Psk0o/my2wpLBMFuoz4pvotY=	0	0	0.03748	0.003029	7.629e-06	0
25666326713		6253232686	27		0	8OkMisyvwLRFV8wxW85Psk0o/my2wpLBMFuoz4pvotY=	0	0	0.03748	0.003029	7.629e-06	0
25666326715		6253232686	28		0	8OkMisyvwLRFV8wxW85Psk0o/my2wpLBMFuoz4pvotY=	0	0	0.03748	0.003029	7.629e-06	0
25666326717		6253232686	29		0	8OkMisyvwLRFV8wxW85Psk0o/my2wpLBMFuoz4pvotY=	0	0	0.03748	0.003029	7.629e-06	0
25666326719		6253232686	30		0	8OkMisyvwLRFV8wxW85Psk0o/my2wpLBMFuoz4pvotY=	0	0	0.03748	0.003029	7.629e-06	0
25666326721		6253232686	31		0	8OkMisyvwLRFV8wxW85Psk0o/my2wpLBMFuoz4pvotY=	0	0	0.03748	0.003029	7.629e-06	0
25666326723		6253232686	32		0	8OkMisyvwLRFV8wxW85Psk0o/my2wpLBMFuoz4pvotY=	0	0	0.03748	0.003029	7.629e-06	0
25666326725		6253232686	33		0	8OkMisyvwLRFV8wxW85Psk0o/my2wpLBMFuoz4pvotY=	0	0	0.03748	0.003029	7.629e-06	0
25666326727		6253232686	34		0	8OkMisyvwLRFV8wxW85Psk0o/my2wpLBMFuoz4pvotY=	0	0	0.03748	0.003029	7.629e-06	0
25666326729		6253232686	35		0	8OkMisyvwLRFV8wxW85Psk0o/my2wpLBMFuoz4pvotY=	0	0	0.03748	0.003029	7.629e-06	0
25666326731		6253232686	36		0	8OkMisyvwLRFV8wxW85Psk0o/my2wpLBMFuoz4pvotY=	0	0	0.03748	0.003029	7.629e-06	0
25666326733		6253232686	37		0	8OkMisyvwLRFV8wxW85Psk0o/my2wpLBMFuoz4pvotY=	0	0	0.03748	0.003029	7.629e-06	0
25666326735		6253232686	38		0	8OkMisyvwLRFV8wxW85Psk0o/my2wpLBMFuoz4pvotY=	0	0	0.03748	0.003029	7.629e-06	0
25666326737		6253232686	39		0	8OkMisyvwLRFV8wxW85Psk0o/my2wpLBMFuoz4pvotY=	0	0	0.03748	0.003029	7.629e-06	0
25666326739		6253232686	40		0	8OkMisyvwLRFV8wxW85Psk0o/my2wpLBMFuoz4pvotY=	0	0	0.03748	0.003029	7.629e-06	0
25666326741		6253232686	41		0	8OkMisyvwLRFV8wxW85Psk0o/my2wpLBMFuoz4pvotY=	0	0	0.03748	0.003029	7.629e-06	0
25666326743		6253232686	42		0	8OkMisyvwLRFV8wxW85Psk0o/my2wpLBMFuoz4pvotY=	0	0	0.03748	0.003029	7.629e-06	0
25666326745		6253232686	43		0	8OkMisyvwLRFV8wxW85Psk0o/my2wpLBMFuoz4pvotY=	0	0	0.03748	0.003029	7.629e-06	0
25666326747		6253232686	44		0	8OkMisyvwLRFV8wxW85Psk0o/my2wpLBMFuoz4pvotY=	0	0	0.03748	0.003029	7.629e-06	0
25666326749		6253232686	45		0	8OkMisyvwLRFV8wxW85Psk0o/my2wpLBMFuoz4pvotY=	0	0	0.03748	0.003029	7.629e-06	0
25666326751		6253232686	46		0	8OkMisyvwLRFV8wxW85Psk0o/my2wpLBMFuoz4pvotY=	0	0	0.03748	0.003029	7.629e-06	0
25666326753		6253232686	47		0	8OkMisyvwLRFV8wxW85Psk0o/my2wpLBMFuoz4pvotY=	0	0	0.03748	0.003029	7.629e-06	0
25666326755		6253232686	48		0	8OkMisyvwLRFV8wxW85Psk0o/my2wpLBMFuoz4pvotY=	0	0	0.03748	0.003029	7.629e-06	0
25666326757		6253232686	49		0	8OkMisyvwLRFV8wxW85Psk0o/my2wpLBMFuoz4pvotY=	0	0	0.03748	0.003029	7.629e-06	0
25666326759		6253232686	50		0	8OkMisyvwLRFV8wxW85Psk0o/my2wpLBMFuoz4pvotY=	0	0	0.03748	0.003029	7.629e-06	0
25666326761		6253232686	51		0	8OkMisyvwLRFV8wxW85Psk0o/my2wpLBMFuoz4pvotY=	0	0	0.03748	0.003029	7.629e-06	0
25666326763		6253232686	52		0	8OkMisyvwLRFV8wxW85Psk0o/my2wpLBMFuoz4pvotY=	0	0	0.03748	0.003029	7.629e-06	0
25666326765		6253232686	53		0	8OkMisyvwLRFV8wxW85Psk0o/my2wpLBMFuoz4pvotY=	0	0	0.03748	0.003029	7.629e-06	0
25666326767		6253232686	54		0	8OkMisyvwLRFV8wxW85Psk0o/my2wpLBMFuoz4pvotY=	0	0	0.03748	0.003029	7.629e-06	0
25666326769		6253232686	55		0	8OkMisyvwLRFV8wxW85Psk0o/my2wpLBMFuoz4pvotY=	0	0	0.03748	0.003029	7.629e-06	0
25666326771		6253232686	56		0	8OkMisyvwLRFV8wxW85Psk0o/my2wpLBMFuoz4pvotY=	0	0	0.03748	0.003029	7.629e-06	0
25666326773		6253232686	57		0	8OkMisyvwLRFV8wxW85Psk0o/my2wpLBMFuoz4pvotY=	0	0	0.03748	0.003029	7.629e-06	0
25666326775		6253232686	58		0	8OkMisyvwLRFV8wxW85Psk0o/my2wpLBMFuoz4pvotY=	0	0	0.03748	0.003029	7.629e-06	0
25666326777		6253232686	59		0	8OkMisyvwLRFV8wxW85Psk0o/my2wpLBMFuoz4pvotY=	0	0	0.03748	0.003029	7.629e-06	0
25666326779		6253232686	60		0	8OkMisyvwLRFV8wxW85Psk0o/my2wpLBMFuoz4pvotY=	0	0	0.03748	0.003029	7.629e-06	0
25666326781		6253232686	61		0	8OkMisyvwLRFV8wxW85Psk0o/my2wpLBMFuoz4pvotY=	0	0	0.03748	0.003029	7.629e-06	0
25666326783		6253232686	62		0	8OkMisyvwLRFV8wxW85Psk0o/my2wpLBMFuoz4pvotY=	0	0	0.03748	0.003029	7.629e-06	0
25666326785		6253232686	63		0	8OkMisyvwLRFV8wxW85Psk0o/my2wpLBMFuoz4pvotY=	0	0	0.03748	0.003029	7.629e-06	0
25666326787		6253232686	64		0	8OkMisyvwLRFV8wxW85Psk0o/my2wpLBMFuoz4pvotY=	0	0	0.03748	0.003029	7.629e-06	0
25666326789		6253232686	65		0	8OkMisyvwLRFV8wxW85Psk0o/my2wpLBMFuoz4pvotY=	0	0	0.03748	0.003029	7.629e-06	0
25666326791		6253232686	66		0	8OkMisyvwLRFV8wxW85Psk0o/my2wpLBMFuoz4pvotY=	0	0	0.03748	0.003029	7.629e-06	0
25666326793		6253232686	67		0	8OkMisyvwLRFV8wxW85Psk0o/my2wpLBMFuoz4pvotY=	0	0	0.03748	0.003029	7.629e-06	0
25666326795		6253232686	68		0	8OkMisyvwLRFV8wxW85Psk0o/my2wpLBMFuoz4pvotY=	0	0	0.03748	0.003029	7.629e-06	0
25666326797		6253232686	69		0	8OkMisyvwLRFV8wxW85Psk0o/my2wpLBMFuoz4pvotY=	0	0	0.03748	0.003029	7.629e-06	0
25666326799		6253232686	70		0	8OkMisyvwLRFV8wxW85Psk0o/my2wpLBMFuoz4pvotY=	0	0	0.03748	0.003029	7.629e-06	0
25666326801		6253232686	71		0	8OkMisyvwLRFV8wxW85Psk0o/my2wpLBMFuoz4pvotY=	0	0	0.03748	0.003029	7.629e-06	0
25666326803		6253232686	72		0	8OkMisyvwLRFV8wxW85Psk0o/my2wpLBMFuoz4pvotY=	0	0	0.03748	0.003029	7.629e-06	0
25666326805		6253232686	73		0	8OkMisyvwLRFV8wxW85Psk0o/my2wpLBMFuoz4pvotY=	0	0	0.03748	0.003029	7.629e-06	0
25666326807		6253232686	74		0	8OkMisyvwLRFV8wxW85Psk0o/my2wpLBMFuoz4pvotY=	0	0	0.03748	0.003029	7.629e-06	0
25666326809		6253232686	75		0	8OkMisyvwLRFV8wxW85Psk0o/my2wpLBMFuoz4pvotY=	0	0	0.03748	0.003029	7.629e-06	0
25666326811		6253232686	76		0	8OkMisyvwLRFV8wxW85Psk0o/my2wpLBMFuoz4pvotY=	0	0	0.03748	0.003029	7.629e-06	0
25666326813		6253232686	77		0	8OkMisyvwLRFV8wxW85Psk0o/my2wpLBMFuoz4pvotY=	0	0	0.03748	0.003029	7.629e-06	0
25666326815		6253232686	78		0	8OkMisyvwLRFV8wxW85Psk0o/my2wpLBMFuoz4pvotY=	0	0	0.03748	0.003029	7.629e-06	0
25666326817		6253232686	79		0	8OkMisyvwLRFV8wxW85Psk0o/my2wpLBMFuoz4pvotY=	0	0	0.03748	0.003029	7.629e-06	0
25666326819		6253232686	80		0	8OkMisyvwLRFV8wxW85Psk0o/my2wpLBMFuoz4pvotY=	0	0	0.03748	0.003029	7.629e-06	0
25666326821		6253232686	81		0	8OkMisyvwLRFV8wxW85Psk0o/my2wpLBMFuoz4pvotY=	0	0	0.03748	0.003029	7.629e-06	0
25666326823		6253232686	82		0	8OkMisyvwLRFV8wxW85Psk0o/my2wpLBMFuoz4pvotY=	0	0	0.03748	0.003029	7.629e-06	0
25666326825		6253232686	83		0	8OkMisyvwLRFV8wxW85Psk0o/my2wpLBMFuoz4pvotY=	0	0	0.03748	0.003029	7.629e-06	0
25666326827		6253232686	84		0	8OkMisyvwLRFV8wxW85Psk0o/my2wpLBMFuoz4pvotY=	0	0	0.03748	0.003029	7.629e-06	0
25666326829		6253232686	85		0	8OkMisyvwLRFV8wxW85Psk0o/my2wpLBMFuoz4pvotY=	0	0	0.03748	0.003029	7.629e-06	0
25666326831		6253232686	86		0	8OkMisyvwLRFV8wxW85Psk0o/my2wpLBMFuoz4pvotY=	0	0	0.03748	0.003029	7.629e-06	0
25666326833		6253232686	87		0	8OkMisyvwLRFV8wxW85Psk0o/my2wpLBMFuoz4pvotY=	0	0	0.03748	0.003029	7.629e-06	0
25666326835		6253232686	88		0	8OkMisyvwLRFV8wxW85Psk0o/my2wpLBMFuoz4pvotY=	0	0	0.03748	0.003029	7.629e-06	0
25666326837		6253232686	89		0	8OkMisyvwLRFV8wxW85Psk0o/my2wpLBMFuoz4pvotY=	0	0	0.03748	0.003029	7.629e-06	0
25666326839		6253232686	90		0	8OkMisyvwLRFV8wxW85Psk0o/my2wpLBMFuoz4pvotY=	0	0	0.03748	0.003029	7.629e-06	0
25666326841		6253232686	91		0	8OkMisyvwLRFV8wxW85Psk0o/my2wpLBMFuoz4pvotY=	0	0	0.03748	0.003029	7.629e-06	0
25666326843		6253232686	92		0	8OkMisyvwLRFV8wxW85Psk0o/my2wpLBMFuoz4pvotY=	0	0	0.03748	0.003029	7.629e-06	0
25666326845		6253232686	93		0	8OkMisyvwLRFV8wxW85Psk0o/my2wpLBMFuoz4pvotY=	0	0	0.03748	0.003029	7.629e-06	0
25666326847		6253232686	94		0	8OkMisyvwLRFV8wxW85Psk0o/my2wpLBMFuoz4pvotY=	0	0	0.03748	0.003029	7.629e-06	0
25666326849		6253232686	95		0	8OkMisyvwLRFV8wxW85Psk0o/my2wpLBMFuoz4pvotY=	0	0	0.03748	0.003029	7.629e-06	0
25666326851		6253232686	96		0	8OkMisyvwLRFV8wxW85Psk0o/my2wpLBMFuoz4pvotY=	0	0	0.03748	0.003029	7.629e-06	0
25666326853		6253232686	97		0	8OkMisyvwLRFV8wxW85Psk0o/my2wpLBMFuoz4pvotY=	0	0	0.03748	0.003029	7.629e-06	0
25666326855		6253232686	98		0	8OkMisyvwLRFV8wxW85Psk0o/my2wpLBMFuoz4pvotY=	0	0	0.03748	0.003029	7.629e-06	0
25666326857		6253232686	99		0	8OkMisyvwLRFV8wxW85Psk0o/my2wpLBMFuoz4pvotY=	0	0	0.03748	0.003029	7.629e-06	0
25666326859		6253232686	100		0	8OkMisyvwLRFV8wxW85Psk0o/my2wpLBMFuoz4pvotY=	0	0	0.03748	0.003029	7.629e-06	0
25666326861		6253232686	101		0	8OkMisyvwLRFV8wxW85Psk0o/my2wpLBMFuoz4pvotY=	0	0	0.03748	0.003029	7.629e-06	0
25666326863		6253232686	102		0	8OkMisyvwLRFV8wxW85Psk0o/my2wpLBMFuoz4pvotY=	0	0	0.03748	0.003029	7.629e-06	0
25666326865		6253232686	103		0	8OkMisyvwLRFV8wxW85Psk0o/my2wpLBMFuoz4pvotY=	0	0	0.03748	0.003029	7.629e-06	0
25666326867		6253232686	104		0	8OkMisyvwLRFV8wxW85Psk0o/my2wpLBMFuoz4pvotY=	0	0	0.03748	0.003029	7.629e-06	0
25666326869		6253232686	105		0	8OkMisyvwLRFV8wxW85Psk0o/my2wpLBMFuoz4pvotY=	0	0	0.03748	0.003029	7.629e-06	0
25666326871		6253232686	106		0	8OkMisyvwLRFV8wxW85Psk0o/my2wpLBMFuoz4pvotY=	0	0	0.03748	0.003029	7.629e-06	0
25666326873		6253232686	107		0	8OkMisyvwLRFV8wxW85Psk0o/my2wpLBMFuoz4pvotY=	0	0	0.03748	0.003029	7.629e-06	0
25666326875		6253232686	108		0	8OkMisyvwLRFV8wxW85Psk0o/my2wpLBMFuoz4pvotY=	0	0	0.03748	0.003029	7.629e-06	0
25666326877		6253232686	109		0	8OkMisyvwLRFV8wxW85Psk0o/my2wpLBMFuoz4pvotY=	0	0	0.03748	0.003029	7.629e-06	0
25666326879		6253232686	110		0	8OkMisyvwLRFV8wxW85Psk0o/my2wpLBMFuoz4pvotY=	0	0	0.03748	0.003029	7.629e-06	0
25666326881		6253232686	111		0	8OkMisyvwLRFV8wxW85Psk0o/my2wpLBMFuoz4pvotY=	0	0	0.03748	0.003029	7.629e-06	0
25666326883		6253232686	112		0	8OkMisyvwLRFV8wxW85Psk0o/my2wpLBMFuoz4pvotY=	0	0	0.03748	0.003029	7.629e-06	0
25666326885		6253232686	113		0	8OkMisyvwLRFV8wxW85Psk0o/my2wpLBMFuoz4pvotY=	0	0	0.03748	0.003029	7.629e-06	0
25666326887		6253232686	114		0	8OkMisyvwLRFV8wxW85Psk0o/my2wpLBMFuoz4pvotY=	0	0	0.03748	0.003029	7.629e-06	0
25666326889		6253232686	115		0	8OkMisyvwLRFV8wxW85Psk0o/my2wpLBMFuoz4pvotY=	0	0	0.03748	0.003029	7.629e-06	0
25666326891		6253232686	116		0	8OkMisyvwLRFV8wxW85Psk0o/my2wpLBMFuoz4pvotY=	0	0	0.03748	0.003029	7.629e-06	0
25666326893		6253232686	117		0	8OkMisyvwLRFV8wxW85Psk0o/my2wpLBMFuoz4pvotY=	0	0	0.03748	0.003029	7.629e-06	0
25666326895		6253232686	118		0	8OkMisyvwLRFV8wxW85Psk0o/my2wpLBMFuoz4pvotY=	0	0	0.03748	0.003029	7.629e-06	0
25666326897		6253232686	119		0	8OkMisyvwLRFV8wxW85Psk0o/my2wpLBMFuoz4pvotY=	0	0	0.03748	0.003029	7.629e-06	0
25666326899		6253232686	120		0	8OkMisyvwLRFV8wxW85Psk0o/my2wpLBMFuoz4pvotY=	0	0	0.03748	0.003029	7.629e-06	0
25666326901		6253232686	121		0	8OkMisyvwLRFV8wxW85Psk0o/my2wpLBMFuoz4pvotY=	0	0	0.03748	0.003029	7.629e-06	0
25666326903		6253232686	122		0	8OkMisyvwLRFV8wxW85Psk0o/my2wpLBMFuoz4pvotY=	0	0	0.03748	0.003029	7.629e-06	0
25666326905		6253232686	123		0	8OkMisyvwLRFV8wxW85Psk0o/my2wpLBMFuoz4pvotY=	0	0	0.03748	0.003029	7.629e-06	0
25666326907		6253232686	124		0	8OkMisyvwLRFV8wxW85Psk0o/my2wpLBMFuoz4pvotY=	0	0	0.03748	0.003029	7.629e-06	0
25666326909		6253232686	125		0	8OkMisyvwLRFV8wxW85Psk0o/my2wpLBMFuoz4pvotY=	0	0	0.03748	0.003029	7.629e-06	0
25666326911		6253232686	126		0	8OkMisyvwLRFV8wxW85Psk0o/my2wpLBMFuoz4pvotY=	0	0	0.03748	0.003029	7.629e-06	0
25666326913		6253232686	127		0	8OkMisyvwLRFV8wxW85Psk0o/my2wpLBMFuoz4pvotY=	0	0	0.03748	0.003029	7.629e-06	0
25666326915		6253232686	128		0	8OkMisyvwLRFV8wxW85Psk0o/my2wpLBMFuoz4pvotY=	0	0	0.03748	0.003029	7.629e-06	0
25666326917		6253232686	129		0	8OkMisyvwLRFV8wxW85Psk0o/my2wpLBMFuoz4pvotY=	0	0	0.03748	0.003029	7.629e-06	0
25666326919		6253232686	130		0	8OkMisyvwLRFV8wxW85Psk0o/my2wpLBMFuoz4pvotY=	0	0	0.03748	0.003029	7.629e-06	0
25666326921		6253232686	131		0	8OkMisyvwLRFV8wxW85Psk0o/my2wpLBMFuoz4pvotY=	0	0	0.03748	0.003029	7.629e-06	0
25666326923		6253232686	132		0	8OkMisyvwLRFV8wxW85Psk0o/my2wpLBMFuoz4pvotY=	0	0	0.03748	0.003029	7.629e-06	0
25666326925		6253232686	133		0	8OkMisyvwLRFV8wxW85Psk0o/my2wpLBMFuoz4pvotY=	0	0	0.03748	0.003029	7.629e-06	0
25666326927		6253232686	134		0	8OkMisyvwLRFV8wxW85Psk0o/my2wpLBMFuoz4pvotY=	0	0	0.03748	0.003029	7.629e-06	0
25666326929		6253232686	135		0	8OkMisyvwLRFV8wxW85Psk0o/my2wpLBMFuoz4pvotY=	0	0	0.03748	0.003029	7.629e-06	0
25666326931		6253232686	136		0	8OkMisyvwLRFV8wxW85Psk0o/my2wpLBMFuoz4pvotY=	0	0	0.03748	0.003029	7.629e-06	0
25666326933		6253232686	137		0	8OkMisyvwLRFV8wxW85Psk0o/my2wpLBMFuoz4pvotY=	0	0	0.03748	0.003029	7.629e-06	0
25666326935		6253232686	138		0	8OkMisyvwLRFV8wxW85Psk0o/my2wpLBMFuoz4pvotY=	0	0	0.03748	0.003029	7.629e-06	0
25666326937		6253232686	139		0	8OkMisyvwLRFV8wxW85Psk0o/my2wpLBMFuoz4pvotY=	0	0	0.03748	0.003029	7.629e-06	0
25666326939		6253232686	140		0	8OkMisyvwLRFV8wxW85Psk0o/my2wpLBMFuoz4pvotY=	0	0	0.03748	0.003029	7.629e-06	0
25666326941		6253232686	141		0	8OkMisyvwLRFV8wxW85Psk0o/my2wpLBMFuoz4pvotY=	0	0	0.03748	0.003029	7.629e-06	0
25666326943		6253232686	142		0	8OkMisyvwLRFV8wxW85Psk0o/my2wpLBMFuoz4pvotY=	0	0	0.03748	0.003029	7.629e-06	0
25666326945		6253232686	143		0	8OkMisyvwLRFV8wxW85Psk0o/my2wpLBMFuoz4pvotY=	0	0	0.03748	0.003029	7.629e-06	0
25666326947		6253232686	144		0	8OkMisyvwLRFV8wxW85Psk0o/my2wpLBMFuoz4pvotY=	0	0	0.03748	0.003029	7.629e-06	0
25666326949		6253232686	145		0	8OkMisyvwLRFV8wxW85Psk0o/my2wpLBMFuoz4pvotY=	0	0	0.03748	0.003029	7.629e-06	0
25666326951		6253232686	146		0	8OkMisyvwLRFV8wxW85Psk0o/my2wpLBMFuoz4pvotY=	0	0	0.03748	0.003029	7.629e-06	0
25666326953		6253232686	147		0	8OkMisyvwLRFV8wxW85Psk0o/my2wpLBMFuoz4pvotY=	0	0	0.03748	0.003029	7.629e-06	0
25666326955		6253232686	148		0	8OkMisyvwLRFV8wxW85Psk0o/my2wpLBMFuoz4pvotY=	0	0	0.03748	0.003029	7.629e-06	0
25666326957		6253232686	149		0	8OkMisyvwLRFV8wxW85Psk0o/my2wpLBMFuoz4pvotY=	0	0	0.03748	0.003029	7.629e-06	0
25666326959		6253232686	150		0	8OkMisyvwLRFV8wxW85Psk0o/my2wpLBMFuoz4pvotY=	0	0	0.03748	0.003029	7.629e-06	0
25666326961		6253232686	151		0	8OkMisyvwLRFV8wxW85Psk0o/my2wpLBMFuoz4pvotY=	0	0	0.03748	0.003029	7.629e-06	0
25666326963		6253232686	152		0	8OkMisyvwLRFV8wxW85Psk0o/my2wpLBMFuoz4pvotY=	0	0	0.03748	0.003029	7.629e-06	0
25666326965		6253232686	153		0	8OkMisyvwLRFV8wxW85Psk0o/my2wpLBMFuoz4pvotY=	0	0	0.03748	0.003029	7.629e-06	0
25666326967		6253232686	154		0	8OkMisyvwLRFV8wxW85Psk0o/my2wpLBMFuoz4pvotY=	0	0	0.03748	0.003029	7.629e-06	0
25666326969		6253232686	155		0	8OkMisyvwLRFV8wxW85Psk0o/my2wpLBMFuoz4pvotY=	0	0	0.03748	0.003029	7.629e-06	0
25666326971		6253232686	156		0	8OkMisyvwLRFV8wxW85Psk0o/my2wpLBMFuoz4pvotY=	0	0	0.03748	0.003029	7.629e-06	0
25666326973		6253232686	157		0	8OkMisyvwLRFV8wxW85Psk0o/my2wpLBMFuoz4pvotY=	0	0	0.03748	0.003029	7.629e-06	0
25666326975		6253232686	158		0	8OkMisyvwLRFV8wxW85Psk0o/my2wpLBMFuoz4pvotY=	0	0	0.03748	0.003029	7.629e-06	0
25666326977		6253232686	159		0	8OkMisyvwLRFV8wxW85Psk0o/my2wpLBMFuoz4pvotY=	0	0	0.03748	0.003029	7.629e-06	0
25666326979		6253232686	160		0	8OkMisyvwLRFV8wxW85Psk0o/my2wpLBMFuoz4pvotY=	0	0	0.03748	0.003029	7.629e-06	0
25666326981		6253232686	161		0	8OkMisyvwLRFV8wxW85Psk0o/my2wpLBMFuoz4pvotY=	0	0	0.03748	0.003029	7.629e-06	0
25666326983		6253232686	162		0	8OkMisyvwLRFV8wxW85Psk0o/my2wpLBMFuoz4pvotY=	0	0	0.03748	0.003029	7.629e-06	0
25666326985		6253232686	163		0	8OkMisyvwLRFV8wxW85Psk0o/my2wpLBMFuoz4pvotY=	0	0	0.03748	0.003029	7.629e-06	0
25666326987		6253232686	164		0	8OkMisyvwLRFV8wxW85Psk0o/my2wpLBMFuoz4pvotY=	0	0	0.03748	0.003029	7.629e-06	0
25666326989		6253232686	165		0	8OkMisyvwLRFV8wxW85Psk0o/my2wpLBMFuoz4pvotY=	0	0	0.03748	0.003029	7.629e-06	0
25666326991		6253232686	166		0	8OkMisyvwLRFV8wxW85Psk0o/my2wpLBMFuoz4pvotY=	0	0	0.03748	0.003029	7.629e-06	0
25666326993		6253232686	167		0	8OkMisyvwLRFV8wxW85Psk0o/my2wpLBMFuoz4pvotY=	0	0	0.03748	0.003029	7.629e-06	0
25666326995		6253232686	168		0	8OkMisyvwLRFV8wxW85Psk0o/my2wpLBMFuoz4pvotY=	0	0	0.03748	0.003029	7.629e-06	0
25666326997		6253232686	169		0	8OkMisyvwLRFV8wxW85Psk0o/my2wpLBMFuoz4pvotY=	0	0	0.03748	0.003029	7.629e-06	0
25666326999		6253232686	170		0	8OkMisyvwLRFV8wxW85Psk0o/my2wpLBMFuoz4pvotY=	0	0	0.03748	0.003029	7.629e-06	0
25666327001		6253232686	171		0	8OkMisyvwLRFV8wxW85Psk0o/my2wpLBMFuoz4pvotY=	0	0	0.03748	0.003029	7.629e-06	0
25666327003		6253232686	172		0	8OkMisyvwLRFV8wxW85Psk0o/my2wpLBMFuoz4pvotY=	0	0	0.03748	0.003029	7.629e-06	0
25666327005		6253232686	173		0	8OkMisyvwLRFV8wxW85Psk0o/my2wpLBMFuoz4pvotY=	0	0	0.03748	0.003029	7.629e-06	0
25666327007		6253232686	174		0	8OkMisyvwLRFV8wxW85Psk0o/my2wpLBMFuoz4pvotY=	0	0	0.03748	0.003029	7.629e-06	0
25666327009		6253232686	175		0	8OkMisyvwLRFV8wxW85Psk0o/my2wpLBMFuoz4pvotY=	0	0	0.03748	0.003029	7.629e-06	0
25666327011		6253232686	176		0	8OkMisyvwLRFV8wxW85Psk0o/my2wpLBMFuoz4pvotY=	0	0	0.03748	0.003029	7.629e-06	0
25666327013		6253232686	177		0	8OkMisyvwLRFV8wxW85Psk0o/my2wpLBMFuoz4pvotY=	0	0	0.03748	0.003029	7.629e-06	0
25666327015		6253232686	178		0	8OkMisyvwLRFV8wxW85Psk0o/my2wpLBMFuoz4pvotY=	0	0	0.03748	0.003029	7.629e-06	0
25666327017		6253232686	179		0	8OkMisyvwLRFV8wxW85Psk0o/my2wpLBMFuoz4pvotY=	0	0	0.03748	0.003029	7.629e-06	0
25666327019		6253232686	180		0	8OkMisyvwLRFV8wxW85Psk0o/my2wpLBMFuoz4pvotY=	0	0	0.03748	0.003029	7.629e-06	0
25666327021		6253232686	181		0	8OkMisyvwLRFV8wxW85Psk0o/my2wpLBMFuoz4pvotY=	0	0	0.03748	0.003029	7.629e-06	0
25666327023		6253232686	182		0	8OkMisyvwLRFV8wxW85Psk0o/my2wpLBMFuoz4pvotY=	0	0	0.03748	0.003029	7.629e-06	0
25666327025		6253232686	183		0	8OkMisyvwLRFV8wxW85Psk0o/my2wpLBMFuoz4pvotY=	0	0	0.03748	0.003029	7.629e-06	0
25666327027		6253232686	184		0	8OkMisyvwLRFV8wxW85Psk0o/my2wpLBMFuoz4pvotY=	0	0	0.03748	0.003029	7.629e-06	0
25666327029		6253232686	185		0	8OkMisyvwLRFV8wxW85Psk0o/my2wpLBMFuoz4pvotY=	0	0	0.03748	0.003029	7.629e-06	0
25666327031		6253232686	186		0	8OkMisyvwLRFV8wxW85Psk0o/my2wpLBMFuoz4pvotY=	0	0	0.03748	0.003029	7.629e-06	0
25666327033		6253232686	187		0	8OkMisyvwLRFV8wxW85Psk0o/my2wpLBMFuoz4pvotY=	0	0	0.03748	0.003029	7.629e-06	0
25666327035		6253232686	188		0	8OkMisyvwLRFV8wxW85Psk0o/my2wpLBMFuoz4pvotY=	0	0	0.03748	0.003029	7.629e-06	0
25666327037		6253232686	189		0	8OkMisyvwLRFV8wxW85Psk0o/my2wpLBMFuoz4pvotY=	0	0	0.03748	0.003029	7.629e-06	0
25666327039		6253232686	190		0	8OkMisyvwLRFV8wxW85Psk0o/my2wpLBMFuoz4pvotY=	0	0	0.03748	0.003029	7.629e-06	0
25666327041		6253232686	191		0	8OkMisyvwLRFV8wxW85Psk0o/my2wpLBMFuoz4pvotY=	0	0	0.03748	0.003029	7.629e-06	0
25666327043		6253232686	192		0	8OkMisyvwLRFV8wxW85Psk0o/my2wpLBMFuoz4pvotY=	0	0	0.03748	0.003029	7.629e-06	0
25666327045		6253232686	193		0	8OkMisyvwLRFV8wxW85Psk0o/my2wpLBMFuoz4pvotY=	0	0	0.03748	0.003029	7.629e-06	0
25666327047		6253232686	194		0	8OkMisyvwLRFV8wxW85Psk0o/my2wpLBMFuoz4pvotY=	0	0	0.03748	0.003029	7.629e-06	0
25666327049		6253232686	195		0	8OkMisyvwLRFV8wxW85Psk0o/my2wpLBMFuoz4pvotY=	0	0	0.03748	0.003029	7.629e-06	0
25666327051		6253232686	196		0	8OkMisyvwLRFV8wxW85Psk0o/my2wpLBMFuoz4pvotY=	0	0	0.03748	0.003029	7.629e-06	0
25666327053		6253232686	197		0	8OkMisyvwLRFV8wxW85Psk0o/my2wpLBMFuoz4pvotY=	0	0	0.03748	0.003029	7.629e-06	0
25666334879		6252581189	188	3940680452	4	lRvqPbzcyVpWRGsqXd+PVsDiyS2pJxa2BogyAArJVlo=	0	2	0.03125	0.0636	7.725e-05	0
25667001248		515042969	8	3890240231	1	/fk1fVcVxZ6iM6gHZzqbIyq56m5zrmHfpdcZ/zzkq4c=	2	0	0.01562	0.01553	0.0002155	0
25667013210		6253231326	0		0	a3ykQg4JzgTGzpyOcAmTGFdMrIYdKJWOnMlbmC5rHkI=	0	2	0.0125	0.00795	0.0001926	0
25667013212		6253231326	1		0	a3ykQg4JzgTGzpyOcAmTGFdMrIYdKJWOnMlbmC5rHkI=	0	2	0.0125	0.00795	0.0001926	0
25667013214		6253231326	2		0	a3ykQg4JzgTGzpyOcAmTGFdMrIYdKJWOnMlbmC5rHkI=	0	2	0.0125	0.00795	0.0001926	0
25667013216		6253231326	3		0	a3ykQg4JzgTGzpyOcAmTGFdMrIYdKJWOnMlbmC5rHkI=	0	2	0.0125	0.00795	0.0001926	0
25667013218		6253231326	4		0	a3ykQg4JzgTGzpyOcAmTGFdMrIYdKJWOnMlbmC5rHkI=	0	2	0.0125	0.00795	0.0001926	0
25667013220		6253231326	5		0	a3ykQg4JzgTGzpyOcAmTGFdMrIYdKJWOnMlbmC5rHkI=	0	2	0.0125	0.00795	0.0001926	0
25667013222		6253231326	6		0	a3ykQg4JzgTGzpyOcAmTGFdMrIYdKJWOnMlbmC5rHkI=	0	2	0.0125	0.00795	0.0001926	0
25667013224		6253231326	7		0	a3ykQg4JzgTGzpyOcAmTGFdMrIYdKJWOnMlbmC5rHkI=	0	2	0.0125	0.00795	0.0001926	0
25667013226		6253231326	8		0	a3ykQg4JzgTGzpyOcAmTGFdMrIYdKJWOnMlbmC5rHkI=	0	2	0.0125	0.00795	0.0001926	0
25667013228		6253231326	9		0	a3ykQg4JzgTGzpyOcAmTGFdMrIYdKJWOnMlbmC5rHkI=	0	2	0.0125	0.00795	0.0001926	0
25667013230		6253231326	10		0	a3ykQg4JzgTGzpyOcAmTGFdMrIYdKJWOnMlbmC5rHkI=	0	2	0.0125	0.00795	0.0001926	0
25667013232		6253231326	11		0	a3ykQg4JzgTGzpyOcAmTGFdMrIYdKJWOnMlbmC5rHkI=	0	2	0.0125	0.00795	0.0001926	0
25667013234		6253231326	12		0	a3ykQg4JzgTGzpyOcAmTGFdMrIYdKJWOnMlbmC5rHkI=	0	2	0.0125	0.00795	0.0001926	0
25667013236		6253231326	13		0	a3ykQg4JzgTGzpyOcAmTGFdMrIYdKJWOnMlbmC5rHkI=	0	2	0.0125	0.00795	0.0001926	0
25667013238		6253231326	14		0	a3ykQg4JzgTGzpyOcAmTGFdMrIYdKJWOnMlbmC5rHkI=	0	2	0.0125	0.00795	0.0001926	0
25667013240		6253231326	15		0	a3ykQg4JzgTGzpyOcAmTGFdMrIYdKJWOnMlbmC5rHkI=	0	2	0.0125	0.00795	0.0001926	0
25667013242		6253231326	16		0	a3ykQg4JzgTGzpyOcAmTGFdMrIYdKJWOnMlbmC5rHkI=	0	2	0.0125	0.00795	0.0001926	0
25667013244		6253231326	17		0	a3ykQg4JzgTGzpyOcAmTGFdMrIYdKJWOnMlbmC5rHkI=	0	2	0.0125	0.00795	0.0001926	0
25667013246		6253231326	18		0	a3ykQg4JzgTGzpyOcAmTGFdMrIYdKJWOnMlbmC5rHkI=	0	2	0.0125	0.00795	0.0001926	0
25667013248		6253231326	19		0	a3ykQg4JzgTGzpyOcAmTGFdMrIYdKJWOnMlbmC5rHkI=	0	2	0.0125	0.00795	0.0001926	0
25667013250		6253231326	20		0	a3ykQg4JzgTGzpyOcAmTGFdMrIYdKJWOnMlbmC5rHkI=	0	2	0.0125	0.00795	0.0001926	0
25667013252		6253231326	21		0	a3ykQg4JzgTGzpyOcAmTGFdMrIYdKJWOnMlbmC5rHkI=	0	2	0.0125	0.00795	0.0001926	0
25667013254		6253231326	22		0	a3ykQg4JzgTGzpyOcAmTGFdMrIYdKJWOnMlbmC5rHkI=	0	2	0.0125	0.00795	0.0001926	0
25667013256		6253231326	23		0	a3ykQg4JzgTGzpyOcAmTGFdMrIYdKJWOnMlbmC5rHkI=	0	2	0.0125	0.00795	0.0001926	0
25667013258		6253231326	24		0	a3ykQg4JzgTGzpyOcAmTGFdMrIYdKJWOnMlbmC5rHkI=	0	2	0.0125	0.00795	0.0001926	0
25667013260		6253231326	25		0	a3ykQg4JzgTGzpyOcAmTGFdMrIYdKJWOnMlbmC5rHkI=	0	2	0.0125	0.00795	0.0001926	0
25667013262		6253231326	26		0	a3ykQg4JzgTGzpyOcAmTGFdMrIYdKJWOnMlbmC5rHkI=	0	2	0.0125	0.00795	0.0001926	0
25667013264		6253231326	27		0	a3ykQg4JzgTGzpyOcAmTGFdMrIYdKJWOnMlbmC5rHkI=	0	2	0.0125	0.00795	0.0001926	0
25667013266		6253231326	28		0	a3ykQg4JzgTGzpyOcAmTGFdMrIYdKJWOnMlbmC5rHkI=	0	2	0.0125	0.00795	0.0001926	0
25667013268		6253231326	29		0	a3ykQg4JzgTGzpyOcAmTGFdMrIYdKJWOnMlbmC5rHkI=	0	2	0.0125	0.00795	0.0001926	0
25667013270		6253231326	30		0	a3ykQg4JzgTGzpyOcAmTGFdMrIYdKJWOnMlbmC5rHkI=	0	2	0.0125	0.00795	0.0001926	0
25667013272		6253231326	31		0	a3ykQg4JzgTGzpyOcAmTGFdMrIYdKJWOnMlbmC5rHkI=	0	2	0.0125	0.00795	0.0001926	0
25667013274		6253231326	32		0	a3ykQg4JzgTGzpyOcAmTGFdMrIYdKJWOnMlbmC5rHkI=	0	2	0.0125	0.00795	0.0001926	0
25667013276		6253231326	33		0	a3ykQg4JzgTGzpyOcAmTGFdMrIYdKJWOnMlbmC5rHkI=	0	2	0.0125	0.00795	0.0001926	0
25667013278		6253231326	34		0	a3ykQg4JzgTGzpyOcAmTGFdMrIYdKJWOnMlbmC5rHkI=	0	2	0.0125	0.00795	0.0001926	0
25667013280		6253231326	35		0	a3ykQg4JzgTGzpyOcAmTGFdMrIYdKJWOnMlbmC5rHkI=	0	2	0.0125	0.00795	0.0001926	0
25667013282		6253231326	36		0	a3ykQg4JzgTGzpyOcAmTGFdMrIYdKJWOnMlbmC5rHkI=	0	2	0.0125	0.00795	0.0001926	0
25667013284		6253231326	37		0	a3ykQg4JzgTGzpyOcAmTGFdMrIYdKJWOnMlbmC5rHkI=	0	2	0.0125	0.00795	0.0001926	0
25667013286		6253231326	38		0	a3ykQg4JzgTGzpyOcAmTGFdMrIYdKJWOnMlbmC5rHkI=	0	2	0.0125	0.00795	0.0001926	0
25667013288		6253231326	39		0	a3ykQg4JzgTGzpyOcAmTGFdMrIYdKJWOnMlbmC5rHkI=	0	2	0.0125	0.00795	0.0001926	0
25667013290		6253231326	40		0	a3ykQg4JzgTGzpyOcAmTGFdMrIYdKJWOnMlbmC5rHkI=	0	2	0.0125	0.00795	0.0001926	0
25667013292		6253231326	41		0	a3ykQg4JzgTGzpyOcAmTGFdMrIYdKJWOnMlbmC5rHkI=	0	2	0.0125	0.00795	0.0001926	0
25667013294		6253231326	42		0	a3ykQg4JzgTGzpyOcAmTGFdMrIYdKJWOnMlbmC5rHkI=	0	2	0.0125	0.00795	0.0001926	0
25667013296		6253231326	43		0	a3ykQg4JzgTGzpyOcAmTGFdMrIYdKJWOnMlbmC5rHkI=	0	2	0.0125	0.00795	0.0001926	0
25667013298		6253231326	44		0	a3ykQg4JzgTGzpyOcAmTGFdMrIYdKJWOnMlbmC5rHkI=	0	2	0.0125	0.00795	0.0001926	0
25667013300		6253231326	45		0	a3ykQg4JzgTGzpyOcAmTGFdMrIYdKJWOnMlbmC5rHkI=	0	2	0.0125	0.00795	0.0001926	0
25667013302		6253231326	46		0	a3ykQg4JzgTGzpyOcAmTGFdMrIYdKJWOnMlbmC5rHkI=	0	2	0.0125	0.00795	0.0001926	0
25667013304		6253231326	47		0	a3ykQg4JzgTGzpyOcAmTGFdMrIYdKJWOnMlbmC5rHkI=	0	2	0.0125	0.00795	0.0001926	0
25667013306		6253231326	48		0	a3ykQg4JzgTGzpyOcAmTGFdMrIYdKJWOnMlbmC5rHkI=	0	2	0.0125	0.00795	0.0001926	0
25667013308		6253231326	49		0	a3ykQg4JzgTGzpyOcAmTGFdMrIYdKJWOnMlbmC5rHkI=	0	2	0.0125	0.00795	0.0001926	0
25667013310		6253231326	50		0	a3ykQg4JzgTGzpyOcAmTGFdMrIYdKJWOnMlbmC5rHkI=	0	2	0.0125	0.00795	0.0001926	0
25667013312		6253231326	51		0	a3ykQg4JzgTGzpyOcAmTGFdMrIYdKJWOnMlbmC5rHkI=	0	2	0.0125	0.00795	0.0001926	0
25667013314		6253231326	52		0	a3ykQg4JzgTGzpyOcAmTGFdMrIYdKJWOnMlbmC5rHkI=	0	2	0.0125	0.00795	0.0001926	0
25667013316		6253231326	53		0	a3ykQg4JzgTGzpyOcAmTGFdMrIYdKJWOnMlbmC5rHkI=	0	2	0.0125	0.00795	0.0001926	0
25667013318		6253231326	54		0	a3ykQg4JzgTGzpyOcAmTGFdMrIYdKJWOnMlbmC5rHkI=	0	2	0.0125	0.00795	0.0001926	0
25667013320		6253231326	55		0	a3ykQg4JzgTGzpyOcAmTGFdMrIYdKJWOnMlbmC5rHkI=	0	2	0.0125	0.00795	0.0001926	0
25667013322		6253231326	56		0	a3ykQg4JzgTGzpyOcAmTGFdMrIYdKJWOnMlbmC5rHkI=	0	2	0.0125	0.00795	0.0001926	0
25667013324		6253231326	57		0	a3ykQg4JzgTGzpyOcAmTGFdMrIYdKJWOnMlbmC5rHkI=	0	2	0.0125	0.00795	0.0001926	0
25667013326		6253231326	58		0	a3ykQg4JzgTGzpyOcAmTGFdMrIYdKJWOnMlbmC5rHkI=	0	2	0.0125	0.00795	0.0001926	0
25667013328		6253231326	59		0	a3ykQg4JzgTGzpyOcAmTGFdMrIYdKJWOnMlbmC5rHkI=	0	2	0.0125	0.00795	0.0001926	0
25667013330		6253231326	60		0	a3ykQg4JzgTGzpyOcAmTGFdMrIYdKJWOnMlbmC5rHkI=	0	2	0.0125	0.00795	0.0001926	0
25667013332		6253231326	61		0	a3ykQg4JzgTGzpyOcAmTGFdMrIYdKJWOnMlbmC5rHkI=	0	2	0.0125	0.00795	0.0001926	0
25667013334		6253231326	62		0	a3ykQg4JzgTGzpyOcAmTGFdMrIYdKJWOnMlbmC5rHkI=	0	2	0.0125	0.00795	0.0001926	0
25667013336		6253231326	63		0	a3ykQg4JzgTGzpyOcAmTGFdMrIYdKJWOnMlbmC5rHkI=	0	2	0.0125	0.00795	0.0001926	0
25667013338		6253231326	64		0	a3ykQg4JzgTGzpyOcAmTGFdMrIYdKJWOnMlbmC5rHkI=	0	2	0.0125	0.00795	0.0001926	0
25667013340		6253231326	65		0	a3ykQg4JzgTGzpyOcAmTGFdMrIYdKJWOnMlbmC5rHkI=	0	2	0.0125	0.00795	0.0001926	0
25667013342		6253231326	66		0	a3ykQg4JzgTGzpyOcAmTGFdMrIYdKJWOnMlbmC5rHkI=	0	2	0.0125	0.00795	0.0001926	0
25667013344		6253231326	67		0	a3ykQg4JzgTGzpyOcAmTGFdMrIYdKJWOnMlbmC5rHkI=	0	2	0.0125	0.00795	0.0001926	0
25667013346		6253231326	68		0	a3ykQg4JzgTGzpyOcAmTGFdMrIYdKJWOnMlbmC5rHkI=	0	2	0.0125	0.00795	0.0001926	0
25667013348		6253231326	69		0	a3ykQg4JzgTGzpyOcAmTGFdMrIYdKJWOnMlbmC5rHkI=	0	2	0.0125	0.00795	0.0001926	0
25667013350		6253231326	70		0	a3ykQg4JzgTGzpyOcAmTGFdMrIYdKJWOnMlbmC5rHkI=	0	2	0.0125	0.00795	0.0001926	0
25667013352		6253231326	71		0	a3ykQg4JzgTGzpyOcAmTGFdMrIYdKJWOnMlbmC5rHkI=	0	2	0.0125	0.00795	0.0001926	0
25667013354		6253231326	72		0	a3ykQg4JzgTGzpyOcAmTGFdMrIYdKJWOnMlbmC5rHkI=	0	2	0.0125	0.00795	0.0001926	0
25667013356		6253231326	73		0	a3ykQg4JzgTGzpyOcAmTGFdMrIYdKJWOnMlbmC5rHkI=	0	2	0.0125	0.00795	0.0001926	0
25667013358		6253231326	74		0	a3ykQg4JzgTGzpyOcAmTGFdMrIYdKJWOnMlbmC5rHkI=	0	2	0.0125	0.00795	0.0001926	0
25667013360		6253231326	75		0	a3ykQg4JzgTGzpyOcAmTGFdMrIYdKJWOnMlbmC5rHkI=	0	2	0.0125	0.00795	0.0001926	0
25667013362		6253231326	76		0	a3ykQg4JzgTGzpyOcAmTGFdMrIYdKJWOnMlbmC5rHkI=	0	2	0.0125	0.00795	0.0001926	0
25667013364		6253231326	77		0	a3ykQg4JzgTGzpyOcAmTGFdMrIYdKJWOnMlbmC5rHkI=	0	2	0.0125	0.00795	0.0001926	0
25667013366		6253231326	78		0	a3ykQg4JzgTGzpyOcAmTGFdMrIYdKJWOnMlbmC5rHkI=	0	2	0.0125	0.00795	0.0001926	0
25667013368		6253231326	79		0	a3ykQg4JzgTGzpyOcAmTGFdMrIYdKJWOnMlbmC5rHkI=	0	2	0.0125	0.00795	0.0001926	0
25667013370		6253231326	80		0	a3ykQg4JzgTGzpyOcAmTGFdMrIYdKJWOnMlbmC5rHkI=	0	2	0.0125	0.00795	0.0001926	0
25667013372		6253231326	81		0	a3ykQg4JzgTGzpyOcAmTGFdMrIYdKJWOnMlbmC5rHkI=	0	2	0.0125	0.00795	0.0001926	0
25667013374		6253231326	82		0	a3ykQg4JzgTGzpyOcAmTGFdMrIYdKJWOnMlbmC5rHkI=	0	2	0.0125	0.00795	0.0001926	0
25667013376		6253231326	83		0	a3ykQg4JzgTGzpyOcAmTGFdMrIYdKJWOnMlbmC5rHkI=	0	2	0.0125	0.00795	0.0001926	0
25667013378		6253231326	84		0	a3ykQg4JzgTGzpyOcAmTGFdMrIYdKJWOnMlbmC5rHkI=	0	2	0.0125	0.00795	0.0001926	0
25667013380		6253231326	85		0	a3ykQg4JzgTGzpyOcAmTGFdMrIYdKJWOnMlbmC5rHkI=	0	2	0.0125	0.00795	0.0001926	0
25667013382		6253231326	86		0	a3ykQg4JzgTGzpyOcAmTGFdMrIYdKJWOnMlbmC5rHkI=	0	2	0.0125	0.00795	0.0001926	0
25667013384		6253231326	87		0	a3ykQg4JzgTGzpyOcAmTGFdMrIYdKJWOnMlbmC5rHkI=	0	2	0.0125	0.00795	0.0001926	0
25667013386		6253231326	88		0	a3ykQg4JzgTGzpyOcAmTGFdMrIYdKJWOnMlbmC5rHkI=	0	2	0.0125	0.00795	0.0001926	0
25667013388		6253231326	89		0	a3ykQg4JzgTGzpyOcAmTGFdMrIYdKJWOnMlbmC5rHkI=	0	2	0.0125	0.00795	0.0001926	0
25667013390		6253231326	90		0	a3ykQg4JzgTGzpyOcAmTGFdMrIYdKJWOnMlbmC5rHkI=	0	2	0.0125	0.00795	0.0001926	0
25667013392		6253231326	91		0	a3ykQg4JzgTGzpyOcAmTGFdMrIYdKJWOnMlbmC5rHkI=	0	2	0.0125	0.00795	0.0001926	0
25667013394		6253231326	92		0	a3ykQg4JzgTGzpyOcAmTGFdMrIYdKJWOnMlbmC5rHkI=	0	2	0.0125	0.00795	0.0001926	0
25667013396		6253231326	93		0	a3ykQg4JzgTGzpyOcAmTGFdMrIYdKJWOnMlbmC5rHkI=	0	2	0.0125	0.00795	0.0001926	0
25667013398		6253231326	94		0	a3ykQg4JzgTGzpyOcAmTGFdMrIYdKJWOnMlbmC5rHkI=	0	2	0.0125	0.00795	0.0001926	0
25667013400		6253231326	95		0	a3ykQg4JzgTGzpyOcAmTGFdMrIYdKJWOnMlbmC5rHkI=	0	2	0.0125	0.00795	0.0001926	0
25667013402		6253231326	96		0	a3ykQg4JzgTGzpyOcAmTGFdMrIYdKJWOnMlbmC5rHkI=	0	2	0.0125	0.00795	0.0001926	0
25667013404		6253231326	97		0	a3ykQg4JzgTGzpyOcAmTGFdMrIYdKJWOnMlbmC5rHkI=	0	2	0.0125	0.00795	0.0001926	0
25667013406		6253231326	98		0	a3ykQg4JzgTGzpyOcAmTGFdMrIYdKJWOnMlbmC5rHkI=	0	2	0.0125	0.00795	0.0001926	0
25667013408		6253231326	99		0	a3ykQg4JzgTGzpyOcAmTGFdMrIYdKJWOnMlbmC5rHkI=	0	2	0.0125	0.00795	0.0001926	0
25667013410		6253231326	100		0	a3ykQg4JzgTGzpyOcAmTGFdMrIYdKJWOnMlbmC5rHkI=	0	2	0.0125	0.00795	0.0001926	0
25667013412		6253231326	101		0	a3ykQg4JzgTGzpyOcAmTGFdMrIYdKJWOnMlbmC5rHkI=	0	2	0.0125	0.00795	0.0001926	0
25667013414		6253231326	102		0	a3ykQg4JzgTGzpyOcAmTGFdMrIYdKJWOnMlbmC5rHkI=	0	2	0.0125	0.00795	0.0001926	0
25667013416		6253231326	103		0	a3ykQg4JzgTGzpyOcAmTGFdMrIYdKJWOnMlbmC5rHkI=	0	2	0.0125	0.00795	0.0001926	0
25667013418		6253231326	104		0	a3ykQg4JzgTGzpyOcAmTGFdMrIYdKJWOnMlbmC5rHkI=	0	2	0.0125	0.00795	0.0001926	0
25667013420		6253231326	105		0	a3ykQg4JzgTGzpyOcAmTGFdMrIYdKJWOnMlbmC5rHkI=	0	2	0.0125	0.00795	0.0001926	0
25667013422		6253231326	106		0	a3ykQg4JzgTGzpyOcAmTGFdMrIYdKJWOnMlbmC5rHkI=	0	2	0.0125	0.00795	0.0001926	0
25667013424		6253231326	107		0	a3ykQg4JzgTGzpyOcAmTGFdMrIYdKJWOnMlbmC5rHkI=	0	2	0.0125	0.00795	0.0001926	0
25667013426		6253231326	108		0	a3ykQg4JzgTGzpyOcAmTGFdMrIYdKJWOnMlbmC5rHkI=	0	2	0.0125	0.00795	0.0001926	0
25667013428		6253231326	109		0	a3ykQg4JzgTGzpyOcAmTGFdMrIYdKJWOnMlbmC5rHkI=	0	2	0.0125	0.00795	0.0001926	0
25667013430		6253231326	110		0	a3ykQg4JzgTGzpyOcAmTGFdMrIYdKJWOnMlbmC5rHkI=	0	2	0.0125	0.00795	0.0001926	0
25667013432		6253231326	111		0	a3ykQg4JzgTGzpyOcAmTGFdMrIYdKJWOnMlbmC5rHkI=	0	2	0.0125	0.00795	0.0001926	0
25667013434		6253231326	112		0	a3ykQg4JzgTGzpyOcAmTGFdMrIYdKJWOnMlbmC5rHkI=	0	2	0.0125	0.00795	0.0001926	0
25667013436		6253231326	113		0	a3ykQg4JzgTGzpyOcAmTGFdMrIYdKJWOnMlbmC5rHkI=	0	2	0.0125	0.00795	0.0001926	0
25667013438		6253231326	114		0	a3ykQg4JzgTGzpyOcAmTGFdMrIYdKJWOnMlbmC5rHkI=	0	2	0.0125	0.00795	0.0001926	0
25667013440		6253231326	115		0	a3ykQg4JzgTGzpyOcAmTGFdMrIYdKJWOnMlbmC5rHkI=	0	2	0.0125	0.00795	0.0001926	0
25667013442		6253231326	116		0	a3ykQg4JzgTGzpyOcAmTGFdMrIYdKJWOnMlbmC5rHkI=	0	2	0.0125	0.00795	0.0001926	0
25667013444		6253231326	117		0	a3ykQg4JzgTGzpyOcAmTGFdMrIYdKJWOnMlbmC5rHkI=	0	2	0.0125	0.00795	0.0001926	0
25667013446		6253231326	118		0	a3ykQg4JzgTGzpyOcAmTGFdMrIYdKJWOnMlbmC5rHkI=	0	2	0.0125	0.00795	0.0001926	0
25667013448		6253231326	119		0	a3ykQg4JzgTGzpyOcAmTGFdMrIYdKJWOnMlbmC5rHkI=	0	2	0.0125	0.00795	0.0001926	0
25667013450		6253231326	120		0	a3ykQg4JzgTGzpyOcAmTGFdMrIYdKJWOnMlbmC5rHkI=	0	2	0.0125	0.00795	0.0001926	0
25667013452		6253231326	121		0	a3ykQg4JzgTGzpyOcAmTGFdMrIYdKJWOnMlbmC5rHkI=	0	2	0.0125	0.00795	0.0001926	0
25667013454		6253231326	122		0	a3ykQg4JzgTGzpyOcAmTGFdMrIYdKJWOnMlbmC5rHkI=	0	2	0.0125	0.00795	0.0001926	0
25667013456		6253231326	123		0	a3ykQg4JzgTGzpyOcAmTGFdMrIYdKJWOnMlbmC5rHkI=	0	2	0.0125	0.00795	0.0001926	0
25667013458		6253231326	124		0	a3ykQg4JzgTGzpyOcAmTGFdMrIYdKJWOnMlbmC5rHkI=	0	2	0.0125	0.00795	0.0001926	0
25667013460		6253231326	125		0	a3ykQg4JzgTGzpyOcAmTGFdMrIYdKJWOnMlbmC5rHkI=	0	2	0.0125	0.00795	0.0001926	0
25667013462		6253231326	126		0	a3ykQg4JzgTGzpyOcAmTGFdMrIYdKJWOnMlbmC5rHkI=	0	2	0.0125	0.00795	0.0001926	0
25667013464		6253231326	127		0	a3ykQg4JzgTGzpyOcAmTGFdMrIYdKJWOnMlbmC5rHkI=	0	2	0.0125	0.00795	0.0001926	0
25667013466		6253231326	128		0	a3ykQg4JzgTGzpyOcAmTGFdMrIYdKJWOnMlbmC5rHkI=	0	2	0.0125	0.00795	0.0001926	0
25667013468		6253231326	129		0	a3ykQg4JzgTGzpyOcAmTGFdMrIYdKJWOnMlbmC5rHkI=	0	2	0.0125	0.00795	0.0001926	0
25667013470		6253231326	130		0	a3ykQg4JzgTGzpyOcAmTGFdMrIYdKJWOnMlbmC5rHkI=	0	2	0.0125	0.00795	0.0001926	0
25667013472		6253231326	131		0	a3ykQg4JzgTGzpyOcAmTGFdMrIYdKJWOnMlbmC5rHkI=	0	2	0.0125	0.00795	0.0001926	0
25667013474		6253231326	132		0	a3ykQg4JzgTGzpyOcAmTGFdMrIYdKJWOnMlbmC5rHkI=	0	2	0.0125	0.00795	0.0001926	0
25667013476		6253231326	133		0	a3ykQg4JzgTGzpyOcAmTGFdMrIYdKJWOnMlbmC5rHkI=	0	2	0.0125	0.00795	0.0001926	0
25667013478		6253231326	134		0	a3ykQg4JzgTGzpyOcAmTGFdMrIYdKJWOnMlbmC5rHkI=	0	2	0.0125	0.00795	0.0001926	0
25667013480		6253231326	135		0	a3ykQg4JzgTGzpyOcAmTGFdMrIYdKJWOnMlbmC5rHkI=	0	2	0.0125	0.00795	0.0001926	0
25667013482		6253231326	136		0	a3ykQg4JzgTGzpyOcAmTGFdMrIYdKJWOnMlbmC5rHkI=	0	2	0.0125	0.00795	0.0001926	0
25667013484		6253231326	137		0	a3ykQg4JzgTGzpyOcAmTGFdMrIYdKJWOnMlbmC5rHkI=	0	2	0.0125	0.00795	0.0001926	0
25667013486		6253231326	138		0	a3ykQg4JzgTGzpyOcAmTGFdMrIYdKJWOnMlbmC5rHkI=	0	2	0.0125	0.00795	0.0001926	0
25667013488		6253231326	139		0	a3ykQg4JzgTGzpyOcAmTGFdMrIYdKJWOnMlbmC5rHkI=	0	2	0.0125	0.00795	0.0001926	0
25667013490		6253231326	140		0	a3ykQg4JzgTGzpyOcAmTGFdMrIYdKJWOnMlbmC5rHkI=	0	2	0.0125	0.00795	0.0001926	0
25667013492		6253231326	141		0	a3ykQg4JzgTGzpyOcAmTGFdMrIYdKJWOnMlbmC5rHkI=	0	2	0.0125	0.00795	0.0001926	0
25667013494		6253231326	142		0	a3ykQg4JzgTGzpyOcAmTGFdMrIYdKJWOnMlbmC5rHkI=	0	2	0.0125	0.00795	0.0001926	0
25667013496		6253231326	143		0	a3ykQg4JzgTGzpyOcAmTGFdMrIYdKJWOnMlbmC5rHkI=	0	2	0.0125	0.00795	0.0001926	0
25667013498		6253231326	144		0	a3ykQg4JzgTGzpyOcAmTGFdMrIYdKJWOnMlbmC5rHkI=	0	2	0.0125	0.00795	0.0001926	0
25667013500		6253231326	145		0	a3ykQg4JzgTGzpyOcAmTGFdMrIYdKJWOnMlbmC5rHkI=	0	2	0.0125	0.00795	0.0001926	0
25667013502		6253231326	146		0	a3ykQg4JzgTGzpyOcAmTGFdMrIYdKJWOnMlbmC5rHkI=	0	2	0.0125	0.00795	0.0001926	0
25667013504		6253231326	147		0	a3ykQg4JzgTGzpyOcAmTGFdMrIYdKJWOnMlbmC5rHkI=	0	2	0.0125	0.00795	0.0001926	0
25667013506		6253231326	148		0	a3ykQg4JzgTGzpyOcAmTGFdMrIYdKJWOnMlbmC5rHkI=	0	2	0.0125	0.00795	0.0001926	0
25667013508		6253231326	149		0	a3ykQg4JzgTGzpyOcAmTGFdMrIYdKJWOnMlbmC5rHkI=	0	2	0.0125	0.00795	0.0001926	0
25667013510		6253231326	150		0	a3ykQg4JzgTGzpyOcAmTGFdMrIYdKJWOnMlbmC5rHkI=	0	2	0.0125	0.00795	0.0001926	0
25667013512		6253231326	151		0	a3ykQg4JzgTGzpyOcAmTGFdMrIYdKJWOnMlbmC5rHkI=	0	2	0.0125	0.00795	0.0001926	0
25667013514		6253231326	152		0	a3ykQg4JzgTGzpyOcAmTGFdMrIYdKJWOnMlbmC5rHkI=	0	2	0.0125	0.00795	0.0001926	0
25667013516		6253231326	153		0	a3ykQg4JzgTGzpyOcAmTGFdMrIYdKJWOnMlbmC5rHkI=	0	2	0.0125	0.00795	0.0001926	0
25667013518		6253231326	154		0	a3ykQg4JzgTGzpyOcAmTGFdMrIYdKJWOnMlbmC5rHkI=	0	2	0.0125	0.00795	0.0001926	0
25667013520		6253231326	155		0	a3ykQg4JzgTGzpyOcAmTGFdMrIYdKJWOnMlbmC5rHkI=	0	2	0.0125	0.00795	0.0001926	0
25667013522		6253231326	156		0	a3ykQg4JzgTGzpyOcAmTGFdMrIYdKJWOnMlbmC5rHkI=	0	2	0.0125	0.00795	0.0001926	0
25667013524		6253231326	157		0	a3ykQg4JzgTGzpyOcAmTGFdMrIYdKJWOnMlbmC5rHkI=	0	2	0.0125	0.00795	0.0001926	0
25667013526		6253231326	158		0	a3ykQg4JzgTGzpyOcAmTGFdMrIYdKJWOnMlbmC5rHkI=	0	2	0.0125	0.00795	0.0001926	0
25667013528		6253231326	159		0	a3ykQg4JzgTGzpyOcAmTGFdMrIYdKJWOnMlbmC5rHkI=	0	2	0.0125	0.00795	0.0001926	0
25667013530		6253231326	160		0	a3ykQg4JzgTGzpyOcAmTGFdMrIYdKJWOnMlbmC5rHkI=	0	2	0.0125	0.00795	0.0001926	0
25667013532		6253231326	161		0	a3ykQg4JzgTGzpyOcAmTGFdMrIYdKJWOnMlbmC5rHkI=	0	2	0.0125	0.00795	0.0001926	0
25667013534		6253231326	162		0	a3ykQg4JzgTGzpyOcAmTGFdMrIYdKJWOnMlbmC5rHkI=	0	2	0.0125	0.00795	0.0001926	0
25667013536		6253231326	163		0	a3ykQg4JzgTGzpyOcAmTGFdMrIYdKJWOnMlbmC5rHkI=	0	2	0.0125	0.00795	0.0001926	0
25667013538		6253231326	164		0	a3ykQg4JzgTGzpyOcAmTGFdMrIYdKJWOnMlbmC5rHkI=	0	2	0.0125	0.00795	0.0001926	0
25667013540		6253231326	165		0	a3ykQg4JzgTGzpyOcAmTGFdMrIYdKJWOnMlbmC5rHkI=	0	2	0.0125	0.00795	0.0001926	0
25667013542		6253231326	166		0	a3ykQg4JzgTGzpyOcAmTGFdMrIYdKJWOnMlbmC5rHkI=	0	2	0.0125	0.00795	0.0001926	0
25667013544		6253231326	167		0	a3ykQg4JzgTGzpyOcAmTGFdMrIYdKJWOnMlbmC5rHkI=	0	2	0.0125	0.00795	0.0001926	0
25667013546		6253231326	168		0	a3ykQg4JzgTGzpyOcAmTGFdMrIYdKJWOnMlbmC5rHkI=	0	2	0.0125	0.00795	0.0001926	0
25667013548		6253231326	169		0	a3ykQg4JzgTGzpyOcAmTGFdMrIYdKJWOnMlbmC5rHkI=	0	2	0.0125	0.00795	0.0001926	0
25667013550		6253231326	170		0	a3ykQg4JzgTGzpyOcAmTGFdMrIYdKJWOnMlbmC5rHkI=	0	2	0.0125	0.00795	0.0001926	0
25667013552		6253231326	171		0	a3ykQg4JzgTGzpyOcAmTGFdMrIYdKJWOnMlbmC5rHkI=	0	2	0.0125	0.00795	0.0001926	0
25667013554		6253231326	172		0	a3ykQg4JzgTGzpyOcAmTGFdMrIYdKJWOnMlbmC5rHkI=	0	2	0.0125	0.00795	0.0001926	0
25667013556		6253231326	173		0	a3ykQg4JzgTGzpyOcAmTGFdMrIYdKJWOnMlbmC5rHkI=	0	2	0.0125	0.00795	0.0001926	0
25667013558		6253231326	174		0	a3ykQg4JzgTGzpyOcAmTGFdMrIYdKJWOnMlbmC5rHkI=	0	2	0.0125	0.00795	0.0001926	0
25667013560		6253231326	175		0	a3ykQg4JzgTGzpyOcAmTGFdMrIYdKJWOnMlbmC5rHkI=	0	2	0.0125	0.00795	0.0001926	0
25667013562		6253231326	176		0	a3ykQg4JzgTGzpyOcAmTGFdMrIYdKJWOnMlbmC5rHkI=	0	2	0.0125	0.00795	0.0001926	0
25667013564		6253231326	177		0	a3ykQg4JzgTGzpyOcAmTGFdMrIYdKJWOnMlbmC5rHkI=	0	2	0.0125	0.00795	0.0001926	0
25667013566		6253231326	178		0	a3ykQg4JzgTGzpyOcAmTGFdMrIYdKJWOnMlbmC5rHkI=	0	2	0.0125	0.00795	0.0001926	0
25667013568		6253231326	179		0	a3ykQg4JzgTGzpyOcAmTGFdMrIYdKJWOnMlbmC5rHkI=	0	2	0.0125	0.00795	0.0001926	0
25667013570		6253231326	180		0	a3ykQg4JzgTGzpyOcAmTGFdMrIYdKJWOnMlbmC5rHkI=	0	2	0.0125	0.00795	0.0001926	0
25667013572		6253231326	181		0	a3ykQg4JzgTGzpyOcAmTGFdMrIYdKJWOnMlbmC5rHkI=	0	2	0.0125	0.00795	0.0001926	0
25667013574		6253231326	182		0	a3ykQg4JzgTGzpyOcAmTGFdMrIYdKJWOnMlbmC5rHkI=	0	2	0.0125	0.00795	0.0001926	0
25667013576		6253231326	183		0	a3ykQg4JzgTGzpyOcAmTGFdMrIYdKJWOnMlbmC5rHkI=	0	2	0.0125	0.00795	0.0001926	0
25667013578		6253231326	184		0	a3ykQg4JzgTGzpyOcAmTGFdMrIYdKJWOnMlbmC5rHkI=	0	2	0.0125	0.00795	0.0001926	0
25667013580		6253231326	185		0	a3ykQg4JzgTGzpyOcAmTGFdMrIYdKJWOnMlbmC5rHkI=	0	2	0.0125	0.00795	0.0001926	0
25667013582		6253231326	186		0	a3ykQg4JzgTGzpyOcAmTGFdMrIYdKJWOnMlbmC5rHkI=	0	2	0.0125	0.00795	0.0001926	0
25667013584		6253231326	187		0	a3ykQg4JzgTGzpyOcAmTGFdMrIYdKJWOnMlbmC5rHkI=	0	2	0.0125	0.00795	0.0001926	0
25667013586		6253231326	188		0	a3ykQg4JzgTGzpyOcAmTGFdMrIYdKJWOnMlbmC5rHkI=	0	2	0.0125	0.00795	0.0001926	0
25667013588		6253231326	189		0	a3ykQg4JzgTGzpyOcAmTGFdMrIYdKJWOnMlbmC5rHkI=	0	2	0.0125	0.00795	0.0001926	0
25667013590		6253231326	190		0	a3ykQg4JzgTGzpyOcAmTGFdMrIYdKJWOnMlbmC5rHkI=	0	2	0.0125	0.00795	0.0001926	0
25667013592		6253231326	191		0	a3ykQg4JzgTGzpyOcAmTGFdMrIYdKJWOnMlbmC5rHkI=	0	2	0.0125	0.00795	0.0001926	0
25667013594		6253231326	192		0	a3ykQg4JzgTGzpyOcAmTGFdMrIYdKJWOnMlbmC5rHkI=	0	2	0.0125	0.00795	0.0001926	0
25667013596		6253231326	193		0	a3ykQg4JzgTGzpyOcAmTGFdMrIYdKJWOnMlbmC5rHkI=	0	2	0.0125	0.00795	0.0001926	0
25667013598		6253231326	194		0	a3ykQg4JzgTGzpyOcAmTGFdMrIYdKJWOnMlbmC5rHkI=	0	2	0.0125	0.00795	0.0001926	0
25667013600		6253231326	195		0	a3ykQg4JzgTGzpyOcAmTGFdMrIYdKJWOnMlbmC5rHkI=	0	2	0.0125	0.00795	0.0001926	0
25667013602		6253231326	196		0	a3ykQg4JzgTGzpyOcAmTGFdMrIYdKJWOnMlbmC5rHkI=	0	2	0.0125	0.00795	0.0001926	0
25667013604		6253231326	197		0	a3ykQg4JzgTGzpyOcAmTGFdMrIYdKJWOnMlbmC5rHkI=	0	2	0.0125	0.00795	0.0001926	0
25667013606		6253231326	198		0	a3ykQg4JzgTGzpyOcAmTGFdMrIYdKJWOnMlbmC5rHkI=	0	2	0.0125	0.00795	0.0001926	0
25667013608		6253231326	199		0	a3ykQg4JzgTGzpyOcAmTGFdMrIYdKJWOnMlbmC5rHkI=	0	2	0.0125	0.00795	0.0001926	0
25667013610		6253231326	200		0	a3ykQg4JzgTGzpyOcAmTGFdMrIYdKJWOnMlbmC5rHkI=	0	2	0.0125	0.00795	0.0001926	0
25667013612		6253231326	201		0	a3ykQg4JzgTGzpyOcAmTGFdMrIYdKJWOnMlbmC5rHkI=	0	2	0.0125	0.00795	0.0001926	0
25667013614		6253231326	202		0	a3ykQg4JzgTGzpyOcAmTGFdMrIYdKJWOnMlbmC5rHkI=	0	2	0.0125	0.00795	0.0001926	0
25667013616		6253231326	203		0	a3ykQg4JzgTGzpyOcAmTGFdMrIYdKJWOnMlbmC5rHkI=	0	2	0.0125	0.00795	0.0001926	0
25667013618		6253231326	204		0	a3ykQg4JzgTGzpyOcAmTGFdMrIYdKJWOnMlbmC5rHkI=	0	2	0.0125	0.00795	0.0001926	0
25667013620		6253231326	205		0	a3ykQg4JzgTGzpyOcAmTGFdMrIYdKJWOnMlbmC5rHkI=	0	2	0.0125	0.00795	0.0001926	0
25667013622		6253231326	206		0	a3ykQg4JzgTGzpyOcAmTGFdMrIYdKJWOnMlbmC5rHkI=	0	2	0.0125	0.00795	0.0001926	0
25667013624		6253231326	207		0	a3ykQg4JzgTGzpyOcAmTGFdMrIYdKJWOnMlbmC5rHkI=	0	2	0.0125	0.00795	0.0001926	0
25667013626		6253231326	208		0	a3ykQg4JzgTGzpyOcAmTGFdMrIYdKJWOnMlbmC5rHkI=	0	2	0.0125	0.00795	0.0001926	0
25667013628		6253231326	209		0	a3ykQg4JzgTGzpyOcAmTGFdMrIYdKJWOnMlbmC5rHkI=	0	2	0.0125	0.00795	0.0001926	0
25667013630		6253231326	210		0	a3ykQg4JzgTGzpyOcAmTGFdMrIYdKJWOnMlbmC5rHkI=	0	2	0.0125	0.00795	0.0001926	0
25667013632		6253231326	211		0	a3ykQg4JzgTGzpyOcAmTGFdMrIYdKJWOnMlbmC5rHkI=	0	2	0.0125	0.00795	0.0001926	0
25667013634		6253231326	212		0	a3ykQg4JzgTGzpyOcAmTGFdMrIYdKJWOnMlbmC5rHkI=	0	2	0.0125	0.00795	0.0001926	0
25667013636		6253231326	213		0	a3ykQg4JzgTGzpyOcAmTGFdMrIYdKJWOnMlbmC5rHkI=	0	2	0.0125	0.00795	0.0001926	0
25667013638		6253231326	214		0	a3ykQg4JzgTGzpyOcAmTGFdMrIYdKJWOnMlbmC5rHkI=	0	2	0.0125	0.00795	0.0001926	0
25667013640		6253231326	215		0	a3ykQg4JzgTGzpyOcAmTGFdMrIYdKJWOnMlbmC5rHkI=	0	2	0.0125	0.00795	0.0001926	0
25667013642		6253231326	216		0	a3ykQg4JzgTGzpyOcAmTGFdMrIYdKJWOnMlbmC5rHkI=	0	2	0.0125	0.00795	0.0001926	0
25667013644		6253231326	217		0	a3ykQg4JzgTGzpyOcAmTGFdMrIYdKJWOnMlbmC5rHkI=	0	2	0.0125	0.00795	0.0001926	0
25667013646		6253231326	218		0	a3ykQg4JzgTGzpyOcAmTGFdMrIYdKJWOnMlbmC5rHkI=	0	2	0.0125	0.00795	0.0001926	0
25667013648		6253231326	219		0	a3ykQg4JzgTGzpyOcAmTGFdMrIYdKJWOnMlbmC5rHkI=	0	2	0.0125	0.00795	0.0001926	0
25667013650		6253231326	220		0	a3ykQg4JzgTGzpyOcAmTGFdMrIYdKJWOnMlbmC5rHkI=	0	2	0.0125	0.00795	0.0001926	0
25667013652		6253231326	221		0	a3ykQg4JzgTGzpyOcAmTGFdMrIYdKJWOnMlbmC5rHkI=	0	2	0.0125	0.00795	0.0001926	0
25667013654		6253231326	222		0	a3ykQg4JzgTGzpyOcAmTGFdMrIYdKJWOnMlbmC5rHkI=	0	2	0.0125	0.00795	0.0001926	0
25667013656		6253231326	223		0	a3ykQg4JzgTGzpyOcAmTGFdMrIYdKJWOnMlbmC5rHkI=	0	2	0.0125	0.00795	0.0001926	0
25667013658		6253231326	224		0	a3ykQg4JzgTGzpyOcAmTGFdMrIYdKJWOnMlbmC5rHkI=	0	2	0.0125	0.00795	0.0001926	0
25667013660		6253231326	225		0	a3ykQg4JzgTGzpyOcAmTGFdMrIYdKJWOnMlbmC5rHkI=	0	2	0.0125	0.00795	0.0001926	0
25667013662		6253231326	226		0	a3ykQg4JzgTGzpyOcAmTGFdMrIYdKJWOnMlbmC5rHkI=	0	2	0.0125	0.00795	0.0001926	0
25667013664		6253231326	227		0	a3ykQg4JzgTGzpyOcAmTGFdMrIYdKJWOnMlbmC5rHkI=	0	2	0.0125	0.00795	0.0001926	0
25667013666		6253231326	228		0	a3ykQg4JzgTGzpyOcAmTGFdMrIYdKJWOnMlbmC5rHkI=	0	2	0.0125	0.00795	0.0001926	0
25667013668		6253231326	229		0	a3ykQg4JzgTGzpyOcAmTGFdMrIYdKJWOnMlbmC5rHkI=	0	2	0.0125	0.00795	0.0001926	0
25667013670		6253231326	230		0	a3ykQg4JzgTGzpyOcAmTGFdMrIYdKJWOnMlbmC5rHkI=	0	2	0.0125	0.00795	0.0001926	0
25667013672		6253231326	231		0	a3ykQg4JzgTGzpyOcAmTGFdMrIYdKJWOnMlbmC5rHkI=	0	2	0.0125	0.00795	0.0001926	0
25667013674		6253231326	232		0	a3ykQg4JzgTGzpyOcAmTGFdMrIYdKJWOnMlbmC5rHkI=	0	2	0.0125	0.00795	0.0001926	0
25667013676		6253231326	233		0	a3ykQg4JzgTGzpyOcAmTGFdMrIYdKJWOnMlbmC5rHkI=	0	2	0.0125	0.00795	0.0001926	0
25667013678		6253231326	234		0	a3ykQg4JzgTGzpyOcAmTGFdMrIYdKJWOnMlbmC5rHkI=	0	2	0.0125	0.00795	0.0001926	0
25667013680		6253231326	235		0	a3ykQg4JzgTGzpyOcAmTGFdMrIYdKJWOnMlbmC5rHkI=	0	2	0.0125	0.00795	0.0001926	0
25667013682		6253231326	236		0	a3ykQg4JzgTGzpyOcAmTGFdMrIYdKJWOnMlbmC5rHkI=	0	2	0.0125	0.00795	0.0001926	0
25667013684		6253231326	237		0	a3ykQg4JzgTGzpyOcAmTGFdMrIYdKJWOnMlbmC5rHkI=	0	2	0.0125	0.00795	0.0001926	0
25667013686		6253231326	238		0	a3ykQg4JzgTGzpyOcAmTGFdMrIYdKJWOnMlbmC5rHkI=	0	2	0.0125	0.00795	0.0001926	0
25667013688		6253231326	239		0	a3ykQg4JzgTGzpyOcAmTGFdMrIYdKJWOnMlbmC5rHkI=	0	2	0.0125	0.00795	0.0001926	0
25667013690		6253231326	240		0	a3ykQg4JzgTGzpyOcAmTGFdMrIYdKJWOnMlbmC5rHkI=	0	2	0.0125	0.00795	0.0001926	0
25667013692		6253231326	241		0	a3ykQg4JzgTGzpyOcAmTGFdMrIYdKJWOnMlbmC5rHkI=	0	2	0.0125	0.00795	0.0001926	0
25667013694		6253231326	242		0	a3ykQg4JzgTGzpyOcAmTGFdMrIYdKJWOnMlbmC5rHkI=	0	2	0.0125	0.00795	0.0001926	0
25667013696		6253231326	243		0	a3ykQg4JzgTGzpyOcAmTGFdMrIYdKJWOnMlbmC5rHkI=	0	2	0.0125	0.00795	0.0001926	0
25667013698		6253231326	244		0	a3ykQg4JzgTGzpyOcAmTGFdMrIYdKJWOnMlbmC5rHkI=	0	2	0.0125	0.00795	0.0001926	0
25667013700		6253231326	245		0	a3ykQg4JzgTGzpyOcAmTGFdMrIYdKJWOnMlbmC5rHkI=	0	2	0.0125	0.00795	0.0001926	0
25667013702		6253231326	246		0	a3ykQg4JzgTGzpyOcAmTGFdMrIYdKJWOnMlbmC5rHkI=	0	2	0.0125	0.00795	0.0001926	0
25667013704		6253231326	247		0	a3ykQg4JzgTGzpyOcAmTGFdMrIYdKJWOnMlbmC5rHkI=	0	2	0.0125	0.00795	0.0001926	0
25667013706		6253231326	248		0	a3ykQg4JzgTGzpyOcAmTGFdMrIYdKJWOnMlbmC5rHkI=	0	2	0.0125	0.00795	0.0001926	0
25667013708		6253231326	249		0	a3ykQg4JzgTGzpyOcAmTGFdMrIYdKJWOnMlbmC5rHkI=	0	2	0.0125	0.00795	0.0001926	0
25667013710		6253231326	250		0	a3ykQg4JzgTGzpyOcAmTGFdMrIYdKJWOnMlbmC5rHkI=	0	2	0.0125	0.00795	0.0001926	0
25667013712		6253231326	251		0	a3ykQg4JzgTGzpyOcAmTGFdMrIYdKJWOnMlbmC5rHkI=	0	2	0.0125	0.00795	0.0001926	0
25667013714		6253231326	252		0	a3ykQg4JzgTGzpyOcAmTGFdMrIYdKJWOnMlbmC5rHkI=	0	2	0.0125	0.00795	0.0001926	0
25667013716		6253231326	253		0	a3ykQg4JzgTGzpyOcAmTGFdMrIYdKJWOnMlbmC5rHkI=	0	2	0.0125	0.00795	0.0001926	0
25667013718		6253231326	254		0	a3ykQg4JzgTGzpyOcAmTGFdMrIYdKJWOnMlbmC5rHkI=	0	2	0.0125	0.00795	0.0001926	0
25667013720		6253231326	255		0	a3ykQg4JzgTGzpyOcAmTGFdMrIYdKJWOnMlbmC5rHkI=	0	2	0.0125	0.00795	0.0001926	0
25667013722		6253231326	256		0	a3ykQg4JzgTGzpyOcAmTGFdMrIYdKJWOnMlbmC5rHkI=	0	2	0.0125	0.00795	0.0001926	0
25667013724		6253231326	257		0	a3ykQg4JzgTGzpyOcAmTGFdMrIYdKJWOnMlbmC5rHkI=	0	2	0.0125	0.00795	0.0001926	0
25667013726		6253231326	258		0	a3ykQg4JzgTGzpyOcAmTGFdMrIYdKJWOnMlbmC5rHkI=	0	2	0.0125	0.00795	0.0001926	0
25667013728		6253231326	259		0	a3ykQg4JzgTGzpyOcAmTGFdMrIYdKJWOnMlbmC5rHkI=	0	2	0.0125	0.00795	0.0001926	0
25667013730		6253231326	260		0	a3ykQg4JzgTGzpyOcAmTGFdMrIYdKJWOnMlbmC5rHkI=	0	2	0.0125	0.00795	0.0001926	0
25667013732		6253231326	261		0	a3ykQg4JzgTGzpyOcAmTGFdMrIYdKJWOnMlbmC5rHkI=	0	2	0.0125	0.00795	0.0001926	0
25667013734		6253231326	262		0	a3ykQg4JzgTGzpyOcAmTGFdMrIYdKJWOnMlbmC5rHkI=	0	2	0.0125	0.00795	0.0001926	0
25667013736		6253231326	263		0	a3ykQg4JzgTGzpyOcAmTGFdMrIYdKJWOnMlbmC5rHkI=	0	2	0.0125	0.00795	0.0001926	0
25667013738		6253231326	264		0	a3ykQg4JzgTGzpyOcAmTGFdMrIYdKJWOnMlbmC5rHkI=	0	2	0.0125	0.00795	0.0001926	0
25667013740		6253231326	265		0	a3ykQg4JzgTGzpyOcAmTGFdMrIYdKJWOnMlbmC5rHkI=	0	2	0.0125	0.00795	0.0001926	0
25667013742		6253231326	266		0	a3ykQg4JzgTGzpyOcAmTGFdMrIYdKJWOnMlbmC5rHkI=	0	2	0.0125	0.00795	0.0001926	0
25667013744		6253231326	267		0	a3ykQg4JzgTGzpyOcAmTGFdMrIYdKJWOnMlbmC5rHkI=	0	2	0.0125	0.00795	0.0001926	0
25667013746		6253231326	268		0	a3ykQg4JzgTGzpyOcAmTGFdMrIYdKJWOnMlbmC5rHkI=	0	2	0.0125	0.00795	0.0001926	0
25667013748		6253231326	269		0	a3ykQg4JzgTGzpyOcAmTGFdMrIYdKJWOnMlbmC5rHkI=	0	2	0.0125	0.00795	0.0001926	0
25667013750		6253231326	270		0	a3ykQg4JzgTGzpyOcAmTGFdMrIYdKJWOnMlbmC5rHkI=	0	2	0.0125	0.00795	0.0001926	0
25667013752		6253231326	271		0	a3ykQg4JzgTGzpyOcAmTGFdMrIYdKJWOnMlbmC5rHkI=	0	2	0.0125	0.00795	0.0001926	0
25667013754		6253231326	272		0	a3ykQg4JzgTGzpyOcAmTGFdMrIYdKJWOnMlbmC5rHkI=	0	2	0.0125	0.00795	0.0001926	0
25667013756		6253231326	273		0	a3ykQg4JzgTGzpyOcAmTGFdMrIYdKJWOnMlbmC5rHkI=	0	2	0.0125	0.00795	0.0001926	0
25667013758		6253231326	274		0	a3ykQg4JzgTGzpyOcAmTGFdMrIYdKJWOnMlbmC5rHkI=	0	2	0.0125	0.00795	0.0001926	0
25667013760		6253231326	275		0	a3ykQg4JzgTGzpyOcAmTGFdMrIYdKJWOnMlbmC5rHkI=	0	2	0.0125	0.00795	0.0001926	0
25667013762		6253231326	276		0	a3ykQg4JzgTGzpyOcAmTGFdMrIYdKJWOnMlbmC5rHkI=	0	2	0.0125	0.00795	0.0001926	0
25667013764		6253231326	277		0	a3ykQg4JzgTGzpyOcAmTGFdMrIYdKJWOnMlbmC5rHkI=	0	2	0.0125	0.00795	0.0001926	0
25667013766		6253231326	278		0	a3ykQg4JzgTGzpyOcAmTGFdMrIYdKJWOnMlbmC5rHkI=	0	2	0.0125	0.00795	0.0001926	0
25667013768		6253231326	279		0	a3ykQg4JzgTGzpyOcAmTGFdMrIYdKJWOnMlbmC5rHkI=	0	2	0.0125	0.00795	0.0001926	0
25667013770		6253231326	280		0	a3ykQg4JzgTGzpyOcAmTGFdMrIYdKJWOnMlbmC5rHkI=	0	2	0.0125	0.00795	0.0001926	0
25667013772		6253231326	281		0	a3ykQg4JzgTGzpyOcAmTGFdMrIYdKJWOnMlbmC5rHkI=	0	2	0.0125	0.00795	0.0001926	0
25667013774		6253231326	282		0	a3ykQg4JzgTGzpyOcAmTGFdMrIYdKJWOnMlbmC5rHkI=	0	2	0.0125	0.00795	0.0001926	0
25667013776		6253231326	283		0	a3ykQg4JzgTGzpyOcAmTGFdMrIYdKJWOnMlbmC5rHkI=	0	2	0.0125	0.00795	0.0001926	0
25667013778		6253231326	284		0	a3ykQg4JzgTGzpyOcAmTGFdMrIYdKJWOnMlbmC5rHkI=	0	2	0.0125	0.00795	0.0001926	0
25667013780		6253231326	285		0	a3ykQg4JzgTGzpyOcAmTGFdMrIYdKJWOnMlbmC5rHkI=	0	2	0.0125	0.00795	0.0001926	0
25667013782		6253231326	286		0	a3ykQg4JzgTGzpyOcAmTGFdMrIYdKJWOnMlbmC5rHkI=	0	2	0.0125	0.00795	0.0001926	0
25667013784		6253231326	287		0	a3ykQg4JzgTGzpyOcAmTGFdMrIYdKJWOnMlbmC5rHkI=	0	2	0.0125	0.00795	0.0001926	0
25667013786		6253231326	288		0	a3ykQg4JzgTGzpyOcAmTGFdMrIYdKJWOnMlbmC5rHkI=	0	2	0.0125	0.00795	0.0001926	0
25667013788		6253231326	289		0	a3ykQg4JzgTGzpyOcAmTGFdMrIYdKJWOnMlbmC5rHkI=	0	2	0.0125	0.00795	0.0001926	0
25667013790		6253231326	290		0	a3ykQg4JzgTGzpyOcAmTGFdMrIYdKJWOnMlbmC5rHkI=	0	2	0.0125	0.00795	0.0001926	0
25667013792		6253231326	291		0	a3ykQg4JzgTGzpyOcAmTGFdMrIYdKJWOnMlbmC5rHkI=	0	2	0.0125	0.00795	0.0001926	0
25667013794		6253231326	292		0	a3ykQg4JzgTGzpyOcAmTGFdMrIYdKJWOnMlbmC5rHkI=	0	2	0.0125	0.00795	0.0001926	0
25667013796		6253231326	293		0	a3ykQg4JzgTGzpyOcAmTGFdMrIYdKJWOnMlbmC5rHkI=	0	2	0.0125	0.00795	0.0001926	0
25667013798		6253231326	294		0	a3ykQg4JzgTGzpyOcAmTGFdMrIYdKJWOnMlbmC5rHkI=	0	2	0.0125	0.00795	0.0001926	0
25667013800		6253231326	295		0	a3ykQg4JzgTGzpyOcAmTGFdMrIYdKJWOnMlbmC5rHkI=	0	2	0.0125	0.00795	0.0001926	0
25667013802		6253231326	296		0	a3ykQg4JzgTGzpyOcAmTGFdMrIYdKJWOnMlbmC5rHkI=	0	2	0.0125	0.00795	0.0001926	0
25667013804		6253231326	297		0	a3ykQg4JzgTGzpyOcAmTGFdMrIYdKJWOnMlbmC5rHkI=	0	2	0.0125	0.00795	0.0001926	0
25667013806		6253231326	298		0	a3ykQg4JzgTGzpyOcAmTGFdMrIYdKJWOnMlbmC5rHkI=	0	2	0.0125	0.00795	0.0001926	0
25667013808		6253231326	299		0	a3ykQg4JzgTGzpyOcAmTGFdMrIYdKJWOnMlbmC5rHkI=	0	2	0.0125	0.00795	0.0001926	0
25667013810		6253231326	300		0	a3ykQg4JzgTGzpyOcAmTGFdMrIYdKJWOnMlbmC5rHkI=	0	2	0.0125	0.00795	0.0001926	0
25667013812		6253231326	301		0	a3ykQg4JzgTGzpyOcAmTGFdMrIYdKJWOnMlbmC5rHkI=	0	2	0.0125	0.00795	0.0001926	0
25667013814		6253231326	302		0	a3ykQg4JzgTGzpyOcAmTGFdMrIYdKJWOnMlbmC5rHkI=	0	2	0.0125	0.00795	0.0001926	0
25667013816		6253231326	303		0	a3ykQg4JzgTGzpyOcAmTGFdMrIYdKJWOnMlbmC5rHkI=	0	2	0.0125	0.00795	0.0001926	0
25667013818		6253231326	304		0	a3ykQg4JzgTGzpyOcAmTGFdMrIYdKJWOnMlbmC5rHkI=	0	2	0.0125	0.00795	0.0001926	0
25667013820		6253231326	305		0	a3ykQg4JzgTGzpyOcAmTGFdMrIYdKJWOnMlbmC5rHkI=	0	2	0.0125	0.00795	0.0001926	0
25667013822		6253231326	306		0	a3ykQg4JzgTGzpyOcAmTGFdMrIYdKJWOnMlbmC5rHkI=	0	2	0.0125	0.00795	0.0001926	0
25667013824		6253231326	307		0	a3ykQg4JzgTGzpyOcAmTGFdMrIYdKJWOnMlbmC5rHkI=	0	2	0.0125	0.00795	0.0001926	0
25667013826		6253231326	308		0	a3ykQg4JzgTGzpyOcAmTGFdMrIYdKJWOnMlbmC5rHkI=	0	2	0.0125	0.00795	0.0001926	0
25667013828		6253231326	309		0	a3ykQg4JzgTGzpyOcAmTGFdMrIYdKJWOnMlbmC5rHkI=	0	2	0.0125	0.00795	0.0001926	0
25667013830		6253231326	310		0	a3ykQg4JzgTGzpyOcAmTGFdMrIYdKJWOnMlbmC5rHkI=	0	2	0.0125	0.00795	0.0001926	0
25667013832		6253231326	311		0	a3ykQg4JzgTGzpyOcAmTGFdMrIYdKJWOnMlbmC5rHkI=	0	2	0.0125	0.00795	0.0001926	0
25667013834		6253231326	312		0	a3ykQg4JzgTGzpyOcAmTGFdMrIYdKJWOnMlbmC5rHkI=	0	2	0.0125	0.00795	0.0001926	0
25667013836		6253231326	313		0	a3ykQg4JzgTGzpyOcAmTGFdMrIYdKJWOnMlbmC5rHkI=	0	2	0.0125	0.00795	0.0001926	0
25667013838		6253231326	314		0	a3ykQg4JzgTGzpyOcAmTGFdMrIYdKJWOnMlbmC5rHkI=	0	2	0.0125	0.00795	0.0001926	0
25667013840		6253231326	315		0	a3ykQg4JzgTGzpyOcAmTGFdMrIYdKJWOnMlbmC5rHkI=	0	2	0.0125	0.00795	0.0001926	0
25667013842		6253231326	316		0	a3ykQg4JzgTGzpyOcAmTGFdMrIYdKJWOnMlbmC5rHkI=	0	2	0.0125	0.00795	0.0001926	0
25667013844		6253231326	317		0	a3ykQg4JzgTGzpyOcAmTGFdMrIYdKJWOnMlbmC5rHkI=	0	2	0.0125	0.00795	0.0001926	0
25667013846		6253231326	318		0	a3ykQg4JzgTGzpyOcAmTGFdMrIYdKJWOnMlbmC5rHkI=	0	2	0.0125	0.00795	0.0001926	0
25667013848		6253231326	319		0	a3ykQg4JzgTGzpyOcAmTGFdMrIYdKJWOnMlbmC5rHkI=	0	2	0.0125	0.00795	0.0001926	0
25667013850		6253231326	320		0	a3ykQg4JzgTGzpyOcAmTGFdMrIYdKJWOnMlbmC5rHkI=	0	2	0.0125	0.00795	0.0001926	0
25667013852		6253231326	321		0	a3ykQg4JzgTGzpyOcAmTGFdMrIYdKJWOnMlbmC5rHkI=	0	2	0.0125	0.00795	0.0001926	0
25667013854		6253231326	322		0	a3ykQg4JzgTGzpyOcAmTGFdMrIYdKJWOnMlbmC5rHkI=	0	2	0.0125	0.00795	0.0001926	0
25667013856		6253231326	323		0	a3ykQg4JzgTGzpyOcAmTGFdMrIYdKJWOnMlbmC5rHkI=	0	2	0.0125	0.00795	0.0001926	0
25667013858		6253231326	324		0	a3ykQg4JzgTGzpyOcAmTGFdMrIYdKJWOnMlbmC5rHkI=	0	2	0.0125	0.00795	0.0001926	0
25667013860		6253231326	325		0	a3ykQg4JzgTGzpyOcAmTGFdMrIYdKJWOnMlbmC5rHkI=	0	2	0.0125	0.00795	0.0001926	0
25667013862		6253231326	326		0	a3ykQg4JzgTGzpyOcAmTGFdMrIYdKJWOnMlbmC5rHkI=	0	2	0.0125	0.00795	0.0001926	0
25667013864		6253231326	327		0	a3ykQg4JzgTGzpyOcAmTGFdMrIYdKJWOnMlbmC5rHkI=	0	2	0.0125	0.00795	0.0001926	0
25667013866		6253231326	328		0	a3ykQg4JzgTGzpyOcAmTGFdMrIYdKJWOnMlbmC5rHkI=	0	2	0.0125	0.00795	0.0001926	0
25667013868		6253231326	329		0	a3ykQg4JzgTGzpyOcAmTGFdMrIYdKJWOnMlbmC5rHkI=	0	2	0.0125	0.00795	0.0001926	0
25667013870		6253231326	330		0	a3ykQg4JzgTGzpyOcAmTGFdMrIYdKJWOnMlbmC5rHkI=	0	2	0.0125	0.00795	0.0001926	0
25667013872		6253231326	331		0	a3ykQg4JzgTGzpyOcAmTGFdMrIYdKJWOnMlbmC5rHkI=	0	2	0.0125	0.00795	0.0001926	0
25667013874		6253231326	332		0	a3ykQg4JzgTGzpyOcAmTGFdMrIYdKJWOnMlbmC5rHkI=	0	2	0.0125	0.00795	0.0001926	0
25667013876		6253231326	333		0	a3ykQg4JzgTGzpyOcAmTGFdMrIYdKJWOnMlbmC5rHkI=	0	2	0.0125	0.00795	0.0001926	0
25667013878		6253231326	334		0	a3ykQg4JzgTGzpyOcAmTGFdMrIYdKJWOnMlbmC5rHkI=	0	2	0.0125	0.00795	0.0001926	0
25667013880		6253231326	335		0	a3ykQg4JzgTGzpyOcAmTGFdMrIYdKJWOnMlbmC5rHkI=	0	2	0.0125	0.00795	0.0001926	0
25667013882		6253231326	336		0	a3ykQg4JzgTGzpyOcAmTGFdMrIYdKJWOnMlbmC5rHkI=	0	2	0.0125	0.00795	0.0001926	0
25667013884		6253231326	337		0	a3ykQg4JzgTGzpyOcAmTGFdMrIYdKJWOnMlbmC5rHkI=	0	2	0.0125	0.00795	0.0001926	0
25667013886		6253231326	338		0	a3ykQg4JzgTGzpyOcAmTGFdMrIYdKJWOnMlbmC5rHkI=	0	2	0.0125	0.00795	0.0001926	0
25667013888		6253231326	339		0	a3ykQg4JzgTGzpyOcAmTGFdMrIYdKJWOnMlbmC5rHkI=	0	2	0.0125	0.00795	0.0001926	0
25667013890		6253231326	340		0	a3ykQg4JzgTGzpyOcAmTGFdMrIYdKJWOnMlbmC5rHkI=	0	2	0.0125	0.00795	0.0001926	0
25667013892		6253231326	341		0	a3ykQg4JzgTGzpyOcAmTGFdMrIYdKJWOnMlbmC5rHkI=	0	2	0.0125	0.00795	0.0001926	0
25667013894		6253231326	342		0	a3ykQg4JzgTGzpyOcAmTGFdMrIYdKJWOnMlbmC5rHkI=	0	2	0.0125	0.00795	0.0001926	0
25667013896		6253231326	343		0	a3ykQg4JzgTGzpyOcAmTGFdMrIYdKJWOnMlbmC5rHkI=	0	2	0.0125	0.00795	0.0001926	0
25667013898		6253231326	344		0	a3ykQg4JzgTGzpyOcAmTGFdMrIYdKJWOnMlbmC5rHkI=	0	2	0.0125	0.00795	0.0001926	0
25667013900		6253231326	345		0	a3ykQg4JzgTGzpyOcAmTGFdMrIYdKJWOnMlbmC5rHkI=	0	2	0.0125	0.00795	0.0001926	0
25667013902		6253231326	346		0	a3ykQg4JzgTGzpyOcAmTGFdMrIYdKJWOnMlbmC5rHkI=	0	2	0.0125	0.00795	0.0001926	0
25667013904		6253231326	347		0	a3ykQg4JzgTGzpyOcAmTGFdMrIYdKJWOnMlbmC5rHkI=	0	2	0.0125	0.00795	0.0001926	0
25667013906		6253231326	348		0	a3ykQg4JzgTGzpyOcAmTGFdMrIYdKJWOnMlbmC5rHkI=	0	2	0.0125	0.00795	0.0001926	0
25667013908		6253231326	349		0	a3ykQg4JzgTGzpyOcAmTGFdMrIYdKJWOnMlbmC5rHkI=	0	2	0.0125	0.00795	0.0001926	0
25667013910		6253231326	350		0	a3ykQg4JzgTGzpyOcAmTGFdMrIYdKJWOnMlbmC5rHkI=	0	2	0.0125	0.00795	0.0001926	0
25667013912		6253231326	351		0	a3ykQg4JzgTGzpyOcAmTGFdMrIYdKJWOnMlbmC5rHkI=	0	2	0.0125	0.00795	0.0001926	0
25667013914		6253231326	352		0	a3ykQg4JzgTGzpyOcAmTGFdMrIYdKJWOnMlbmC5rHkI=	0	2	0.0125	0.00795	0.0001926	0
25667013916		6253231326	353		0	a3ykQg4JzgTGzpyOcAmTGFdMrIYdKJWOnMlbmC5rHkI=	0	2	0.0125	0.00795	0.0001926	0
25667013918		6253231326	354		0	a3ykQg4JzgTGzpyOcAmTGFdMrIYdKJWOnMlbmC5rHkI=	0	2	0.0125	0.00795	0.0001926	0
25667013920		6253231326	355		0	a3ykQg4JzgTGzpyOcAmTGFdMrIYdKJWOnMlbmC5rHkI=	0	2	0.0125	0.00795	0.0001926	0
25667013922		6253231326	356		0	a3ykQg4JzgTGzpyOcAmTGFdMrIYdKJWOnMlbmC5rHkI=	0	2	0.0125	0.00795	0.0001926	0
25667013924		6253231326	357		0	a3ykQg4JzgTGzpyOcAmTGFdMrIYdKJWOnMlbmC5rHkI=	0	2	0.0125	0.00795	0.0001926	0
25667013926		6253231326	358		0	a3ykQg4JzgTGzpyOcAmTGFdMrIYdKJWOnMlbmC5rHkI=	0	2	0.0125	0.00795	0.0001926	0
25667013928		6253231326	359		0	a3ykQg4JzgTGzpyOcAmTGFdMrIYdKJWOnMlbmC5rHkI=	0	2	0.0125	0.00795	0.0001926	0
25667013930		6253231326	360		0	a3ykQg4JzgTGzpyOcAmTGFdMrIYdKJWOnMlbmC5rHkI=	0	2	0.0125	0.00795	0.0001926	0
25667013932		6253231326	361		0	a3ykQg4JzgTGzpyOcAmTGFdMrIYdKJWOnMlbmC5rHkI=	0	2	0.0125	0.00795	0.0001926	0
25667013934		6253231326	362		0	a3ykQg4JzgTGzpyOcAmTGFdMrIYdKJWOnMlbmC5rHkI=	0	2	0.0125	0.00795	0.0001926	0
25667013936		6253231326	363		0	a3ykQg4JzgTGzpyOcAmTGFdMrIYdKJWOnMlbmC5rHkI=	0	2	0.0125	0.00795	0.0001926	0
25667013938		6253231326	364		0	a3ykQg4JzgTGzpyOcAmTGFdMrIYdKJWOnMlbmC5rHkI=	0	2	0.0125	0.00795	0.0001926	0
25667013940		6253231326	365		0	a3ykQg4JzgTGzpyOcAmTGFdMrIYdKJWOnMlbmC5rHkI=	0	2	0.0125	0.00795	0.0001926	0
25667013942		6253231326	366		0	a3ykQg4JzgTGzpyOcAmTGFdMrIYdKJWOnMlbmC5rHkI=	0	2	0.0125	0.00795	0.0001926	0
25667013944		6253231326	367		0	a3ykQg4JzgTGzpyOcAmTGFdMrIYdKJWOnMlbmC5rHkI=	0	2	0.0125	0.00795	0.0001926	0
25667013946		6253231326	368		0	a3ykQg4JzgTGzpyOcAmTGFdMrIYdKJWOnMlbmC5rHkI=	0	2	0.0125	0.00795	0.0001926	0
25667013948		6253231326	369		0	a3ykQg4JzgTGzpyOcAmTGFdMrIYdKJWOnMlbmC5rHkI=	0	2	0.0125	0.00795	0.0001926	0
25667013950		6253231326	370		0	a3ykQg4JzgTGzpyOcAmTGFdMrIYdKJWOnMlbmC5rHkI=	0	2	0.0125	0.00795	0.0001926	0
25667013952		6253231326	371		0	a3ykQg4JzgTGzpyOcAmTGFdMrIYdKJWOnMlbmC5rHkI=	0	2	0.0125	0.00795	0.0001926	0
25667013954		6253231326	372		0	a3ykQg4JzgTGzpyOcAmTGFdMrIYdKJWOnMlbmC5rHkI=	0	2	0.0125	0.00795	0.0001926	0
25667013956		6253231326	373		0	a3ykQg4JzgTGzpyOcAmTGFdMrIYdKJWOnMlbmC5rHkI=	0	2	0.0125	0.00795	0.0001926	0
25667013958		6253231326	374		0	a3ykQg4JzgTGzpyOcAmTGFdMrIYdKJWOnMlbmC5rHkI=	0	2	0.0125	0.00795	0.0001926	0
25667013960		6253231326	375		0	a3ykQg4JzgTGzpyOcAmTGFdMrIYdKJWOnMlbmC5rHkI=	0	2	0.0125	0.00795	0.0001926	0
25667013962		6253231326	376		0	a3ykQg4JzgTGzpyOcAmTGFdMrIYdKJWOnMlbmC5rHkI=	0	2	0.0125	0.00795	0.0001926	0
25667013964		6253231326	377		0	a3ykQg4JzgTGzpyOcAmTGFdMrIYdKJWOnMlbmC5rHkI=	0	2	0.0125	0.00795	0.0001926	0
25667013966		6253231326	378		0	a3ykQg4JzgTGzpyOcAmTGFdMrIYdKJWOnMlbmC5rHkI=	0	2	0.0125	0.00795	0.0001926	0
25667013968		6253231326	379		0	a3ykQg4JzgTGzpyOcAmTGFdMrIYdKJWOnMlbmC5rHkI=	0	2	0.0125	0.00795	0.0001926	0
25667013970		6253231326	380		0	a3ykQg4JzgTGzpyOcAmTGFdMrIYdKJWOnMlbmC5rHkI=	0	2	0.0125	0.00795	0.0001926	0
25667013972		6253231326	381		0	a3ykQg4JzgTGzpyOcAmTGFdMrIYdKJWOnMlbmC5rHkI=	0	2	0.0125	0.00795	0.0001926	0
25667013974		6253231326	382		0	a3ykQg4JzgTGzpyOcAmTGFdMrIYdKJWOnMlbmC5rHkI=	0	2	0.0125	0.00795	0.0001926	0
25667013976		6253231326	383		0	a3ykQg4JzgTGzpyOcAmTGFdMrIYdKJWOnMlbmC5rHkI=	0	2	0.0125	0.00795	0.0001926	0
25667013978		6253231326	384		0	a3ykQg4JzgTGzpyOcAmTGFdMrIYdKJWOnMlbmC5rHkI=	0	2	0.0125	0.00795	0.0001926	0
25667013980		6253231326	385		0	a3ykQg4JzgTGzpyOcAmTGFdMrIYdKJWOnMlbmC5rHkI=	0	2	0.0125	0.00795	0.0001926	0
25667013982		6253231326	386		0	a3ykQg4JzgTGzpyOcAmTGFdMrIYdKJWOnMlbmC5rHkI=	0	2	0.0125	0.00795	0.0001926	0
25667013984		6253231326	387		0	a3ykQg4JzgTGzpyOcAmTGFdMrIYdKJWOnMlbmC5rHkI=	0	2	0.0125	0.00795	0.0001926	0
25667013986		6253231326	388		0	a3ykQg4JzgTGzpyOcAmTGFdMrIYdKJWOnMlbmC5rHkI=	0	2	0.0125	0.00795	0.0001926	0
25667013988		6253231326	389		0	a3ykQg4JzgTGzpyOcAmTGFdMrIYdKJWOnMlbmC5rHkI=	0	2	0.0125	0.00795	0.0001926	0
25667013990		6253231326	390		0	a3ykQg4JzgTGzpyOcAmTGFdMrIYdKJWOnMlbmC5rHkI=	0	2	0.0125	0.00795	0.0001926	0
25667013992		6253231326	391		0	a3ykQg4JzgTGzpyOcAmTGFdMrIYdKJWOnMlbmC5rHkI=	0	2	0.0125	0.00795	0.0001926	0
25667013994		6253231326	392		0	a3ykQg4JzgTGzpyOcAmTGFdMrIYdKJWOnMlbmC5rHkI=	0	2	0.0125	0.00795	0.0001926	0
25667013996		6253231326	393		0	a3ykQg4JzgTGzpyOcAmTGFdMrIYdKJWOnMlbmC5rHkI=	0	2	0.0125	0.00795	0.0001926	0
25667013998		6253231326	394		0	a3ykQg4JzgTGzpyOcAmTGFdMrIYdKJWOnMlbmC5rHkI=	0	2	0.0125	0.00795	0.0001926	0
25667014000		6253231326	395		0	a3ykQg4JzgTGzpyOcAmTGFdMrIYdKJWOnMlbmC5rHkI=	0	2	0.0125	0.00795	0.0001926	0
25667014002		6253231326	396		0	a3ykQg4JzgTGzpyOcAmTGFdMrIYdKJWOnMlbmC5rHkI=	0	2	0.0125	0.00795	0.0001926	0
25667014004		6253231326	397		0	a3ykQg4JzgTGzpyOcAmTGFdMrIYdKJWOnMlbmC5rHkI=	0	2	0.0125	0.00795	0.0001926	0
25667014006		6253231326	398		0	a3ykQg4JzgTGzpyOcAmTGFdMrIYdKJWOnMlbmC5rHkI=	0	2	0.0125	0.00795	0.0001926	0
25667014008		6253231326	399		0	a3ykQg4JzgTGzpyOcAmTGFdMrIYdKJWOnMlbmC5rHkI=	0	2	0.0125	0.00795	0.0001926	0
25667014010		6253231326	400		0	a3ykQg4JzgTGzpyOcAmTGFdMrIYdKJWOnMlbmC5rHkI=	0	2	0.0125	0.00795	0.0001926	0
25667014012		6253231326	401		0	a3ykQg4JzgTGzpyOcAmTGFdMrIYdKJWOnMlbmC5rHkI=	0	2	0.0125	0.00795	0.0001926	0
25667014014		6253231326	402		0	a3ykQg4JzgTGzpyOcAmTGFdMrIYdKJWOnMlbmC5rHkI=	0	2	0.0125	0.00795	0.0001926	0
25667014016		6253231326	403		0	a3ykQg4JzgTGzpyOcAmTGFdMrIYdKJWOnMlbmC5rHkI=	0	2	0.0125	0.00795	0.0001926	0
25667014018		6253231326	404		0	a3ykQg4JzgTGzpyOcAmTGFdMrIYdKJWOnMlbmC5rHkI=	0	2	0.0125	0.00795	0.0001926	0
25667014020		6253231326	405		0	a3ykQg4JzgTGzpyOcAmTGFdMrIYdKJWOnMlbmC5rHkI=	0	2	0.0125	0.00795	0.0001926	0
25667014022		6253231326	406		0	a3ykQg4JzgTGzpyOcAmTGFdMrIYdKJWOnMlbmC5rHkI=	0	2	0.0125	0.00795	0.0001926	0
25667014024		6253231326	407		0	a3ykQg4JzgTGzpyOcAmTGFdMrIYdKJWOnMlbmC5rHkI=	0	2	0.0125	0.00795	0.0001926	0
25667014026		6253231326	408		0	a3ykQg4JzgTGzpyOcAmTGFdMrIYdKJWOnMlbmC5rHkI=	0	2	0.0125	0.00795	0.0001926	0
25667014028		6253231326	409		0	a3ykQg4JzgTGzpyOcAmTGFdMrIYdKJWOnMlbmC5rHkI=	0	2	0.0125	0.00795	0.0001926	0
25667014030		6253231326	410		0	a3ykQg4JzgTGzpyOcAmTGFdMrIYdKJWOnMlbmC5rHkI=	0	2	0.0125	0.00795	0.0001926	0
25667014032		6253231326	411		0	a3ykQg4JzgTGzpyOcAmTGFdMrIYdKJWOnMlbmC5rHkI=	0	2	0.0125	0.00795	0.0001926	0
25667014034		6253231326	412		0	a3ykQg4JzgTGzpyOcAmTGFdMrIYdKJWOnMlbmC5rHkI=	0	2	0.0125	0.00795	0.0001926	0
25667014036		6253231326	413		0	a3ykQg4JzgTGzpyOcAmTGFdMrIYdKJWOnMlbmC5rHkI=	0	2	0.0125	0.00795	0.0001926	0
25667014038		6253231326	414		0	a3ykQg4JzgTGzpyOcAmTGFdMrIYdKJWOnMlbmC5rHkI=	0	2	0.0125	0.00795	0.0001926	0
25667014040		6253231326	415		0	a3ykQg4JzgTGzpyOcAmTGFdMrIYdKJWOnMlbmC5rHkI=	0	2	0.0125	0.00795	0.0001926	0
25667014042		6253231326	416		0	a3ykQg4JzgTGzpyOcAmTGFdMrIYdKJWOnMlbmC5rHkI=	0	2	0.0125	0.00795	0.0001926	0
25667014044		6253231326	417		0	a3ykQg4JzgTGzpyOcAmTGFdMrIYdKJWOnMlbmC5rHkI=	0	2	0.0125	0.00795	0.0001926	0
25667014046		6253231326	418		0	a3ykQg4JzgTGzpyOcAmTGFdMrIYdKJWOnMlbmC5rHkI=	0	2	0.0125	0.00795	0.0001926	0
25667014048		6253231326	419		0	a3ykQg4JzgTGzpyOcAmTGFdMrIYdKJWOnMlbmC5rHkI=	0	2	0.0125	0.00795	0.0001926	0
25667014050		6253231326	420		0	a3ykQg4JzgTGzpyOcAmTGFdMrIYdKJWOnMlbmC5rHkI=	0	2	0.0125	0.00795	0.0001926	0
25667014052		6253231326	421		0	a3ykQg4JzgTGzpyOcAmTGFdMrIYdKJWOnMlbmC5rHkI=	0	2	0.0125	0.00795	0.0001926	0
25667014054		6253231326	422		0	a3ykQg4JzgTGzpyOcAmTGFdMrIYdKJWOnMlbmC5rHkI=	0	2	0.0125	0.00795	0.0001926	0
25667014056		6253231326	423		0	a3ykQg4JzgTGzpyOcAmTGFdMrIYdKJWOnMlbmC5rHkI=	0	2	0.0125	0.00795	0.0001926	0
25667014058		6253231326	424		0	a3ykQg4JzgTGzpyOcAmTGFdMrIYdKJWOnMlbmC5rHkI=	0	2	0.0125	0.00795	0.0001926	0
25667014060		6253231326	425		0	a3ykQg4JzgTGzpyOcAmTGFdMrIYdKJWOnMlbmC5rHkI=	0	2	0.0125	0.00795	0.0001926	0
25667014062		6253231326	426		0	a3ykQg4JzgTGzpyOcAmTGFdMrIYdKJWOnMlbmC5rHkI=	0	2	0.0125	0.00795	0.0001926	0
25667014064		6253231326	427		0	a3ykQg4JzgTGzpyOcAmTGFdMrIYdKJWOnMlbmC5rHkI=	0	2	0.0125	0.00795	0.0001926	0
25667014066		6253231326	428		0	a3ykQg4JzgTGzpyOcAmTGFdMrIYdKJWOnMlbmC5rHkI=	0	2	0.0125	0.00795	0.0001926	0
25667014068		6253231326	429		0	a3ykQg4JzgTGzpyOcAmTGFdMrIYdKJWOnMlbmC5rHkI=	0	2	0.0125	0.00795	0.0001926	0
25667014070		6253231326	430		0	a3ykQg4JzgTGzpyOcAmTGFdMrIYdKJWOnMlbmC5rHkI=	0	2	0.0125	0.00795	0.0001926	0
25667014072		6253231326	431		0	a3ykQg4JzgTGzpyOcAmTGFdMrIYdKJWOnMlbmC5rHkI=	0	2	0.0125	0.00795	0.0001926	0
25667014074		6253231326	432		0	a3ykQg4JzgTGzpyOcAmTGFdMrIYdKJWOnMlbmC5rHkI=	0	2	0.0125	0.00795	0.0001926	0
25667014076		6253231326	433		0	a3ykQg4JzgTGzpyOcAmTGFdMrIYdKJWOnMlbmC5rHkI=	0	2	0.0125	0.00795	0.0001926	0
25667014078		6253231326	434		0	a3ykQg4JzgTGzpyOcAmTGFdMrIYdKJWOnMlbmC5rHkI=	0	2	0.0125	0.00795	0.0001926	0
25667014080		6253231326	435		0	a3ykQg4JzgTGzpyOcAmTGFdMrIYdKJWOnMlbmC5rHkI=	0	2	0.0125	0.00795	0.0001926	0
25667014082		6253231326	436		0	a3ykQg4JzgTGzpyOcAmTGFdMrIYdKJWOnMlbmC5rHkI=	0	2	0.0125	0.00795	0.0001926	0
25667014084		6253231326	437		0	a3ykQg4JzgTGzpyOcAmTGFdMrIYdKJWOnMlbmC5rHkI=	0	2	0.0125	0.00795	0.0001926	0
25667014086		6253231326	438		0	a3ykQg4JzgTGzpyOcAmTGFdMrIYdKJWOnMlbmC5rHkI=	0	2	0.0125	0.00795	0.0001926	0
25667014088		6253231326	439		0	a3ykQg4JzgTGzpyOcAmTGFdMrIYdKJWOnMlbmC5rHkI=	0	2	0.0125	0.00795	0.0001926	0
25667014090		6253231326	440		0	a3ykQg4JzgTGzpyOcAmTGFdMrIYdKJWOnMlbmC5rHkI=	0	2	0.0125	0.00795	0.0001926	0
25667014092		6253231326	441		0	a3ykQg4JzgTGzpyOcAmTGFdMrIYdKJWOnMlbmC5rHkI=	0	2	0.0125	0.00795	0.0001926	0
25667014094		6253231326	442		0	a3ykQg4JzgTGzpyOcAmTGFdMrIYdKJWOnMlbmC5rHkI=	0	2	0.0125	0.00795	0.0001926	0
25667014096		6253231326	443		0	a3ykQg4JzgTGzpyOcAmTGFdMrIYdKJWOnMlbmC5rHkI=	0	2	0.0125	0.00795	0.0001926	0
25667014098		6253231326	444		0	a3ykQg4JzgTGzpyOcAmTGFdMrIYdKJWOnMlbmC5rHkI=	0	2	0.0125	0.00795	0.0001926	0
25667014100		6253231326	445		0	a3ykQg4JzgTGzpyOcAmTGFdMrIYdKJWOnMlbmC5rHkI=	0	2	0.0125	0.00795	0.0001926	0
25667014102		6253231326	446		0	a3ykQg4JzgTGzpyOcAmTGFdMrIYdKJWOnMlbmC5rHkI=	0	2	0.0125	0.00795	0.0001926	0
25667014104		6253231326	447		0	a3ykQg4JzgTGzpyOcAmTGFdMrIYdKJWOnMlbmC5rHkI=	0	2	0.0125	0.00795	0.0001926	0
25667014106		6253231326	448		0	a3ykQg4JzgTGzpyOcAmTGFdMrIYdKJWOnMlbmC5rHkI=	0	2	0.0125	0.00795	0.0001926	0
25667014108		6253231326	449		0	a3ykQg4JzgTGzpyOcAmTGFdMrIYdKJWOnMlbmC5rHkI=	0	2	0.0125	0.00795	0.0001926	0
25667014110		6253231326	450		0	a3ykQg4JzgTGzpyOcAmTGFdMrIYdKJWOnMlbmC5rHkI=	0	2	0.0125	0.00795	0.0001926	0
25667014112		6253231326	451		0	a3ykQg4JzgTGzpyOcAmTGFdMrIYdKJWOnMlbmC5rHkI=	0	2	0.0125	0.00795	0.0001926	0
25667014114		6253231326	452		0	a3ykQg4JzgTGzpyOcAmTGFdMrIYdKJWOnMlbmC5rHkI=	0	2	0.0125	0.00795	0.0001926	0
25667014116		6253231326	453		0	a3ykQg4JzgTGzpyOcAmTGFdMrIYdKJWOnMlbmC5rHkI=	0	2	0.0125	0.00795	0.0001926	0
25667014118		6253231326	454		0	a3ykQg4JzgTGzpyOcAmTGFdMrIYdKJWOnMlbmC5rHkI=	0	2	0.0125	0.00795	0.0001926	0
25667014120		6253231326	455		0	a3ykQg4JzgTGzpyOcAmTGFdMrIYdKJWOnMlbmC5rHkI=	0	2	0.0125	0.00795	0.0001926	0
25667014122		6253231326	456		0	a3ykQg4JzgTGzpyOcAmTGFdMrIYdKJWOnMlbmC5rHkI=	0	2	0.0125	0.00795	0.0001926	0
25667014124		6253231326	457		0	a3ykQg4JzgTGzpyOcAmTGFdMrIYdKJWOnMlbmC5rHkI=	0	2	0.0125	0.00795	0.0001926	0
25667014126		6253231326	458		0	a3ykQg4JzgTGzpyOcAmTGFdMrIYdKJWOnMlbmC5rHkI=	0	2	0.0125	0.00795	0.0001926	0
25667014128		6253231326	459		0	a3ykQg4JzgTGzpyOcAmTGFdMrIYdKJWOnMlbmC5rHkI=	0	2	0.0125	0.00795	0.0001926	0
25667014130		6253231326	460		0	a3ykQg4JzgTGzpyOcAmTGFdMrIYdKJWOnMlbmC5rHkI=	0	2	0.0125	0.00795	0.0001926	0
25667014132		6253231326	461		0	a3ykQg4JzgTGzpyOcAmTGFdMrIYdKJWOnMlbmC5rHkI=	0	2	0.0125	0.00795	0.0001926	0
25667014134		6253231326	462		0	a3ykQg4JzgTGzpyOcAmTGFdMrIYdKJWOnMlbmC5rHkI=	0	2	0.0125	0.00795	0.0001926	0
25667014136		6253231326	463		0	a3ykQg4JzgTGzpyOcAmTGFdMrIYdKJWOnMlbmC5rHkI=	0	2	0.0125	0.00795	0.0001926	0
25667014138		6253231326	464		0	a3ykQg4JzgTGzpyOcAmTGFdMrIYdKJWOnMlbmC5rHkI=	0	2	0.0125	0.00795	0.0001926	0
25667014140		6253231326	465		0	a3ykQg4JzgTGzpyOcAmTGFdMrIYdKJWOnMlbmC5rHkI=	0	2	0.0125	0.00795	0.0001926	0
25667014142		6253231326	466		0	a3ykQg4JzgTGzpyOcAmTGFdMrIYdKJWOnMlbmC5rHkI=	0	2	0.0125	0.00795	0.0001926	0
25667014144		6253231326	467		0	a3ykQg4JzgTGzpyOcAmTGFdMrIYdKJWOnMlbmC5rHkI=	0	2	0.0125	0.00795	0.0001926	0
25667014146		6253231326	468		0	a3ykQg4JzgTGzpyOcAmTGFdMrIYdKJWOnMlbmC5rHkI=	0	2	0.0125	0.00795	0.0001926	0
25667014148		6253231326	469		0	a3ykQg4JzgTGzpyOcAmTGFdMrIYdKJWOnMlbmC5rHkI=	0	2	0.0125	0.00795	0.0001926	0
25667014150		6253231326	470		0	a3ykQg4JzgTGzpyOcAmTGFdMrIYdKJWOnMlbmC5rHkI=	0	2	0.0125	0.00795	0.0001926	0
25667014152		6253231326	471		0	a3ykQg4JzgTGzpyOcAmTGFdMrIYdKJWOnMlbmC5rHkI=	0	2	0.0125	0.00795	0.0001926	0
25667014154		6253231326	472		0	a3ykQg4JzgTGzpyOcAmTGFdMrIYdKJWOnMlbmC5rHkI=	0	2	0.0125	0.00795	0.0001926	0
25667014156		6253231326	473		0	a3ykQg4JzgTGzpyOcAmTGFdMrIYdKJWOnMlbmC5rHkI=	0	2	0.0125	0.00795	0.0001926	0
25667014158		6253231326	474		0	a3ykQg4JzgTGzpyOcAmTGFdMrIYdKJWOnMlbmC5rHkI=	0	2	0.0125	0.00795	0.0001926	0
25667014160		6253231326	475		0	a3ykQg4JzgTGzpyOcAmTGFdMrIYdKJWOnMlbmC5rHkI=	0	2	0.0125	0.00795	0.0001926	0
25667014162		6253231326	476		0	a3ykQg4JzgTGzpyOcAmTGFdMrIYdKJWOnMlbmC5rHkI=	0	2	0.0125	0.00795	0.0001926	0
25667014164		6253231326	477		0	a3ykQg4JzgTGzpyOcAmTGFdMrIYdKJWOnMlbmC5rHkI=	0	2	0.0125	0.00795	0.0001926	0
25667014166		6253231326	478		0	a3ykQg4JzgTGzpyOcAmTGFdMrIYdKJWOnMlbmC5rHkI=	0	2	0.0125	0.00795	0.0001926	0
25667014168		6253231326	479		0	a3ykQg4JzgTGzpyOcAmTGFdMrIYdKJWOnMlbmC5rHkI=	0	2	0.0125	0.00795	0.0001926	0
25667014170		6253231326	480		0	a3ykQg4JzgTGzpyOcAmTGFdMrIYdKJWOnMlbmC5rHkI=	0	2	0.0125	0.00795	0.0001926	0
25667014172		6253231326	481		0	a3ykQg4JzgTGzpyOcAmTGFdMrIYdKJWOnMlbmC5rHkI=	0	2	0.0125	0.00795	0.0001926	0
25667014174		6253231326	482		0	a3ykQg4JzgTGzpyOcAmTGFdMrIYdKJWOnMlbmC5rHkI=	0	2	0.0125	0.00795	0.0001926	0
25667014176		6253231326	483		0	a3ykQg4JzgTGzpyOcAmTGFdMrIYdKJWOnMlbmC5rHkI=	0	2	0.0125	0.00795	0.0001926	0
25667014178		6253231326	484		0	a3ykQg4JzgTGzpyOcAmTGFdMrIYdKJWOnMlbmC5rHkI=	0	2	0.0125	0.00795	0.0001926	0
25667014180		6253231326	485		0	a3ykQg4JzgTGzpyOcAmTGFdMrIYdKJWOnMlbmC5rHkI=	0	2	0.0125	0.00795	0.0001926	0
25667014182		6253231326	486		0	a3ykQg4JzgTGzpyOcAmTGFdMrIYdKJWOnMlbmC5rHkI=	0	2	0.0125	0.00795	0.0001926	0
25667014184		6253231326	487		0	a3ykQg4JzgTGzpyOcAmTGFdMrIYdKJWOnMlbmC5rHkI=	0	2	0.0125	0.00795	0.0001926	0
25667014186		6253231326	488		0	a3ykQg4JzgTGzpyOcAmTGFdMrIYdKJWOnMlbmC5rHkI=	0	2	0.0125	0.00795	0.0001926	0
25667014188		6253231326	489		0	a3ykQg4JzgTGzpyOcAmTGFdMrIYdKJWOnMlbmC5rHkI=	0	2	0.0125	0.00795	0.0001926	0
25667014190		6253231326	490		0	a3ykQg4JzgTGzpyOcAmTGFdMrIYdKJWOnMlbmC5rHkI=	0	2	0.0125	0.00795	0.0001926	0
25667014192		6253231326	491		0	a3ykQg4JzgTGzpyOcAmTGFdMrIYdKJWOnMlbmC5rHkI=	0	2	0.0125	0.00795	0.0001926	0
25667014194		6253231326	492		0	a3ykQg4JzgTGzpyOcAmTGFdMrIYdKJWOnMlbmC5rHkI=	0	2	0.0125	0.00795	0.0001926	0
25667014196		6253231326	493		0	a3ykQg4JzgTGzpyOcAmTGFdMrIYdKJWOnMlbmC5rHkI=	0	2	0.0125	0.00795	0.0001926	0
25667014198		6253231326	494		0	a3ykQg4JzgTGzpyOcAmTGFdMrIYdKJWOnMlbmC5rHkI=	0	2	0.0125	0.00795	0.0001926	0
25667014200		6253231326	495		0	a3ykQg4JzgTGzpyOcAmTGFdMrIYdKJWOnMlbmC5rHkI=	0	2	0.0125	0.00795	0.0001926	0
25667014202		6253231326	496		0	a3ykQg4JzgTGzpyOcAmTGFdMrIYdKJWOnMlbmC5rHkI=	0	2	0.0125	0.00795	0.0001926	0
25667014204		6253231326	497		0	a3ykQg4JzgTGzpyOcAmTGFdMrIYdKJWOnMlbmC5rHkI=	0	2	0.0125	0.00795	0.0001926	0
25667014206		6253231326	498		0	a3ykQg4JzgTGzpyOcAmTGFdMrIYdKJWOnMlbmC5rHkI=	0	2	0.0125	0.00795	0.0001926	0
25667014208		6253231326	499		0	a3ykQg4JzgTGzpyOcAmTGFdMrIYdKJWOnMlbmC5rHkI=	0	2	0.0125	0.00795	0.0001926	0
25667014210		6253231326	500		0	a3ykQg4JzgTGzpyOcAmTGFdMrIYdKJWOnMlbmC5rHkI=	0	2	0.0125	0.00795	0.0001926	0
25667014212		6253231326	501		0	a3ykQg4JzgTGzpyOcAmTGFdMrIYdKJWOnMlbmC5rHkI=	0	2	0.0125	0.00795	0.0001926	0
25667014214		6253231326	502		0	a3ykQg4JzgTGzpyOcAmTGFdMrIYdKJWOnMlbmC5rHkI=	0	2	0.0125	0.00795	0.0001926	0
25667014216		6253231326	503		0	a3ykQg4JzgTGzpyOcAmTGFdMrIYdKJWOnMlbmC5rHkI=	0	2	0.0125	0.00795	0.0001926	0
25667014218		6253231326	504		0	a3ykQg4JzgTGzpyOcAmTGFdMrIYdKJWOnMlbmC5rHkI=	0	2	0.0125	0.00795	0.0001926	0
25667014220		6253231326	505		0	a3ykQg4JzgTGzpyOcAmTGFdMrIYdKJWOnMlbmC5rHkI=	0	2	0.0125	0.00795	0.0001926	0
25667014222		6253231326	506		0	a3ykQg4JzgTGzpyOcAmTGFdMrIYdKJWOnMlbmC5rHkI=	0	2	0.0125	0.00795	0.0001926	0
25667014224		6253231326	507		0	a3ykQg4JzgTGzpyOcAmTGFdMrIYdKJWOnMlbmC5rHkI=	0	2	0.0125	0.00795	0.0001926	0
25667014226		6253231326	508		0	a3ykQg4JzgTGzpyOcAmTGFdMrIYdKJWOnMlbmC5rHkI=	0	2	0.0125	0.00795	0.0001926	0
25667014228		6253231326	509		0	a3ykQg4JzgTGzpyOcAmTGFdMrIYdKJWOnMlbmC5rHkI=	0	2	0.0125	0.00795	0.0001926	0
25667014230		6253231326	510		0	a3ykQg4JzgTGzpyOcAmTGFdMrIYdKJWOnMlbmC5rHkI=	0	2	0.0125	0.00795	0.0001926	0
25667014232		6253231326	511		0	a3ykQg4JzgTGzpyOcAmTGFdMrIYdKJWOnMlbmC5rHkI=	0	2	0.0125	0.00795	0.0001926	0
25667014234		6253231326	512		0	a3ykQg4JzgTGzpyOcAmTGFdMrIYdKJWOnMlbmC5rHkI=	0	2	0.0125	0.00795	0.0001926	0
25667014236		6253231326	513		0	a3ykQg4JzgTGzpyOcAmTGFdMrIYdKJWOnMlbmC5rHkI=	0	2	0.0125	0.00795	0.0001926	0
25667014238		6253231326	514		0	a3ykQg4JzgTGzpyOcAmTGFdMrIYdKJWOnMlbmC5rHkI=	0	2	0.0125	0.00795	0.0001926	0
25667014240		6253231326	515		0	a3ykQg4JzgTGzpyOcAmTGFdMrIYdKJWOnMlbmC5rHkI=	0	2	0.0125	0.00795	0.0001926	0
25667014242		6253231326	516		0	a3ykQg4JzgTGzpyOcAmTGFdMrIYdKJWOnMlbmC5rHkI=	0	2	0.0125	0.00795	0.0001926	0
25667014244		6253231326	517		0	a3ykQg4JzgTGzpyOcAmTGFdMrIYdKJWOnMlbmC5rHkI=	0	2	0.0125	0.00795	0.0001926	0
25667014246		6253231326	518		0	a3ykQg4JzgTGzpyOcAmTGFdMrIYdKJWOnMlbmC5rHkI=	0	2	0.0125	0.00795	0.0001926	0
25667014248		6253231326	519		0	a3ykQg4JzgTGzpyOcAmTGFdMrIYdKJWOnMlbmC5rHkI=	0	2	0.0125	0.00795	0.0001926	0
25667014250		6253231326	520		0	a3ykQg4JzgTGzpyOcAmTGFdMrIYdKJWOnMlbmC5rHkI=	0	2	0.0125	0.00795	0.0001926	0
25667014252		6253231326	521		0	a3ykQg4JzgTGzpyOcAmTGFdMrIYdKJWOnMlbmC5rHkI=	0	2	0.0125	0.00795	0.0001926	0
25667014254		6253231326	522		0	a3ykQg4JzgTGzpyOcAmTGFdMrIYdKJWOnMlbmC5rHkI=	0	2	0.0125	0.00795	0.0001926	0
25667014256		6253231326	523		0	a3ykQg4JzgTGzpyOcAmTGFdMrIYdKJWOnMlbmC5rHkI=	0	2	0.0125	0.00795	0.0001926	0
25667014258		6253231326	524		0	a3ykQg4JzgTGzpyOcAmTGFdMrIYdKJWOnMlbmC5rHkI=	0	2	0.0125	0.00795	0.0001926	0
25667014260		6253231326	525		0	a3ykQg4JzgTGzpyOcAmTGFdMrIYdKJWOnMlbmC5rHkI=	0	2	0.0125	0.00795	0.0001926	0
25667014262		6253231326	526		0	a3ykQg4JzgTGzpyOcAmTGFdMrIYdKJWOnMlbmC5rHkI=	0	2	0.0125	0.00795	0.0001926	0
25667014264		6253231326	527		0	a3ykQg4JzgTGzpyOcAmTGFdMrIYdKJWOnMlbmC5rHkI=	0	2	0.0125	0.00795	0.0001926	0
25667014266		6253231326	528		0	a3ykQg4JzgTGzpyOcAmTGFdMrIYdKJWOnMlbmC5rHkI=	0	2	0.0125	0.00795	0.0001926	0
25667014268		6253231326	529		0	a3ykQg4JzgTGzpyOcAmTGFdMrIYdKJWOnMlbmC5rHkI=	0	2	0.0125	0.00795	0.0001926	0
25667014270		6253231326	530		0	a3ykQg4JzgTGzpyOcAmTGFdMrIYdKJWOnMlbmC5rHkI=	0	2	0.0125	0.00795	0.0001926	0
25667014272		6253231326	531		0	a3ykQg4JzgTGzpyOcAmTGFdMrIYdKJWOnMlbmC5rHkI=	0	2	0.0125	0.00795	0.0001926	0
25667014274		6253231326	532		0	a3ykQg4JzgTGzpyOcAmTGFdMrIYdKJWOnMlbmC5rHkI=	0	2	0.0125	0.00795	0.0001926	0
25667014276		6253231326	533		0	a3ykQg4JzgTGzpyOcAmTGFdMrIYdKJWOnMlbmC5rHkI=	0	2	0.0125	0.00795	0.0001926	0
25667014278		6253231326	534		0	a3ykQg4JzgTGzpyOcAmTGFdMrIYdKJWOnMlbmC5rHkI=	0	2	0.0125	0.00795	0.0001926	0
25667014280		6253231326	535		0	a3ykQg4JzgTGzpyOcAmTGFdMrIYdKJWOnMlbmC5rHkI=	0	2	0.0125	0.00795	0.0001926	0
25667014282		6253231326	536		0	a3ykQg4JzgTGzpyOcAmTGFdMrIYdKJWOnMlbmC5rHkI=	0	2	0.0125	0.00795	0.0001926	0
25667014284		6253231326	537		0	a3ykQg4JzgTGzpyOcAmTGFdMrIYdKJWOnMlbmC5rHkI=	0	2	0.0125	0.00795	0.0001926	0
25667014286		6253231326	538		0	a3ykQg4JzgTGzpyOcAmTGFdMrIYdKJWOnMlbmC5rHkI=	0	2	0.0125	0.00795	0.0001926	0
25667014288		6253231326	539		0	a3ykQg4JzgTGzpyOcAmTGFdMrIYdKJWOnMlbmC5rHkI=	0	2	0.0125	0.00795	0.0001926	0
25667014290		6253231326	540		0	a3ykQg4JzgTGzpyOcAmTGFdMrIYdKJWOnMlbmC5rHkI=	0	2	0.0125	0.00795	0.0001926	0
25667014292		6253231326	541		0	a3ykQg4JzgTGzpyOcAmTGFdMrIYdKJWOnMlbmC5rHkI=	0	2	0.0125	0.00795	0.0001926	0
25667014294		6253231326	542		0	a3ykQg4JzgTGzpyOcAmTGFdMrIYdKJWOnMlbmC5rHkI=	0	2	0.0125	0.00795	0.0001926	0
25667014296		6253231326	543		0	a3ykQg4JzgTGzpyOcAmTGFdMrIYdKJWOnMlbmC5rHkI=	0	2	0.0125	0.00795	0.0001926	0
25667014298		6253231326	544		0	a3ykQg4JzgTGzpyOcAmTGFdMrIYdKJWOnMlbmC5rHkI=	0	2	0.0125	0.00795	0.0001926	0
25667014300		6253231326	545		0	a3ykQg4JzgTGzpyOcAmTGFdMrIYdKJWOnMlbmC5rHkI=	0	2	0.0125	0.00795	0.0001926	0
25667014302		6253231326	546		0	a3ykQg4JzgTGzpyOcAmTGFdMrIYdKJWOnMlbmC5rHkI=	0	2	0.0125	0.00795	0.0001926	0
25667014304		6253231326	547		0	a3ykQg4JzgTGzpyOcAmTGFdMrIYdKJWOnMlbmC5rHkI=	0	2	0.0125	0.00795	0.0001926	0
25667014306		6253231326	548		0	a3ykQg4JzgTGzpyOcAmTGFdMrIYdKJWOnMlbmC5rHkI=	0	2	0.0125	0.00795	0.0001926	0
25667014308		6253231326	549		0	a3ykQg4JzgTGzpyOcAmTGFdMrIYdKJWOnMlbmC5rHkI=	0	2	0.0125	0.00795	0.0001926	0
25667014310		6253231326	550		0	a3ykQg4JzgTGzpyOcAmTGFdMrIYdKJWOnMlbmC5rHkI=	0	2	0.0125	0.00795	0.0001926	0
25667014312		6253231326	551		0	a3ykQg4JzgTGzpyOcAmTGFdMrIYdKJWOnMlbmC5rHkI=	0	2	0.0125	0.00795	0.0001926	0
25667014314		6253231326	552		0	a3ykQg4JzgTGzpyOcAmTGFdMrIYdKJWOnMlbmC5rHkI=	0	2	0.0125	0.00795	0.0001926	0
25667014316		6253231326	553		0	a3ykQg4JzgTGzpyOcAmTGFdMrIYdKJWOnMlbmC5rHkI=	0	2	0.0125	0.00795	0.0001926	0
25667014318		6253231326	554		0	a3ykQg4JzgTGzpyOcAmTGFdMrIYdKJWOnMlbmC5rHkI=	0	2	0.0125	0.00795	0.0001926	0
25667014320		6253231326	555		0	a3ykQg4JzgTGzpyOcAmTGFdMrIYdKJWOnMlbmC5rHkI=	0	2	0.0125	0.00795	0.0001926	0
25667014322		6253231326	556		0	a3ykQg4JzgTGzpyOcAmTGFdMrIYdKJWOnMlbmC5rHkI=	0	2	0.0125	0.00795	0.0001926	0
25667014324		6253231326	557		0	a3ykQg4JzgTGzpyOcAmTGFdMrIYdKJWOnMlbmC5rHkI=	0	2	0.0125	0.00795	0.0001926	0
25667014326		6253231326	558		0	a3ykQg4JzgTGzpyOcAmTGFdMrIYdKJWOnMlbmC5rHkI=	0	2	0.0125	0.00795	0.0001926	0
25667014328		6253231326	559		0	a3ykQg4JzgTGzpyOcAmTGFdMrIYdKJWOnMlbmC5rHkI=	0	2	0.0125	0.00795	0.0001926	0
25667014330		6253231326	560		0	a3ykQg4JzgTGzpyOcAmTGFdMrIYdKJWOnMlbmC5rHkI=	0	2	0.0125	0.00795	0.0001926	0
25667014332		6253231326	561		0	a3ykQg4JzgTGzpyOcAmTGFdMrIYdKJWOnMlbmC5rHkI=	0	2	0.0125	0.00795	0.0001926	0
25667014334		6253231326	562		0	a3ykQg4JzgTGzpyOcAmTGFdMrIYdKJWOnMlbmC5rHkI=	0	2	0.0125	0.00795	0.0001926	0
25667014336		6253231326	563		0	a3ykQg4JzgTGzpyOcAmTGFdMrIYdKJWOnMlbmC5rHkI=	0	2	0.0125	0.00795	0.0001926	0
25667014338		6253231326	564		0	a3ykQg4JzgTGzpyOcAmTGFdMrIYdKJWOnMlbmC5rHkI=	0	2	0.0125	0.00795	0.0001926	0
25667014340		6253231326	565		0	a3ykQg4JzgTGzpyOcAmTGFdMrIYdKJWOnMlbmC5rHkI=	0	2	0.0125	0.00795	0.0001926	0
25667014342		6253231326	566		0	a3ykQg4JzgTGzpyOcAmTGFdMrIYdKJWOnMlbmC5rHkI=	0	2	0.0125	0.00795	0.0001926	0
25667014344		6253231326	567		0	a3ykQg4JzgTGzpyOcAmTGFdMrIYdKJWOnMlbmC5rHkI=	0	2	0.0125	0.00795	0.0001926	0
25667014346		6253231326	568		0	a3ykQg4JzgTGzpyOcAmTGFdMrIYdKJWOnMlbmC5rHkI=	0	2	0.0125	0.00795	0.0001926	0
25667014348		6253231326	569		0	a3ykQg4JzgTGzpyOcAmTGFdMrIYdKJWOnMlbmC5rHkI=	0	2	0.0125	0.00795	0.0001926	0
25667014350		6253231326	570		0	a3ykQg4JzgTGzpyOcAmTGFdMrIYdKJWOnMlbmC5rHkI=	0	2	0.0125	0.00795	0.0001926	0
25667014352		6253231326	571		0	a3ykQg4JzgTGzpyOcAmTGFdMrIYdKJWOnMlbmC5rHkI=	0	2	0.0125	0.00795	0.0001926	0
25667014354		6253231326	572		0	a3ykQg4JzgTGzpyOcAmTGFdMrIYdKJWOnMlbmC5rHkI=	0	2	0.0125	0.00795	0.0001926	0
25667014356		6253231326	573		0	a3ykQg4JzgTGzpyOcAmTGFdMrIYdKJWOnMlbmC5rHkI=	0	2	0.0125	0.00795	0.0001926	0
25667014358		6253231326	574		0	a3ykQg4JzgTGzpyOcAmTGFdMrIYdKJWOnMlbmC5rHkI=	0	2	0.0125	0.00795	0.0001926	0
25667014360		6253231326	575		0	a3ykQg4JzgTGzpyOcAmTGFdMrIYdKJWOnMlbmC5rHkI=	0	2	0.0125	0.00795	0.0001926	0
25667014362		6253231326	576		0	a3ykQg4JzgTGzpyOcAmTGFdMrIYdKJWOnMlbmC5rHkI=	0	2	0.0125	0.00795	0.0001926	0
25667014364		6253231326	577		0	a3ykQg4JzgTGzpyOcAmTGFdMrIYdKJWOnMlbmC5rHkI=	0	2	0.0125	0.00795	0.0001926	0
25667014366		6253231326	578		0	a3ykQg4JzgTGzpyOcAmTGFdMrIYdKJWOnMlbmC5rHkI=	0	2	0.0125	0.00795	0.0001926	0
25667014368		6253231326	579		0	a3ykQg4JzgTGzpyOcAmTGFdMrIYdKJWOnMlbmC5rHkI=	0	2	0.0125	0.00795	0.0001926	0
25667014370		6253231326	580		0	a3ykQg4JzgTGzpyOcAmTGFdMrIYdKJWOnMlbmC5rHkI=	0	2	0.0125	0.00795	0.0001926	0
25667014372		6253231326	581		0	a3ykQg4JzgTGzpyOcAmTGFdMrIYdKJWOnMlbmC5rHkI=	0	2	0.0125	0.00795	0.0001926	0
25667014374		6253231326	582		0	a3ykQg4JzgTGzpyOcAmTGFdMrIYdKJWOnMlbmC5rHkI=	0	2	0.0125	0.00795	0.0001926	0
25667014376		6253231326	583		0	a3ykQg4JzgTGzpyOcAmTGFdMrIYdKJWOnMlbmC5rHkI=	0	2	0.0125	0.00795	0.0001926	0
25667014378		6253231326	584		0	a3ykQg4JzgTGzpyOcAmTGFdMrIYdKJWOnMlbmC5rHkI=	0	2	0.0125	0.00795	0.0001926	0
25667014380		6253231326	585		0	a3ykQg4JzgTGzpyOcAmTGFdMrIYdKJWOnMlbmC5rHkI=	0	2	0.0125	0.00795	0.0001926	0
25667014382		6253231326	586		0	a3ykQg4JzgTGzpyOcAmTGFdMrIYdKJWOnMlbmC5rHkI=	0	2	0.0125	0.00795	0.0001926	0
25667014384		6253231326	587		0	a3ykQg4JzgTGzpyOcAmTGFdMrIYdKJWOnMlbmC5rHkI=	0	2	0.0125	0.00795	0.0001926	0
25667014386		6253231326	588		0	a3ykQg4JzgTGzpyOcAmTGFdMrIYdKJWOnMlbmC5rHkI=	0	2	0.0125	0.00795	0.0001926	0
25667014388		6253231326	589		0	a3ykQg4JzgTGzpyOcAmTGFdMrIYdKJWOnMlbmC5rHkI=	0	2	0.0125	0.00795	0.0001926	0
25667014390		6253231326	590		0	a3ykQg4JzgTGzpyOcAmTGFdMrIYdKJWOnMlbmC5rHkI=	0	2	0.0125	0.00795	0.0001926	0
25667014392		6253231326	591		0	a3ykQg4JzgTGzpyOcAmTGFdMrIYdKJWOnMlbmC5rHkI=	0	2	0.0125	0.00795	0.0001926	0
25667014394		6253231326	592		0	a3ykQg4JzgTGzpyOcAmTGFdMrIYdKJWOnMlbmC5rHkI=	0	2	0.0125	0.00795	0.0001926	0
25667014396		6253231326	593		0	a3ykQg4JzgTGzpyOcAmTGFdMrIYdKJWOnMlbmC5rHkI=	0	2	0.0125	0.00795	0.0001926	0
25667014398		6253231326	594		0	a3ykQg4JzgTGzpyOcAmTGFdMrIYdKJWOnMlbmC5rHkI=	0	2	0.0125	0.00795	0.0001926	0
25667014400		6253231326	595		0	a3ykQg4JzgTGzpyOcAmTGFdMrIYdKJWOnMlbmC5rHkI=	0	2	0.0125	0.00795	0.0001926	0
25667014402		6253231326	596		0	a3ykQg4JzgTGzpyOcAmTGFdMrIYdKJWOnMlbmC5rHkI=	0	2	0.0125	0.00795	0.0001926	0
25667014404		6253231326	597		0	a3ykQg4JzgTGzpyOcAmTGFdMrIYdKJWOnMlbmC5rHkI=	0	2	0.0125	0.00795	0.0001926	0
25667014406		6253231326	598		0	a3ykQg4JzgTGzpyOcAmTGFdMrIYdKJWOnMlbmC5rHkI=	0	2	0.0125	0.00795	0.0001926	0
25667014408		6253231326	599		0	a3ykQg4JzgTGzpyOcAmTGFdMrIYdKJWOnMlbmC5rHkI=	0	2	0.0125	0.00795	0.0001926	0
25667014410		6253231326	600		0	a3ykQg4JzgTGzpyOcAmTGFdMrIYdKJWOnMlbmC5rHkI=	0	2	0.0125	0.00795	0.0001926	0
25667014412		6253231326	601		0	a3ykQg4JzgTGzpyOcAmTGFdMrIYdKJWOnMlbmC5rHkI=	0	2	0.0125	0.00795	0.0001926	0
25667014414		6253231326	602		0	a3ykQg4JzgTGzpyOcAmTGFdMrIYdKJWOnMlbmC5rHkI=	0	2	0.0125	0.00795	0.0001926	0
25667014416		6253231326	603		0	a3ykQg4JzgTGzpyOcAmTGFdMrIYdKJWOnMlbmC5rHkI=	0	2	0.0125	0.00795	0.0001926	0
25667014418		6253231326	604		0	a3ykQg4JzgTGzpyOcAmTGFdMrIYdKJWOnMlbmC5rHkI=	0	2	0.0125	0.00795	0.0001926	0
25667014420		6253231326	605		0	a3ykQg4JzgTGzpyOcAmTGFdMrIYdKJWOnMlbmC5rHkI=	0	2	0.0125	0.00795	0.0001926	0
25667014422		6253231326	606		0	a3ykQg4JzgTGzpyOcAmTGFdMrIYdKJWOnMlbmC5rHkI=	0	2	0.0125	0.00795	0.0001926	0
25667014424		6253231326	607		0	a3ykQg4JzgTGzpyOcAmTGFdMrIYdKJWOnMlbmC5rHkI=	0	2	0.0125	0.00795	0.0001926	0
25667014426		6253231326	608		0	a3ykQg4JzgTGzpyOcAmTGFdMrIYdKJWOnMlbmC5rHkI=	0	2	0.0125	0.00795	0.0001926	0
25667014428		6253231326	609		0	a3ykQg4JzgTGzpyOcAmTGFdMrIYdKJWOnMlbmC5rHkI=	0	2	0.0125	0.00795	0.0001926	0
25667014430		6253231326	610		0	a3ykQg4JzgTGzpyOcAmTGFdMrIYdKJWOnMlbmC5rHkI=	0	2	0.0125	0.00795	0.0001926	0
25667014432		6253231326	611		0	a3ykQg4JzgTGzpyOcAmTGFdMrIYdKJWOnMlbmC5rHkI=	0	2	0.0125	0.00795	0.0001926	0
25667014434		6253231326	612		0	a3ykQg4JzgTGzpyOcAmTGFdMrIYdKJWOnMlbmC5rHkI=	0	2	0.0125	0.00795	0.0001926	0
25667014436		6253231326	613		0	a3ykQg4JzgTGzpyOcAmTGFdMrIYdKJWOnMlbmC5rHkI=	0	2	0.0125	0.00795	0.0001926	0
25667014438		6253231326	614		0	a3ykQg4JzgTGzpyOcAmTGFdMrIYdKJWOnMlbmC5rHkI=	0	2	0.0125	0.00795	0.0001926	0
25667014440		6253231326	615		0	a3ykQg4JzgTGzpyOcAmTGFdMrIYdKJWOnMlbmC5rHkI=	0	2	0.0125	0.00795	0.0001926	0
25667014442		6253231326	616		0	a3ykQg4JzgTGzpyOcAmTGFdMrIYdKJWOnMlbmC5rHkI=	0	2	0.0125	0.00795	0.0001926	0
25667014444		6253231326	617		0	a3ykQg4JzgTGzpyOcAmTGFdMrIYdKJWOnMlbmC5rHkI=	0	2	0.0125	0.00795	0.0001926	0
25667014446		6253231326	618		0	a3ykQg4JzgTGzpyOcAmTGFdMrIYdKJWOnMlbmC5rHkI=	0	2	0.0125	0.00795	0.0001926	0
25667014448		6253231326	619		0	a3ykQg4JzgTGzpyOcAmTGFdMrIYdKJWOnMlbmC5rHkI=	0	2	0.0125	0.00795	0.0001926	0
25667014450		6253231326	620		0	a3ykQg4JzgTGzpyOcAmTGFdMrIYdKJWOnMlbmC5rHkI=	0	2	0.0125	0.00795	0.0001926	0
25667014452		6253231326	621		0	a3ykQg4JzgTGzpyOcAmTGFdMrIYdKJWOnMlbmC5rHkI=	0	2	0.0125	0.00795	0.0001926	0
25667014454		6253231326	622		0	a3ykQg4JzgTGzpyOcAmTGFdMrIYdKJWOnMlbmC5rHkI=	0	2	0.0125	0.00795	0.0001926	0
25667014456		6253231326	623		0	a3ykQg4JzgTGzpyOcAmTGFdMrIYdKJWOnMlbmC5rHkI=	0	2	0.0125	0.00795	0.0001926	0
25667014458		6253231326	624		0	a3ykQg4JzgTGzpyOcAmTGFdMrIYdKJWOnMlbmC5rHkI=	0	2	0.0125	0.00795	0.0001926	0
25667014460		6253231326	625		0	a3ykQg4JzgTGzpyOcAmTGFdMrIYdKJWOnMlbmC5rHkI=	0	2	0.0125	0.00795	0.0001926	0
25667014462		6253231326	626		0	a3ykQg4JzgTGzpyOcAmTGFdMrIYdKJWOnMlbmC5rHkI=	0	2	0.0125	0.00795	0.0001926	0
25667014464		6253231326	627		0	a3ykQg4JzgTGzpyOcAmTGFdMrIYdKJWOnMlbmC5rHkI=	0	2	0.0125	0.00795	0.0001926	0
25667014466		6253231326	628		0	a3ykQg4JzgTGzpyOcAmTGFdMrIYdKJWOnMlbmC5rHkI=	0	2	0.0125	0.00795	0.0001926	0
25667014468		6253231326	629		0	a3ykQg4JzgTGzpyOcAmTGFdMrIYdKJWOnMlbmC5rHkI=	0	2	0.0125	0.00795	0.0001926	0
25667014470		6253231326	630		0	a3ykQg4JzgTGzpyOcAmTGFdMrIYdKJWOnMlbmC5rHkI=	0	2	0.0125	0.00795	0.0001926	0
25667014472		6253231326	631		0	a3ykQg4JzgTGzpyOcAmTGFdMrIYdKJWOnMlbmC5rHkI=	0	2	0.0125	0.00795	0.0001926	0
25667014474		6253231326	632		0	a3ykQg4JzgTGzpyOcAmTGFdMrIYdKJWOnMlbmC5rHkI=	0	2	0.0125	0.00795	0.0001926	0
25667014476		6253231326	633		0	a3ykQg4JzgTGzpyOcAmTGFdMrIYdKJWOnMlbmC5rHkI=	0	2	0.0125	0.00795	0.0001926	0
25667014478		6253231326	634		0	a3ykQg4JzgTGzpyOcAmTGFdMrIYdKJWOnMlbmC5rHkI=	0	2	0.0125	0.00795	0.0001926	0
25667014480		6253231326	635		0	a3ykQg4JzgTGzpyOcAmTGFdMrIYdKJWOnMlbmC5rHkI=	0	2	0.0125	0.00795	0.0001926	0
25667014482		6253231326	636		0	a3ykQg4JzgTGzpyOcAmTGFdMrIYdKJWOnMlbmC5rHkI=	0	2	0.0125	0.00795	0.0001926	0
25667014484		6253231326	637		0	a3ykQg4JzgTGzpyOcAmTGFdMrIYdKJWOnMlbmC5rHkI=	0	2	0.0125	0.00795	0.0001926	0
25667014486		6253231326	638		0	a3ykQg4JzgTGzpyOcAmTGFdMrIYdKJWOnMlbmC5rHkI=	0	2	0.0125	0.00795	0.0001926	0
25667014488		6253231326	639		0	a3ykQg4JzgTGzpyOcAmTGFdMrIYdKJWOnMlbmC5rHkI=	0	2	0.0125	0.00795	0.0001926	0
25667014490		6253231326	640		0	a3ykQg4JzgTGzpyOcAmTGFdMrIYdKJWOnMlbmC5rHkI=	0	2	0.0125	0.00795	0.0001926	0
25667014492		6253231326	641		0	a3ykQg4JzgTGzpyOcAmTGFdMrIYdKJWOnMlbmC5rHkI=	0	2	0.0125	0.00795	0.0001926	0
25667014494		6253231326	642		0	a3ykQg4JzgTGzpyOcAmTGFdMrIYdKJWOnMlbmC5rHkI=	0	2	0.0125	0.00795	0.0001926	0
25667014496		6253231326	643		0	a3ykQg4JzgTGzpyOcAmTGFdMrIYdKJWOnMlbmC5rHkI=	0	2	0.0125	0.00795	0.0001926	0
25667014498		6253231326	644		0	a3ykQg4JzgTGzpyOcAmTGFdMrIYdKJWOnMlbmC5rHkI=	0	2	0.0125	0.00795	0.0001926	0
25667014500		6253231326	645		0	a3ykQg4JzgTGzpyOcAmTGFdMrIYdKJWOnMlbmC5rHkI=	0	2	0.0125	0.00795	0.0001926	0
25667014502		6253231326	646		0	a3ykQg4JzgTGzpyOcAmTGFdMrIYdKJWOnMlbmC5rHkI=	0	2	0.0125	0.00795	0.0001926	0
25667014504		6253231326	647		0	a3ykQg4JzgTGzpyOcAmTGFdMrIYdKJWOnMlbmC5rHkI=	0	2	0.0125	0.00795	0.0001926	0
25667014506		6253231326	648		0	a3ykQg4JzgTGzpyOcAmTGFdMrIYdKJWOnMlbmC5rHkI=	0	2	0.0125	0.00795	0.0001926	0
25667014508		6253231326	649		0	a3ykQg4JzgTGzpyOcAmTGFdMrIYdKJWOnMlbmC5rHkI=	0	2	0.0125	0.00795	0.0001926	0
25667014510		6253231326	650		0	a3ykQg4JzgTGzpyOcAmTGFdMrIYdKJWOnMlbmC5rHkI=	0	2	0.0125	0.00795	0.0001926	0
25667014512		6253231326	651		0	a3ykQg4JzgTGzpyOcAmTGFdMrIYdKJWOnMlbmC5rHkI=	0	2	0.0125	0.00795	0.0001926	0
25667014514		6253231326	652		0	a3ykQg4JzgTGzpyOcAmTGFdMrIYdKJWOnMlbmC5rHkI=	0	2	0.0125	0.00795	0.0001926	0
25667014516		6253231326	653		0	a3ykQg4JzgTGzpyOcAmTGFdMrIYdKJWOnMlbmC5rHkI=	0	2	0.0125	0.00795	0.0001926	0
25667014518		6253231326	654		0	a3ykQg4JzgTGzpyOcAmTGFdMrIYdKJWOnMlbmC5rHkI=	0	2	0.0125	0.00795	0.0001926	0
25667014520		6253231326	655		0	a3ykQg4JzgTGzpyOcAmTGFdMrIYdKJWOnMlbmC5rHkI=	0	2	0.0125	0.00795	0.0001926	0
25667014522		6253231326	656		0	a3ykQg4JzgTGzpyOcAmTGFdMrIYdKJWOnMlbmC5rHkI=	0	2	0.0125	0.00795	0.0001926	0
25667014524		6253231326	657		0	a3ykQg4JzgTGzpyOcAmTGFdMrIYdKJWOnMlbmC5rHkI=	0	2	0.0125	0.00795	0.0001926	0
25667014526		6253231326	658		0	a3ykQg4JzgTGzpyOcAmTGFdMrIYdKJWOnMlbmC5rHkI=	0	2	0.0125	0.00795	0.0001926	0
25667014528		6253231326	659		0	a3ykQg4JzgTGzpyOcAmTGFdMrIYdKJWOnMlbmC5rHkI=	0	2	0.0125	0.00795	0.0001926	0
25667014530		6253231326	660		0	a3ykQg4JzgTGzpyOcAmTGFdMrIYdKJWOnMlbmC5rHkI=	0	2	0.0125	0.00795	0.0001926	0
25667014532		6253231326	661		0	a3ykQg4JzgTGzpyOcAmTGFdMrIYdKJWOnMlbmC5rHkI=	0	2	0.0125	0.00795	0.0001926	0
25667014534		6253231326	662		0	a3ykQg4JzgTGzpyOcAmTGFdMrIYdKJWOnMlbmC5rHkI=	0	2	0.0125	0.00795	0.0001926	0
25667014536		6253231326	663		0	a3ykQg4JzgTGzpyOcAmTGFdMrIYdKJWOnMlbmC5rHkI=	0	2	0.0125	0.00795	0.0001926	0
25667014538		6253231326	664		0	a3ykQg4JzgTGzpyOcAmTGFdMrIYdKJWOnMlbmC5rHkI=	0	2	0.0125	0.00795	0.0001926	0
25667014540		6253231326	665		0	a3ykQg4JzgTGzpyOcAmTGFdMrIYdKJWOnMlbmC5rHkI=	0	2	0.0125	0.00795	0.0001926	0
25667014542		6253231326	666		0	a3ykQg4JzgTGzpyOcAmTGFdMrIYdKJWOnMlbmC5rHkI=	0	2	0.0125	0.00795	0.0001926	0
25667014544		6253231326	667		0	a3ykQg4JzgTGzpyOcAmTGFdMrIYdKJWOnMlbmC5rHkI=	0	2	0.0125	0.00795	0.0001926	0
25667014546		6253231326	668		0	a3ykQg4JzgTGzpyOcAmTGFdMrIYdKJWOnMlbmC5rHkI=	0	2	0.0125	0.00795	0.0001926	0
25667014548		6253231326	669		0	a3ykQg4JzgTGzpyOcAmTGFdMrIYdKJWOnMlbmC5rHkI=	0	2	0.0125	0.00795	0.0001926	0
25667014550		6253231326	670		0	a3ykQg4JzgTGzpyOcAmTGFdMrIYdKJWOnMlbmC5rHkI=	0	2	0.0125	0.00795	0.0001926	0
25667014552		6253231326	671		0	a3ykQg4JzgTGzpyOcAmTGFdMrIYdKJWOnMlbmC5rHkI=	0	2	0.0125	0.00795	0.0001926	0
25667014554		6253231326	672		0	a3ykQg4JzgTGzpyOcAmTGFdMrIYdKJWOnMlbmC5rHkI=	0	2	0.0125	0.00795	0.0001926	0
25667014556		6253231326	673		0	a3ykQg4JzgTGzpyOcAmTGFdMrIYdKJWOnMlbmC5rHkI=	0	2	0.0125	0.00795	0.0001926	0
25667014558		6253231326	674		0	a3ykQg4JzgTGzpyOcAmTGFdMrIYdKJWOnMlbmC5rHkI=	0	2	0.0125	0.00795	0.0001926	0
25667014560		6253231326	675		0	a3ykQg4JzgTGzpyOcAmTGFdMrIYdKJWOnMlbmC5rHkI=	0	2	0.0125	0.00795	0.0001926	0
25667014562		6253231326	676		0	a3ykQg4JzgTGzpyOcAmTGFdMrIYdKJWOnMlbmC5rHkI=	0	2	0.0125	0.00795	0.0001926	0
25667014564		6253231326	677		0	a3ykQg4JzgTGzpyOcAmTGFdMrIYdKJWOnMlbmC5rHkI=	0	2	0.0125	0.00795	0.0001926	0
25667014566		6253231326	678		0	a3ykQg4JzgTGzpyOcAmTGFdMrIYdKJWOnMlbmC5rHkI=	0	2	0.0125	0.00795	0.0001926	0
25667014568		6253231326	679		0	a3ykQg4JzgTGzpyOcAmTGFdMrIYdKJWOnMlbmC5rHkI=	0	2	0.0125	0.00795	0.0001926	0
25667014570		6253231326	680		0	a3ykQg4JzgTGzpyOcAmTGFdMrIYdKJWOnMlbmC5rHkI=	0	2	0.0125	0.00795	0.0001926	0
25667014572		6253231326	681		0	a3ykQg4JzgTGzpyOcAmTGFdMrIYdKJWOnMlbmC5rHkI=	0	2	0.0125	0.00795	0.0001926	0
25667014574		6253231326	682		0	a3ykQg4JzgTGzpyOcAmTGFdMrIYdKJWOnMlbmC5rHkI=	0	2	0.0125	0.00795	0.0001926	0
25667014576		6253231326	683		0	a3ykQg4JzgTGzpyOcAmTGFdMrIYdKJWOnMlbmC5rHkI=	0	2	0.0125	0.00795	0.0001926	0
25667014578		6253231326	684		0	a3ykQg4JzgTGzpyOcAmTGFdMrIYdKJWOnMlbmC5rHkI=	0	2	0.0125	0.00795	0.0001926	0
25667014580		6253231326	685		0	a3ykQg4JzgTGzpyOcAmTGFdMrIYdKJWOnMlbmC5rHkI=	0	2	0.0125	0.00795	0.0001926	0
25667014582		6253231326	686		0	a3ykQg4JzgTGzpyOcAmTGFdMrIYdKJWOnMlbmC5rHkI=	0	2	0.0125	0.00795	0.0001926	0
25667014584		6253231326	687		0	a3ykQg4JzgTGzpyOcAmTGFdMrIYdKJWOnMlbmC5rHkI=	0	2	0.0125	0.00795	0.0001926	0
25667014586		6253231326	688		0	a3ykQg4JzgTGzpyOcAmTGFdMrIYdKJWOnMlbmC5rHkI=	0	2	0.0125	0.00795	0.0001926	0
25667014588		6253231326	689		0	a3ykQg4JzgTGzpyOcAmTGFdMrIYdKJWOnMlbmC5rHkI=	0	2	0.0125	0.00795	0.0001926	0
25667014590		6253231326	690		0	a3ykQg4JzgTGzpyOcAmTGFdMrIYdKJWOnMlbmC5rHkI=	0	2	0.0125	0.00795	0.0001926	0
25667014592		6253231326	691		0	a3ykQg4JzgTGzpyOcAmTGFdMrIYdKJWOnMlbmC5rHkI=	0	2	0.0125	0.00795	0.0001926	0
25667014594		6253231326	692		0	a3ykQg4JzgTGzpyOcAmTGFdMrIYdKJWOnMlbmC5rHkI=	0	2	0.0125	0.00795	0.0001926	0
25667014596		6253231326	693		0	a3ykQg4JzgTGzpyOcAmTGFdMrIYdKJWOnMlbmC5rHkI=	0	2	0.0125	0.00795	0.0001926	0
25667014598		6253231326	694		0	a3ykQg4JzgTGzpyOcAmTGFdMrIYdKJWOnMlbmC5rHkI=	0	2	0.0125	0.00795	0.0001926	0
25667014600		6253231326	695		0	a3ykQg4JzgTGzpyOcAmTGFdMrIYdKJWOnMlbmC5rHkI=	0	2	0.0125	0.00795	0.0001926	0
25667014602		6253231326	696		0	a3ykQg4JzgTGzpyOcAmTGFdMrIYdKJWOnMlbmC5rHkI=	0	2	0.0125	0.00795	0.0001926	0
25667014604		6253231326	697		0	a3ykQg4JzgTGzpyOcAmTGFdMrIYdKJWOnMlbmC5rHkI=	0	2	0.0125	0.00795	0.0001926	0
25667014606		6253231326	698		0	a3ykQg4JzgTGzpyOcAmTGFdMrIYdKJWOnMlbmC5rHkI=	0	2	0.0125	0.00795	0.0001926	0
25667014608		6253231326	699		0	a3ykQg4JzgTGzpyOcAmTGFdMrIYdKJWOnMlbmC5rHkI=	0	2	0.0125	0.00795	0.0001926	0
25667014610		6253231326	700		0	a3ykQg4JzgTGzpyOcAmTGFdMrIYdKJWOnMlbmC5rHkI=	0	2	0.0125	0.00795	0.0001926	0
25667014612		6253231326	701		0	a3ykQg4JzgTGzpyOcAmTGFdMrIYdKJWOnMlbmC5rHkI=	0	2	0.0125	0.00795	0.0001926	0
25667014614		6253231326	702		0	a3ykQg4JzgTGzpyOcAmTGFdMrIYdKJWOnMlbmC5rHkI=	0	2	0.0125	0.00795	0.0001926	0
25667014616		6253231326	703		0	a3ykQg4JzgTGzpyOcAmTGFdMrIYdKJWOnMlbmC5rHkI=	0	2	0.0125	0.00795	0.0001926	0
25667014618		6253231326	704		0	a3ykQg4JzgTGzpyOcAmTGFdMrIYdKJWOnMlbmC5rHkI=	0	2	0.0125	0.00795	0.0001926	0
25667014620		6253231326	705		0	a3ykQg4JzgTGzpyOcAmTGFdMrIYdKJWOnMlbmC5rHkI=	0	2	0.0125	0.00795	0.0001926	0
25667014622		6253231326	706		0	a3ykQg4JzgTGzpyOcAmTGFdMrIYdKJWOnMlbmC5rHkI=	0	2	0.0125	0.00795	0.0001926	0
25667014624		6253231326	707		0	a3ykQg4JzgTGzpyOcAmTGFdMrIYdKJWOnMlbmC5rHkI=	0	2	0.0125	0.00795	0.0001926	0
25667014626		6253231326	708		0	a3ykQg4JzgTGzpyOcAmTGFdMrIYdKJWOnMlbmC5rHkI=	0	2	0.0125	0.00795	0.0001926	0
25667014628		6253231326	709		0	a3ykQg4JzgTGzpyOcAmTGFdMrIYdKJWOnMlbmC5rHkI=	0	2	0.0125	0.00795	0.0001926	0
25667014630		6253231326	710		0	a3ykQg4JzgTGzpyOcAmTGFdMrIYdKJWOnMlbmC5rHkI=	0	2	0.0125	0.00795	0.0001926	0
25667014632		6253231326	711		0	a3ykQg4JzgTGzpyOcAmTGFdMrIYdKJWOnMlbmC5rHkI=	0	2	0.0125	0.00795	0.0001926	0
25667014634		6253231326	712		0	a3ykQg4JzgTGzpyOcAmTGFdMrIYdKJWOnMlbmC5rHkI=	0	2	0.0125	0.00795	0.0001926	0
25667014636		6253231326	713		0	a3ykQg4JzgTGzpyOcAmTGFdMrIYdKJWOnMlbmC5rHkI=	0	2	0.0125	0.00795	0.0001926	0
25667014638		6253231326	714		0	a3ykQg4JzgTGzpyOcAmTGFdMrIYdKJWOnMlbmC5rHkI=	0	2	0.0125	0.00795	0.0001926	0
25667014640		6253231326	715		0	a3ykQg4JzgTGzpyOcAmTGFdMrIYdKJWOnMlbmC5rHkI=	0	2	0.0125	0.00795	0.0001926	0
25667014642		6253231326	716		0	a3ykQg4JzgTGzpyOcAmTGFdMrIYdKJWOnMlbmC5rHkI=	0	2	0.0125	0.00795	0.0001926	0
25667014644		6253231326	717		0	a3ykQg4JzgTGzpyOcAmTGFdMrIYdKJWOnMlbmC5rHkI=	0	2	0.0125	0.00795	0.0001926	0
25667014646		6253231326	718		0	a3ykQg4JzgTGzpyOcAmTGFdMrIYdKJWOnMlbmC5rHkI=	0	2	0.0125	0.00795	0.0001926	0
25667014648		6253231326	719		0	a3ykQg4JzgTGzpyOcAmTGFdMrIYdKJWOnMlbmC5rHkI=	0	2	0.0125	0.00795	0.0001926	0
25667014650		6253231326	720		0	a3ykQg4JzgTGzpyOcAmTGFdMrIYdKJWOnMlbmC5rHkI=	0	2	0.0125	0.00795	0.0001926	0
25667014652		6253231326	721		0	a3ykQg4JzgTGzpyOcAmTGFdMrIYdKJWOnMlbmC5rHkI=	0	2	0.0125	0.00795	0.0001926	0
25667014654		6253231326	722		0	a3ykQg4JzgTGzpyOcAmTGFdMrIYdKJWOnMlbmC5rHkI=	0	2	0.0125	0.00795	0.0001926	0
25667014656		6253231326	723		0	a3ykQg4JzgTGzpyOcAmTGFdMrIYdKJWOnMlbmC5rHkI=	0	2	0.0125	0.00795	0.0001926	0
25667014658		6253231326	724		0	a3ykQg4JzgTGzpyOcAmTGFdMrIYdKJWOnMlbmC5rHkI=	0	2	0.0125	0.00795	0.0001926	0
25667014660		6253231326	725		0	a3ykQg4JzgTGzpyOcAmTGFdMrIYdKJWOnMlbmC5rHkI=	0	2	0.0125	0.00795	0.0001926	0
25667014662		6253231326	726		0	a3ykQg4JzgTGzpyOcAmTGFdMrIYdKJWOnMlbmC5rHkI=	0	2	0.0125	0.00795	0.0001926	0
25667014664		6253231326	727		0	a3ykQg4JzgTGzpyOcAmTGFdMrIYdKJWOnMlbmC5rHkI=	0	2	0.0125	0.00795	0.0001926	0
25667014666		6253231326	728		0	a3ykQg4JzgTGzpyOcAmTGFdMrIYdKJWOnMlbmC5rHkI=	0	2	0.0125	0.00795	0.0001926	0
25667014668		6253231326	729		0	a3ykQg4JzgTGzpyOcAmTGFdMrIYdKJWOnMlbmC5rHkI=	0	2	0.0125	0.00795	0.0001926	0
25667014670		6253231326	730		0	a3ykQg4JzgTGzpyOcAmTGFdMrIYdKJWOnMlbmC5rHkI=	0	2	0.0125	0.00795	0.0001926	0
25667014672		6253231326	731		0	a3ykQg4JzgTGzpyOcAmTGFdMrIYdKJWOnMlbmC5rHkI=	0	2	0.0125	0.00795	0.0001926	0
25667014674		6253231326	732		0	a3ykQg4JzgTGzpyOcAmTGFdMrIYdKJWOnMlbmC5rHkI=	0	2	0.0125	0.00795	0.0001926	0
25667014676		6253231326	733		0	a3ykQg4JzgTGzpyOcAmTGFdMrIYdKJWOnMlbmC5rHkI=	0	2	0.0125	0.00795	0.0001926	0
25667014678		6253231326	734		0	a3ykQg4JzgTGzpyOcAmTGFdMrIYdKJWOnMlbmC5rHkI=	0	2	0.0125	0.00795	0.0001926	0
25667014680		6253231326	735		0	a3ykQg4JzgTGzpyOcAmTGFdMrIYdKJWOnMlbmC5rHkI=	0	2	0.0125	0.00795	0.0001926	0
25667014682		6253231326	736		0	a3ykQg4JzgTGzpyOcAmTGFdMrIYdKJWOnMlbmC5rHkI=	0	2	0.0125	0.00795	0.0001926	0
25667014684		6253231326	737		0	a3ykQg4JzgTGzpyOcAmTGFdMrIYdKJWOnMlbmC5rHkI=	0	2	0.0125	0.00795	0.0001926	0
25667014686		6253231326	738		0	a3ykQg4JzgTGzpyOcAmTGFdMrIYdKJWOnMlbmC5rHkI=	0	2	0.0125	0.00795	0.0001926	0
25667014688		6253231326	739		0	a3ykQg4JzgTGzpyOcAmTGFdMrIYdKJWOnMlbmC5rHkI=	0	2	0.0125	0.00795	0.0001926	0
25667014690		6253231326	740		0	a3ykQg4JzgTGzpyOcAmTGFdMrIYdKJWOnMlbmC5rHkI=	0	2	0.0125	0.00795	0.0001926	0
25667014692		6253231326	741		0	a3ykQg4JzgTGzpyOcAmTGFdMrIYdKJWOnMlbmC5rHkI=	0	2	0.0125	0.00795	0.0001926	0
25667014694		6253231326	742		0	a3ykQg4JzgTGzpyOcAmTGFdMrIYdKJWOnMlbmC5rHkI=	0	2	0.0125	0.00795	0.0001926	0
25667014696		6253231326	743		0	a3ykQg4JzgTGzpyOcAmTGFdMrIYdKJWOnMlbmC5rHkI=	0	2	0.0125	0.00795	0.0001926	0
25667014698		6253231326	744		0	a3ykQg4JzgTGzpyOcAmTGFdMrIYdKJWOnMlbmC5rHkI=	0	2	0.0125	0.00795	0.0001926	0
25667014700		6253231326	745		0	a3ykQg4JzgTGzpyOcAmTGFdMrIYdKJWOnMlbmC5rHkI=	0	2	0.0125	0.00795	0.0001926	0
25667014702		6253231326	746		0	a3ykQg4JzgTGzpyOcAmTGFdMrIYdKJWOnMlbmC5rHkI=	0	2	0.0125	0.00795	0.0001926	0
25667014704		6253231326	747		0	a3ykQg4JzgTGzpyOcAmTGFdMrIYdKJWOnMlbmC5rHkI=	0	2	0.0125	0.00795	0.0001926	0
25667014706		6253231326	748		0	a3ykQg4JzgTGzpyOcAmTGFdMrIYdKJWOnMlbmC5rHkI=	0	2	0.0125	0.00795	0.0001926	0
25667014708		6253231326	749		0	a3ykQg4JzgTGzpyOcAmTGFdMrIYdKJWOnMlbmC5rHkI=	0	2	0.0125	0.00795	0.0001926	0
25667014710		6253231326	750		0	a3ykQg4JzgTGzpyOcAmTGFdMrIYdKJWOnMlbmC5rHkI=	0	2	0.0125	0.00795	0.0001926	0
25667014712		6253231326	751		0	a3ykQg4JzgTGzpyOcAmTGFdMrIYdKJWOnMlbmC5rHkI=	0	2	0.0125	0.00795	0.0001926	0
25667014714		6253231326	752		0	a3ykQg4JzgTGzpyOcAmTGFdMrIYdKJWOnMlbmC5rHkI=	0	2	0.0125	0.00795	0.0001926	0
25667014716		6253231326	753		0	a3ykQg4JzgTGzpyOcAmTGFdMrIYdKJWOnMlbmC5rHkI=	0	2	0.0125	0.00795	0.0001926	0
25667014718		6253231326	754		0	a3ykQg4JzgTGzpyOcAmTGFdMrIYdKJWOnMlbmC5rHkI=	0	2	0.0125	0.00795	0.0001926	0
25667014720		6253231326	755		0	a3ykQg4JzgTGzpyOcAmTGFdMrIYdKJWOnMlbmC5rHkI=	0	2	0.0125	0.00795	0.0001926	0
25667014722		6253231326	756		0	a3ykQg4JzgTGzpyOcAmTGFdMrIYdKJWOnMlbmC5rHkI=	0	2	0.0125	0.00795	0.0001926	0
25667014724		6253231326	757		0	a3ykQg4JzgTGzpyOcAmTGFdMrIYdKJWOnMlbmC5rHkI=	0	2	0.0125	0.00795	0.0001926	0
25667014726		6253231326	758		0	a3ykQg4JzgTGzpyOcAmTGFdMrIYdKJWOnMlbmC5rHkI=	0	2	0.0125	0.00795	0.0001926	0
25667014728		6253231326	759		0	a3ykQg4JzgTGzpyOcAmTGFdMrIYdKJWOnMlbmC5rHkI=	0	2	0.0125	0.00795	0.0001926	0
25667014730		6253231326	760		0	a3ykQg4JzgTGzpyOcAmTGFdMrIYdKJWOnMlbmC5rHkI=	0	2	0.0125	0.00795	0.0001926	0
25667014732		6253231326	761		0	a3ykQg4JzgTGzpyOcAmTGFdMrIYdKJWOnMlbmC5rHkI=	0	2	0.0125	0.00795	0.0001926	0
25667014734		6253231326	762		0	a3ykQg4JzgTGzpyOcAmTGFdMrIYdKJWOnMlbmC5rHkI=	0	2	0.0125	0.00795	0.0001926	0
25667014736		6253231326	763		0	a3ykQg4JzgTGzpyOcAmTGFdMrIYdKJWOnMlbmC5rHkI=	0	2	0.0125	0.00795	0.0001926	0
25667014738		6253231326	764		0	a3ykQg4JzgTGzpyOcAmTGFdMrIYdKJWOnMlbmC5rHkI=	0	2	0.0125	0.00795	0.0001926	0
25667014740		6253231326	765		0	a3ykQg4JzgTGzpyOcAmTGFdMrIYdKJWOnMlbmC5rHkI=	0	2	0.0125	0.00795	0.0001926	0
25667014742		6253231326	766		0	a3ykQg4JzgTGzpyOcAmTGFdMrIYdKJWOnMlbmC5rHkI=	0	2	0.0125	0.00795	0.0001926	0
25667014744		6253231326	767		0	a3ykQg4JzgTGzpyOcAmTGFdMrIYdKJWOnMlbmC5rHkI=	0	2	0.0125	0.00795	0.0001926	0
25667014746		6253231326	768		0	a3ykQg4JzgTGzpyOcAmTGFdMrIYdKJWOnMlbmC5rHkI=	0	2	0.0125	0.00795	0.0001926	0
25667014748		6253231326	769		0	a3ykQg4JzgTGzpyOcAmTGFdMrIYdKJWOnMlbmC5rHkI=	0	2	0.0125	0.00795	0.0001926	0
25667014750		6253231326	770		0	a3ykQg4JzgTGzpyOcAmTGFdMrIYdKJWOnMlbmC5rHkI=	0	2	0.0125	0.00795	0.0001926	0
25667014752		6253231326	771		0	a3ykQg4JzgTGzpyOcAmTGFdMrIYdKJWOnMlbmC5rHkI=	0	2	0.0125	0.00795	0.0001926	0
25667014754		6253231326	772		0	a3ykQg4JzgTGzpyOcAmTGFdMrIYdKJWOnMlbmC5rHkI=	0	2	0.0125	0.00795	0.0001926	0
25667014756		6253231326	773		0	a3ykQg4JzgTGzpyOcAmTGFdMrIYdKJWOnMlbmC5rHkI=	0	2	0.0125	0.00795	0.0001926	0
25667014758		6253231326	774		0	a3ykQg4JzgTGzpyOcAmTGFdMrIYdKJWOnMlbmC5rHkI=	0	2	0.0125	0.00795	0.0001926	0
25667014760		6253231326	775		0	a3ykQg4JzgTGzpyOcAmTGFdMrIYdKJWOnMlbmC5rHkI=	0	2	0.0125	0.00795	0.0001926	0
25667014762		6253231326	776		0	a3ykQg4JzgTGzpyOcAmTGFdMrIYdKJWOnMlbmC5rHkI=	0	2	0.0125	0.00795	0.0001926	0
25667014764		6253231326	777		0	a3ykQg4JzgTGzpyOcAmTGFdMrIYdKJWOnMlbmC5rHkI=	0	2	0.0125	0.00795	0.0001926	0
25667014766		6253231326	778		0	a3ykQg4JzgTGzpyOcAmTGFdMrIYdKJWOnMlbmC5rHkI=	0	2	0.0125	0.00795	0.0001926	0
25667014768		6253231326	779		0	a3ykQg4JzgTGzpyOcAmTGFdMrIYdKJWOnMlbmC5rHkI=	0	2	0.0125	0.00795	0.0001926	0
25667014770		6253231326	780		0	a3ykQg4JzgTGzpyOcAmTGFdMrIYdKJWOnMlbmC5rHkI=	0	2	0.0125	0.00795	0.0001926	0
25667014772		6253231326	781		0	a3ykQg4JzgTGzpyOcAmTGFdMrIYdKJWOnMlbmC5rHkI=	0	2	0.0125	0.00795	0.0001926	0
25667014774		6253231326	782		0	a3ykQg4JzgTGzpyOcAmTGFdMrIYdKJWOnMlbmC5rHkI=	0	2	0.0125	0.00795	0.0001926	0
25667014776		6253231326	783		0	a3ykQg4JzgTGzpyOcAmTGFdMrIYdKJWOnMlbmC5rHkI=	0	2	0.0125	0.00795	0.0001926	0
25667014778		6253231326	784		0	a3ykQg4JzgTGzpyOcAmTGFdMrIYdKJWOnMlbmC5rHkI=	0	2	0.0125	0.00795	0.0001926	0
25667014780		6253231326	785		0	a3ykQg4JzgTGzpyOcAmTGFdMrIYdKJWOnMlbmC5rHkI=	0	2	0.0125	0.00795	0.0001926	0
25667014782		6253231326	786		0	a3ykQg4JzgTGzpyOcAmTGFdMrIYdKJWOnMlbmC5rHkI=	0	2	0.0125	0.00795	0.0001926	0
25667014784		6253231326	787		0	a3ykQg4JzgTGzpyOcAmTGFdMrIYdKJWOnMlbmC5rHkI=	0	2	0.0125	0.00795	0.0001926	0
25667014786		6253231326	788		0	a3ykQg4JzgTGzpyOcAmTGFdMrIYdKJWOnMlbmC5rHkI=	0	2	0.0125	0.00795	0.0001926	0
25667014788		6253231326	789		0	a3ykQg4JzgTGzpyOcAmTGFdMrIYdKJWOnMlbmC5rHkI=	0	2	0.0125	0.00795	0.0001926	0
25667014790		6253231326	790		0	a3ykQg4JzgTGzpyOcAmTGFdMrIYdKJWOnMlbmC5rHkI=	0	2	0.0125	0.00795	0.0001926	0
25667014792		6253231326	791		0	a3ykQg4JzgTGzpyOcAmTGFdMrIYdKJWOnMlbmC5rHkI=	0	2	0.0125	0.00795	0.0001926	0
25667014794		6253231326	792		0	a3ykQg4JzgTGzpyOcAmTGFdMrIYdKJWOnMlbmC5rHkI=	0	2	0.0125	0.00795	0.0001926	0
25667014796		6253231326	793		0	a3ykQg4JzgTGzpyOcAmTGFdMrIYdKJWOnMlbmC5rHkI=	0	2	0.0125	0.00795	0.0001926	0
25667014798		6253231326	794		0	a3ykQg4JzgTGzpyOcAmTGFdMrIYdKJWOnMlbmC5rHkI=	0	2	0.0125	0.00795	0.0001926	0
25667014800		6253231326	795		0	a3ykQg4JzgTGzpyOcAmTGFdMrIYdKJWOnMlbmC5rHkI=	0	2	0.0125	0.00795	0.0001926	0
25667014802		6253231326	796		0	a3ykQg4JzgTGzpyOcAmTGFdMrIYdKJWOnMlbmC5rHkI=	0	2	0.0125	0.00795	0.0001926	0
25667014804		6253231326	797		0	a3ykQg4JzgTGzpyOcAmTGFdMrIYdKJWOnMlbmC5rHkI=	0	2	0.0125	0.00795	0.0001926	0
25667014806		6253231326	798		0	a3ykQg4JzgTGzpyOcAmTGFdMrIYdKJWOnMlbmC5rHkI=	0	2	0.0125	0.00795	0.0001926	0
25667014808		6253231326	799		0	a3ykQg4JzgTGzpyOcAmTGFdMrIYdKJWOnMlbmC5rHkI=	0	2	0.0125	0.00795	0.0001926	0
25667014810		6253231326	800		0	a3ykQg4JzgTGzpyOcAmTGFdMrIYdKJWOnMlbmC5rHkI=	0	2	0.0125	0.00795	0.0001926	0
25667014812		6253231326	801		0	a3ykQg4JzgTGzpyOcAmTGFdMrIYdKJWOnMlbmC5rHkI=	0	2	0.0125	0.00795	0.0001926	0
25667014814		6253231326	802		0	a3ykQg4JzgTGzpyOcAmTGFdMrIYdKJWOnMlbmC5rHkI=	0	2	0.0125	0.00795	0.0001926	0
25667014816		6253231326	803		0	a3ykQg4JzgTGzpyOcAmTGFdMrIYdKJWOnMlbmC5rHkI=	0	2	0.0125	0.00795	0.0001926	0
25667014818		6253231326	804		0	a3ykQg4JzgTGzpyOcAmTGFdMrIYdKJWOnMlbmC5rHkI=	0	2	0.0125	0.00795	0.0001926	0
25667014820		6253231326	805		0	a3ykQg4JzgTGzpyOcAmTGFdMrIYdKJWOnMlbmC5rHkI=	0	2	0.0125	0.00795	0.0001926	0
25667014822		6253231326	806		0	a3ykQg4JzgTGzpyOcAmTGFdMrIYdKJWOnMlbmC5rHkI=	0	2	0.0125	0.00795	0.0001926	0
25667014824		6253231326	807		0	a3ykQg4JzgTGzpyOcAmTGFdMrIYdKJWOnMlbmC5rHkI=	0	2	0.0125	0.00795	0.0001926	0
25667014826		6253231326	808		0	a3ykQg4JzgTGzpyOcAmTGFdMrIYdKJWOnMlbmC5rHkI=	0	2	0.0125	0.00795	0.0001926	0
25667014828		6253231326	809		0	a3ykQg4JzgTGzpyOcAmTGFdMrIYdKJWOnMlbmC5rHkI=	0	2	0.0125	0.00795	0.0001926	0
25667014830		6253231326	810		0	a3ykQg4JzgTGzpyOcAmTGFdMrIYdKJWOnMlbmC5rHkI=	0	2	0.0125	0.00795	0.0001926	0
25667014832		6253231326	811		0	a3ykQg4JzgTGzpyOcAmTGFdMrIYdKJWOnMlbmC5rHkI=	0	2	0.0125	0.00795	0.0001926	0
25667014834		6253231326	812		0	a3ykQg4JzgTGzpyOcAmTGFdMrIYdKJWOnMlbmC5rHkI=	0	2	0.0125	0.00795	0.0001926	0
25667014836		6253231326	813		0	a3ykQg4JzgTGzpyOcAmTGFdMrIYdKJWOnMlbmC5rHkI=	0	2	0.0125	0.00795	0.0001926	0
25667014838		6253231326	814		0	a3ykQg4JzgTGzpyOcAmTGFdMrIYdKJWOnMlbmC5rHkI=	0	2	0.0125	0.00795	0.0001926	0
25667014840		6253231326	815		0	a3ykQg4JzgTGzpyOcAmTGFdMrIYdKJWOnMlbmC5rHkI=	0	2	0.0125	0.00795	0.0001926	0
25667014842		6253231326	816		0	a3ykQg4JzgTGzpyOcAmTGFdMrIYdKJWOnMlbmC5rHkI=	0	2	0.0125	0.00795	0.0001926	0
25667014844		6253231326	817		0	a3ykQg4JzgTGzpyOcAmTGFdMrIYdKJWOnMlbmC5rHkI=	0	2	0.0125	0.00795	0.0001926	0
25667014846		6253231326	818		0	a3ykQg4JzgTGzpyOcAmTGFdMrIYdKJWOnMlbmC5rHkI=	0	2	0.0125	0.00795	0.0001926	0
25667014848		6253231326	819		0	a3ykQg4JzgTGzpyOcAmTGFdMrIYdKJWOnMlbmC5rHkI=	0	2	0.0125	0.00795	0.0001926	0
25667014850		6253231326	820		0	a3ykQg4JzgTGzpyOcAmTGFdMrIYdKJWOnMlbmC5rHkI=	0	2	0.0125	0.00795	0.0001926	0
25667014852		6253231326	821		0	a3ykQg4JzgTGzpyOcAmTGFdMrIYdKJWOnMlbmC5rHkI=	0	2	0.0125	0.00795	0.0001926	0
25667014854		6253231326	822		0	a3ykQg4JzgTGzpyOcAmTGFdMrIYdKJWOnMlbmC5rHkI=	0	2	0.0125	0.00795	0.0001926	0
25667014856		6253231326	823		0	a3ykQg4JzgTGzpyOcAmTGFdMrIYdKJWOnMlbmC5rHkI=	0	2	0.0125	0.00795	0.0001926	0
25667014858		6253231326	824		0	a3ykQg4JzgTGzpyOcAmTGFdMrIYdKJWOnMlbmC5rHkI=	0	2	0.0125	0.00795	0.0001926	0
25667014860		6253231326	825		0	a3ykQg4JzgTGzpyOcAmTGFdMrIYdKJWOnMlbmC5rHkI=	0	2	0.0125	0.00795	0.0001926	0
25667014862		6253231326	826		0	a3ykQg4JzgTGzpyOcAmTGFdMrIYdKJWOnMlbmC5rHkI=	0	2	0.0125	0.00795	0.0001926	0
25667014864		6253231326	827		0	a3ykQg4JzgTGzpyOcAmTGFdMrIYdKJWOnMlbmC5rHkI=	0	2	0.0125	0.00795	0.0001926	0
25667014866		6253231326	828		0	a3ykQg4JzgTGzpyOcAmTGFdMrIYdKJWOnMlbmC5rHkI=	0	2	0.0125	0.00795	0.0001926	0
25667014868		6253231326	829		0	a3ykQg4JzgTGzpyOcAmTGFdMrIYdKJWOnMlbmC5rHkI=	0	2	0.0125	0.00795	0.0001926	0
25667014870		6253231326	830		0	a3ykQg4JzgTGzpyOcAmTGFdMrIYdKJWOnMlbmC5rHkI=	0	2	0.0125	0.00795	0.0001926	0
25667014872		6253231326	831		0	a3ykQg4JzgTGzpyOcAmTGFdMrIYdKJWOnMlbmC5rHkI=	0	2	0.0125	0.00795	0.0001926	0
25667014874		6253231326	832		0	a3ykQg4JzgTGzpyOcAmTGFdMrIYdKJWOnMlbmC5rHkI=	0	2	0.0125	0.00795	0.0001926	0
25667014876		6253231326	833		0	a3ykQg4JzgTGzpyOcAmTGFdMrIYdKJWOnMlbmC5rHkI=	0	2	0.0125	0.00795	0.0001926	0
25667014878		6253231326	834		0	a3ykQg4JzgTGzpyOcAmTGFdMrIYdKJWOnMlbmC5rHkI=	0	2	0.0125	0.00795	0.0001926	0
25667014880		6253231326	835		0	a3ykQg4JzgTGzpyOcAmTGFdMrIYdKJWOnMlbmC5rHkI=	0	2	0.0125	0.00795	0.0001926	0
25667014882		6253231326	836		0	a3ykQg4JzgTGzpyOcAmTGFdMrIYdKJWOnMlbmC5rHkI=	0	2	0.0125	0.00795	0.0001926	0
25667014884		6253231326	837		0	a3ykQg4JzgTGzpyOcAmTGFdMrIYdKJWOnMlbmC5rHkI=	0	2	0.0125	0.00795	0.0001926	0
25667014886		6253231326	838		0	a3ykQg4JzgTGzpyOcAmTGFdMrIYdKJWOnMlbmC5rHkI=	0	2	0.0125	0.00795	0.0001926	0
25667014888		6253231326	839		0	a3ykQg4JzgTGzpyOcAmTGFdMrIYdKJWOnMlbmC5rHkI=	0	2	0.0125	0.00795	0.0001926	0
25667014890		6253231326	840		0	a3ykQg4JzgTGzpyOcAmTGFdMrIYdKJWOnMlbmC5rHkI=	0	2	0.0125	0.00795	0.0001926	0
25667014892		6253231326	841		0	a3ykQg4JzgTGzpyOcAmTGFdMrIYdKJWOnMlbmC5rHkI=	0	2	0.0125	0.00795	0.0001926	0
25667014894		6253231326	842		0	a3ykQg4JzgTGzpyOcAmTGFdMrIYdKJWOnMlbmC5rHkI=	0	2	0.0125	0.00795	0.0001926	0
25667014896		6253231326	843		0	a3ykQg4JzgTGzpyOcAmTGFdMrIYdKJWOnMlbmC5rHkI=	0	2	0.0125	0.00795	0.0001926	0
25667014898		6253231326	844		0	a3ykQg4JzgTGzpyOcAmTGFdMrIYdKJWOnMlbmC5rHkI=	0	2	0.0125	0.00795	0.0001926	0
25667014900		6253231326	845		0	a3ykQg4JzgTGzpyOcAmTGFdMrIYdKJWOnMlbmC5rHkI=	0	2	0.0125	0.00795	0.0001926	0
25667014902		6253231326	846		0	a3ykQg4JzgTGzpyOcAmTGFdMrIYdKJWOnMlbmC5rHkI=	0	2	0.0125	0.00795	0.0001926	0
25667014904		6253231326	847		0	a3ykQg4JzgTGzpyOcAmTGFdMrIYdKJWOnMlbmC5rHkI=	0	2	0.0125	0.00795	0.0001926	0
25667014906		6253231326	848		0	a3ykQg4JzgTGzpyOcAmTGFdMrIYdKJWOnMlbmC5rHkI=	0	2	0.0125	0.00795	0.0001926	0
25667014908		6253231326	849		0	a3ykQg4JzgTGzpyOcAmTGFdMrIYdKJWOnMlbmC5rHkI=	0	2	0.0125	0.00795	0.0001926	0
25667014910		6253231326	850		0	a3ykQg4JzgTGzpyOcAmTGFdMrIYdKJWOnMlbmC5rHkI=	0	2	0.0125	0.00795	0.0001926	0
25667014912		6253231326	851		0	a3ykQg4JzgTGzpyOcAmTGFdMrIYdKJWOnMlbmC5rHkI=	0	2	0.0125	0.00795	0.0001926	0
25667014914		6253231326	852		0	a3ykQg4JzgTGzpyOcAmTGFdMrIYdKJWOnMlbmC5rHkI=	0	2	0.0125	0.00795	0.0001926	0
25667014916		6253231326	853		0	a3ykQg4JzgTGzpyOcAmTGFdMrIYdKJWOnMlbmC5rHkI=	0	2	0.0125	0.00795	0.0001926	0
25667014918		6253231326	854		0	a3ykQg4JzgTGzpyOcAmTGFdMrIYdKJWOnMlbmC5rHkI=	0	2	0.0125	0.00795	0.0001926	0
25667014920		6253231326	855		0	a3ykQg4JzgTGzpyOcAmTGFdMrIYdKJWOnMlbmC5rHkI=	0	2	0.0125	0.00795	0.0001926	0
25667014922		6253231326	856		0	a3ykQg4JzgTGzpyOcAmTGFdMrIYdKJWOnMlbmC5rHkI=	0	2	0.0125	0.00795	0.0001926	0
25667014924		6253231326	857		0	a3ykQg4JzgTGzpyOcAmTGFdMrIYdKJWOnMlbmC5rHkI=	0	2	0.0125	0.00795	0.0001926	0
25667014926		6253231326	858		0	a3ykQg4JzgTGzpyOcAmTGFdMrIYdKJWOnMlbmC5rHkI=	0	2	0.0125	0.00795	0.0001926	0
25667014928		6253231326	859		0	a3ykQg4JzgTGzpyOcAmTGFdMrIYdKJWOnMlbmC5rHkI=	0	2	0.0125	0.00795	0.0001926	0
25667014930		6253231326	860		0	a3ykQg4JzgTGzpyOcAmTGFdMrIYdKJWOnMlbmC5rHkI=	0	2	0.0125	0.00795	0.0001926	0
25667014932		6253231326	861		0	a3ykQg4JzgTGzpyOcAmTGFdMrIYdKJWOnMlbmC5rHkI=	0	2	0.0125	0.00795	0.0001926	0
25667014934		6253231326	862		0	a3ykQg4JzgTGzpyOcAmTGFdMrIYdKJWOnMlbmC5rHkI=	0	2	0.0125	0.00795	0.0001926	0
25667014936		6253231326	863		0	a3ykQg4JzgTGzpyOcAmTGFdMrIYdKJWOnMlbmC5rHkI=	0	2	0.0125	0.00795	0.0001926	0
25667014938		6253231326	864		0	a3ykQg4JzgTGzpyOcAmTGFdMrIYdKJWOnMlbmC5rHkI=	0	2	0.0125	0.00795	0.0001926	0
25667014940		6253231326	865		0	a3ykQg4JzgTGzpyOcAmTGFdMrIYdKJWOnMlbmC5rHkI=	0	2	0.0125	0.00795	0.0001926	0
25667014942		6253231326	866		0	a3ykQg4JzgTGzpyOcAmTGFdMrIYdKJWOnMlbmC5rHkI=	0	2	0.0125	0.00795	0.0001926	0
25667014944		6253231326	867		0	a3ykQg4JzgTGzpyOcAmTGFdMrIYdKJWOnMlbmC5rHkI=	0	2	0.0125	0.00795	0.0001926	0
25667014946		6253231326	868		0	a3ykQg4JzgTGzpyOcAmTGFdMrIYdKJWOnMlbmC5rHkI=	0	2	0.0125	0.00795	0.0001926	0
25667014948		6253231326	869		0	a3ykQg4JzgTGzpyOcAmTGFdMrIYdKJWOnMlbmC5rHkI=	0	2	0.0125	0.00795	0.0001926	0
25667014950		6253231326	870		0	a3ykQg4JzgTGzpyOcAmTGFdMrIYdKJWOnMlbmC5rHkI=	0	2	0.0125	0.00795	0.0001926	0
25667014952		6253231326	871		0	a3ykQg4JzgTGzpyOcAmTGFdMrIYdKJWOnMlbmC5rHkI=	0	2	0.0125	0.00795	0.0001926	0
25667014954		6253231326	872		0	a3ykQg4JzgTGzpyOcAmTGFdMrIYdKJWOnMlbmC5rHkI=	0	2	0.0125	0.00795	0.0001926	0
25667014956		6253231326	873		0	a3ykQg4JzgTGzpyOcAmTGFdMrIYdKJWOnMlbmC5rHkI=	0	2	0.0125	0.00795	0.0001926	0
25667014958		6253231326	874		0	a3ykQg4JzgTGzpyOcAmTGFdMrIYdKJWOnMlbmC5rHkI=	0	2	0.0125	0.00795	0.0001926	0
25667014960		6253231326	875		0	a3ykQg4JzgTGzpyOcAmTGFdMrIYdKJWOnMlbmC5rHkI=	0	2	0.0125	0.00795	0.0001926	0
25667014962		6253231326	876		0	a3ykQg4JzgTGzpyOcAmTGFdMrIYdKJWOnMlbmC5rHkI=	0	2	0.0125	0.00795	0.0001926	0
25667014964		6253231326	877		0	a3ykQg4JzgTGzpyOcAmTGFdMrIYdKJWOnMlbmC5rHkI=	0	2	0.0125	0.00795	0.0001926	0
25667014966		6253231326	878		0	a3ykQg4JzgTGzpyOcAmTGFdMrIYdKJWOnMlbmC5rHkI=	0	2	0.0125	0.00795	0.0001926	0
25667014968		6253231326	879		0	a3ykQg4JzgTGzpyOcAmTGFdMrIYdKJWOnMlbmC5rHkI=	0	2	0.0125	0.00795	0.0001926	0
25667014970		6253231326	880		0	a3ykQg4JzgTGzpyOcAmTGFdMrIYdKJWOnMlbmC5rHkI=	0	2	0.0125	0.00795	0.0001926	0
25667014972		6253231326	881		0	a3ykQg4JzgTGzpyOcAmTGFdMrIYdKJWOnMlbmC5rHkI=	0	2	0.0125	0.00795	0.0001926	0
25667014974		6253231326	882		0	a3ykQg4JzgTGzpyOcAmTGFdMrIYdKJWOnMlbmC5rHkI=	0	2	0.0125	0.00795	0.0001926	0
25667014976		6253231326	883		0	a3ykQg4JzgTGzpyOcAmTGFdMrIYdKJWOnMlbmC5rHkI=	0	2	0.0125	0.00795	0.0001926	0
25667014978		6253231326	884		0	a3ykQg4JzgTGzpyOcAmTGFdMrIYdKJWOnMlbmC5rHkI=	0	2	0.0125	0.00795	0.0001926	0
25667014980		6253231326	885		0	a3ykQg4JzgTGzpyOcAmTGFdMrIYdKJWOnMlbmC5rHkI=	0	2	0.0125	0.00795	0.0001926	0
25667014982		6253231326	886		0	a3ykQg4JzgTGzpyOcAmTGFdMrIYdKJWOnMlbmC5rHkI=	0	2	0.0125	0.00795	0.0001926	0
25667014984		6253231326	887		0	a3ykQg4JzgTGzpyOcAmTGFdMrIYdKJWOnMlbmC5rHkI=	0	2	0.0125	0.00795	0.0001926	0
25667014986		6253231326	888		0	a3ykQg4JzgTGzpyOcAmTGFdMrIYdKJWOnMlbmC5rHkI=	0	2	0.0125	0.00795	0.0001926	0
25667014988		6253231326	889		0	a3ykQg4JzgTGzpyOcAmTGFdMrIYdKJWOnMlbmC5rHkI=	0	2	0.0125	0.00795	0.0001926	0
25667014990		6253231326	890		0	a3ykQg4JzgTGzpyOcAmTGFdMrIYdKJWOnMlbmC5rHkI=	0	2	0.0125	0.00795	0.0001926	0
25667014992		6253231326	891		0	a3ykQg4JzgTGzpyOcAmTGFdMrIYdKJWOnMlbmC5rHkI=	0	2	0.0125	0.00795	0.0001926	0
25667014994		6253231326	892		0	a3ykQg4JzgTGzpyOcAmTGFdMrIYdKJWOnMlbmC5rHkI=	0	2	0.0125	0.00795	0.0001926	0
25667014996		6253231326	893		0	a3ykQg4JzgTGzpyOcAmTGFdMrIYdKJWOnMlbmC5rHkI=	0	2	0.0125	0.00795	0.0001926	0
25667014998		6253231326	894		0	a3ykQg4JzgTGzpyOcAmTGFdMrIYdKJWOnMlbmC5rHkI=	0	2	0.0125	0.00795	0.0001926	0
25667015000		6253231326	895		0	a3ykQg4JzgTGzpyOcAmTGFdMrIYdKJWOnMlbmC5rHkI=	0	2	0.0125	0.00795	0.0001926	0
25667015002		6253231326	896		0	a3ykQg4JzgTGzpyOcAmTGFdMrIYdKJWOnMlbmC5rHkI=	0	2	0.0125	0.00795	0.0001926	0
25667015004		6253231326	897		0	a3ykQg4JzgTGzpyOcAmTGFdMrIYdKJWOnMlbmC5rHkI=	0	2	0.0125	0.00795	0.0001926	0
25667015006		6253231326	898		0	a3ykQg4JzgTGzpyOcAmTGFdMrIYdKJWOnMlbmC5rHkI=	0	2	0.0125	0.00795	0.0001926	0
25667015008		6253231326	899		0	a3ykQg4JzgTGzpyOcAmTGFdMrIYdKJWOnMlbmC5rHkI=	0	2	0.0125	0.00795	0.0001926	0
25667015010		6253231326	900		0	a3ykQg4JzgTGzpyOcAmTGFdMrIYdKJWOnMlbmC5rHkI=	0	2	0.0125	0.00795	0.0001926	0
25667015012		6253231326	901		0	a3ykQg4JzgTGzpyOcAmTGFdMrIYdKJWOnMlbmC5rHkI=	0	2	0.0125	0.00795	0.0001926	0
25667015014		6253231326	902		0	a3ykQg4JzgTGzpyOcAmTGFdMrIYdKJWOnMlbmC5rHkI=	0	2	0.0125	0.00795	0.0001926	0
25667015016		6253231326	903		0	a3ykQg4JzgTGzpyOcAmTGFdMrIYdKJWOnMlbmC5rHkI=	0	2	0.0125	0.00795	0.0001926	0
25667015018		6253231326	904		0	a3ykQg4JzgTGzpyOcAmTGFdMrIYdKJWOnMlbmC5rHkI=	0	2	0.0125	0.00795	0.0001926	0
25667015020		6253231326	905		0	a3ykQg4JzgTGzpyOcAmTGFdMrIYdKJWOnMlbmC5rHkI=	0	2	0.0125	0.00795	0.0001926	0
25667015022		6253231326	906		0	a3ykQg4JzgTGzpyOcAmTGFdMrIYdKJWOnMlbmC5rHkI=	0	2	0.0125	0.00795	0.0001926	0
25667015024		6253231326	907		0	a3ykQg4JzgTGzpyOcAmTGFdMrIYdKJWOnMlbmC5rHkI=	0	2	0.0125	0.00795	0.0001926	0
25667015026		6253231326	908		0	a3ykQg4JzgTGzpyOcAmTGFdMrIYdKJWOnMlbmC5rHkI=	0	2	0.0125	0.00795	0.0001926	0
25667015028		6253231326	909		0	a3ykQg4JzgTGzpyOcAmTGFdMrIYdKJWOnMlbmC5rHkI=	0	2	0.0125	0.00795	0.0001926	0
25667015030		6253231326	910		0	a3ykQg4JzgTGzpyOcAmTGFdMrIYdKJWOnMlbmC5rHkI=	0	2	0.0125	0.00795	0.0001926	0
25667015032		6253231326	911		0	a3ykQg4JzgTGzpyOcAmTGFdMrIYdKJWOnMlbmC5rHkI=	0	2	0.0125	0.00795	0.0001926	0
25667015034		6253231326	912		0	a3ykQg4JzgTGzpyOcAmTGFdMrIYdKJWOnMlbmC5rHkI=	0	2	0.0125	0.00795	0.0001926	0
25667015036		6253231326	913		0	a3ykQg4JzgTGzpyOcAmTGFdMrIYdKJWOnMlbmC5rHkI=	0	2	0.0125	0.00795	0.0001926	0
25667015038		6253231326	914		0	a3ykQg4JzgTGzpyOcAmTGFdMrIYdKJWOnMlbmC5rHkI=	0	2	0.0125	0.00795	0.0001926	0
25667015040		6253231326	915		0	a3ykQg4JzgTGzpyOcAmTGFdMrIYdKJWOnMlbmC5rHkI=	0	2	0.0125	0.00795	0.0001926	0
25667015042		6253231326	916		0	a3ykQg4JzgTGzpyOcAmTGFdMrIYdKJWOnMlbmC5rHkI=	0	2	0.0125	0.00795	0.0001926	0
25667015044		6253231326	917		0	a3ykQg4JzgTGzpyOcAmTGFdMrIYdKJWOnMlbmC5rHkI=	0	2	0.0125	0.00795	0.0001926	0
25667015046		6253231326	918		0	a3ykQg4JzgTGzpyOcAmTGFdMrIYdKJWOnMlbmC5rHkI=	0	2	0.0125	0.00795	0.0001926	0
25667015048		6253231326	919		0	a3ykQg4JzgTGzpyOcAmTGFdMrIYdKJWOnMlbmC5rHkI=	0	2	0.0125	0.00795	0.0001926	0
25667724738		6253232686	0	904461	1	8OkMisyvwLRFV8wxW85Psk0o/my2wpLBMFuoz4pvotY=	0	0	0.03748	0.003029	7.629e-06	0
25667724752		6253232686	1	564444332	1	8OkMisyvwLRFV8wxW85Psk0o/my2wpLBMFuoz4pvotY=	0	0	0.03748	0.003029	7.629e-06	0
25667724766		6253232686	2	431045916	1	8OkMisyvwLRFV8wxW85Psk0o/my2wpLBMFuoz4pvotY=	0	0	0.03748	0.003029	7.629e-06	0
25667724780		6253232686	3	1436370572	1	8OkMisyvwLRFV8wxW85Psk0o/my2wpLBMFuoz4pvotY=	0	0	0.03748	0.003029	7.629e-06	0
25667724794		6253232686	4	3858945898	1	8OkMisyvwLRFV8wxW85Psk0o/my2wpLBMFuoz4pvotY=	0	0	0.03748	0.003029	7.629e-06	0
25667724808		6253232686	5	337885474	1	8OkMisyvwLRFV8wxW85Psk0o/my2wpLBMFuoz4pvotY=	0	0	0.03748	0.003029	7.629e-06	0
25667724822		6253232686	6	38700146	1	8OkMisyvwLRFV8wxW85Psk0o/my2wpLBMFuoz4pvotY=	0	0	0.03748	0.003029	7.629e-06	0
25667724836		6253232686	7	3539737748	1	8OkMisyvwLRFV8wxW85Psk0o/my2wpLBMFuoz4pvotY=	0	0	0.03748	0.003029	7.629e-06	0
25667724850		6253232686	8	1274293	1	8OkMisyvwLRFV8wxW85Psk0o/my2wpLBMFuoz4pvotY=	0	0	0.03748	0.003029	7.629e-06	0
25667724864		6253232686	9	274593001	1	8OkMisyvwLRFV8wxW85Psk0o/my2wpLBMFuoz4pvotY=	0	0	0.03748	0.003029	7.629e-06	0
25667724878		6253232686	10	1436344400	1	8OkMisyvwLRFV8wxW85Psk0o/my2wpLBMFuoz4pvotY=	0	0	0.03748	0.003029	7.629e-06	0
25667724892		6253232686	11	1274980	1	8OkMisyvwLRFV8wxW85Psk0o/my2wpLBMFuoz4pvotY=	0	0	0.03748	0.003029	7.629e-06	0
25667724906		6253232686	12	351612839	1	8OkMisyvwLRFV8wxW85Psk0o/my2wpLBMFuoz4pvotY=	0	0	0.03748	0.003029	7.629e-06	0
25667724920		6253232686	13	38667393	1	8OkMisyvwLRFV8wxW85Psk0o/my2wpLBMFuoz4pvotY=	0	0	0.03748	0.003029	7.629e-06	0
25667724934		6253232686	14	351650087	1	8OkMisyvwLRFV8wxW85Psk0o/my2wpLBMFuoz4pvotY=	0	0	0.03748	0.003029	7.629e-06	0
25667724948		6253232686	15	664525152	1	8OkMisyvwLRFV8wxW85Psk0o/my2wpLBMFuoz4pvotY=	0	0	0.03748	0.003029	7.629e-06	0
25667724962		6253232686	16	1664088958	1	8OkMisyvwLRFV8wxW85Psk0o/my2wpLBMFuoz4pvotY=	0	0	0.03748	0.003029	7.629e-06	0
25667724976		6253232686	17	448753242	1	8OkMisyvwLRFV8wxW85Psk0o/my2wpLBMFuoz4pvotY=	0	0	0.03748	0.003029	7.629e-06	0
25667724990		6253232686	18	1335648	1	8OkMisyvwLRFV8wxW85Psk0o/my2wpLBMFuoz4pvotY=	0	0	0.03748	0.003029	7.629e-06	0
25667725004		6253232686	19	6640635	1	8OkMisyvwLRFV8wxW85Psk0o/my2wpLBMFuoz4pvotY=	0	0	0.03748	0.003029	7.629e-06	0
25667725018		6253232686	20	704532499	1	8OkMisyvwLRFV8wxW85Psk0o/my2wpLBMFuoz4pvotY=	0	0	0.03748	0.003029	7.629e-06	0
25667725032		6253232686	21	280018283	1	8OkMisyvwLRFV8wxW85Psk0o/my2wpLBMFuoz4pvotY=	0	0	0.03748	0.003029	7.629e-06	0
25667725046		6253232686	22	277433540	1	8OkMisyvwLRFV8wxW85Psk0o/my2wpLBMFuoz4pvotY=	0	0	0.03748	0.003029	7.629e-06	0
25667725060		6253232686	23	2568167487	1	8OkMisyvwLRFV8wxW85Psk0o/my2wpLBMFuoz4pvotY=	0	0	0.03748	0.003029	7.629e-06	0
25667725074		6253232686	24	4489078479	1	8OkMisyvwLRFV8wxW85Psk0o/my2wpLBMFuoz4pvotY=	0	0	0.03748	0.003029	7.629e-06	0
25667725088		6253232686	25	1343783	1	8OkMisyvwLRFV8wxW85Psk0o/my2wpLBMFuoz4pvotY=	0	0	0.03748	0.003029	7.629e-06	0
25667725102		6253232686	26	257405802	1	8OkMisyvwLRFV8wxW85Psk0o/my2wpLBMFuoz4pvotY=	0	0	0.03748	0.003029	7.629e-06	0
25667725122		6253232686	27	643114551	1	8OkMisyvwLRFV8wxW85Psk0o/my2wpLBMFuoz4pvotY=	0	0	0.03748	0.003029	7.629e-06	0
25667725142		6253232686	28	1602427161	1	8OkMisyvwLRFV8wxW85Psk0o/my2wpLBMFuoz4pvotY=	0	0	0.03748	0.003029	7.629e-06	0
25667725168		6253232686	29	4304147912	1	8OkMisyvwLRFV8wxW85Psk0o/my2wpLBMFuoz4pvotY=	0	0	0.03748	0.003029	7.629e-06	0
25667725193		6253232686	30	2851850	1	8OkMisyvwLRFV8wxW85Psk0o/my2wpLBMFuoz4pvotY=	0	0	0.03748	0.003029	7.629e-06	0
25667725213		6253232686	31	3231164142	1	8OkMisyvwLRFV8wxW85Psk0o/my2wpLBMFuoz4pvotY=	0	0	0.03748	0.003029	7.629e-06	0
25667725233		6253232686	32	4301975065	1	8OkMisyvwLRFV8wxW85Psk0o/my2wpLBMFuoz4pvotY=	0	0	0.03748	0.003029	7.629e-06	0
25667725253		6253232686	33	1269050	1	8OkMisyvwLRFV8wxW85Psk0o/my2wpLBMFuoz4pvotY=	0	0	0.03748	0.003029	7.629e-06	0
25667725273		6253232686	34	1272056	1	8OkMisyvwLRFV8wxW85Psk0o/my2wpLBMFuoz4pvotY=	0	0	0.03748	0.003029	7.629e-06	0
25667725293		6253232686	35	156579103	1	8OkMisyvwLRFV8wxW85Psk0o/my2wpLBMFuoz4pvotY=	0	0	0.03748	0.003029	7.629e-06	0
25667725313		6253232686	36	1272170	1	8OkMisyvwLRFV8wxW85Psk0o/my2wpLBMFuoz4pvotY=	0	0	0.03748	0.003029	7.629e-06	0
25667725333		6253232686	37	2851636	1	8OkMisyvwLRFV8wxW85Psk0o/my2wpLBMFuoz4pvotY=	0	0	0.03748	0.003029	7.629e-06	0
25667725353		6253232686	38	30789406	1	8OkMisyvwLRFV8wxW85Psk0o/my2wpLBMFuoz4pvotY=	0	0	0.03748	0.003029	7.629e-06	0
25667725373		6253232686	39	4217669046	1	8OkMisyvwLRFV8wxW85Psk0o/my2wpLBMFuoz4pvotY=	0	0	0.03748	0.003029	7.629e-06	0
25667725393		6253232686	40	602955	1	8OkMisyvwLRFV8wxW85Psk0o/my2wpLBMFuoz4pvotY=	0	0	0.03748	0.003029	7.629e-06	0
25667725413		6253232686	41	1094914	1	8OkMisyvwLRFV8wxW85Psk0o/my2wpLBMFuoz4pvotY=	0	0	0.03748	0.003029	7.629e-06	0
25667725433		6253232686	42	1267831	1	8OkMisyvwLRFV8wxW85Psk0o/my2wpLBMFuoz4pvotY=	0	0	0.03748	0.003029	7.629e-06	0
25667725453		6253232686	43	4820254606	1	8OkMisyvwLRFV8wxW85Psk0o/my2wpLBMFuoz4pvotY=	0	0	0.03748	0.003029	7.629e-06	0
25667725473		6253232686	44	1443488089	1	8OkMisyvwLRFV8wxW85Psk0o/my2wpLBMFuoz4pvotY=	0	0	0.03748	0.003029	7.629e-06	0
25667725493		6253232686	45	7777261	1	8OkMisyvwLRFV8wxW85Psk0o/my2wpLBMFuoz4pvotY=	0	0	0.03748	0.003029	7.629e-06	0
25667725513		6253232686	46	501421958	1	8OkMisyvwLRFV8wxW85Psk0o/my2wpLBMFuoz4pvotY=	0	0	0.03748	0.003029	7.629e-06	0
25667725533		6253232686	47	294995687	1	8OkMisyvwLRFV8wxW85Psk0o/my2wpLBMFuoz4pvotY=	0	0	0.03748	0.003029	7.629e-06	0
25667725553		6253232686	48	6639220	1	8OkMisyvwLRFV8wxW85Psk0o/my2wpLBMFuoz4pvotY=	0	0	0.03748	0.003029	7.629e-06	0
25667725573		6253232686	49	336032827	1	8OkMisyvwLRFV8wxW85Psk0o/my2wpLBMFuoz4pvotY=	0	0	0.03748	0.003029	7.629e-06	0
25667725593		6253232686	50	1199736176	1	8OkMisyvwLRFV8wxW85Psk0o/my2wpLBMFuoz4pvotY=	0	0	0.03748	0.003029	7.629e-06	0
25667725613		6253232686	51	6639218	1	8OkMisyvwLRFV8wxW85Psk0o/my2wpLBMFuoz4pvotY=	0	0	0.03748	0.003029	7.629e-06	0
25667725633		6253232686	52	16918689	1	8OkMisyvwLRFV8wxW85Psk0o/my2wpLBMFuoz4pvotY=	0	0	0.03748	0.003029	7.629e-06	0
25667725653		6253232686	53	4820025418	1	8OkMisyvwLRFV8wxW85Psk0o/my2wpLBMFuoz4pvotY=	0	0	0.03748	0.003029	7.629e-06	0
25667725673		6253232686	54	354559698	1	8OkMisyvwLRFV8wxW85Psk0o/my2wpLBMFuoz4pvotY=	0	0	0.03748	0.003029	7.629e-06	0
25667725693		6253232686	55	1331712	1	8OkMisyvwLRFV8wxW85Psk0o/my2wpLBMFuoz4pvotY=	0	0	0.03748	0.003029	7.629e-06	0
25667725713		6253232686	56	376263236	1	8OkMisyvwLRFV8wxW85Psk0o/my2wpLBMFuoz4pvotY=	0	0	0.03748	0.003029	7.629e-06	0
25667725733		6253232686	57	4820095760	1	8OkMisyvwLRFV8wxW85Psk0o/my2wpLBMFuoz4pvotY=	0	0	0.03748	0.003029	7.629e-06	0
25667725753		6253232686	58	75	1	8OkMisyvwLRFV8wxW85Psk0o/my2wpLBMFuoz4pvotY=	0	0	0.03748	0.003029	7.629e-06	0
25667725773		6253232686	59	6659989	1	8OkMisyvwLRFV8wxW85Psk0o/my2wpLBMFuoz4pvotY=	0	0	0.03748	0.003029	7.629e-06	0
25667725793		6253232686	60	207833329	1	8OkMisyvwLRFV8wxW85Psk0o/my2wpLBMFuoz4pvotY=	0	0	0.03748	0.003029	7.629e-06	0
25667725813		6253232686	61	1747526378	1	8OkMisyvwLRFV8wxW85Psk0o/my2wpLBMFuoz4pvotY=	0	0	0.03748	0.003029	7.629e-06	0
25667725833		6253232686	62	38742345	1	8OkMisyvwLRFV8wxW85Psk0o/my2wpLBMFuoz4pvotY=	0	0	0.03748	0.003029	7.629e-06	0
25667725853		6253232686	63	485231	1	8OkMisyvwLRFV8wxW85Psk0o/my2wpLBMFuoz4pvotY=	0	0	0.03748	0.003029	7.629e-06	0
25667725873		6253232686	64	2849392	1	8OkMisyvwLRFV8wxW85Psk0o/my2wpLBMFuoz4pvotY=	0	0	0.03748	0.003029	7.629e-06	0
25667725893		6253232686	65	4820027743	1	8OkMisyvwLRFV8wxW85Psk0o/my2wpLBMFuoz4pvotY=	0	0	0.03748	0.003029	7.629e-06	0
25667725913		6253232686	66	216976230	1	8OkMisyvwLRFV8wxW85Psk0o/my2wpLBMFuoz4pvotY=	0	0	0.03748	0.003029	7.629e-06	0
25667725933		6253232686	67	294872324	1	8OkMisyvwLRFV8wxW85Psk0o/my2wpLBMFuoz4pvotY=	0	0	0.03748	0.003029	7.629e-06	0
25667725953		6253232686	68	1436342858	1	8OkMisyvwLRFV8wxW85Psk0o/my2wpLBMFuoz4pvotY=	0	0	0.03748	0.003029	7.629e-06	0
25667725973		6253232686	69	6565530	1	8OkMisyvwLRFV8wxW85Psk0o/my2wpLBMFuoz4pvotY=	0	0	0.03748	0.003029	7.629e-06	0
25667725993		6253232686	70	1095039	1	8OkMisyvwLRFV8wxW85Psk0o/my2wpLBMFuoz4pvotY=	0	0	0.03748	0.003029	7.629e-06	0
25667726013		6253232686	71	153872670	1	8OkMisyvwLRFV8wxW85Psk0o/my2wpLBMFuoz4pvotY=	0	0	0.03748	0.003029	7.629e-06	0
25667726033		6253232686	72	3828837	1	8OkMisyvwLRFV8wxW85Psk0o/my2wpLBMFuoz4pvotY=	0	0	0.03748	0.003029	7.629e-06	0
25667726053		6253232686	73	3938828886	1	8OkMisyvwLRFV8wxW85Psk0o/my2wpLBMFuoz4pvotY=	0	0	0.03748	0.003029	7.629e-06	0
25667726073		6253232686	74	336054064	1	8OkMisyvwLRFV8wxW85Psk0o/my2wpLBMFuoz4pvotY=	0	0	0.03748	0.003029	7.629e-06	0
25667726093		6253232686	75	4820155831	1	8OkMisyvwLRFV8wxW85Psk0o/my2wpLBMFuoz4pvotY=	0	0	0.03748	0.003029	7.629e-06	0
25667726113		6253232686	76	8055719	1	8OkMisyvwLRFV8wxW85Psk0o/my2wpLBMFuoz4pvotY=	0	0	0.03748	0.003029	7.629e-06	0
25667726133		6253232686	77	4134055415	1	8OkMisyvwLRFV8wxW85Psk0o/my2wpLBMFuoz4pvotY=	0	0	0.03748	0.003029	7.629e-06	0
25667726153		6253232686	78	4988455129	1	8OkMisyvwLRFV8wxW85Psk0o/my2wpLBMFuoz4pvotY=	0	0	0.03748	0.003029	7.629e-06	0
25667726173		6253232686	79	2577896	1	8OkMisyvwLRFV8wxW85Psk0o/my2wpLBMFuoz4pvotY=	0	0	0.03748	0.003029	7.629e-06	0
25667726187		6253232686	80	38656470	1	8OkMisyvwLRFV8wxW85Psk0o/my2wpLBMFuoz4pvotY=	0	0	0.03748	0.003029	7.629e-06	0
25667726201		6253232686	81	3539704311	1	8OkMisyvwLRFV8wxW85Psk0o/my2wpLBMFuoz4pvotY=	0	0	0.03748	0.003029	7.629e-06	0
25667726215		6253232686	82	1809612824	1	8OkMisyvwLRFV8wxW85Psk0o/my2wpLBMFuoz4pvotY=	0	0	0.03748	0.003029	7.629e-06	0
25667726229		6253232686	83	1269401	1	8OkMisyvwLRFV8wxW85Psk0o/my2wpLBMFuoz4pvotY=	0	0	0.03748	0.003029	7.629e-06	0
25667726243		6253232686	84	5771791	1	8OkMisyvwLRFV8wxW85Psk0o/my2wpLBMFuoz4pvotY=	0	0	0.03748	0.003029	7.629e-06	0
25667726257		6253232686	85	4302622923	1	8OkMisyvwLRFV8wxW85Psk0o/my2wpLBMFuoz4pvotY=	0	0	0.03748	0.003029	7.629e-06	0
25667726271		6253232686	86	660258	1	8OkMisyvwLRFV8wxW85Psk0o/my2wpLBMFuoz4pvotY=	0	0	0.03748	0.003029	7.629e-06	0
25667726285		6253232686	87	38709566	1	8OkMisyvwLRFV8wxW85Psk0o/my2wpLBMFuoz4pvotY=	0	0	0.03748	0.003029	7.629e-06	0
25667726299		6253232686	88	6639226	1	8OkMisyvwLRFV8wxW85Psk0o/my2wpLBMFuoz4pvotY=	0	0	0.03748	0.003029	7.629e-06	0
25667726313		6253232686	89	308148250	1	8OkMisyvwLRFV8wxW85Psk0o/my2wpLBMFuoz4pvotY=	0	0	0.03748	0.003029	7.629e-06	0
25667726327		6253232686	90	336069369	1	8OkMisyvwLRFV8wxW85Psk0o/my2wpLBMFuoz4pvotY=	0	0	0.03748	0.003029	7.629e-06	0
25667726341		6253232686	91	1440282230	1	8OkMisyvwLRFV8wxW85Psk0o/my2wpLBMFuoz4pvotY=	0	0	0.03748	0.003029	7.629e-06	0
25667726355		6253232686	92	30790398	1	8OkMisyvwLRFV8wxW85Psk0o/my2wpLBMFuoz4pvotY=	0	0	0.03748	0.003029	7.629e-06	0
25667726375		6253232686	93	400468345	1	8OkMisyvwLRFV8wxW85Psk0o/my2wpLBMFuoz4pvotY=	0	0	0.03748	0.003029	7.629e-06	0
25667726395		6253232686	94	294855027	1	8OkMisyvwLRFV8wxW85Psk0o/my2wpLBMFuoz4pvotY=	0	0	0.03748	0.003029	7.629e-06	0
25667726415		6253232686	95	3522423658	1	8OkMisyvwLRFV8wxW85Psk0o/my2wpLBMFuoz4pvotY=	0	0	0.03748	0.003029	7.629e-06	0
25667726435		6253232686	96	6565184	1	8OkMisyvwLRFV8wxW85Psk0o/my2wpLBMFuoz4pvotY=	0	0	0.03748	0.003029	7.629e-06	0
25667726455		6253232686	97	6567462	1	8OkMisyvwLRFV8wxW85Psk0o/my2wpLBMFuoz4pvotY=	0	0	0.03748	0.003029	7.629e-06	0
25667726475		6253232686	98	400426733	1	8OkMisyvwLRFV8wxW85Psk0o/my2wpLBMFuoz4pvotY=	0	0	0.03748	0.003029	7.629e-06	0
25667726495		6253232686	99	3631173805	1	8OkMisyvwLRFV8wxW85Psk0o/my2wpLBMFuoz4pvotY=	0	0	0.03748	0.003029	7.629e-06	0
25667726515		6253232686	100	1273804	1	8OkMisyvwLRFV8wxW85Psk0o/my2wpLBMFuoz4pvotY=	0	0	0.03748	0.003029	7.629e-06	0
25667726535		6253232686	101	4820210891	1	8OkMisyvwLRFV8wxW85Psk0o/my2wpLBMFuoz4pvotY=	0	0	0.03748	0.003029	7.629e-06	0
25667726555		6253232686	102	567909	1	8OkMisyvwLRFV8wxW85Psk0o/my2wpLBMFuoz4pvotY=	0	0	0.03748	0.003029	7.629e-06	0
25667726575		6253232686	103	337885666	1	8OkMisyvwLRFV8wxW85Psk0o/my2wpLBMFuoz4pvotY=	0	0	0.03748	0.003029	7.629e-06	0
25667726595		6253232686	104	1436331297	1	8OkMisyvwLRFV8wxW85Psk0o/my2wpLBMFuoz4pvotY=	0	0	0.03748	0.003029	7.629e-06	0
25667726615		6253232686	105	336039641	1	8OkMisyvwLRFV8wxW85Psk0o/my2wpLBMFuoz4pvotY=	0	0	0.03748	0.003029	7.629e-06	0
25667726635		6253232686	106	317303085	1	8OkMisyvwLRFV8wxW85Psk0o/my2wpLBMFuoz4pvotY=	0	0	0.03748	0.003029	7.629e-06	0
25667726655		6253232686	107	336037235	1	8OkMisyvwLRFV8wxW85Psk0o/my2wpLBMFuoz4pvotY=	0	0	0.03748	0.003029	7.629e-06	0
25667726675		6253232686	108	351638036	1	8OkMisyvwLRFV8wxW85Psk0o/my2wpLBMFuoz4pvotY=	0	0	0.03748	0.003029	7.629e-06	0
25667726695		6253232686	109	1270812	1	8OkMisyvwLRFV8wxW85Psk0o/my2wpLBMFuoz4pvotY=	0	0	0.03748	0.003029	7.629e-06	0
25667726715		6253232686	110	1269715	1	8OkMisyvwLRFV8wxW85Psk0o/my2wpLBMFuoz4pvotY=	0	0	0.03748	0.003029	7.629e-06	0
25667726735		6253232686	111	1340344	1	8OkMisyvwLRFV8wxW85Psk0o/my2wpLBMFuoz4pvotY=	0	0	0.03748	0.003029	7.629e-06	0
25667726755		6253232686	112	6608625	1	8OkMisyvwLRFV8wxW85Psk0o/my2wpLBMFuoz4pvotY=	0	0	0.03748	0.003029	7.629e-06	0
25667726775		6253232686	113	431035686	1	8OkMisyvwLRFV8wxW85Psk0o/my2wpLBMFuoz4pvotY=	0	0	0.03748	0.003029	7.629e-06	0
25667726795		6253232686	114	486958	1	8OkMisyvwLRFV8wxW85Psk0o/my2wpLBMFuoz4pvotY=	0	0	0.03748	0.003029	7.629e-06	0
25667726815		6253232686	115	3938719206	1	8OkMisyvwLRFV8wxW85Psk0o/my2wpLBMFuoz4pvotY=	0	0	0.03748	0.003029	7.629e-06	0
25667726835		6253232686	116	336037285	1	8OkMisyvwLRFV8wxW85Psk0o/my2wpLBMFuoz4pvotY=	0	0	0.03748	0.003029	7.629e-06	0
25667726855		6253232686	117	6567636	1	8OkMisyvwLRFV8wxW85Psk0o/my2wpLBMFuoz4pvotY=	0	0	0.03748	0.003029	7.629e-06	0
25667726875		6253232686	118	294793952	1	8OkMisyvwLRFV8wxW85Psk0o/my2wpLBMFuoz4pvotY=	0	0	0.03748	0.003029	7.629e-06	0
25667726895		6253232686	119	421592	1	8OkMisyvwLRFV8wxW85Psk0o/my2wpLBMFuoz4pvotY=	0	0	0.03748	0.003029	7.629e-06	0
25667726915		6253232686	120	351626708	1	8OkMisyvwLRFV8wxW85Psk0o/my2wpLBMFuoz4pvotY=	0	0	0.03748	0.003029	7.629e-06	0
25667726935		6253232686	121	1221050427	1	8OkMisyvwLRFV8wxW85Psk0o/my2wpLBMFuoz4pvotY=	0	0	0.03748	0.003029	7.629e-06	0
25667726955		6253232686	122	4713385074	1	8OkMisyvwLRFV8wxW85Psk0o/my2wpLBMFuoz4pvotY=	0	0	0.03748	0.003029	7.629e-06	0
25667726975		6253232686	123	4820137260	1	8OkMisyvwLRFV8wxW85Psk0o/my2wpLBMFuoz4pvotY=	0	0	0.03748	0.003029	7.629e-06	0
25667726995		6253232686	124	854224858	1	8OkMisyvwLRFV8wxW85Psk0o/my2wpLBMFuoz4pvotY=	0	0	0.03748	0.003029	7.629e-06	0
25667727015		6253232686	125	1271694	1	8OkMisyvwLRFV8wxW85Psk0o/my2wpLBMFuoz4pvotY=	0	0	0.03748	0.003029	7.629e-06	0
25667727035		6253232686	126	2852570	1	8OkMisyvwLRFV8wxW85Psk0o/my2wpLBMFuoz4pvotY=	0	0	0.03748	0.003029	7.629e-06	0
25667727055		6253232686	127	6567843	1	8OkMisyvwLRFV8wxW85Psk0o/my2wpLBMFuoz4pvotY=	0	0	0.03748	0.003029	7.629e-06	0
25667727075		6253232686	128	61717844	1	8OkMisyvwLRFV8wxW85Psk0o/my2wpLBMFuoz4pvotY=	0	0	0.03748	0.003029	7.629e-06	0
25667727095		6253232686	129	351651873	1	8OkMisyvwLRFV8wxW85Psk0o/my2wpLBMFuoz4pvotY=	0	0	0.03748	0.003029	7.629e-06	0
25667727115		6253232686	130	118818603	1	8OkMisyvwLRFV8wxW85Psk0o/my2wpLBMFuoz4pvotY=	0	0	0.03748	0.003029	7.629e-06	0
25667727135		6253232686	131	284751007	1	8OkMisyvwLRFV8wxW85Psk0o/my2wpLBMFuoz4pvotY=	0	0	0.03748	0.003029	7.629e-06	0
25667727155		6253232686	132	4802803369	1	8OkMisyvwLRFV8wxW85Psk0o/my2wpLBMFuoz4pvotY=	0	0	0.03748	0.003029	7.629e-06	0
25667727175		6253232686	133	38698665	1	8OkMisyvwLRFV8wxW85Psk0o/my2wpLBMFuoz4pvotY=	0	0	0.03748	0.003029	7.629e-06	0
25667727195		6253232686	134	2435262222	1	8OkMisyvwLRFV8wxW85Psk0o/my2wpLBMFuoz4pvotY=	0	0	0.03748	0.003029	7.629e-06	0
25667727215		6253232686	135	1302490	1	8OkMisyvwLRFV8wxW85Psk0o/my2wpLBMFuoz4pvotY=	0	0	0.03748	0.003029	7.629e-06	0
25667727235		6253232686	136	431054254	1	8OkMisyvwLRFV8wxW85Psk0o/my2wpLBMFuoz4pvotY=	0	0	0.03748	0.003029	7.629e-06	0
25667727255		6253232686	137	973193147	1	8OkMisyvwLRFV8wxW85Psk0o/my2wpLBMFuoz4pvotY=	0	0	0.03748	0.003029	7.629e-06	0
25667727275		6253232686	138	1436306259	1	8OkMisyvwLRFV8wxW85Psk0o/my2wpLBMFuoz4pvotY=	0	0	0.03748	0.003029	7.629e-06	0
25667727295		6253232686	139	6566584	1	8OkMisyvwLRFV8wxW85Psk0o/my2wpLBMFuoz4pvotY=	0	0	0.03748	0.003029	7.629e-06	0
25667727315		6253232686	140	3306364932	1	8OkMisyvwLRFV8wxW85Psk0o/my2wpLBMFuoz4pvotY=	0	0	0.03748	0.003029	7.629e-06	0
25667727335		6253232686	141	39	1	8OkMisyvwLRFV8wxW85Psk0o/my2wpLBMFuoz4pvotY=	0	0	0.03748	0.003029	7.629e-06	0
25667727355		6253232686	142	682255	1	8OkMisyvwLRFV8wxW85Psk0o/my2wpLBMFuoz4pvotY=	0	0	0.03748	0.003029	7.629e-06	0
25667727375		6253232686	143	1315420	1	8OkMisyvwLRFV8wxW85Psk0o/my2wpLBMFuoz4pvotY=	0	0	0.03748	0.003029	7.629e-06	0
25667727395		6253232686	144	4820261129	1	8OkMisyvwLRFV8wxW85Psk0o/my2wpLBMFuoz4pvotY=	0	0	0.03748	0.003029	7.629e-06	0
25667727415		6253232686	145	257340125	1	8OkMisyvwLRFV8wxW85Psk0o/my2wpLBMFuoz4pvotY=	0	0	0.03748	0.003029	7.629e-06	0
25667727435		6253232686	146	351649094	1	8OkMisyvwLRFV8wxW85Psk0o/my2wpLBMFuoz4pvotY=	0	0	0.03748	0.003029	7.629e-06	0
25667727455		6253232686	147	400468848	1	8OkMisyvwLRFV8wxW85Psk0o/my2wpLBMFuoz4pvotY=	0	0	0.03748	0.003029	7.629e-06	0
25667727475		6253232686	148	549346378	1	8OkMisyvwLRFV8wxW85Psk0o/my2wpLBMFuoz4pvotY=	0	0	0.03748	0.003029	7.629e-06	0
25667727495		6253232686	149	563849022	1	8OkMisyvwLRFV8wxW85Psk0o/my2wpLBMFuoz4pvotY=	0	0	0.03748	0.003029	7.629e-06	0
25667727515		6253232686	150	30790114	1	8OkMisyvwLRFV8wxW85Psk0o/my2wpLBMFuoz4pvotY=	0	0	0.03748	0.003029	7.629e-06	0
25667727535		6253232686	151	351664243	1	8OkMisyvwLRFV8wxW85Psk0o/my2wpLBMFuoz4pvotY=	0	0	0.03748	0.003029	7.629e-06	0
25667727555		6253232686	152	1160739267	1	8OkMisyvwLRFV8wxW85Psk0o/my2wpLBMFuoz4pvotY=	0	0	0.03748	0.003029	7.629e-06	0
25667727575		6253232686	153	6640085	1	8OkMisyvwLRFV8wxW85Psk0o/my2wpLBMFuoz4pvotY=	0	0	0.03748	0.003029	7.629e-06	0
25667727595		6253232686	154	1273215	1	8OkMisyvwLRFV8wxW85Psk0o/my2wpLBMFuoz4pvotY=	0	0	0.03748	0.003029	7.629e-06	0
25667727615		6253232686	155	38686505	1	8OkMisyvwLRFV8wxW85Psk0o/my2wpLBMFuoz4pvotY=	0	0	0.03748	0.003029	7.629e-06	0
25667727635		6253232686	156	788288809	1	8OkMisyvwLRFV8wxW85Psk0o/my2wpLBMFuoz4pvotY=	0	0	0.03748	0.003029	7.629e-06	0
25667727655		6253232686	157	1333251	1	8OkMisyvwLRFV8wxW85Psk0o/my2wpLBMFuoz4pvotY=	0	0	0.03748	0.003029	7.629e-06	0
25667727675		6253232686	158	5788964	1	8OkMisyvwLRFV8wxW85Psk0o/my2wpLBMFuoz4pvotY=	0	0	0.03748	0.003029	7.629e-06	0
25667727695		6253232686	159	6641553	1	8OkMisyvwLRFV8wxW85Psk0o/my2wpLBMFuoz4pvotY=	0	0	0.03748	0.003029	7.629e-06	0
25667727715		6253232686	160	38643398	1	8OkMisyvwLRFV8wxW85Psk0o/my2wpLBMFuoz4pvotY=	0	0	0.03748	0.003029	7.629e-06	0
25667727735		6253232686	161	227456201	1	8OkMisyvwLRFV8wxW85Psk0o/my2wpLBMFuoz4pvotY=	0	0	0.03748	0.003029	7.629e-06	0
25667727755		6253232686	162	305387617	1	8OkMisyvwLRFV8wxW85Psk0o/my2wpLBMFuoz4pvotY=	0	0	0.03748	0.003029	7.629e-06	0
25667727775		6253232686	163	336048011	1	8OkMisyvwLRFV8wxW85Psk0o/my2wpLBMFuoz4pvotY=	0	0	0.03748	0.003029	7.629e-06	0
25667727795		6253232686	164	351620513	1	8OkMisyvwLRFV8wxW85Psk0o/my2wpLBMFuoz4pvotY=	0	0	0.03748	0.003029	7.629e-06	0
25667727815		6253232686	165	484583981	1	8OkMisyvwLRFV8wxW85Psk0o/my2wpLBMFuoz4pvotY=	0	0	0.03748	0.003029	7.629e-06	0
25667727835		6253232686	166	1271254	1	8OkMisyvwLRFV8wxW85Psk0o/my2wpLBMFuoz4pvotY=	0	0	0.03748	0.003029	7.629e-06	0
25667727855		6253232686	167	6567303	1	8OkMisyvwLRFV8wxW85Psk0o/my2wpLBMFuoz4pvotY=	0	0	0.03748	0.003029	7.629e-06	0
25667727875		6253232686	168	16915986	1	8OkMisyvwLRFV8wxW85Psk0o/my2wpLBMFuoz4pvotY=	0	0	0.03748	0.003029	7.629e-06	0
25667727895		6253232686	169	2607333718	1	8OkMisyvwLRFV8wxW85Psk0o/my2wpLBMFuoz4pvotY=	0	0	0.03748	0.003029	7.629e-06	0
25667727915		6253232686	170	3681212854	1	8OkMisyvwLRFV8wxW85Psk0o/my2wpLBMFuoz4pvotY=	0	0	0.03748	0.003029	7.629e-06	0
25667727935		6253232686	171	84868701	1	8OkMisyvwLRFV8wxW85Psk0o/my2wpLBMFuoz4pvotY=	0	0	0.03748	0.003029	7.629e-06	0
25667727955		6253232686	172	6566745	1	8OkMisyvwLRFV8wxW85Psk0o/my2wpLBMFuoz4pvotY=	0	0	0.03748	0.003029	7.629e-06	0
25667727975		6253232686	173	294880110	1	8OkMisyvwLRFV8wxW85Psk0o/my2wpLBMFuoz4pvotY=	0	0	0.03748	0.003029	7.629e-06	0
25667727995		6253232686	174	336036379	1	8OkMisyvwLRFV8wxW85Psk0o/my2wpLBMFuoz4pvotY=	0	0	0.03748	0.003029	7.629e-06	0
25667728015		6253232686	175	3550322224	1	8OkMisyvwLRFV8wxW85Psk0o/my2wpLBMFuoz4pvotY=	0	0	0.03748	0.003029	7.629e-06	0
25667728035		6253232686	176	376211495	1	8OkMisyvwLRFV8wxW85Psk0o/my2wpLBMFuoz4pvotY=	0	0	0.03748	0.003029	7.629e-06	0
25667728055		6253232686	177	436886661	1	8OkMisyvwLRFV8wxW85Psk0o/my2wpLBMFuoz4pvotY=	0	0	0.03748	0.003029	7.629e-06	0
25667728075		6253232686	178	1436688971	1	8OkMisyvwLRFV8wxW85Psk0o/my2wpLBMFuoz4pvotY=	0	0	0.03748	0.003029	7.629e-06	0
25667728095		6253232686	179	4304842826	1	8OkMisyvwLRFV8wxW85Psk0o/my2wpLBMFuoz4pvotY=	0	0	0.03748	0.003029	7.629e-06	0
25667728115		6253232686	180	5782461	1	8OkMisyvwLRFV8wxW85Psk0o/my2wpLBMFuoz4pvotY=	0	0	0.03748	0.003029	7.629e-06	0
25667728135		6253232686	181	336055764	1	8OkMisyvwLRFV8wxW85Psk0o/my2wpLBMFuoz4pvotY=	0	0	0.03748	0.003029	7.629e-06	0
25667728155		6253232686	182	789797308	1	8OkMisyvwLRFV8wxW85Psk0o/my2wpLBMFuoz4pvotY=	0	0	0.03748	0.003029	7.629e-06	0
25667728175		6253232686	183	2420922114	1	8OkMisyvwLRFV8wxW85Psk0o/my2wpLBMFuoz4pvotY=	0	0	0.03748	0.003029	7.629e-06	0
25667728195		6253232686	184	294902000	1	8OkMisyvwLRFV8wxW85Psk0o/my2wpLBMFuoz4pvotY=	0	0	0.03748	0.003029	7.629e-06	0
25667728209		6253232686	185	4303300338	1	8OkMisyvwLRFV8wxW85Psk0o/my2wpLBMFuoz4pvotY=	0	0	0.03748	0.003029	7.629e-06	0
25667728223		6253232686	186	317275070	1	8OkMisyvwLRFV8wxW85Psk0o/my2wpLBMFuoz4pvotY=	0	0	0.03748	0.003029	7.629e-06	0
25667728237		6253232686	187	554324303	1	8OkMisyvwLRFV8wxW85Psk0o/my2wpLBMFuoz4pvotY=	0	0	0.03748	0.003029	7.629e-06	0
25667728251		6253232686	188	638341	1	8OkMisyvwLRFV8wxW85Psk0o/my2wpLBMFuoz4pvotY=	0	0	0.03748	0.003029	7.629e-06	0
25667728265		6253232686	189	294816718	1	8OkMisyvwLRFV8wxW85Psk0o/my2wpLBMFuoz4pvotY=	0	0	0.03748	0.003029	7.629e-06	0
25667728279		6253232686	190	294941277	1	8OkMisyvwLRFV8wxW85Psk0o/my2wpLBMFuoz4pvotY=	0	0	0.03748	0.003029	7.629e-06	0
25667728293		6253232686	191	3812887306	1	8OkMisyvwLRFV8wxW85Psk0o/my2wpLBMFuoz4pvotY=	0	0	0.03748	0.003029	7.629e-06	0
25667728307		6253232686	192	318360093	1	8OkMisyvwLRFV8wxW85Psk0o/my2wpLBMFuoz4pvotY=	0	0	0.03748	0.003029	7.629e-06	0
25667728321		6253232686	193	38744085	1	8OkMisyvwLRFV8wxW85Psk0o/my2wpLBMFuoz4pvotY=	0	0	0.03748	0.003029	7.629e-06	0
25667728335		6253232686	194	603111	1	8OkMisyvwLRFV8wxW85Psk0o/my2wpLBMFuoz4pvotY=	0	0	0.03748	0.003029	7.629e-06	0
25667728355		6253232686	195	2113621362	1	8OkMisyvwLRFV8wxW85Psk0o/my2wpLBMFuoz4pvotY=	0	0	0.03748	0.003029	7.629e-06	0
25667728375		6253232686	196	336025729	1	8OkMisyvwLRFV8wxW85Psk0o/my2wpLBMFuoz4pvotY=	0	0	0.03748	0.003029	7.629e-06	0
25667728395		6253232686	197	903478	1	8OkMisyvwLRFV8wxW85Psk0o/my2wpLBMFuoz4pvotY=	0	0	0.03748	0.003029	7.629e-06	0
25667835268		515042969	1		5	/fk1fVcVxZ6iM6gHZzqbIyq56m5zrmHfpdcZ/zzkq4c=	2	0	0.01562	0.01553	0.0002155	0
25667835271		515042969	1		0	/fk1fVcVxZ6iM6gHZzqbIyq56m5zrmHfpdcZ/zzkq4c=	2	0	0.01562	0.01553	0.0002155	0
25667835328		515042969	16		5	/fk1fVcVxZ6iM6gHZzqbIyq56m5zrmHfpdcZ/zzkq4c=	2	0	0.01562	0.01553	0.0002155	0
25667835331		515042969	16		0	/fk1fVcVxZ6iM6gHZzqbIyq56m5zrmHfpdcZ/zzkq4c=	2	0	0.01562	0.01553	0.0002155	0
25667835578		6253222260	78	4080069475	4	ycbMkTOh7F0buLKJlg4BU3OcBWrvF/JTZkXp9iv5zDg=	0	0	0.0125	0.02191	0.001131	0
25667835781		6253222260	26	5303534650	4	ycbMkTOh7F0buLKJlg4BU3OcBWrvF/JTZkXp9iv5zDg=	0	0	0.0125	0.02191	0.001131	0
25667835830		6253222260	4	587077540	4	ycbMkTOh7F0buLKJlg4BU3OcBWrvF/JTZkXp9iv5zDg=	0	0	0.0125	0.02191	0.001131	0
25668556843		6253222260	98	2595352292	4	ycbMkTOh7F0buLKJlg4BU3OcBWrvF/JTZkXp9iv5zDg=	0	0	0.0125	0.02191	0.001131	0
25668556896		6253222260	77	766861937	4	ycbMkTOh7F0buLKJlg4BU3OcBWrvF/JTZkXp9iv5zDg=	0	0	0.0125	0.02191	0.001131	0
25668556963		6253222260	90	225819935	4	ycbMkTOh7F0buLKJlg4BU3OcBWrvF/JTZkXp9iv5zDg=	0	0	0.0125	0.02191	0.001131	0
25668557024		6253222260	18	336053519	4	ycbMkTOh7F0buLKJlg4BU3OcBWrvF/JTZkXp9iv5zDg=	0	0	0.0125	0.02191	0.001131	0
25668557089		6253222260	80	1436348411	4	ycbMkTOh7F0buLKJlg4BU3OcBWrvF/JTZkXp9iv5zDg=	0	0	0.0125	0.02191	0.001131	0
25668557113		6253222260	48	711908	4	ycbMkTOh7F0buLKJlg4BU3OcBWrvF/JTZkXp9iv5zDg=	0	0	0.0125	0.02191	0.001131	0
25668557226		6253222260	52	38674592	4	ycbMkTOh7F0buLKJlg4BU3OcBWrvF/JTZkXp9iv5zDg=	0	0	0.0125	0.02191	0.001131	0
25668557336		6253222260	17	1269413	4	ycbMkTOh7F0buLKJlg4BU3OcBWrvF/JTZkXp9iv5zDg=	0	0	0.0125	0.02191	0.001131	0
25668557398		6253222260	19	602972	4	ycbMkTOh7F0buLKJlg4BU3OcBWrvF/JTZkXp9iv5zDg=	0	0	0.0125	0.02191	0.001131	0
25668557461		6253222260	66	258777854	4	ycbMkTOh7F0buLKJlg4BU3OcBWrvF/JTZkXp9iv5zDg=	0	0	0.0125	0.02191	0.001131	0
25669301027		6253231326	0	1093964	1	a3ykQg4JzgTGzpyOcAmTGFdMrIYdKJWOnMlbmC5rHkI=	0	2	0.0125	0.00795	0.0001926	0
25669301047		6253231326	1	1270261	1	a3ykQg4JzgTGzpyOcAmTGFdMrIYdKJWOnMlbmC5rHkI=	0	2	0.0125	0.00795	0.0001926	0
25669301067		6253231326	2	227415838	1	a3ykQg4JzgTGzpyOcAmTGFdMrIYdKJWOnMlbmC5rHkI=	0	2	0.0125	0.00795	0.0001926	0
25669301087		6253231326	3	3364423182	1	a3ykQg4JzgTGzpyOcAmTGFdMrIYdKJWOnMlbmC5rHkI=	0	2	0.0125	0.00795	0.0001926	0
25669301107		6253231326	4	2056135427	1	a3ykQg4JzgTGzpyOcAmTGFdMrIYdKJWOnMlbmC5rHkI=	0	2	0.0125	0.00795	0.0001926	0
25669301127		6253231326	5	1271834	1	a3ykQg4JzgTGzpyOcAmTGFdMrIYdKJWOnMlbmC5rHkI=	0	2	0.0125	0.00795	0.0001926	0
25669301147		6253231326	6	329150663	1	a3ykQg4JzgTGzpyOcAmTGFdMrIYdKJWOnMlbmC5rHkI=	0	2	0.0125	0.00795	0.0001926	0
25669301167		6253231326	7	294887447	1	a3ykQg4JzgTGzpyOcAmTGFdMrIYdKJWOnMlbmC5rHkI=	0	2	0.0125	0.00795	0.0001926	0
25669301187		6253231326	8	97934393	1	a3ykQg4JzgTGzpyOcAmTGFdMrIYdKJWOnMlbmC5rHkI=	0	2	0.0125	0.00795	0.0001926	0
25669301207		6253231326	9	438720042	1	a3ykQg4JzgTGzpyOcAmTGFdMrIYdKJWOnMlbmC5rHkI=	0	2	0.0125	0.00795	0.0001926	0
25669301227		6253231326	10	988391	1	a3ykQg4JzgTGzpyOcAmTGFdMrIYdKJWOnMlbmC5rHkI=	0	2	0.0125	0.00795	0.0001926	0
25669301247		6253231326	11	31031413	1	a3ykQg4JzgTGzpyOcAmTGFdMrIYdKJWOnMlbmC5rHkI=	0	2	0.0125	0.00795	0.0001926	0
25669301267		6253231326	12	1095052	1	a3ykQg4JzgTGzpyOcAmTGFdMrIYdKJWOnMlbmC5rHkI=	0	2	0.0125	0.00795	0.0001926	0
25669301287		6253231326	13	16917835	1	a3ykQg4JzgTGzpyOcAmTGFdMrIYdKJWOnMlbmC5rHkI=	0	2	0.0125	0.00795	0.0001926	0
25669301307		6253231326	14	274593001	1	a3ykQg4JzgTGzpyOcAmTGFdMrIYdKJWOnMlbmC5rHkI=	0	2	0.0125	0.00795	0.0001926	0
25669301327		6253231326	15	902896	1	a3ykQg4JzgTGzpyOcAmTGFdMrIYdKJWOnMlbmC5rHkI=	0	2	0.0125	0.00795	0.0001926	0
25669301347		6253231326	16	284800619	1	a3ykQg4JzgTGzpyOcAmTGFdMrIYdKJWOnMlbmC5rHkI=	0	2	0.0125	0.00795	0.0001926	0
25669301367		6253231326	17	207833290	1	a3ykQg4JzgTGzpyOcAmTGFdMrIYdKJWOnMlbmC5rHkI=	0	2	0.0125	0.00795	0.0001926	0
25669301387		6253231326	18	1268157	1	a3ykQg4JzgTGzpyOcAmTGFdMrIYdKJWOnMlbmC5rHkI=	0	2	0.0125	0.00795	0.0001926	0
25669301407		6253231326	19	6567288	1	a3ykQg4JzgTGzpyOcAmTGFdMrIYdKJWOnMlbmC5rHkI=	0	2	0.0125	0.00795	0.0001926	0
25669301427		6253231326	20	4302800702	1	a3ykQg4JzgTGzpyOcAmTGFdMrIYdKJWOnMlbmC5rHkI=	0	2	0.0125	0.00795	0.0001926	0
25669301447		6253231326	21	6607762	1	a3ykQg4JzgTGzpyOcAmTGFdMrIYdKJWOnMlbmC5rHkI=	0	2	0.0125	0.00795	0.0001926	0
25669301467		6253231326	22	294871454	1	a3ykQg4JzgTGzpyOcAmTGFdMrIYdKJWOnMlbmC5rHkI=	0	2	0.0125	0.00795	0.0001926	0
25669301487		6253231326	23	351619552	1	a3ykQg4JzgTGzpyOcAmTGFdMrIYdKJWOnMlbmC5rHkI=	0	2	0.0125	0.00795	0.0001926	0
25669301519		6253231326	24	30789500	1	a3ykQg4JzgTGzpyOcAmTGFdMrIYdKJWOnMlbmC5rHkI=	0	2	0.0125	0.00795	0.0001926	0
25669301545		6253231326	25	866714938	1	a3ykQg4JzgTGzpyOcAmTGFdMrIYdKJWOnMlbmC5rHkI=	0	2	0.0125	0.00795	0.0001926	0
25669301565		6253231326	26	4488945575	1	a3ykQg4JzgTGzpyOcAmTGFdMrIYdKJWOnMlbmC5rHkI=	0	2	0.0125	0.00795	0.0001926	0
25669301585		6253231326	27	549338122	1	a3ykQg4JzgTGzpyOcAmTGFdMrIYdKJWOnMlbmC5rHkI=	0	2	0.0125	0.00795	0.0001926	0
25669301605		6253231326	28	400426617	1	a3ykQg4JzgTGzpyOcAmTGFdMrIYdKJWOnMlbmC5rHkI=	0	2	0.0125	0.00795	0.0001926	0
25669301625		6253231326	29	6640099	1	a3ykQg4JzgTGzpyOcAmTGFdMrIYdKJWOnMlbmC5rHkI=	0	2	0.0125	0.00795	0.0001926	0
25669301645		6253231326	30	207834076	1	a3ykQg4JzgTGzpyOcAmTGFdMrIYdKJWOnMlbmC5rHkI=	0	2	0.0125	0.00795	0.0001926	0
25669301665		6253231326	31	2596189359	1	a3ykQg4JzgTGzpyOcAmTGFdMrIYdKJWOnMlbmC5rHkI=	0	2	0.0125	0.00795	0.0001926	0
25669301685		6253231326	32	682478	1	a3ykQg4JzgTGzpyOcAmTGFdMrIYdKJWOnMlbmC5rHkI=	0	2	0.0125	0.00795	0.0001926	0
25669301705		6253231326	33	2851266	1	a3ykQg4JzgTGzpyOcAmTGFdMrIYdKJWOnMlbmC5rHkI=	0	2	0.0125	0.00795	0.0001926	0
25669301725		6253231326	34	2274646917	1	a3ykQg4JzgTGzpyOcAmTGFdMrIYdKJWOnMlbmC5rHkI=	0	2	0.0125	0.00795	0.0001926	0
25669301745		6253231326	35	2922918031	1	a3ykQg4JzgTGzpyOcAmTGFdMrIYdKJWOnMlbmC5rHkI=	0	2	0.0125	0.00795	0.0001926	0
25669301765		6253231326	36	402179449	1	a3ykQg4JzgTGzpyOcAmTGFdMrIYdKJWOnMlbmC5rHkI=	0	2	0.0125	0.00795	0.0001926	0
25669301785		6253231326	37	514820708	1	a3ykQg4JzgTGzpyOcAmTGFdMrIYdKJWOnMlbmC5rHkI=	0	2	0.0125	0.00795	0.0001926	0
25669301805		6253231326	38	6569447	1	a3ykQg4JzgTGzpyOcAmTGFdMrIYdKJWOnMlbmC5rHkI=	0	2	0.0125	0.00795	0.0001926	0
25669301825		6253231326	39	6641398	1	a3ykQg4JzgTGzpyOcAmTGFdMrIYdKJWOnMlbmC5rHkI=	0	2	0.0125	0.00795	0.0001926	0
25669301845		6253231326	40	351634506	1	a3ykQg4JzgTGzpyOcAmTGFdMrIYdKJWOnMlbmC5rHkI=	0	2	0.0125	0.00795	0.0001926	0
25669301865		6253231326	41	766873227	1	a3ykQg4JzgTGzpyOcAmTGFdMrIYdKJWOnMlbmC5rHkI=	0	2	0.0125	0.00795	0.0001926	0
25669301885		6253231326	42	766659	1	a3ykQg4JzgTGzpyOcAmTGFdMrIYdKJWOnMlbmC5rHkI=	0	2	0.0125	0.00795	0.0001926	0
25669301905		6253231326	43	4304743185	1	a3ykQg4JzgTGzpyOcAmTGFdMrIYdKJWOnMlbmC5rHkI=	0	2	0.0125	0.00795	0.0001926	0
25669301925		6253231326	44	487295	1	a3ykQg4JzgTGzpyOcAmTGFdMrIYdKJWOnMlbmC5rHkI=	0	2	0.0125	0.00795	0.0001926	0
25669301945		6253231326	45	474111340	1	a3ykQg4JzgTGzpyOcAmTGFdMrIYdKJWOnMlbmC5rHkI=	0	2	0.0125	0.00795	0.0001926	0
25669301965		6253231326	46	4820134385	1	a3ykQg4JzgTGzpyOcAmTGFdMrIYdKJWOnMlbmC5rHkI=	0	2	0.0125	0.00795	0.0001926	0
25669301985		6253231326	47	6568110	1	a3ykQg4JzgTGzpyOcAmTGFdMrIYdKJWOnMlbmC5rHkI=	0	2	0.0125	0.00795	0.0001926	0
25669302005		6253231326	48	3487704509	1	a3ykQg4JzgTGzpyOcAmTGFdMrIYdKJWOnMlbmC5rHkI=	0	2	0.0125	0.00795	0.0001926	0
25669302025		6253231326	49	4304096877	1	a3ykQg4JzgTGzpyOcAmTGFdMrIYdKJWOnMlbmC5rHkI=	0	2	0.0125	0.00795	0.0001926	0
25669302045		6253231326	50	4336778192	1	a3ykQg4JzgTGzpyOcAmTGFdMrIYdKJWOnMlbmC5rHkI=	0	2	0.0125	0.00795	0.0001926	0
25669302065		6253231326	51	4802495635	1	a3ykQg4JzgTGzpyOcAmTGFdMrIYdKJWOnMlbmC5rHkI=	0	2	0.0125	0.00795	0.0001926	0
25669302085		6253231326	52	400426650	1	a3ykQg4JzgTGzpyOcAmTGFdMrIYdKJWOnMlbmC5rHkI=	0	2	0.0125	0.00795	0.0001926	0
25669302105		6253231326	53	1271215	1	a3ykQg4JzgTGzpyOcAmTGFdMrIYdKJWOnMlbmC5rHkI=	0	2	0.0125	0.00795	0.0001926	0
25669302125		6253231326	54	8055061	1	a3ykQg4JzgTGzpyOcAmTGFdMrIYdKJWOnMlbmC5rHkI=	0	2	0.0125	0.00795	0.0001926	0
25669302145		6253231326	55	778601926	1	a3ykQg4JzgTGzpyOcAmTGFdMrIYdKJWOnMlbmC5rHkI=	0	2	0.0125	0.00795	0.0001926	0
25669302165		6253231326	56	605244181	1	a3ykQg4JzgTGzpyOcAmTGFdMrIYdKJWOnMlbmC5rHkI=	0	2	0.0125	0.00795	0.0001926	0
25669302185		6253231326	57	227419572	1	a3ykQg4JzgTGzpyOcAmTGFdMrIYdKJWOnMlbmC5rHkI=	0	2	0.0125	0.00795	0.0001926	0
25669302205		6253231326	58	4100274288	1	a3ykQg4JzgTGzpyOcAmTGFdMrIYdKJWOnMlbmC5rHkI=	0	2	0.0125	0.00795	0.0001926	0
25669302225		6253231326	59	351613874	1	a3ykQg4JzgTGzpyOcAmTGFdMrIYdKJWOnMlbmC5rHkI=	0	2	0.0125	0.00795	0.0001926	0
25669302245		6253231326	60	2097788460	1	a3ykQg4JzgTGzpyOcAmTGFdMrIYdKJWOnMlbmC5rHkI=	0	2	0.0125	0.00795	0.0001926	0
25669302295		6253231326	61	2507381619	1	a3ykQg4JzgTGzpyOcAmTGFdMrIYdKJWOnMlbmC5rHkI=	0	2	0.0125	0.00795	0.0001926	0
25669302330		6253231326	62	1694808	1	a3ykQg4JzgTGzpyOcAmTGFdMrIYdKJWOnMlbmC5rHkI=	0	2	0.0125	0.00795	0.0001926	0
25669302355		6253231326	63	418566	1	a3ykQg4JzgTGzpyOcAmTGFdMrIYdKJWOnMlbmC5rHkI=	0	2	0.0125	0.00795	0.0001926	0
25669302375		6253231326	64	288814609	1	a3ykQg4JzgTGzpyOcAmTGFdMrIYdKJWOnMlbmC5rHkI=	0	2	0.0125	0.00795	0.0001926	0
25669302395		6253231326	65	1301818	1	a3ykQg4JzgTGzpyOcAmTGFdMrIYdKJWOnMlbmC5rHkI=	0	2	0.0125	0.00795	0.0001926	0
25669302415		6253231326	66	351655565	1	a3ykQg4JzgTGzpyOcAmTGFdMrIYdKJWOnMlbmC5rHkI=	0	2	0.0125	0.00795	0.0001926	0
25669302435		6253231326	67	376715096	1	a3ykQg4JzgTGzpyOcAmTGFdMrIYdKJWOnMlbmC5rHkI=	0	2	0.0125	0.00795	0.0001926	0
25669302455		6253231326	68	711368	1	a3ykQg4JzgTGzpyOcAmTGFdMrIYdKJWOnMlbmC5rHkI=	0	2	0.0125	0.00795	0.0001926	0
25669302475		6253231326	69	1305087	1	a3ykQg4JzgTGzpyOcAmTGFdMrIYdKJWOnMlbmC5rHkI=	0	2	0.0125	0.00795	0.0001926	0
25669302495		6253231326	70	6565306	1	a3ykQg4JzgTGzpyOcAmTGFdMrIYdKJWOnMlbmC5rHkI=	0	2	0.0125	0.00795	0.0001926	0
25669302521		6253231326	71	906387	1	a3ykQg4JzgTGzpyOcAmTGFdMrIYdKJWOnMlbmC5rHkI=	0	2	0.0125	0.00795	0.0001926	0
25669302546		6253231326	72	660235	1	a3ykQg4JzgTGzpyOcAmTGFdMrIYdKJWOnMlbmC5rHkI=	0	2	0.0125	0.00795	0.0001926	0
25669302566		6253231326	73	13272411	1	a3ykQg4JzgTGzpyOcAmTGFdMrIYdKJWOnMlbmC5rHkI=	0	2	0.0125	0.00795	0.0001926	0
25669302586		6253231326	74	1390983185	1	a3ykQg4JzgTGzpyOcAmTGFdMrIYdKJWOnMlbmC5rHkI=	0	2	0.0125	0.00795	0.0001926	0
25669302606		6253231326	75	1270871	1	a3ykQg4JzgTGzpyOcAmTGFdMrIYdKJWOnMlbmC5rHkI=	0	2	0.0125	0.00795	0.0001926	0
25669302656		6253231326	76	6568293	1	a3ykQg4JzgTGzpyOcAmTGFdMrIYdKJWOnMlbmC5rHkI=	0	2	0.0125	0.00795	0.0001926	0
25669302685		6253231326	77	317504380	1	a3ykQg4JzgTGzpyOcAmTGFdMrIYdKJWOnMlbmC5rHkI=	0	2	0.0125	0.00795	0.0001926	0
25669302705		6253231326	78	1340792	1	a3ykQg4JzgTGzpyOcAmTGFdMrIYdKJWOnMlbmC5rHkI=	0	2	0.0125	0.00795	0.0001926	0
25669302725		6253231326	79	1437344724	1	a3ykQg4JzgTGzpyOcAmTGFdMrIYdKJWOnMlbmC5rHkI=	0	2	0.0125	0.00795	0.0001926	0
25669302745		6253231326	80	4873150928	1	a3ykQg4JzgTGzpyOcAmTGFdMrIYdKJWOnMlbmC5rHkI=	0	2	0.0125	0.00795	0.0001926	0
25669302765		6253231326	81	788431475	1	a3ykQg4JzgTGzpyOcAmTGFdMrIYdKJWOnMlbmC5rHkI=	0	2	0.0125	0.00795	0.0001926	0
25669302785		6253231326	82	549330194	1	a3ykQg4JzgTGzpyOcAmTGFdMrIYdKJWOnMlbmC5rHkI=	0	2	0.0125	0.00795	0.0001926	0
25669302805		6253231326	83	6567851	1	a3ykQg4JzgTGzpyOcAmTGFdMrIYdKJWOnMlbmC5rHkI=	0	2	0.0125	0.00795	0.0001926	0
25669302825		6253231326	84	9831648	1	a3ykQg4JzgTGzpyOcAmTGFdMrIYdKJWOnMlbmC5rHkI=	0	2	0.0125	0.00795	0.0001926	0
25669302845		6253231326	85	38653355	1	a3ykQg4JzgTGzpyOcAmTGFdMrIYdKJWOnMlbmC5rHkI=	0	2	0.0125	0.00795	0.0001926	0
25669302865		6253231326	86	2898827087	1	a3ykQg4JzgTGzpyOcAmTGFdMrIYdKJWOnMlbmC5rHkI=	0	2	0.0125	0.00795	0.0001926	0
25669302885		6253231326	87	3631105600	1	a3ykQg4JzgTGzpyOcAmTGFdMrIYdKJWOnMlbmC5rHkI=	0	2	0.0125	0.00795	0.0001926	0
25669302905		6253231326	88	4802103040	1	a3ykQg4JzgTGzpyOcAmTGFdMrIYdKJWOnMlbmC5rHkI=	0	2	0.0125	0.00795	0.0001926	0
25669302925		6253231326	89	1340388	1	a3ykQg4JzgTGzpyOcAmTGFdMrIYdKJWOnMlbmC5rHkI=	0	2	0.0125	0.00795	0.0001926	0
25669302945		6253231326	90	336030391	1	a3ykQg4JzgTGzpyOcAmTGFdMrIYdKJWOnMlbmC5rHkI=	0	2	0.0125	0.00795	0.0001926	0
25669302965		6253231326	91	6567461	1	a3ykQg4JzgTGzpyOcAmTGFdMrIYdKJWOnMlbmC5rHkI=	0	2	0.0125	0.00795	0.0001926	0
25669302985		6253231326	92	257333194	1	a3ykQg4JzgTGzpyOcAmTGFdMrIYdKJWOnMlbmC5rHkI=	0	2	0.0125	0.00795	0.0001926	0
25669303005		6253231326	93	4246716856	1	a3ykQg4JzgTGzpyOcAmTGFdMrIYdKJWOnMlbmC5rHkI=	0	2	0.0125	0.00795	0.0001926	0
25669303025		6253231326	94	705828	1	a3ykQg4JzgTGzpyOcAmTGFdMrIYdKJWOnMlbmC5rHkI=	0	2	0.0125	0.00795	0.0001926	0
25669303045		6253231326	95	30790110	1	a3ykQg4JzgTGzpyOcAmTGFdMrIYdKJWOnMlbmC5rHkI=	0	2	0.0125	0.00795	0.0001926	0
25669303065		6253231326	96	379066194	1	a3ykQg4JzgTGzpyOcAmTGFdMrIYdKJWOnMlbmC5rHkI=	0	2	0.0125	0.00795	0.0001926	0
25669303085		6253231326	97	1436548397	1	a3ykQg4JzgTGzpyOcAmTGFdMrIYdKJWOnMlbmC5rHkI=	0	2	0.0125	0.00795	0.0001926	0
25669303105		6253231326	98	4478882607	1	a3ykQg4JzgTGzpyOcAmTGFdMrIYdKJWOnMlbmC5rHkI=	0	2	0.0125	0.00795	0.0001926	0
25669303125		6253231326	99	351641903	1	a3ykQg4JzgTGzpyOcAmTGFdMrIYdKJWOnMlbmC5rHkI=	0	2	0.0125	0.00795	0.0001926	0
25669303145		6253231326	100	257338583	1	a3ykQg4JzgTGzpyOcAmTGFdMrIYdKJWOnMlbmC5rHkI=	0	2	0.0125	0.00795	0.0001926	0
25669303165		6253231326	101	38736651	1	a3ykQg4JzgTGzpyOcAmTGFdMrIYdKJWOnMlbmC5rHkI=	0	2	0.0125	0.00795	0.0001926	0
25669303185		6253231326	102	416538759	1	a3ykQg4JzgTGzpyOcAmTGFdMrIYdKJWOnMlbmC5rHkI=	0	2	0.0125	0.00795	0.0001926	0
25669303205		6253231326	103	4820223869	1	a3ykQg4JzgTGzpyOcAmTGFdMrIYdKJWOnMlbmC5rHkI=	0	2	0.0125	0.00795	0.0001926	0
25669303225		6253231326	104	1271992	1	a3ykQg4JzgTGzpyOcAmTGFdMrIYdKJWOnMlbmC5rHkI=	0	2	0.0125	0.00795	0.0001926	0
25669303245		6253231326	105	1439078877	1	a3ykQg4JzgTGzpyOcAmTGFdMrIYdKJWOnMlbmC5rHkI=	0	2	0.0125	0.00795	0.0001926	0
25669303265		6253231326	106	32097220	1	a3ykQg4JzgTGzpyOcAmTGFdMrIYdKJWOnMlbmC5rHkI=	0	2	0.0125	0.00795	0.0001926	0
25669303285		6253231326	107	317490211	1	a3ykQg4JzgTGzpyOcAmTGFdMrIYdKJWOnMlbmC5rHkI=	0	2	0.0125	0.00795	0.0001926	0
25669303305		6253231326	108	257504316	1	a3ykQg4JzgTGzpyOcAmTGFdMrIYdKJWOnMlbmC5rHkI=	0	2	0.0125	0.00795	0.0001926	0
25669303326		6253231326	109	2344000522	1	a3ykQg4JzgTGzpyOcAmTGFdMrIYdKJWOnMlbmC5rHkI=	0	2	0.0125	0.00795	0.0001926	0
25669303346		6253231326	110	3001948058	1	a3ykQg4JzgTGzpyOcAmTGFdMrIYdKJWOnMlbmC5rHkI=	0	2	0.0125	0.00795	0.0001926	0
25669303366		6253231326	111	3371251595	1	a3ykQg4JzgTGzpyOcAmTGFdMrIYdKJWOnMlbmC5rHkI=	0	2	0.0125	0.00795	0.0001926	0
25669303386		6253231326	112	4802146470	1	a3ykQg4JzgTGzpyOcAmTGFdMrIYdKJWOnMlbmC5rHkI=	0	2	0.0125	0.00795	0.0001926	0
25669303406		6253231326	113	2644264466	1	a3ykQg4JzgTGzpyOcAmTGFdMrIYdKJWOnMlbmC5rHkI=	0	2	0.0125	0.00795	0.0001926	0
25669303426		6253231326	114	3324269797	1	a3ykQg4JzgTGzpyOcAmTGFdMrIYdKJWOnMlbmC5rHkI=	0	2	0.0125	0.00795	0.0001926	0
25669303446		6253231326	115	5532418087	1	a3ykQg4JzgTGzpyOcAmTGFdMrIYdKJWOnMlbmC5rHkI=	0	2	0.0125	0.00795	0.0001926	0
25669303466		6253231326	116	599757	1	a3ykQg4JzgTGzpyOcAmTGFdMrIYdKJWOnMlbmC5rHkI=	0	2	0.0125	0.00795	0.0001926	0
25669303486		6253231326	117	32061381	1	a3ykQg4JzgTGzpyOcAmTGFdMrIYdKJWOnMlbmC5rHkI=	0	2	0.0125	0.00795	0.0001926	0
25669303506		6253231326	118	696823070	1	a3ykQg4JzgTGzpyOcAmTGFdMrIYdKJWOnMlbmC5rHkI=	0	2	0.0125	0.00795	0.0001926	0
25669303526		6253231326	119	4469370329	1	a3ykQg4JzgTGzpyOcAmTGFdMrIYdKJWOnMlbmC5rHkI=	0	2	0.0125	0.00795	0.0001926	0
25669303546		6253231326	120	711541	1	a3ykQg4JzgTGzpyOcAmTGFdMrIYdKJWOnMlbmC5rHkI=	0	2	0.0125	0.00795	0.0001926	0
25669303566		6253231326	121	38731388	1	a3ykQg4JzgTGzpyOcAmTGFdMrIYdKJWOnMlbmC5rHkI=	0	2	0.0125	0.00795	0.0001926	0
25669303586		6253231326	122	280018283	1	a3ykQg4JzgTGzpyOcAmTGFdMrIYdKJWOnMlbmC5rHkI=	0	2	0.0125	0.00795	0.0001926	0
25669303606		6253231326	123	1807149354	1	a3ykQg4JzgTGzpyOcAmTGFdMrIYdKJWOnMlbmC5rHkI=	0	2	0.0125	0.00795	0.0001926	0
25669303626		6253231326	124	711216	1	a3ykQg4JzgTGzpyOcAmTGFdMrIYdKJWOnMlbmC5rHkI=	0	2	0.0125	0.00795	0.0001926	0
25669303646		6253231326	125	711889	1	a3ykQg4JzgTGzpyOcAmTGFdMrIYdKJWOnMlbmC5rHkI=	0	2	0.0125	0.00795	0.0001926	0
25669303666		6253231326	126	1302287	1	a3ykQg4JzgTGzpyOcAmTGFdMrIYdKJWOnMlbmC5rHkI=	0	2	0.0125	0.00795	0.0001926	0
25669303686		6253231326	127	1302505	1	a3ykQg4JzgTGzpyOcAmTGFdMrIYdKJWOnMlbmC5rHkI=	0	2	0.0125	0.00795	0.0001926	0
25669303706		6253231326	128	82755267	1	a3ykQg4JzgTGzpyOcAmTGFdMrIYdKJWOnMlbmC5rHkI=	0	2	0.0125	0.00795	0.0001926	0
25669303726		6253231326	129	4478967491	1	a3ykQg4JzgTGzpyOcAmTGFdMrIYdKJWOnMlbmC5rHkI=	0	2	0.0125	0.00795	0.0001926	0
25669303746		6253231326	130	284806389	1	a3ykQg4JzgTGzpyOcAmTGFdMrIYdKJWOnMlbmC5rHkI=	0	2	0.0125	0.00795	0.0001926	0
25669303766		6253231326	131	431038265	1	a3ykQg4JzgTGzpyOcAmTGFdMrIYdKJWOnMlbmC5rHkI=	0	2	0.0125	0.00795	0.0001926	0
25669303786		6253231326	132	3571391409	1	a3ykQg4JzgTGzpyOcAmTGFdMrIYdKJWOnMlbmC5rHkI=	0	2	0.0125	0.00795	0.0001926	0
25669303806		6253231326	133	329168536	1	a3ykQg4JzgTGzpyOcAmTGFdMrIYdKJWOnMlbmC5rHkI=	0	2	0.0125	0.00795	0.0001926	0
25669303826		6253231326	134	4535673105	1	a3ykQg4JzgTGzpyOcAmTGFdMrIYdKJWOnMlbmC5rHkI=	0	2	0.0125	0.00795	0.0001926	0
25669303846		6253231326	135	351651823	1	a3ykQg4JzgTGzpyOcAmTGFdMrIYdKJWOnMlbmC5rHkI=	0	2	0.0125	0.00795	0.0001926	0
25669303866		6253231326	136	4251753027	1	a3ykQg4JzgTGzpyOcAmTGFdMrIYdKJWOnMlbmC5rHkI=	0	2	0.0125	0.00795	0.0001926	0
25669303886		6253231326	137	376381281	1	a3ykQg4JzgTGzpyOcAmTGFdMrIYdKJWOnMlbmC5rHkI=	0	2	0.0125	0.00795	0.0001926	0
25669303906		6253231326	138	3625290109	1	a3ykQg4JzgTGzpyOcAmTGFdMrIYdKJWOnMlbmC5rHkI=	0	2	0.0125	0.00795	0.0001926	0
25669303926		6253231326	139	587055228	1	a3ykQg4JzgTGzpyOcAmTGFdMrIYdKJWOnMlbmC5rHkI=	0	2	0.0125	0.00795	0.0001926	0
25669303946		6253231326	140	1333841	1	a3ykQg4JzgTGzpyOcAmTGFdMrIYdKJWOnMlbmC5rHkI=	0	2	0.0125	0.00795	0.0001926	0
25669303966		6253231326	141	1436389728	1	a3ykQg4JzgTGzpyOcAmTGFdMrIYdKJWOnMlbmC5rHkI=	0	2	0.0125	0.00795	0.0001926	0
25669303986		6253231326	142	3605410854	1	a3ykQg4JzgTGzpyOcAmTGFdMrIYdKJWOnMlbmC5rHkI=	0	2	0.0125	0.00795	0.0001926	0
25669304006		6253231326	143	682775	1	a3ykQg4JzgTGzpyOcAmTGFdMrIYdKJWOnMlbmC5rHkI=	0	2	0.0125	0.00795	0.0001926	0
25669304026		6253231326	144	294862247	1	a3ykQg4JzgTGzpyOcAmTGFdMrIYdKJWOnMlbmC5rHkI=	0	2	0.0125	0.00795	0.0001926	0
25669304046		6253231326	145	336036380	1	a3ykQg4JzgTGzpyOcAmTGFdMrIYdKJWOnMlbmC5rHkI=	0	2	0.0125	0.00795	0.0001926	0
25669304066		6253231326	146	2191052043	1	a3ykQg4JzgTGzpyOcAmTGFdMrIYdKJWOnMlbmC5rHkI=	0	2	0.0125	0.00795	0.0001926	0
25669304086		6253231326	147	4477455016	1	a3ykQg4JzgTGzpyOcAmTGFdMrIYdKJWOnMlbmC5rHkI=	0	2	0.0125	0.00795	0.0001926	0
25669304106		6253231326	148	1271422	1	a3ykQg4JzgTGzpyOcAmTGFdMrIYdKJWOnMlbmC5rHkI=	0	2	0.0125	0.00795	0.0001926	0
25669304126		6253231326	149	6569551	1	a3ykQg4JzgTGzpyOcAmTGFdMrIYdKJWOnMlbmC5rHkI=	0	2	0.0125	0.00795	0.0001926	0
25669304146		6253231326	150	1343811	1	a3ykQg4JzgTGzpyOcAmTGFdMrIYdKJWOnMlbmC5rHkI=	0	2	0.0125	0.00795	0.0001926	0
25669304166		6253231326	151	257336959	1	a3ykQg4JzgTGzpyOcAmTGFdMrIYdKJWOnMlbmC5rHkI=	0	2	0.0125	0.00795	0.0001926	0
25669304186		6253231326	152	478267323	1	a3ykQg4JzgTGzpyOcAmTGFdMrIYdKJWOnMlbmC5rHkI=	0	2	0.0125	0.00795	0.0001926	0
25669304206		6253231326	153	866746667	1	a3ykQg4JzgTGzpyOcAmTGFdMrIYdKJWOnMlbmC5rHkI=	0	2	0.0125	0.00795	0.0001926	0
25669304226		6253231326	154	988232	1	a3ykQg4JzgTGzpyOcAmTGFdMrIYdKJWOnMlbmC5rHkI=	0	2	0.0125	0.00795	0.0001926	0
25669304246		6253231326	155	336036879	1	a3ykQg4JzgTGzpyOcAmTGFdMrIYdKJWOnMlbmC5rHkI=	0	2	0.0125	0.00795	0.0001926	0
25669304266		6253231326	156	766861932	1	a3ykQg4JzgTGzpyOcAmTGFdMrIYdKJWOnMlbmC5rHkI=	0	2	0.0125	0.00795	0.0001926	0
25669304286		6253231326	157	766891169	1	a3ykQg4JzgTGzpyOcAmTGFdMrIYdKJWOnMlbmC5rHkI=	0	2	0.0125	0.00795	0.0001926	0
25669304306		6253231326	158	5773373	1	a3ykQg4JzgTGzpyOcAmTGFdMrIYdKJWOnMlbmC5rHkI=	0	2	0.0125	0.00795	0.0001926	0
25669304326		6253231326	159	257330634	1	a3ykQg4JzgTGzpyOcAmTGFdMrIYdKJWOnMlbmC5rHkI=	0	2	0.0125	0.00795	0.0001926	0
25669304346		6253231326	160	351634517	1	a3ykQg4JzgTGzpyOcAmTGFdMrIYdKJWOnMlbmC5rHkI=	0	2	0.0125	0.00795	0.0001926	0
25669304366		6253231326	161	351660526	1	a3ykQg4JzgTGzpyOcAmTGFdMrIYdKJWOnMlbmC5rHkI=	0	2	0.0125	0.00795	0.0001926	0
25669304386		6253231326	162	642075268	1	a3ykQg4JzgTGzpyOcAmTGFdMrIYdKJWOnMlbmC5rHkI=	0	2	0.0125	0.00795	0.0001926	0
25669304406		6253231326	163	788376482	1	a3ykQg4JzgTGzpyOcAmTGFdMrIYdKJWOnMlbmC5rHkI=	0	2	0.0125	0.00795	0.0001926	0
25669304426		6253231326	164	5990969054	1	a3ykQg4JzgTGzpyOcAmTGFdMrIYdKJWOnMlbmC5rHkI=	0	2	0.0125	0.00795	0.0001926	0
25669304446		6253231326	165	1271683	1	a3ykQg4JzgTGzpyOcAmTGFdMrIYdKJWOnMlbmC5rHkI=	0	2	0.0125	0.00795	0.0001926	0
25669304466		6253231326	166	1331897	1	a3ykQg4JzgTGzpyOcAmTGFdMrIYdKJWOnMlbmC5rHkI=	0	2	0.0125	0.00795	0.0001926	0
25669304486		6253231326	167	600869212	1	a3ykQg4JzgTGzpyOcAmTGFdMrIYdKJWOnMlbmC5rHkI=	0	2	0.0125	0.00795	0.0001926	0
25669304506		6253231326	168	2990845763	1	a3ykQg4JzgTGzpyOcAmTGFdMrIYdKJWOnMlbmC5rHkI=	0	2	0.0125	0.00795	0.0001926	0
25669304526		6253231326	169	672409	1	a3ykQg4JzgTGzpyOcAmTGFdMrIYdKJWOnMlbmC5rHkI=	0	2	0.0125	0.00795	0.0001926	0
25669304546		6253231326	170	32056130	1	a3ykQg4JzgTGzpyOcAmTGFdMrIYdKJWOnMlbmC5rHkI=	0	2	0.0125	0.00795	0.0001926	0
25669304566		6253231326	171	351652783	1	a3ykQg4JzgTGzpyOcAmTGFdMrIYdKJWOnMlbmC5rHkI=	0	2	0.0125	0.00795	0.0001926	0
25669304586		6253231326	172	2719155173	1	a3ykQg4JzgTGzpyOcAmTGFdMrIYdKJWOnMlbmC5rHkI=	0	2	0.0125	0.00795	0.0001926	0
25669304606		6253231326	173	2754612660	1	a3ykQg4JzgTGzpyOcAmTGFdMrIYdKJWOnMlbmC5rHkI=	0	2	0.0125	0.00795	0.0001926	0
25669304626		6253231326	174	4873178313	1	a3ykQg4JzgTGzpyOcAmTGFdMrIYdKJWOnMlbmC5rHkI=	0	2	0.0125	0.00795	0.0001926	0
25669304646		6253231326	175	3201506714	1	a3ykQg4JzgTGzpyOcAmTGFdMrIYdKJWOnMlbmC5rHkI=	0	2	0.0125	0.00795	0.0001926	0
25669304666		6253231326	176	3365986585	1	a3ykQg4JzgTGzpyOcAmTGFdMrIYdKJWOnMlbmC5rHkI=	0	2	0.0125	0.00795	0.0001926	0
25669304686		6253231326	177	284757848	1	a3ykQg4JzgTGzpyOcAmTGFdMrIYdKJWOnMlbmC5rHkI=	0	2	0.0125	0.00795	0.0001926	0
25669304706		6253231326	178	350027878	1	a3ykQg4JzgTGzpyOcAmTGFdMrIYdKJWOnMlbmC5rHkI=	0	2	0.0125	0.00795	0.0001926	0
25669304726		6253231326	179	929492959	1	a3ykQg4JzgTGzpyOcAmTGFdMrIYdKJWOnMlbmC5rHkI=	0	2	0.0125	0.00795	0.0001926	0
25669304746		6253231326	180	2497564769	1	a3ykQg4JzgTGzpyOcAmTGFdMrIYdKJWOnMlbmC5rHkI=	0	2	0.0125	0.00795	0.0001926	0
25669304766		6253231326	181	2616269955	1	a3ykQg4JzgTGzpyOcAmTGFdMrIYdKJWOnMlbmC5rHkI=	0	2	0.0125	0.00795	0.0001926	0
25669304786		6253231326	182	3660609678	1	a3ykQg4JzgTGzpyOcAmTGFdMrIYdKJWOnMlbmC5rHkI=	0	2	0.0125	0.00795	0.0001926	0
25669304806		6253231326	183	6564207	1	a3ykQg4JzgTGzpyOcAmTGFdMrIYdKJWOnMlbmC5rHkI=	0	2	0.0125	0.00795	0.0001926	0
25669304826		6253231326	184	48706600	1	a3ykQg4JzgTGzpyOcAmTGFdMrIYdKJWOnMlbmC5rHkI=	0	2	0.0125	0.00795	0.0001926	0
25669304846		6253231326	185	1329890255	1	a3ykQg4JzgTGzpyOcAmTGFdMrIYdKJWOnMlbmC5rHkI=	0	2	0.0125	0.00795	0.0001926	0
25669304866		6253231326	186	6565375	1	a3ykQg4JzgTGzpyOcAmTGFdMrIYdKJWOnMlbmC5rHkI=	0	2	0.0125	0.00795	0.0001926	0
25669304886		6253231326	187	1755147216	1	a3ykQg4JzgTGzpyOcAmTGFdMrIYdKJWOnMlbmC5rHkI=	0	2	0.0125	0.00795	0.0001926	0
25669304906		6253231326	188	8055690	1	a3ykQg4JzgTGzpyOcAmTGFdMrIYdKJWOnMlbmC5rHkI=	0	2	0.0125	0.00795	0.0001926	0
25669304926		6253231326	189	215146120	1	a3ykQg4JzgTGzpyOcAmTGFdMrIYdKJWOnMlbmC5rHkI=	0	2	0.0125	0.00795	0.0001926	0
25669304946		6253231326	190	1436373687	1	a3ykQg4JzgTGzpyOcAmTGFdMrIYdKJWOnMlbmC5rHkI=	0	2	0.0125	0.00795	0.0001926	0
25669304966		6253231326	191	1436532760	1	a3ykQg4JzgTGzpyOcAmTGFdMrIYdKJWOnMlbmC5rHkI=	0	2	0.0125	0.00795	0.0001926	0
25669304986		6253231326	192	4469351201	1	a3ykQg4JzgTGzpyOcAmTGFdMrIYdKJWOnMlbmC5rHkI=	0	2	0.0125	0.00795	0.0001926	0
25669305006		6253231326	193	38708762	1	a3ykQg4JzgTGzpyOcAmTGFdMrIYdKJWOnMlbmC5rHkI=	0	2	0.0125	0.00795	0.0001926	0
25669305026		6253231326	194	448765648	1	a3ykQg4JzgTGzpyOcAmTGFdMrIYdKJWOnMlbmC5rHkI=	0	2	0.0125	0.00795	0.0001926	0
25669305046		6253231326	195	474111017	1	a3ykQg4JzgTGzpyOcAmTGFdMrIYdKJWOnMlbmC5rHkI=	0	2	0.0125	0.00795	0.0001926	0
25669305066		6253231326	196	6565183	1	a3ykQg4JzgTGzpyOcAmTGFdMrIYdKJWOnMlbmC5rHkI=	0	2	0.0125	0.00795	0.0001926	0
25669305086		6253231326	197	257347040	1	a3ykQg4JzgTGzpyOcAmTGFdMrIYdKJWOnMlbmC5rHkI=	0	2	0.0125	0.00795	0.0001926	0
25669305106		6253231326	198	4477706993	1	a3ykQg4JzgTGzpyOcAmTGFdMrIYdKJWOnMlbmC5rHkI=	0	2	0.0125	0.00795	0.0001926	0
25669305126		6253231326	199	336055156	1	a3ykQg4JzgTGzpyOcAmTGFdMrIYdKJWOnMlbmC5rHkI=	0	2	0.0125	0.00795	0.0001926	0
25669305146		6253231326	200	463451053	1	a3ykQg4JzgTGzpyOcAmTGFdMrIYdKJWOnMlbmC5rHkI=	0	2	0.0125	0.00795	0.0001926	0
25669305166		6253231326	201	257337112	1	a3ykQg4JzgTGzpyOcAmTGFdMrIYdKJWOnMlbmC5rHkI=	0	2	0.0125	0.00795	0.0001926	0
25669305186		6253231326	202	605243817	1	a3ykQg4JzgTGzpyOcAmTGFdMrIYdKJWOnMlbmC5rHkI=	0	2	0.0125	0.00795	0.0001926	0
25669305206		6253231326	203	6567630	1	a3ykQg4JzgTGzpyOcAmTGFdMrIYdKJWOnMlbmC5rHkI=	0	2	0.0125	0.00795	0.0001926	0
25669305226		6253231326	204	1226248621	1	a3ykQg4JzgTGzpyOcAmTGFdMrIYdKJWOnMlbmC5rHkI=	0	2	0.0125	0.00795	0.0001926	0
25669305246		6253231326	205	6640666	1	a3ykQg4JzgTGzpyOcAmTGFdMrIYdKJWOnMlbmC5rHkI=	0	2	0.0125	0.00795	0.0001926	0
25669305266		6253231326	206	17004754	1	a3ykQg4JzgTGzpyOcAmTGFdMrIYdKJWOnMlbmC5rHkI=	0	2	0.0125	0.00795	0.0001926	0
25669305286		6253231326	207	1093207	1	a3ykQg4JzgTGzpyOcAmTGFdMrIYdKJWOnMlbmC5rHkI=	0	2	0.0125	0.00795	0.0001926	0
25669305306		6253231326	208	1272602	1	a3ykQg4JzgTGzpyOcAmTGFdMrIYdKJWOnMlbmC5rHkI=	0	2	0.0125	0.00795	0.0001926	0
25669305326		6253231326	209	336069332	1	a3ykQg4JzgTGzpyOcAmTGFdMrIYdKJWOnMlbmC5rHkI=	0	2	0.0125	0.00795	0.0001926	0
25669305346		6253231326	210	6565534	1	a3ykQg4JzgTGzpyOcAmTGFdMrIYdKJWOnMlbmC5rHkI=	0	2	0.0125	0.00795	0.0001926	0
25669305366		6253231326	211	317302923	1	a3ykQg4JzgTGzpyOcAmTGFdMrIYdKJWOnMlbmC5rHkI=	0	2	0.0125	0.00795	0.0001926	0
25669305386		6253231326	212	351640488	1	a3ykQg4JzgTGzpyOcAmTGFdMrIYdKJWOnMlbmC5rHkI=	0	2	0.0125	0.00795	0.0001926	0
25669305406		6253231326	213	682855	1	a3ykQg4JzgTGzpyOcAmTGFdMrIYdKJWOnMlbmC5rHkI=	0	2	0.0125	0.00795	0.0001926	0
25669305426		6253231326	214	257345416	1	a3ykQg4JzgTGzpyOcAmTGFdMrIYdKJWOnMlbmC5rHkI=	0	2	0.0125	0.00795	0.0001926	0
25669305446		6253231326	215	3600923737	1	a3ykQg4JzgTGzpyOcAmTGFdMrIYdKJWOnMlbmC5rHkI=	0	2	0.0125	0.00795	0.0001926	0
25669305466		6253231326	216	6640653	1	a3ykQg4JzgTGzpyOcAmTGFdMrIYdKJWOnMlbmC5rHkI=	0	2	0.0125	0.00795	0.0001926	0
25669305486		6253231326	217	97959436	1	a3ykQg4JzgTGzpyOcAmTGFdMrIYdKJWOnMlbmC5rHkI=	0	2	0.0125	0.00795	0.0001926	0
25669305506		6253231326	218	4478467033	1	a3ykQg4JzgTGzpyOcAmTGFdMrIYdKJWOnMlbmC5rHkI=	0	2	0.0125	0.00795	0.0001926	0
25669305526		6253231326	219	1270075	1	a3ykQg4JzgTGzpyOcAmTGFdMrIYdKJWOnMlbmC5rHkI=	0	2	0.0125	0.00795	0.0001926	0
25669305546		6253231326	220	38656107	1	a3ykQg4JzgTGzpyOcAmTGFdMrIYdKJWOnMlbmC5rHkI=	0	2	0.0125	0.00795	0.0001926	0
25669305566		6253231326	221	451283682	1	a3ykQg4JzgTGzpyOcAmTGFdMrIYdKJWOnMlbmC5rHkI=	0	2	0.0125	0.00795	0.0001926	0
25669305586		6253231326	222	766862010	1	a3ykQg4JzgTGzpyOcAmTGFdMrIYdKJWOnMlbmC5rHkI=	0	2	0.0125	0.00795	0.0001926	0
25669305606		6253231326	223	1436369865	1	a3ykQg4JzgTGzpyOcAmTGFdMrIYdKJWOnMlbmC5rHkI=	0	2	0.0125	0.00795	0.0001926	0
25669305626		6253231326	224	3463806402	1	a3ykQg4JzgTGzpyOcAmTGFdMrIYdKJWOnMlbmC5rHkI=	0	2	0.0125	0.00795	0.0001926	0
25669305646		6253231326	225	323143573	1	a3ykQg4JzgTGzpyOcAmTGFdMrIYdKJWOnMlbmC5rHkI=	0	2	0.0125	0.00795	0.0001926	0
25669305666		6253231326	226	317477913	1	a3ykQg4JzgTGzpyOcAmTGFdMrIYdKJWOnMlbmC5rHkI=	0	2	0.0125	0.00795	0.0001926	0
25669305686		6253231326	227	766874880	1	a3ykQg4JzgTGzpyOcAmTGFdMrIYdKJWOnMlbmC5rHkI=	0	2	0.0125	0.00795	0.0001926	0
25669305706		6253231326	228	1436350719	1	a3ykQg4JzgTGzpyOcAmTGFdMrIYdKJWOnMlbmC5rHkI=	0	2	0.0125	0.00795	0.0001926	0
25669305726		6253231326	229	2670720532	1	a3ykQg4JzgTGzpyOcAmTGFdMrIYdKJWOnMlbmC5rHkI=	0	2	0.0125	0.00795	0.0001926	0
25669305746		6253231326	230	6566545	1	a3ykQg4JzgTGzpyOcAmTGFdMrIYdKJWOnMlbmC5rHkI=	0	2	0.0125	0.00795	0.0001926	0
25669305766		6253231326	231	3605370291	1	a3ykQg4JzgTGzpyOcAmTGFdMrIYdKJWOnMlbmC5rHkI=	0	2	0.0125	0.00795	0.0001926	0
25669305786		6253231326	232	336030350	1	a3ykQg4JzgTGzpyOcAmTGFdMrIYdKJWOnMlbmC5rHkI=	0	2	0.0125	0.00795	0.0001926	0
25669305806		6253231326	233	257338229	1	a3ykQg4JzgTGzpyOcAmTGFdMrIYdKJWOnMlbmC5rHkI=	0	2	0.0125	0.00795	0.0001926	0
25669305826		6253231326	234	554342893	1	a3ykQg4JzgTGzpyOcAmTGFdMrIYdKJWOnMlbmC5rHkI=	0	2	0.0125	0.00795	0.0001926	0
25669305846		6253231326	235	317497341	1	a3ykQg4JzgTGzpyOcAmTGFdMrIYdKJWOnMlbmC5rHkI=	0	2	0.0125	0.00795	0.0001926	0
25669305866		6253231326	236	1272611	1	a3ykQg4JzgTGzpyOcAmTGFdMrIYdKJWOnMlbmC5rHkI=	0	2	0.0125	0.00795	0.0001926	0
25669305886		6253231326	237	5782512	1	a3ykQg4JzgTGzpyOcAmTGFdMrIYdKJWOnMlbmC5rHkI=	0	2	0.0125	0.00795	0.0001926	0
25669305906		6253231326	238	337872685	1	a3ykQg4JzgTGzpyOcAmTGFdMrIYdKJWOnMlbmC5rHkI=	0	2	0.0125	0.00795	0.0001926	0
25669305926		6253231326	239	436889144	1	a3ykQg4JzgTGzpyOcAmTGFdMrIYdKJWOnMlbmC5rHkI=	0	2	0.0125	0.00795	0.0001926	0
25669305946		6253231326	240	336047702	1	a3ykQg4JzgTGzpyOcAmTGFdMrIYdKJWOnMlbmC5rHkI=	0	2	0.0125	0.00795	0.0001926	0
25669305966		6253231326	241	699824091	1	a3ykQg4JzgTGzpyOcAmTGFdMrIYdKJWOnMlbmC5rHkI=	0	2	0.0125	0.00795	0.0001926	0
25669305986		6253231326	242	1436331346	1	a3ykQg4JzgTGzpyOcAmTGFdMrIYdKJWOnMlbmC5rHkI=	0	2	0.0125	0.00795	0.0001926	0
25669306006		6253231326	243	38699454	1	a3ykQg4JzgTGzpyOcAmTGFdMrIYdKJWOnMlbmC5rHkI=	0	2	0.0125	0.00795	0.0001926	0
25669306026		6253231326	244	1270168	1	a3ykQg4JzgTGzpyOcAmTGFdMrIYdKJWOnMlbmC5rHkI=	0	2	0.0125	0.00795	0.0001926	0
25669306052		6253231326	245	2849391	1	a3ykQg4JzgTGzpyOcAmTGFdMrIYdKJWOnMlbmC5rHkI=	0	2	0.0125	0.00795	0.0001926	0
25669306077		6253231326	246	451268260	1	a3ykQg4JzgTGzpyOcAmTGFdMrIYdKJWOnMlbmC5rHkI=	0	2	0.0125	0.00795	0.0001926	0
25669306097		6253231326	247	567336	1	a3ykQg4JzgTGzpyOcAmTGFdMrIYdKJWOnMlbmC5rHkI=	0	2	0.0125	0.00795	0.0001926	0
25669306117		6253231326	248	4631874509	1	a3ykQg4JzgTGzpyOcAmTGFdMrIYdKJWOnMlbmC5rHkI=	0	2	0.0125	0.00795	0.0001926	0
25669306137		6253231326	249	336061466	1	a3ykQg4JzgTGzpyOcAmTGFdMrIYdKJWOnMlbmC5rHkI=	0	2	0.0125	0.00795	0.0001926	0
25669306157		6253231326	250	3602157820	1	a3ykQg4JzgTGzpyOcAmTGFdMrIYdKJWOnMlbmC5rHkI=	0	2	0.0125	0.00795	0.0001926	0
25669306177		6253231326	251	1094234	1	a3ykQg4JzgTGzpyOcAmTGFdMrIYdKJWOnMlbmC5rHkI=	0	2	0.0125	0.00795	0.0001926	0
25669306197		6253231326	252	1270415	1	a3ykQg4JzgTGzpyOcAmTGFdMrIYdKJWOnMlbmC5rHkI=	0	2	0.0125	0.00795	0.0001926	0
25669306217		6253231326	253	227456200	1	a3ykQg4JzgTGzpyOcAmTGFdMrIYdKJWOnMlbmC5rHkI=	0	2	0.0125	0.00795	0.0001926	0
25669306237		6253231326	254	491491871	1	a3ykQg4JzgTGzpyOcAmTGFdMrIYdKJWOnMlbmC5rHkI=	0	2	0.0125	0.00795	0.0001926	0
25669306257		6253231326	255	2543650960	1	a3ykQg4JzgTGzpyOcAmTGFdMrIYdKJWOnMlbmC5rHkI=	0	2	0.0125	0.00795	0.0001926	0
25669306277		6253231326	256	6607978	1	a3ykQg4JzgTGzpyOcAmTGFdMrIYdKJWOnMlbmC5rHkI=	0	2	0.0125	0.00795	0.0001926	0
25669306297		6253231326	257	370132118	1	a3ykQg4JzgTGzpyOcAmTGFdMrIYdKJWOnMlbmC5rHkI=	0	2	0.0125	0.00795	0.0001926	0
25669306317		6253231326	258	3938828886	1	a3ykQg4JzgTGzpyOcAmTGFdMrIYdKJWOnMlbmC5rHkI=	0	2	0.0125	0.00795	0.0001926	0
25669306337		6253231326	259	4469979301	1	a3ykQg4JzgTGzpyOcAmTGFdMrIYdKJWOnMlbmC5rHkI=	0	2	0.0125	0.00795	0.0001926	0
25669306357		6253231326	260	4820093460	1	a3ykQg4JzgTGzpyOcAmTGFdMrIYdKJWOnMlbmC5rHkI=	0	2	0.0125	0.00795	0.0001926	0
25669306437		6253231326	261	854775874	1	a3ykQg4JzgTGzpyOcAmTGFdMrIYdKJWOnMlbmC5rHkI=	0	2	0.0125	0.00795	0.0001926	0
25669306471		6253231326	262	2796978831	1	a3ykQg4JzgTGzpyOcAmTGFdMrIYdKJWOnMlbmC5rHkI=	0	2	0.0125	0.00795	0.0001926	0
25669306491		6253231326	263	7780786	1	a3ykQg4JzgTGzpyOcAmTGFdMrIYdKJWOnMlbmC5rHkI=	0	2	0.0125	0.00795	0.0001926	0
25669306511		6253231326	264	336021533	1	a3ykQg4JzgTGzpyOcAmTGFdMrIYdKJWOnMlbmC5rHkI=	0	2	0.0125	0.00795	0.0001926	0
25669306531		6253231326	265	4478515134	1	a3ykQg4JzgTGzpyOcAmTGFdMrIYdKJWOnMlbmC5rHkI=	0	2	0.0125	0.00795	0.0001926	0
25669306551		6253231326	266	4820031883	1	a3ykQg4JzgTGzpyOcAmTGFdMrIYdKJWOnMlbmC5rHkI=	0	2	0.0125	0.00795	0.0001926	0
25669306571		6253231326	267	6567824	1	a3ykQg4JzgTGzpyOcAmTGFdMrIYdKJWOnMlbmC5rHkI=	0	2	0.0125	0.00795	0.0001926	0
25669306591		6253231326	268	4820140717	1	a3ykQg4JzgTGzpyOcAmTGFdMrIYdKJWOnMlbmC5rHkI=	0	2	0.0125	0.00795	0.0001926	0
25669306611		6253231326	269	1271732	1	a3ykQg4JzgTGzpyOcAmTGFdMrIYdKJWOnMlbmC5rHkI=	0	2	0.0125	0.00795	0.0001926	0
25669306631		6253231326	270	257330888	1	a3ykQg4JzgTGzpyOcAmTGFdMrIYdKJWOnMlbmC5rHkI=	0	2	0.0125	0.00795	0.0001926	0
25669306651		6253231326	271	3718608226	1	a3ykQg4JzgTGzpyOcAmTGFdMrIYdKJWOnMlbmC5rHkI=	0	2	0.0125	0.00795	0.0001926	0
25669306671		6253231326	272	4134153688	1	a3ykQg4JzgTGzpyOcAmTGFdMrIYdKJWOnMlbmC5rHkI=	0	2	0.0125	0.00795	0.0001926	0
25669306691		6253231326	273	1271893	1	a3ykQg4JzgTGzpyOcAmTGFdMrIYdKJWOnMlbmC5rHkI=	0	2	0.0125	0.00795	0.0001926	0
25669306711		6253231326	274	1313142582	1	a3ykQg4JzgTGzpyOcAmTGFdMrIYdKJWOnMlbmC5rHkI=	0	2	0.0125	0.00795	0.0001926	0
25669306731		6253231326	275	3660048682	1	a3ykQg4JzgTGzpyOcAmTGFdMrIYdKJWOnMlbmC5rHkI=	0	2	0.0125	0.00795	0.0001926	0
25669306751		6253231326	276	613875734	1	a3ykQg4JzgTGzpyOcAmTGFdMrIYdKJWOnMlbmC5rHkI=	0	2	0.0125	0.00795	0.0001926	0
25669306771		6253231326	277	3648243342	1	a3ykQg4JzgTGzpyOcAmTGFdMrIYdKJWOnMlbmC5rHkI=	0	2	0.0125	0.00795	0.0001926	0
25669306791		6253231326	278	1429596087	1	a3ykQg4JzgTGzpyOcAmTGFdMrIYdKJWOnMlbmC5rHkI=	0	2	0.0125	0.00795	0.0001926	0
25669306811		6253231326	279	765606	1	a3ykQg4JzgTGzpyOcAmTGFdMrIYdKJWOnMlbmC5rHkI=	0	2	0.0125	0.00795	0.0001926	0
25669306831		6253231326	280	381139	1	a3ykQg4JzgTGzpyOcAmTGFdMrIYdKJWOnMlbmC5rHkI=	0	2	0.0125	0.00795	0.0001926	0
25669306851		6253231326	281	765684	1	a3ykQg4JzgTGzpyOcAmTGFdMrIYdKJWOnMlbmC5rHkI=	0	2	0.0125	0.00795	0.0001926	0
25669306871		6253231326	282	351620495	1	a3ykQg4JzgTGzpyOcAmTGFdMrIYdKJWOnMlbmC5rHkI=	0	2	0.0125	0.00795	0.0001926	0
25669306891		6253231326	283	8055714	1	a3ykQg4JzgTGzpyOcAmTGFdMrIYdKJWOnMlbmC5rHkI=	0	2	0.0125	0.00795	0.0001926	0
25669306911		6253231326	284	171325483	1	a3ykQg4JzgTGzpyOcAmTGFdMrIYdKJWOnMlbmC5rHkI=	0	2	0.0125	0.00795	0.0001926	0
25669306931		6253231326	285	3829186	1	a3ykQg4JzgTGzpyOcAmTGFdMrIYdKJWOnMlbmC5rHkI=	0	2	0.0125	0.00795	0.0001926	0
25669306951		6253231326	286	724625	1	a3ykQg4JzgTGzpyOcAmTGFdMrIYdKJWOnMlbmC5rHkI=	0	2	0.0125	0.00795	0.0001926	0
25669306971		6253231326	287	1439829698	1	a3ykQg4JzgTGzpyOcAmTGFdMrIYdKJWOnMlbmC5rHkI=	0	2	0.0125	0.00795	0.0001926	0
25669306991		6253231326	288	2850410	1	a3ykQg4JzgTGzpyOcAmTGFdMrIYdKJWOnMlbmC5rHkI=	0	2	0.0125	0.00795	0.0001926	0
25669307011		6253231326	289	431072924	1	a3ykQg4JzgTGzpyOcAmTGFdMrIYdKJWOnMlbmC5rHkI=	0	2	0.0125	0.00795	0.0001926	0
25669307031		6253231326	290	7776610	1	a3ykQg4JzgTGzpyOcAmTGFdMrIYdKJWOnMlbmC5rHkI=	0	2	0.0125	0.00795	0.0001926	0
25669307051		6253231326	291	1515392980	1	a3ykQg4JzgTGzpyOcAmTGFdMrIYdKJWOnMlbmC5rHkI=	0	2	0.0125	0.00795	0.0001926	0
25669307071		6253231326	292	6566397	1	a3ykQg4JzgTGzpyOcAmTGFdMrIYdKJWOnMlbmC5rHkI=	0	2	0.0125	0.00795	0.0001926	0
25669307091		6253231326	293	208971058	1	a3ykQg4JzgTGzpyOcAmTGFdMrIYdKJWOnMlbmC5rHkI=	0	2	0.0125	0.00795	0.0001926	0
25669307111		6253231326	294	4873114565	1	a3ykQg4JzgTGzpyOcAmTGFdMrIYdKJWOnMlbmC5rHkI=	0	2	0.0125	0.00795	0.0001926	0
25669307131		6253231326	295	1270173	1	a3ykQg4JzgTGzpyOcAmTGFdMrIYdKJWOnMlbmC5rHkI=	0	2	0.0125	0.00795	0.0001926	0
25669307151		6253231326	296	351642732	1	a3ykQg4JzgTGzpyOcAmTGFdMrIYdKJWOnMlbmC5rHkI=	0	2	0.0125	0.00795	0.0001926	0
25669307171		6253231326	297	341341652	1	a3ykQg4JzgTGzpyOcAmTGFdMrIYdKJWOnMlbmC5rHkI=	0	2	0.0125	0.00795	0.0001926	0
25669307192		6253231326	298	979141	1	a3ykQg4JzgTGzpyOcAmTGFdMrIYdKJWOnMlbmC5rHkI=	0	2	0.0125	0.00795	0.0001926	0
25669307212		6253231326	299	294794491	1	a3ykQg4JzgTGzpyOcAmTGFdMrIYdKJWOnMlbmC5rHkI=	0	2	0.0125	0.00795	0.0001926	0
25669307232		6253231326	300	336061825	1	a3ykQg4JzgTGzpyOcAmTGFdMrIYdKJWOnMlbmC5rHkI=	0	2	0.0125	0.00795	0.0001926	0
25669307252		6253231326	301	449748578	1	a3ykQg4JzgTGzpyOcAmTGFdMrIYdKJWOnMlbmC5rHkI=	0	2	0.0125	0.00795	0.0001926	0
25669307272		6253231326	302	1436828557	1	a3ykQg4JzgTGzpyOcAmTGFdMrIYdKJWOnMlbmC5rHkI=	0	2	0.0125	0.00795	0.0001926	0
25669307292		6253231326	303	4182978955	1	a3ykQg4JzgTGzpyOcAmTGFdMrIYdKJWOnMlbmC5rHkI=	0	2	0.0125	0.00795	0.0001926	0
25669307312		6253231326	304	1273532	1	a3ykQg4JzgTGzpyOcAmTGFdMrIYdKJWOnMlbmC5rHkI=	0	2	0.0125	0.00795	0.0001926	0
25669307332		6253231326	305	372630265	1	a3ykQg4JzgTGzpyOcAmTGFdMrIYdKJWOnMlbmC5rHkI=	0	2	0.0125	0.00795	0.0001926	0
25669307352		6253231326	306	1436683724	1	a3ykQg4JzgTGzpyOcAmTGFdMrIYdKJWOnMlbmC5rHkI=	0	2	0.0125	0.00795	0.0001926	0
25669307372		6253231326	307	207916233	1	a3ykQg4JzgTGzpyOcAmTGFdMrIYdKJWOnMlbmC5rHkI=	0	2	0.0125	0.00795	0.0001926	0
25669307392		6253231326	308	4476641148	1	a3ykQg4JzgTGzpyOcAmTGFdMrIYdKJWOnMlbmC5rHkI=	0	2	0.0125	0.00795	0.0001926	0
25669307412		6253231326	309	3550179949	1	a3ykQg4JzgTGzpyOcAmTGFdMrIYdKJWOnMlbmC5rHkI=	0	2	0.0125	0.00795	0.0001926	0
25669307432		6253231326	310	1273845	1	a3ykQg4JzgTGzpyOcAmTGFdMrIYdKJWOnMlbmC5rHkI=	0	2	0.0125	0.00795	0.0001926	0
25669307452		6253231326	311	227436327	1	a3ykQg4JzgTGzpyOcAmTGFdMrIYdKJWOnMlbmC5rHkI=	0	2	0.0125	0.00795	0.0001926	0
25669307472		6253231326	312	1301975	1	a3ykQg4JzgTGzpyOcAmTGFdMrIYdKJWOnMlbmC5rHkI=	0	2	0.0125	0.00795	0.0001926	0
25669307492		6253231326	313	257500738	1	a3ykQg4JzgTGzpyOcAmTGFdMrIYdKJWOnMlbmC5rHkI=	0	2	0.0125	0.00795	0.0001926	0
25669307512		6253231326	314	400639466	1	a3ykQg4JzgTGzpyOcAmTGFdMrIYdKJWOnMlbmC5rHkI=	0	2	0.0125	0.00795	0.0001926	0
25669307532		6253231326	315	448781616	1	a3ykQg4JzgTGzpyOcAmTGFdMrIYdKJWOnMlbmC5rHkI=	0	2	0.0125	0.00795	0.0001926	0
25669307552		6253231326	316	854245616	1	a3ykQg4JzgTGzpyOcAmTGFdMrIYdKJWOnMlbmC5rHkI=	0	2	0.0125	0.00795	0.0001926	0
25669307572		6253231326	317	1439356567	1	a3ykQg4JzgTGzpyOcAmTGFdMrIYdKJWOnMlbmC5rHkI=	0	2	0.0125	0.00795	0.0001926	0
25669307592		6253231326	318	904166	1	a3ykQg4JzgTGzpyOcAmTGFdMrIYdKJWOnMlbmC5rHkI=	0	2	0.0125	0.00795	0.0001926	0
25669307612		6253231326	319	400426614	1	a3ykQg4JzgTGzpyOcAmTGFdMrIYdKJWOnMlbmC5rHkI=	0	2	0.0125	0.00795	0.0001926	0
25669307632		6253231326	320	294973711	1	a3ykQg4JzgTGzpyOcAmTGFdMrIYdKJWOnMlbmC5rHkI=	0	2	0.0125	0.00795	0.0001926	0
25669307652		6253231326	321	717762	1	a3ykQg4JzgTGzpyOcAmTGFdMrIYdKJWOnMlbmC5rHkI=	0	2	0.0125	0.00795	0.0001926	0
25669307672		6253231326	322	336061703	1	a3ykQg4JzgTGzpyOcAmTGFdMrIYdKJWOnMlbmC5rHkI=	0	2	0.0125	0.00795	0.0001926	0
25669307692		6253231326	323	6565002	1	a3ykQg4JzgTGzpyOcAmTGFdMrIYdKJWOnMlbmC5rHkI=	0	2	0.0125	0.00795	0.0001926	0
25669307712		6253231326	324	257349213	1	a3ykQg4JzgTGzpyOcAmTGFdMrIYdKJWOnMlbmC5rHkI=	0	2	0.0125	0.00795	0.0001926	0
25669307732		6253231326	325	257406599	1	a3ykQg4JzgTGzpyOcAmTGFdMrIYdKJWOnMlbmC5rHkI=	0	2	0.0125	0.00795	0.0001926	0
25669307752		6253231326	326	382734959	1	a3ykQg4JzgTGzpyOcAmTGFdMrIYdKJWOnMlbmC5rHkI=	0	2	0.0125	0.00795	0.0001926	0
25669307772		6253231326	327	4304150309	1	a3ykQg4JzgTGzpyOcAmTGFdMrIYdKJWOnMlbmC5rHkI=	0	2	0.0125	0.00795	0.0001926	0
25669307792		6253231326	328	421565	1	a3ykQg4JzgTGzpyOcAmTGFdMrIYdKJWOnMlbmC5rHkI=	0	2	0.0125	0.00795	0.0001926	0
25669307812		6253231326	329	30789466	1	a3ykQg4JzgTGzpyOcAmTGFdMrIYdKJWOnMlbmC5rHkI=	0	2	0.0125	0.00795	0.0001926	0
25669307832		6253231326	330	317486378	1	a3ykQg4JzgTGzpyOcAmTGFdMrIYdKJWOnMlbmC5rHkI=	0	2	0.0125	0.00795	0.0001926	0
25669307852		6253231326	331	257338191	1	a3ykQg4JzgTGzpyOcAmTGFdMrIYdKJWOnMlbmC5rHkI=	0	2	0.0125	0.00795	0.0001926	0
25669307872		6253231326	332	3550509982	1	a3ykQg4JzgTGzpyOcAmTGFdMrIYdKJWOnMlbmC5rHkI=	0	2	0.0125	0.00795	0.0001926	0
25669307892		6253231326	333	38664350	1	a3ykQg4JzgTGzpyOcAmTGFdMrIYdKJWOnMlbmC5rHkI=	0	2	0.0125	0.00795	0.0001926	0
25669307912		6253231326	334	308077012	1	a3ykQg4JzgTGzpyOcAmTGFdMrIYdKJWOnMlbmC5rHkI=	0	2	0.0125	0.00795	0.0001926	0
25669307932		6253231326	335	63690154	1	a3ykQg4JzgTGzpyOcAmTGFdMrIYdKJWOnMlbmC5rHkI=	0	2	0.0125	0.00795	0.0001926	0
25669307952		6253231326	336	5788685	1	a3ykQg4JzgTGzpyOcAmTGFdMrIYdKJWOnMlbmC5rHkI=	0	2	0.0125	0.00795	0.0001926	0
25669307972		6253231326	337	5796666	1	a3ykQg4JzgTGzpyOcAmTGFdMrIYdKJWOnMlbmC5rHkI=	0	2	0.0125	0.00795	0.0001926	0
25669307992		6253231326	338	1093077	1	a3ykQg4JzgTGzpyOcAmTGFdMrIYdKJWOnMlbmC5rHkI=	0	2	0.0125	0.00795	0.0001926	0
25669308012		6253231326	339	257348892	1	a3ykQg4JzgTGzpyOcAmTGFdMrIYdKJWOnMlbmC5rHkI=	0	2	0.0125	0.00795	0.0001926	0
25669308032		6253231326	340	1093742	1	a3ykQg4JzgTGzpyOcAmTGFdMrIYdKJWOnMlbmC5rHkI=	0	2	0.0125	0.00795	0.0001926	0
25669308052		6253231326	341	318412479	1	a3ykQg4JzgTGzpyOcAmTGFdMrIYdKJWOnMlbmC5rHkI=	0	2	0.0125	0.00795	0.0001926	0
25669308072		6253231326	342	2441406994	1	a3ykQg4JzgTGzpyOcAmTGFdMrIYdKJWOnMlbmC5rHkI=	0	2	0.0125	0.00795	0.0001926	0
25669308092		6253231326	343	905636	1	a3ykQg4JzgTGzpyOcAmTGFdMrIYdKJWOnMlbmC5rHkI=	0	2	0.0125	0.00795	0.0001926	0
25669308112		6253231326	344	284800611	1	a3ykQg4JzgTGzpyOcAmTGFdMrIYdKJWOnMlbmC5rHkI=	0	2	0.0125	0.00795	0.0001926	0
25669308132		6253231326	345	6640637	1	a3ykQg4JzgTGzpyOcAmTGFdMrIYdKJWOnMlbmC5rHkI=	0	2	0.0125	0.00795	0.0001926	0
25669308152		6253231326	346	8058563	1	a3ykQg4JzgTGzpyOcAmTGFdMrIYdKJWOnMlbmC5rHkI=	0	2	0.0125	0.00795	0.0001926	0
25669308172		6253231326	347	3311399610	1	a3ykQg4JzgTGzpyOcAmTGFdMrIYdKJWOnMlbmC5rHkI=	0	2	0.0125	0.00795	0.0001926	0
25669308192		6253231326	348	3811519569	1	a3ykQg4JzgTGzpyOcAmTGFdMrIYdKJWOnMlbmC5rHkI=	0	2	0.0125	0.00795	0.0001926	0
25669308212		6253231326	349	257329846	1	a3ykQg4JzgTGzpyOcAmTGFdMrIYdKJWOnMlbmC5rHkI=	0	2	0.0125	0.00795	0.0001926	0
25669308232		6253231326	350	4477658597	1	a3ykQg4JzgTGzpyOcAmTGFdMrIYdKJWOnMlbmC5rHkI=	0	2	0.0125	0.00795	0.0001926	0
25669308252		6253231326	351	1436530746	1	a3ykQg4JzgTGzpyOcAmTGFdMrIYdKJWOnMlbmC5rHkI=	0	2	0.0125	0.00795	0.0001926	0
25669308272		6253231326	352	16915975	1	a3ykQg4JzgTGzpyOcAmTGFdMrIYdKJWOnMlbmC5rHkI=	0	2	0.0125	0.00795	0.0001926	0
25669308292		6253231326	353	280018672	1	a3ykQg4JzgTGzpyOcAmTGFdMrIYdKJWOnMlbmC5rHkI=	0	2	0.0125	0.00795	0.0001926	0
25669308312		6253231326	354	317807865	1	a3ykQg4JzgTGzpyOcAmTGFdMrIYdKJWOnMlbmC5rHkI=	0	2	0.0125	0.00795	0.0001926	0
25669308332		6253231326	355	317488461	1	a3ykQg4JzgTGzpyOcAmTGFdMrIYdKJWOnMlbmC5rHkI=	0	2	0.0125	0.00795	0.0001926	0
25669308352		6253231326	356	2347177550	1	a3ykQg4JzgTGzpyOcAmTGFdMrIYdKJWOnMlbmC5rHkI=	0	2	0.0125	0.00795	0.0001926	0
25669308372		6253231326	357	4302673458	1	a3ykQg4JzgTGzpyOcAmTGFdMrIYdKJWOnMlbmC5rHkI=	0	2	0.0125	0.00795	0.0001926	0
25669308392		6253231326	358	16918765	1	a3ykQg4JzgTGzpyOcAmTGFdMrIYdKJWOnMlbmC5rHkI=	0	2	0.0125	0.00795	0.0001926	0
25669308412		6253231326	359	317471658	1	a3ykQg4JzgTGzpyOcAmTGFdMrIYdKJWOnMlbmC5rHkI=	0	2	0.0125	0.00795	0.0001926	0
25669308432		6253231326	360	317477914	1	a3ykQg4JzgTGzpyOcAmTGFdMrIYdKJWOnMlbmC5rHkI=	0	2	0.0125	0.00795	0.0001926	0
25669308452		6253231326	361	7753127	1	a3ykQg4JzgTGzpyOcAmTGFdMrIYdKJWOnMlbmC5rHkI=	0	2	0.0125	0.00795	0.0001926	0
25669308472		6253231326	362	38637371	1	a3ykQg4JzgTGzpyOcAmTGFdMrIYdKJWOnMlbmC5rHkI=	0	2	0.0125	0.00795	0.0001926	0
25669308492		6253231326	363	336033795	1	a3ykQg4JzgTGzpyOcAmTGFdMrIYdKJWOnMlbmC5rHkI=	0	2	0.0125	0.00795	0.0001926	0
25669308512		6253231326	364	61020120	1	a3ykQg4JzgTGzpyOcAmTGFdMrIYdKJWOnMlbmC5rHkI=	0	2	0.0125	0.00795	0.0001926	0
25669308532		6253231326	365	317472646	1	a3ykQg4JzgTGzpyOcAmTGFdMrIYdKJWOnMlbmC5rHkI=	0	2	0.0125	0.00795	0.0001926	0
25669308552		6253231326	366	4802479866	1	a3ykQg4JzgTGzpyOcAmTGFdMrIYdKJWOnMlbmC5rHkI=	0	2	0.0125	0.00795	0.0001926	0
25669308572		6253231326	367	207776314	1	a3ykQg4JzgTGzpyOcAmTGFdMrIYdKJWOnMlbmC5rHkI=	0	2	0.0125	0.00795	0.0001926	0
25669308592		6253231326	368	345294278	1	a3ykQg4JzgTGzpyOcAmTGFdMrIYdKJWOnMlbmC5rHkI=	0	2	0.0125	0.00795	0.0001926	0
25669308612		6253231326	369	539069560	1	a3ykQg4JzgTGzpyOcAmTGFdMrIYdKJWOnMlbmC5rHkI=	0	2	0.0125	0.00795	0.0001926	0
25669308632		6253231326	370	336021511	1	a3ykQg4JzgTGzpyOcAmTGFdMrIYdKJWOnMlbmC5rHkI=	0	2	0.0125	0.00795	0.0001926	0
25669308652		6253231326	371	336047634	1	a3ykQg4JzgTGzpyOcAmTGFdMrIYdKJWOnMlbmC5rHkI=	0	2	0.0125	0.00795	0.0001926	0
25669308672		6253231326	372	4802491044	1	a3ykQg4JzgTGzpyOcAmTGFdMrIYdKJWOnMlbmC5rHkI=	0	2	0.0125	0.00795	0.0001926	0
25669308692		6253231326	373	4111979903	1	a3ykQg4JzgTGzpyOcAmTGFdMrIYdKJWOnMlbmC5rHkI=	0	2	0.0125	0.00795	0.0001926	0
25669308712		6253231326	374	1095472	1	a3ykQg4JzgTGzpyOcAmTGFdMrIYdKJWOnMlbmC5rHkI=	0	2	0.0125	0.00795	0.0001926	0
25669308732		6253231326	375	292310966	1	a3ykQg4JzgTGzpyOcAmTGFdMrIYdKJWOnMlbmC5rHkI=	0	2	0.0125	0.00795	0.0001926	0
25669308752		6253231326	376	4469979560	1	a3ykQg4JzgTGzpyOcAmTGFdMrIYdKJWOnMlbmC5rHkI=	0	2	0.0125	0.00795	0.0001926	0
25669308772		6253231326	377	340897429	1	a3ykQg4JzgTGzpyOcAmTGFdMrIYdKJWOnMlbmC5rHkI=	0	2	0.0125	0.00795	0.0001926	0
25669308792		6253231326	378	7777936	1	a3ykQg4JzgTGzpyOcAmTGFdMrIYdKJWOnMlbmC5rHkI=	0	2	0.0125	0.00795	0.0001926	0
25669308812		6253231326	379	7777794	1	a3ykQg4JzgTGzpyOcAmTGFdMrIYdKJWOnMlbmC5rHkI=	0	2	0.0125	0.00795	0.0001926	0
25669308832		6253231326	380	537747028	1	a3ykQg4JzgTGzpyOcAmTGFdMrIYdKJWOnMlbmC5rHkI=	0	2	0.0125	0.00795	0.0001926	0
25669308852		6253231326	381	16916847	1	a3ykQg4JzgTGzpyOcAmTGFdMrIYdKJWOnMlbmC5rHkI=	0	2	0.0125	0.00795	0.0001926	0
25669308872		6253231326	382	3463243153	1	a3ykQg4JzgTGzpyOcAmTGFdMrIYdKJWOnMlbmC5rHkI=	0	2	0.0125	0.00795	0.0001926	0
25669308892		6253231326	383	345287259	1	a3ykQg4JzgTGzpyOcAmTGFdMrIYdKJWOnMlbmC5rHkI=	0	2	0.0125	0.00795	0.0001926	0
25669308912		6253231326	384	903481	1	a3ykQg4JzgTGzpyOcAmTGFdMrIYdKJWOnMlbmC5rHkI=	0	2	0.0125	0.00795	0.0001926	0
25669308932		6253231326	385	4842134203	1	a3ykQg4JzgTGzpyOcAmTGFdMrIYdKJWOnMlbmC5rHkI=	0	2	0.0125	0.00795	0.0001926	0
25669308952		6253231326	386	3640980664	1	a3ykQg4JzgTGzpyOcAmTGFdMrIYdKJWOnMlbmC5rHkI=	0	2	0.0125	0.00795	0.0001926	0
25669308972		6253231326	387	3895076123	1	a3ykQg4JzgTGzpyOcAmTGFdMrIYdKJWOnMlbmC5rHkI=	0	2	0.0125	0.00795	0.0001926	0
25669308992		6253231326	388	800615352	1	a3ykQg4JzgTGzpyOcAmTGFdMrIYdKJWOnMlbmC5rHkI=	0	2	0.0125	0.00795	0.0001926	0
25669309012		6253231326	389	1302394	1	a3ykQg4JzgTGzpyOcAmTGFdMrIYdKJWOnMlbmC5rHkI=	0	2	0.0125	0.00795	0.0001926	0
25669309032		6253231326	390	3890308981	1	a3ykQg4JzgTGzpyOcAmTGFdMrIYdKJWOnMlbmC5rHkI=	0	2	0.0125	0.00795	0.0001926	0
25669309052		6253231326	391	3338579772	1	a3ykQg4JzgTGzpyOcAmTGFdMrIYdKJWOnMlbmC5rHkI=	0	2	0.0125	0.00795	0.0001926	0
25669309072		6253231326	392	3305872432	1	a3ykQg4JzgTGzpyOcAmTGFdMrIYdKJWOnMlbmC5rHkI=	0	2	0.0125	0.00795	0.0001926	0
25669309080		6253231326	393	866714938	1	a3ykQg4JzgTGzpyOcAmTGFdMrIYdKJWOnMlbmC5rHkI=	0	2	0.0125	0.00795	0.0001926	0
25669309088		6253231326	394	4304743185	1	a3ykQg4JzgTGzpyOcAmTGFdMrIYdKJWOnMlbmC5rHkI=	0	2	0.0125	0.00795	0.0001926	0
25669309096		6253231326	395	711889	1	a3ykQg4JzgTGzpyOcAmTGFdMrIYdKJWOnMlbmC5rHkI=	0	2	0.0125	0.00795	0.0001926	0
25669309104		6253231326	396	448765648	1	a3ykQg4JzgTGzpyOcAmTGFdMrIYdKJWOnMlbmC5rHkI=	0	2	0.0125	0.00795	0.0001926	0
25669309124		6253231326	397	672411	1	a3ykQg4JzgTGzpyOcAmTGFdMrIYdKJWOnMlbmC5rHkI=	0	2	0.0125	0.00795	0.0001926	0
25669309144		6253231326	398	793221650	1	a3ykQg4JzgTGzpyOcAmTGFdMrIYdKJWOnMlbmC5rHkI=	0	2	0.0125	0.00795	0.0001926	0
25669309164		6253231326	399	602974	1	a3ykQg4JzgTGzpyOcAmTGFdMrIYdKJWOnMlbmC5rHkI=	0	2	0.0125	0.00795	0.0001926	0
25669309184		6253231326	400	329055032	1	a3ykQg4JzgTGzpyOcAmTGFdMrIYdKJWOnMlbmC5rHkI=	0	2	0.0125	0.00795	0.0001926	0
25669309204		6253231326	401	2340247	1	a3ykQg4JzgTGzpyOcAmTGFdMrIYdKJWOnMlbmC5rHkI=	0	2	0.0125	0.00795	0.0001926	0
25669309224		6253231326	402	38751366	1	a3ykQg4JzgTGzpyOcAmTGFdMrIYdKJWOnMlbmC5rHkI=	0	2	0.0125	0.00795	0.0001926	0
25669309244		6253231326	403	318363218	1	a3ykQg4JzgTGzpyOcAmTGFdMrIYdKJWOnMlbmC5rHkI=	0	2	0.0125	0.00795	0.0001926	0
25669309264		6253231326	404	294493005	1	a3ykQg4JzgTGzpyOcAmTGFdMrIYdKJWOnMlbmC5rHkI=	0	2	0.0125	0.00795	0.0001926	0
25669309284		6253231326	405	4197480675	1	a3ykQg4JzgTGzpyOcAmTGFdMrIYdKJWOnMlbmC5rHkI=	0	2	0.0125	0.00795	0.0001926	0
25669309304		6253231326	406	400611616	1	a3ykQg4JzgTGzpyOcAmTGFdMrIYdKJWOnMlbmC5rHkI=	0	2	0.0125	0.00795	0.0001926	0
25669309324		6253231326	407	4820217961	1	a3ykQg4JzgTGzpyOcAmTGFdMrIYdKJWOnMlbmC5rHkI=	0	2	0.0125	0.00795	0.0001926	0
25669309344		6253231326	408	294871019	1	a3ykQg4JzgTGzpyOcAmTGFdMrIYdKJWOnMlbmC5rHkI=	0	2	0.0125	0.00795	0.0001926	0
25669309364		6253231326	409	4820095816	1	a3ykQg4JzgTGzpyOcAmTGFdMrIYdKJWOnMlbmC5rHkI=	0	2	0.0125	0.00795	0.0001926	0
25669309384		6253231326	410	6639218	1	a3ykQg4JzgTGzpyOcAmTGFdMrIYdKJWOnMlbmC5rHkI=	0	2	0.0125	0.00795	0.0001926	0
25669309404		6253231326	411	204232816	1	a3ykQg4JzgTGzpyOcAmTGFdMrIYdKJWOnMlbmC5rHkI=	0	2	0.0125	0.00795	0.0001926	0
25669309424		6253231326	412	2097416171	1	a3ykQg4JzgTGzpyOcAmTGFdMrIYdKJWOnMlbmC5rHkI=	0	2	0.0125	0.00795	0.0001926	0
25669309444		6253231326	413	6567854	1	a3ykQg4JzgTGzpyOcAmTGFdMrIYdKJWOnMlbmC5rHkI=	0	2	0.0125	0.00795	0.0001926	0
25669309464		6253231326	414	1272231	1	a3ykQg4JzgTGzpyOcAmTGFdMrIYdKJWOnMlbmC5rHkI=	0	2	0.0125	0.00795	0.0001926	0
25669309484		6253231326	415	6608804	1	a3ykQg4JzgTGzpyOcAmTGFdMrIYdKJWOnMlbmC5rHkI=	0	2	0.0125	0.00795	0.0001926	0
25669309504		6253231326	416	376263236	1	a3ykQg4JzgTGzpyOcAmTGFdMrIYdKJWOnMlbmC5rHkI=	0	2	0.0125	0.00795	0.0001926	0
25669309524		6253231326	417	4478571387	1	a3ykQg4JzgTGzpyOcAmTGFdMrIYdKJWOnMlbmC5rHkI=	0	2	0.0125	0.00795	0.0001926	0
25669309568		6253231326	418	2851862	1	a3ykQg4JzgTGzpyOcAmTGFdMrIYdKJWOnMlbmC5rHkI=	0	2	0.0125	0.00795	0.0001926	0
25669309596		6253231326	419	854212332	1	a3ykQg4JzgTGzpyOcAmTGFdMrIYdKJWOnMlbmC5rHkI=	0	2	0.0125	0.00795	0.0001926	0
25669309616		6253231326	420	2380394553	1	a3ykQg4JzgTGzpyOcAmTGFdMrIYdKJWOnMlbmC5rHkI=	0	2	0.0125	0.00795	0.0001926	0
25669309636		6253231326	421	16914099	1	a3ykQg4JzgTGzpyOcAmTGFdMrIYdKJWOnMlbmC5rHkI=	0	2	0.0125	0.00795	0.0001926	0
25669309656		6253231326	422	6608010	1	a3ykQg4JzgTGzpyOcAmTGFdMrIYdKJWOnMlbmC5rHkI=	0	2	0.0125	0.00795	0.0001926	0
25669309676		6253231326	423	2568523361	1	a3ykQg4JzgTGzpyOcAmTGFdMrIYdKJWOnMlbmC5rHkI=	0	2	0.0125	0.00795	0.0001926	0
25669309696		6253231326	424	336055798	1	a3ykQg4JzgTGzpyOcAmTGFdMrIYdKJWOnMlbmC5rHkI=	0	2	0.0125	0.00795	0.0001926	0
25669309716		6253231326	425	31080806	1	a3ykQg4JzgTGzpyOcAmTGFdMrIYdKJWOnMlbmC5rHkI=	0	2	0.0125	0.00795	0.0001926	0
25669309736		6253231326	426	1302587	1	a3ykQg4JzgTGzpyOcAmTGFdMrIYdKJWOnMlbmC5rHkI=	0	2	0.0125	0.00795	0.0001926	0
25669309756		6253231326	427	905022	1	a3ykQg4JzgTGzpyOcAmTGFdMrIYdKJWOnMlbmC5rHkI=	0	2	0.0125	0.00795	0.0001926	0
25669309776		6253231326	428	82732363	1	a3ykQg4JzgTGzpyOcAmTGFdMrIYdKJWOnMlbmC5rHkI=	0	2	0.0125	0.00795	0.0001926	0
25669309796		6253231326	429	283968648	1	a3ykQg4JzgTGzpyOcAmTGFdMrIYdKJWOnMlbmC5rHkI=	0	2	0.0125	0.00795	0.0001926	0
25669309816		6253231326	430	317477818	1	a3ykQg4JzgTGzpyOcAmTGFdMrIYdKJWOnMlbmC5rHkI=	0	2	0.0125	0.00795	0.0001926	0
25669309836		6253231326	431	4302750509	1	a3ykQg4JzgTGzpyOcAmTGFdMrIYdKJWOnMlbmC5rHkI=	0	2	0.0125	0.00795	0.0001926	0
25669309856		6253231326	432	294908882	1	a3ykQg4JzgTGzpyOcAmTGFdMrIYdKJWOnMlbmC5rHkI=	0	2	0.0125	0.00795	0.0001926	0
25669309876		6253231326	433	503714165	1	a3ykQg4JzgTGzpyOcAmTGFdMrIYdKJWOnMlbmC5rHkI=	0	2	0.0125	0.00795	0.0001926	0
25669309896		6253231326	434	3207579968	1	a3ykQg4JzgTGzpyOcAmTGFdMrIYdKJWOnMlbmC5rHkI=	0	2	0.0125	0.00795	0.0001926	0
25669309916		6253231326	435	8055713	1	a3ykQg4JzgTGzpyOcAmTGFdMrIYdKJWOnMlbmC5rHkI=	0	2	0.0125	0.00795	0.0001926	0
25669309936		6253231326	436	431053023	1	a3ykQg4JzgTGzpyOcAmTGFdMrIYdKJWOnMlbmC5rHkI=	0	2	0.0125	0.00795	0.0001926	0
25669309956		6253231326	437	4820072821	1	a3ykQg4JzgTGzpyOcAmTGFdMrIYdKJWOnMlbmC5rHkI=	0	2	0.0125	0.00795	0.0001926	0
25669309976		6253231326	438	16915986	1	a3ykQg4JzgTGzpyOcAmTGFdMrIYdKJWOnMlbmC5rHkI=	0	2	0.0125	0.00795	0.0001926	0
25669309996		6253231326	439	854287194	1	a3ykQg4JzgTGzpyOcAmTGFdMrIYdKJWOnMlbmC5rHkI=	0	2	0.0125	0.00795	0.0001926	0
25669310016		6253231326	440	1436350449	1	a3ykQg4JzgTGzpyOcAmTGFdMrIYdKJWOnMlbmC5rHkI=	0	2	0.0125	0.00795	0.0001926	0
25669310036		6253231326	441	227436294	1	a3ykQg4JzgTGzpyOcAmTGFdMrIYdKJWOnMlbmC5rHkI=	0	2	0.0125	0.00795	0.0001926	0
25669310056		6253231326	442	1438195245	1	a3ykQg4JzgTGzpyOcAmTGFdMrIYdKJWOnMlbmC5rHkI=	0	2	0.0125	0.00795	0.0001926	0
25669310076		6253231326	443	2615319857	1	a3ykQg4JzgTGzpyOcAmTGFdMrIYdKJWOnMlbmC5rHkI=	0	2	0.0125	0.00795	0.0001926	0
25669310096		6253231326	444	4802073554	1	a3ykQg4JzgTGzpyOcAmTGFdMrIYdKJWOnMlbmC5rHkI=	0	2	0.0125	0.00795	0.0001926	0
25669310116		6253231326	445	3829576	1	a3ykQg4JzgTGzpyOcAmTGFdMrIYdKJWOnMlbmC5rHkI=	0	2	0.0125	0.00795	0.0001926	0
25669310136		6253231326	446	3349962080	1	a3ykQg4JzgTGzpyOcAmTGFdMrIYdKJWOnMlbmC5rHkI=	0	2	0.0125	0.00795	0.0001926	0
25669310156		6253231326	447	938210540	1	a3ykQg4JzgTGzpyOcAmTGFdMrIYdKJWOnMlbmC5rHkI=	0	2	0.0125	0.00795	0.0001926	0
25669310176		6253231326	448	1095787	1	a3ykQg4JzgTGzpyOcAmTGFdMrIYdKJWOnMlbmC5rHkI=	0	2	0.0125	0.00795	0.0001926	0
25669310196		6253231326	449	908055	1	a3ykQg4JzgTGzpyOcAmTGFdMrIYdKJWOnMlbmC5rHkI=	0	2	0.0125	0.00795	0.0001926	0
25669310216		6253231326	450	317495588	1	a3ykQg4JzgTGzpyOcAmTGFdMrIYdKJWOnMlbmC5rHkI=	0	2	0.0125	0.00795	0.0001926	0
25669310236		6253231326	451	351640490	1	a3ykQg4JzgTGzpyOcAmTGFdMrIYdKJWOnMlbmC5rHkI=	0	2	0.0125	0.00795	0.0001926	0
25669310256		6253231326	452	662377	1	a3ykQg4JzgTGzpyOcAmTGFdMrIYdKJWOnMlbmC5rHkI=	0	2	0.0125	0.00795	0.0001926	0
25669310276		6253231326	453	660408	1	a3ykQg4JzgTGzpyOcAmTGFdMrIYdKJWOnMlbmC5rHkI=	0	2	0.0125	0.00795	0.0001926	0
25669310296		6253231326	454	1094546	1	a3ykQg4JzgTGzpyOcAmTGFdMrIYdKJWOnMlbmC5rHkI=	0	2	0.0125	0.00795	0.0001926	0
25669310316		6253231326	455	1269767	1	a3ykQg4JzgTGzpyOcAmTGFdMrIYdKJWOnMlbmC5rHkI=	0	2	0.0125	0.00795	0.0001926	0
25669310336		6253231326	456	1272656	1	a3ykQg4JzgTGzpyOcAmTGFdMrIYdKJWOnMlbmC5rHkI=	0	2	0.0125	0.00795	0.0001926	0
25669310356		6253231326	457	1274255	1	a3ykQg4JzgTGzpyOcAmTGFdMrIYdKJWOnMlbmC5rHkI=	0	2	0.0125	0.00795	0.0001926	0
25669310376		6253231326	458	2420922114	1	a3ykQg4JzgTGzpyOcAmTGFdMrIYdKJWOnMlbmC5rHkI=	0	2	0.0125	0.00795	0.0001926	0
25669310396		6253231326	459	854771550	1	a3ykQg4JzgTGzpyOcAmTGFdMrIYdKJWOnMlbmC5rHkI=	0	2	0.0125	0.00795	0.0001926	0
25669310416		6253231326	460	336025699	1	a3ykQg4JzgTGzpyOcAmTGFdMrIYdKJWOnMlbmC5rHkI=	0	2	0.0125	0.00795	0.0001926	0
25669310436		6253231326	461	2851854	1	a3ykQg4JzgTGzpyOcAmTGFdMrIYdKJWOnMlbmC5rHkI=	0	2	0.0125	0.00795	0.0001926	0
25669310456		6253231326	462	1436373504	1	a3ykQg4JzgTGzpyOcAmTGFdMrIYdKJWOnMlbmC5rHkI=	0	2	0.0125	0.00795	0.0001926	0
25669310476		6253231326	463	4110729902	1	a3ykQg4JzgTGzpyOcAmTGFdMrIYdKJWOnMlbmC5rHkI=	0	2	0.0125	0.00795	0.0001926	0
25669310496		6253231326	464	1301804	1	a3ykQg4JzgTGzpyOcAmTGFdMrIYdKJWOnMlbmC5rHkI=	0	2	0.0125	0.00795	0.0001926	0
25669310516		6253231326	465	16914035	1	a3ykQg4JzgTGzpyOcAmTGFdMrIYdKJWOnMlbmC5rHkI=	0	2	0.0125	0.00795	0.0001926	0
25669310536		6253231326	466	257495894	1	a3ykQg4JzgTGzpyOcAmTGFdMrIYdKJWOnMlbmC5rHkI=	0	2	0.0125	0.00795	0.0001926	0
25669310556		6253231326	467	38657132	1	a3ykQg4JzgTGzpyOcAmTGFdMrIYdKJWOnMlbmC5rHkI=	0	2	0.0125	0.00795	0.0001926	0
25669310576		6253231326	468	336038708	1	a3ykQg4JzgTGzpyOcAmTGFdMrIYdKJWOnMlbmC5rHkI=	0	2	0.0125	0.00795	0.0001926	0
25669310596		6253231326	469	3337972792	1	a3ykQg4JzgTGzpyOcAmTGFdMrIYdKJWOnMlbmC5rHkI=	0	2	0.0125	0.00795	0.0001926	0
25669310616		6253231326	470	6566950	1	a3ykQg4JzgTGzpyOcAmTGFdMrIYdKJWOnMlbmC5rHkI=	0	2	0.0125	0.00795	0.0001926	0
25669310636		6253231326	471	351653584	1	a3ykQg4JzgTGzpyOcAmTGFdMrIYdKJWOnMlbmC5rHkI=	0	2	0.0125	0.00795	0.0001926	0
25669310656		6253231326	472	336052738	1	a3ykQg4JzgTGzpyOcAmTGFdMrIYdKJWOnMlbmC5rHkI=	0	2	0.0125	0.00795	0.0001926	0
25669310676		6253231326	473	6640622	1	a3ykQg4JzgTGzpyOcAmTGFdMrIYdKJWOnMlbmC5rHkI=	0	2	0.0125	0.00795	0.0001926	0
25669310696		6253231326	474	340153818	1	a3ykQg4JzgTGzpyOcAmTGFdMrIYdKJWOnMlbmC5rHkI=	0	2	0.0125	0.00795	0.0001926	0
25669310716		6253231326	475	4802889491	1	a3ykQg4JzgTGzpyOcAmTGFdMrIYdKJWOnMlbmC5rHkI=	0	2	0.0125	0.00795	0.0001926	0
25669310736		6253231326	476	1269193	1	a3ykQg4JzgTGzpyOcAmTGFdMrIYdKJWOnMlbmC5rHkI=	0	2	0.0125	0.00795	0.0001926	0
25669310756		6253231326	477	4820139430	1	a3ykQg4JzgTGzpyOcAmTGFdMrIYdKJWOnMlbmC5rHkI=	0	2	0.0125	0.00795	0.0001926	0
25669310776		6253231326	478	336061583	1	a3ykQg4JzgTGzpyOcAmTGFdMrIYdKJWOnMlbmC5rHkI=	0	2	0.0125	0.00795	0.0001926	0
25669310796		6253231326	479	3650320528	1	a3ykQg4JzgTGzpyOcAmTGFdMrIYdKJWOnMlbmC5rHkI=	0	2	0.0125	0.00795	0.0001926	0
25669310816		6253231326	480	3828979	1	a3ykQg4JzgTGzpyOcAmTGFdMrIYdKJWOnMlbmC5rHkI=	0	2	0.0125	0.00795	0.0001926	0
25669310836		6253231326	481	1335885	1	a3ykQg4JzgTGzpyOcAmTGFdMrIYdKJWOnMlbmC5rHkI=	0	2	0.0125	0.00795	0.0001926	0
25669310856		6253231326	482	13010104	1	a3ykQg4JzgTGzpyOcAmTGFdMrIYdKJWOnMlbmC5rHkI=	0	2	0.0125	0.00795	0.0001926	0
25669310876		6253231326	483	1301635	1	a3ykQg4JzgTGzpyOcAmTGFdMrIYdKJWOnMlbmC5rHkI=	0	2	0.0125	0.00795	0.0001926	0
25669310896		6253231326	484	336061455	1	a3ykQg4JzgTGzpyOcAmTGFdMrIYdKJWOnMlbmC5rHkI=	0	2	0.0125	0.00795	0.0001926	0
25669310916		6253231326	485	788183874	1	a3ykQg4JzgTGzpyOcAmTGFdMrIYdKJWOnMlbmC5rHkI=	0	2	0.0125	0.00795	0.0001926	0
25669310936		6253231326	486	1336015	1	a3ykQg4JzgTGzpyOcAmTGFdMrIYdKJWOnMlbmC5rHkI=	0	2	0.0125	0.00795	0.0001926	0
25669310956		6253231326	487	9800448	1	a3ykQg4JzgTGzpyOcAmTGFdMrIYdKJWOnMlbmC5rHkI=	0	2	0.0125	0.00795	0.0001926	0
25669310976		6253231326	488	6565513	1	a3ykQg4JzgTGzpyOcAmTGFdMrIYdKJWOnMlbmC5rHkI=	0	2	0.0125	0.00795	0.0001926	0
25669310996		6253231326	489	182011351	1	a3ykQg4JzgTGzpyOcAmTGFdMrIYdKJWOnMlbmC5rHkI=	0	2	0.0125	0.00795	0.0001926	0
25669311016		6253231326	490	3231096491	1	a3ykQg4JzgTGzpyOcAmTGFdMrIYdKJWOnMlbmC5rHkI=	0	2	0.0125	0.00795	0.0001926	0
25669311036		6253231326	491	3631103217	1	a3ykQg4JzgTGzpyOcAmTGFdMrIYdKJWOnMlbmC5rHkI=	0	2	0.0125	0.00795	0.0001926	0
25669311056		6253231326	492	336053478	1	a3ykQg4JzgTGzpyOcAmTGFdMrIYdKJWOnMlbmC5rHkI=	0	2	0.0125	0.00795	0.0001926	0
25669311076		6253231326	493	4469393756	1	a3ykQg4JzgTGzpyOcAmTGFdMrIYdKJWOnMlbmC5rHkI=	0	2	0.0125	0.00795	0.0001926	0
25669311096		6253231326	494	431072922	1	a3ykQg4JzgTGzpyOcAmTGFdMrIYdKJWOnMlbmC5rHkI=	0	2	0.0125	0.00795	0.0001926	0
25669311116		6253231326	495	2522164774	1	a3ykQg4JzgTGzpyOcAmTGFdMrIYdKJWOnMlbmC5rHkI=	0	2	0.0125	0.00795	0.0001926	0
25669311136		6253231326	496	257388708	1	a3ykQg4JzgTGzpyOcAmTGFdMrIYdKJWOnMlbmC5rHkI=	0	2	0.0125	0.00795	0.0001926	0
25669311156		6253231326	497	905550	1	a3ykQg4JzgTGzpyOcAmTGFdMrIYdKJWOnMlbmC5rHkI=	0	2	0.0125	0.00795	0.0001926	0
25669311176		6253231326	498	317302973	1	a3ykQg4JzgTGzpyOcAmTGFdMrIYdKJWOnMlbmC5rHkI=	0	2	0.0125	0.00795	0.0001926	0
25669311196		6253231326	499	280018287	1	a3ykQg4JzgTGzpyOcAmTGFdMrIYdKJWOnMlbmC5rHkI=	0	2	0.0125	0.00795	0.0001926	0
25669311216		6253231326	500	1436487813	1	a3ykQg4JzgTGzpyOcAmTGFdMrIYdKJWOnMlbmC5rHkI=	0	2	0.0125	0.00795	0.0001926	0
25669311236		6253231326	501	907794	1	a3ykQg4JzgTGzpyOcAmTGFdMrIYdKJWOnMlbmC5rHkI=	0	2	0.0125	0.00795	0.0001926	0
25669311256		6253231326	502	766876	1	a3ykQg4JzgTGzpyOcAmTGFdMrIYdKJWOnMlbmC5rHkI=	0	2	0.0125	0.00795	0.0001926	0
25669311276		6253231326	503	903476	1	a3ykQg4JzgTGzpyOcAmTGFdMrIYdKJWOnMlbmC5rHkI=	0	2	0.0125	0.00795	0.0001926	0
25669311296		6253231326	504	4304819219	1	a3ykQg4JzgTGzpyOcAmTGFdMrIYdKJWOnMlbmC5rHkI=	0	2	0.0125	0.00795	0.0001926	0
25669311316		6253231326	505	1437229074	1	a3ykQg4JzgTGzpyOcAmTGFdMrIYdKJWOnMlbmC5rHkI=	0	2	0.0125	0.00795	0.0001926	0
25669311336		6253231326	506	16914032	1	a3ykQg4JzgTGzpyOcAmTGFdMrIYdKJWOnMlbmC5rHkI=	0	2	0.0125	0.00795	0.0001926	0
25669311356		6253231326	507	1437046970	1	a3ykQg4JzgTGzpyOcAmTGFdMrIYdKJWOnMlbmC5rHkI=	0	2	0.0125	0.00795	0.0001926	0
25669311376		6253231326	508	7776744	1	a3ykQg4JzgTGzpyOcAmTGFdMrIYdKJWOnMlbmC5rHkI=	0	2	0.0125	0.00795	0.0001926	0
25669311396		6253231326	509	3631267648	1	a3ykQg4JzgTGzpyOcAmTGFdMrIYdKJWOnMlbmC5rHkI=	0	2	0.0125	0.00795	0.0001926	0
25669311416		6253231326	510	3232087917	1	a3ykQg4JzgTGzpyOcAmTGFdMrIYdKJWOnMlbmC5rHkI=	0	2	0.0125	0.00795	0.0001926	0
25669311436		6253231326	511	336053491	1	a3ykQg4JzgTGzpyOcAmTGFdMrIYdKJWOnMlbmC5rHkI=	0	2	0.0125	0.00795	0.0001926	0
25669311456		6253231326	512	4802476128	1	a3ykQg4JzgTGzpyOcAmTGFdMrIYdKJWOnMlbmC5rHkI=	0	2	0.0125	0.00795	0.0001926	0
25669311476		6253231326	513	664851631	1	a3ykQg4JzgTGzpyOcAmTGFdMrIYdKJWOnMlbmC5rHkI=	0	2	0.0125	0.00795	0.0001926	0
25669311496		6253231326	514	4469364143	1	a3ykQg4JzgTGzpyOcAmTGFdMrIYdKJWOnMlbmC5rHkI=	0	2	0.0125	0.00795	0.0001926	0
25669311516		6253231326	515	659891037	1	a3ykQg4JzgTGzpyOcAmTGFdMrIYdKJWOnMlbmC5rHkI=	0	2	0.0125	0.00795	0.0001926	0
25669311536		6253231326	516	614097963	1	a3ykQg4JzgTGzpyOcAmTGFdMrIYdKJWOnMlbmC5rHkI=	0	2	0.0125	0.00795	0.0001926	0
25669311556		6253231326	517	4301996108	1	a3ykQg4JzgTGzpyOcAmTGFdMrIYdKJWOnMlbmC5rHkI=	0	2	0.0125	0.00795	0.0001926	0
25669311576		6253231326	518	37368520	1	a3ykQg4JzgTGzpyOcAmTGFdMrIYdKJWOnMlbmC5rHkI=	0	2	0.0125	0.00795	0.0001926	0
25669311596		6253231326	519	3631103057	1	a3ykQg4JzgTGzpyOcAmTGFdMrIYdKJWOnMlbmC5rHkI=	0	2	0.0125	0.00795	0.0001926	0
25669311616		6253231326	520	1093420	1	a3ykQg4JzgTGzpyOcAmTGFdMrIYdKJWOnMlbmC5rHkI=	0	2	0.0125	0.00795	0.0001926	0
25669311636		6253231326	521	4802474396	1	a3ykQg4JzgTGzpyOcAmTGFdMrIYdKJWOnMlbmC5rHkI=	0	2	0.0125	0.00795	0.0001926	0
25669311656		6253231326	522	317496401	1	a3ykQg4JzgTGzpyOcAmTGFdMrIYdKJWOnMlbmC5rHkI=	0	2	0.0125	0.00795	0.0001926	0
25669311676		6253231326	523	17216304	1	a3ykQg4JzgTGzpyOcAmTGFdMrIYdKJWOnMlbmC5rHkI=	0	2	0.0125	0.00795	0.0001926	0
25669311684		6253231326	524	1436389728	1	a3ykQg4JzgTGzpyOcAmTGFdMrIYdKJWOnMlbmC5rHkI=	0	2	0.0125	0.00795	0.0001926	0
25669311692		6253231326	525	1226248621	1	a3ykQg4JzgTGzpyOcAmTGFdMrIYdKJWOnMlbmC5rHkI=	0	2	0.0125	0.00795	0.0001926	0
25669311700		6253231326	526	336047634	1	a3ykQg4JzgTGzpyOcAmTGFdMrIYdKJWOnMlbmC5rHkI=	0	2	0.0125	0.00795	0.0001926	0
25669311708		6253231326	527	16916847	1	a3ykQg4JzgTGzpyOcAmTGFdMrIYdKJWOnMlbmC5rHkI=	0	2	0.0125	0.00795	0.0001926	0
25669311728		6253231326	528	208000392	1	a3ykQg4JzgTGzpyOcAmTGFdMrIYdKJWOnMlbmC5rHkI=	0	2	0.0125	0.00795	0.0001926	0
25669311748		6253231326	529	4837603337	1	a3ykQg4JzgTGzpyOcAmTGFdMrIYdKJWOnMlbmC5rHkI=	0	2	0.0125	0.00795	0.0001926	0
25669311798		6253231326	530	1272048	1	a3ykQg4JzgTGzpyOcAmTGFdMrIYdKJWOnMlbmC5rHkI=	0	2	0.0125	0.00795	0.0001926	0
25669311827		6253231326	531	332544127	1	a3ykQg4JzgTGzpyOcAmTGFdMrIYdKJWOnMlbmC5rHkI=	0	2	0.0125	0.00795	0.0001926	0
25669311847		6253231326	532	660927	1	a3ykQg4JzgTGzpyOcAmTGFdMrIYdKJWOnMlbmC5rHkI=	0	2	0.0125	0.00795	0.0001926	0
25669311873		6253231326	533	4303342727	1	a3ykQg4JzgTGzpyOcAmTGFdMrIYdKJWOnMlbmC5rHkI=	0	2	0.0125	0.00795	0.0001926	0
25669311898		6253231326	534	16915984	1	a3ykQg4JzgTGzpyOcAmTGFdMrIYdKJWOnMlbmC5rHkI=	0	2	0.0125	0.00795	0.0001926	0
25669311918		6253231326	535	336074218	1	a3ykQg4JzgTGzpyOcAmTGFdMrIYdKJWOnMlbmC5rHkI=	0	2	0.0125	0.00795	0.0001926	0
25669311938		6253231326	536	3938702973	1	a3ykQg4JzgTGzpyOcAmTGFdMrIYdKJWOnMlbmC5rHkI=	0	2	0.0125	0.00795	0.0001926	0
25669311958		6253231326	537	227418074	1	a3ykQg4JzgTGzpyOcAmTGFdMrIYdKJWOnMlbmC5rHkI=	0	2	0.0125	0.00795	0.0001926	0
25669311978		6253231326	538	336030260	1	a3ykQg4JzgTGzpyOcAmTGFdMrIYdKJWOnMlbmC5rHkI=	0	2	0.0125	0.00795	0.0001926	0
25669312028		6253231326	539	1269903	1	a3ykQg4JzgTGzpyOcAmTGFdMrIYdKJWOnMlbmC5rHkI=	0	2	0.0125	0.00795	0.0001926	0
25669312087		6253231326	540	3890524254	1	a3ykQg4JzgTGzpyOcAmTGFdMrIYdKJWOnMlbmC5rHkI=	0	2	0.0125	0.00795	0.0001926	0
25669312122		6253231326	541	1340678	1	a3ykQg4JzgTGzpyOcAmTGFdMrIYdKJWOnMlbmC5rHkI=	0	2	0.0125	0.00795	0.0001926	0
25669312147		6253231326	542	227419443	1	a3ykQg4JzgTGzpyOcAmTGFdMrIYdKJWOnMlbmC5rHkI=	0	2	0.0125	0.00795	0.0001926	0
25669312167		6253231326	543	6639224	1	a3ykQg4JzgTGzpyOcAmTGFdMrIYdKJWOnMlbmC5rHkI=	0	2	0.0125	0.00795	0.0001926	0
25669312187		6253231326	544	257409410	1	a3ykQg4JzgTGzpyOcAmTGFdMrIYdKJWOnMlbmC5rHkI=	0	2	0.0125	0.00795	0.0001926	0
25669312207		6253231326	545	207833363	1	a3ykQg4JzgTGzpyOcAmTGFdMrIYdKJWOnMlbmC5rHkI=	0	2	0.0125	0.00795	0.0001926	0
25669312227		6253231326	546	705724	1	a3ykQg4JzgTGzpyOcAmTGFdMrIYdKJWOnMlbmC5rHkI=	0	2	0.0125	0.00795	0.0001926	0
25669312247		6253231326	547	2863490728	1	a3ykQg4JzgTGzpyOcAmTGFdMrIYdKJWOnMlbmC5rHkI=	0	2	0.0125	0.00795	0.0001926	0
25669312267		6253231326	548	4820060403	1	a3ykQg4JzgTGzpyOcAmTGFdMrIYdKJWOnMlbmC5rHkI=	0	2	0.0125	0.00795	0.0001926	0
25669312287		6253231326	549	4820182799	1	a3ykQg4JzgTGzpyOcAmTGFdMrIYdKJWOnMlbmC5rHkI=	0	2	0.0125	0.00795	0.0001926	0
25669312307		6253231326	550	4820109693	1	a3ykQg4JzgTGzpyOcAmTGFdMrIYdKJWOnMlbmC5rHkI=	0	2	0.0125	0.00795	0.0001926	0
25669312328		6253231326	551	4302800273	1	a3ykQg4JzgTGzpyOcAmTGFdMrIYdKJWOnMlbmC5rHkI=	0	2	0.0125	0.00795	0.0001926	0
25669312348		6253231326	552	567617	1	a3ykQg4JzgTGzpyOcAmTGFdMrIYdKJWOnMlbmC5rHkI=	0	2	0.0125	0.00795	0.0001926	0
25669312368		6253231326	553	711359	1	a3ykQg4JzgTGzpyOcAmTGFdMrIYdKJWOnMlbmC5rHkI=	0	2	0.0125	0.00795	0.0001926	0
25669312388		6253231326	554	317472767	1	a3ykQg4JzgTGzpyOcAmTGFdMrIYdKJWOnMlbmC5rHkI=	0	2	0.0125	0.00795	0.0001926	0
25669312408		6253231326	555	4820339572	1	a3ykQg4JzgTGzpyOcAmTGFdMrIYdKJWOnMlbmC5rHkI=	0	2	0.0125	0.00795	0.0001926	0
[truncated: 165,471 more rows]
