# Supplementary material for: A static VM placement and hybrid job scheduling model for green data centers
Source: PLoS One. 2020 Aug 13;15(8):e0237238. doi: 10.1371/journal.pone.0237238 (PMC7425884; doi:10.1371/journal.pone.0237238)
Supplement: S1 Data — (ZIP) [file pone.0237238.s001.zip › MyProject/withMatlab/dynamicBfd/Constants.java]

package MyProject.withMatlab.dynamicBfd;

/***************************************************************
This file holds the constants of the project.
***************************************************************/

import org.cloudbus.cloudsim.power.models.PowerModel;
import org.cloudbus.cloudsim.power.models.PowerModelSpecPowerHpProLiantMl110G4Xeon3040;
import org.cloudbus.cloudsim.power.models.PowerModelSpecPowerHpProLiantMl110G5Xeon3075;


public class Constants {

	public final static boolean ENABLE_OUTPUT = true;
	public final static boolean OUTPUT_CSV    = false;

	// This line has been changed.
	public final static double SCHEDULING_INTERVAL = 0.03; //sec

	public final static double SIMULATION_LIMIT = 24 * 60 * 60; //86400 sec = 24 hour
	public final static int CLOUDLET_LENGTH	= 2500 * (int) SIMULATION_LIMIT;
	public final static int CLOUDLET_PES	= 1;

	/*
	 * VM settings have been changed.
	 */
	public final static int VM_TYPES	= 2;
	public final static int[] VM_MIPS	= { 800, 500 };
	public final static int[] VM_PES	= { 1, 1 };
	public final static int[] VM_RAM	= { 613, 613 };
	public final static int VM_BW		= 100000; // 100 Mbit/s
	public final static int VM_SIZE		= 1000; // 1 GB

	/*
	 * Host types:
	 *   HP ProLiant ML110 G4 (1 x [Xeon 3040 1860 MHz, 2 cores], 4GB)
	 *   HP ProLiant ML110 G5 (1 x [Xeon 3075 2660 MHz, 2 cores], 4GB)
	 *   We increase the memory size to enable over-subscription (x4)
	 */
	public final static int HOST_TYPES	 = 2;
	public final static int[] HOST_MIPS	 = { 1860, 2660 };
	public final static int[] HOST_PES	 = { 2, 2 };
	public final static int[] HOST_RAM	 = { 4096, 4096 };
	public final static int HOST_BW		 = 1000000; // 1 Gbit/s
	public final static int HOST_STORAGE = 1000000; // 1 GB

	public final static PowerModel[] HOST_POWER = {
		new PowerModelSpecPowerHpProLiantMl110G4Xeon3040(),
		new PowerModelSpecPowerHpProLiantMl110G5Xeon3075()
	};


/************************************************
CloudSim Tags:
***********************/
public final static int CLOUDLET_SUBMIT_DYNAMICALLY = 50;

}
