# Supplementary material for: A static VM placement and hybrid job scheduling model for green data centers
Source: PLoS One. 2020 Aug 13;15(8):e0237238. doi: 10.1371/journal.pone.0237238 (PMC7425884; doi:10.1371/journal.pone.0237238)
Supplement: S1 Data — (ZIP) [file pone.0237238.s001.zip › MyProject/withMatlab/dynamicWfd/MyVm.java]

package MyProject.withMatlab.dynamicWfd;

import java.util.List;
import java.util.ArrayList;
import java.lang.Math;

import org.cloudbus.cloudsim.core.CloudSim;
import org.cloudbus.cloudsim.power.PowerVm;
import org.cloudbus.cloudsim.CloudletScheduler;
import org.cloudbus.cloudsim.Cloudlet;

public class MyVm extends PowerVm
{
private List<MyCloudlet> cloudletList;
private double waitingTime;
private double Ta; // Mean inter-arrival time.
private double at; // Previous arrival time
private double alpha1; // For exponential moving average on Ta

public MyVm (final int id, final int userId, final double mips, final int pesNumber, final int ram, final long bw, final long size, final String vmm, final CloudletScheduler cloudletScheduler, final double schedulingInterval, double waitingTime)
{
super (id, userId, mips, pesNumber, ram, bw, size, 1, vmm, cloudletScheduler, schedulingInterval); // priority = 1

cloudletList = new ArrayList<MyCloudlet> ();
this.waitingTime = waitingTime; //sec
at = 0; // Previous arrival time
Ta = 0; // Mean inter-arrival time
alpha1 = 0.5; // For exponential moving average on Ta

}    

/*************************************************
 Is VM suitable for the arrived cloudlet?
******************************************/
public boolean isVmSuitableForCloudlet (Cloudlet cloudlet)
{
boolean suitable = false;

if (Ta != 0 && (waitingTime / Ta) > cloudletList.size()) 
suitable = true;

return suitable;
}

/*************************************************
 A new cloudlet arrives:
*******************************/
public void addToCloudletList (Cloudlet cloudlet)
{
cloudletList.add ((MyCloudlet) cloudlet);
double interarrival = CloudSim.clock() - at;
at = CloudSim.clock ();

// Exponential Moving Average:
Ta = Ta * (1 - alpha1) + interarrival * alpha1;

}


/*************************************************
A cloudlet departs:
*****************************/
public void removeFromCloudletList (Cloudlet cloudlet) throws Exception
{
try
{
int idx = cloudletList.indexOf (cloudlet);
if (idx != -1) cloudletList.remove (idx);

} catch (Exception e) { throw e; }
}

/******************************
get/set
********************/
public List<? extends Cloudlet> getCloudletList () 
{ return cloudletList; }

}
