# Supplementary material for: A static VM placement and hybrid job scheduling model for green data centers
Source: PLoS One. 2020 Aug 13;15(8):e0237238. doi: 10.1371/journal.pone.0237238 (PMC7425884; doi:10.1371/journal.pone.0237238)
Supplement: S1 Data — (ZIP) [file pone.0237238.s001.zip › MyProject/withMatlab/Hybrid/MyDatacenterBroker.java]

package MyProject.withMatlab.Hybrid;

/**********************************************************
Most important part of the project that is implemented here is the Job Scheduler, partly. Another part added to this file is a method for submitting cloudlets dynamicall. Originally, cloudsim did not submit cloudlets dynamically.
***********************************************************/

import java.util.Map;
import java.util.HashMap;
import java.util.List;

import org.cloudbus.cloudsim.power.PowerDatacenterBroker;
import org.cloudbus.cloudsim.core.CloudSimTags;
import org.cloudbus.cloudsim.core.SimEvent;
import org.cloudbus.cloudsim.core.CloudSim;
import org.cloudbus.cloudsim.CloudletSchedulerTimeShared;
import org.cloudbus.cloudsim.Log;
import org.cloudbus.cloudsim.Cloudlet;


public class MyDatacenterBroker extends PowerDatacenterBroker
{
// For creating VMs dynamically:
private int vmId;
// Total number of cloudlets:
private int cloudletNum;
// VM reports: VMID to 0 or 1:
private Map<Integer, Integer> reports; 

private double waitingTime;
private double B;


public MyDatacenterBroker (String name, double waitingTime, double B) throws Exception
{
super (name);
vmId = 0;
cloudletNum = 0;
reports = new HashMap<Integer, Integer> ();

this.waitingTime = waitingTime;
this.B = B;
}


/**************************************************
Some processEvents are added:
**********************************/
@Override
public void processEvent (SimEvent ev)
{
switch (ev.getTag ()) 
{
// Resource characteristics request
case CloudSimTags.RESOURCE_CHARACTERISTICS_REQUEST:
	processResourceCharacteristicsRequest(ev);
	break;
// Resource characteristics answer
case CloudSimTags.RESOURCE_CHARACTERISTICS:
	processResourceCharacteristics(ev);
	break;
// VM Creation answer
case CloudSimTags.VM_CREATE_ACK:
	processVmCreate(ev);
	break;
// A finished cloudlet returned
case CloudSimTags.CLOUDLET_RETURN:
	processCloudletReturn(ev);
	break;
// if the simulation finishes
case CloudSimTags.END_OF_SIMULATION:
	shutdownEntity();
	break;

/*****************************************
 This part is added for submitting cloudlets dynamically:
************************/
case Constants.CLOUDLET_SUBMIT_DYNAMICALLY:
	processCloudletSubmitDynamically (ev);
	break;

/*****************************************
This part is added for updating reports:
************************/
case Constants.UPDATE_REPORT:
	processUpdateReport (ev);
	break;

// other unknown tags are processed by this method
default:
	processOtherEvent(ev);
	break;
}}

/********************************************
Submitting cloudlets dynamically:
************************/
public void processCloudletSubmitDynamically (SimEvent ev)
{
MyCloudlet cloudlet = (MyCloudlet) ev.getData ();
cloudlet.setUserId (getId ());
getCloudletList().add (cloudlet);

boolean b = false;
MyVm result = null;
List<MyVm> vmList = getVmList ();

for (MyVm vm : vmList)
{
if (!b && reports.get (vm.getId ()) == 1) 
{
result = vm;
b = true;
MyDatacenter dc = (MyDatacenter) CloudSim.getEntity (ev.getSource());
if (dc.getCompletedVmList().contains(vm))
dc.getCompletedVmList().remove(vm);
}
else if (b) 
if (vm.getCloudletList().isEmpty()) 
{
MyDatacenter dc = (MyDatacenter) CloudSim.getEntity (ev.getSource());
dc.getCompletedVmList().add(vm); 
}
}
// If no VM was available:
if (!b) 
{
reports.put (vmId, 1);
int idx = vmId % Constants.VM_TYPES;
result = new MyVm (vmId++, getId(), Constants.VM_MIPS[idx], Constants.VM_PES[idx], Constants.VM_RAM[idx], Constants.VM_BW, 0, "Xen", new CloudletSchedulerTimeShared(), Constants.SCHEDULING_INTERVAL, 1 - B, waitingTime);
vmList.add (result);
b = true;
CloudSim.send (getId(), ev.getSource(), 0, CloudSimTags.VM_CREATE_ACK, result);
}

double mips = result.getMips ();
long length = cloudlet.getCloudletLength ();
double duration = length / mips;
double start = cloudlet.getStartTime();
double end = start + duration;
cloudlet.setEndTime (end);

result.addToCloudletList (cloudlet);
cloudlet.setVmId (result.getId ());
submitCloudlets ();
}


/***********************************************************
Updating reports:
*********************************/
public void processUpdateReport (SimEvent ev)
{
int r = (Integer) ev.getData ();
reports.put (ev.getSource(), r);
}


/*******************************************************
Variable 'cloudletNum' is used here. Since cloudlets and VMs are submitted and created dynamically, this part had to change.
***********************************/
@Override
public void processCloudletReturn (SimEvent ev) 
{
Cloudlet cloudlet = (Cloudlet) ev.getData ();
getCloudletReceivedList().add (cloudlet);
Log.printLine (CloudSim.clock() + ": " + getName() + ": Cloudlet " + cloudlet.getCloudletId() + " received.");
cloudletsSubmitted--;
cloudletNum--;
if (getCloudletList().size() == 0 && cloudletsSubmitted == 0 && cloudletNum == 0) // All cloudlets executed.
{
Log.printLine (CloudSim.clock() + ": " + getName() + ": All cloudlets executed. Finishing...");

//clearDatacenters ();

finishExecution ();
} else { // Some cloudlets haven't finished yet.
if (getCloudletList().size() > 0 && cloudletsSubmitted == 0)
// && cloudletNum > 0)
{ // All the cloudlets sent finished. It means that some bount cloudlet is waiting its VM be created.

//clearDatacenters ();
 
createVmsInDatacenter (ev.getSource());
}}
}


/*******************************************
get/set:
**************************/
public int getVmId () { return vmId; }
public void setVmId (int vmId) { this.vmId = vmId; }
public int getCloudletNum () { return cloudletNum; }
public void setCloudletNum (int num) { cloudletNum = num; }
public Map<Integer, Integer> getReports () { return reports; }
}
