# Supplementary material for: A static VM placement and hybrid job scheduling model for green data centers
Source: PLoS One. 2020 Aug 13;15(8):e0237238. doi: 10.1371/journal.pone.0237238 (PMC7425884; doi:10.1371/journal.pone.0237238)
Supplement: S1 Data — (ZIP) [file pone.0237238.s001.zip › MyProject/withMatlab/Hybrid/MyVm.java]

package MyProject.withMatlab.Hybrid;

/**************************************************************
The queuing theory part of the project is implemented here.
**************************************************************/

import java.util.List;
import java.util.ArrayList;
import java.lang.Math;

import org.cloudbus.cloudsim.core.CloudSim;
import org.cloudbus.cloudsim.power.PowerVm;
import org.cloudbus.cloudsim.CloudletScheduler;
import org.cloudbus.cloudsim.Cloudlet;
import org.cloudbus.cloudsim.Log;

public class MyVm extends PowerVm
{
private List<MyCloudlet> cloudletList;
private double waitingTime;
private double b; // Lower bound for probability
private double Ymax; // The maximum lambda (arrival rate)
private double Ts; // Mean service time.
private double AT; // ActualTime = endTime - startTime
private double alpha; // For exponential moving average 

public MyVm (final int id, final int userId, final double mips, final int pesNumber, final int ram, final long bw, final long size, final String vmm, final CloudletScheduler cloudletScheduler, final double schedulingInterval, double b, double waitingTime)
{
super (id, userId, mips, pesNumber, ram, bw, size, 1, vmm, cloudletScheduler, schedulingInterval); // priority = 1

cloudletList = new ArrayList<MyCloudlet> ();

this.waitingTime = waitingTime; //sec
this.b = b;

Ymax = 0.0;
Ts = 0; 
AT = 0; 
alpha = 0.2; 

}    


/*************************************************
 A new cloudlet arrives:
*******************************/
public void addToCloudletList (Cloudlet cloudlet)
{
cloudletList.add ((MyCloudlet) cloudlet);

// Update report:
int data = 0;
double N = Ymax * waitingTime; // Little's law
if (cloudletList.size() < (N + 1)) data = 1;

CloudSim.sendFirst (getId(), getUserId(), 0, Constants.UPDATE_REPORT, data);

}


/*************************************************
A cloudlet departs:
*****************************/
public void removeFromCloudletList (Cloudlet cloudlet) throws Exception
{
try
{
int idx = cloudletList.indexOf (cloudlet);
if (idx != -1)
cloudletList.remove (idx);

// Exponential Moving Average:
double service = CloudSim.clock() - cloudlet.getSubmissionTime ();
Ts = Ts * (1 - alpha) + service * alpha;

double actualTime = ((MyCloudlet) cloudlet).getEndTime () - ((MyCloudlet) cloudlet).getStartTime ();
AT = AT * (1 - alpha) + actualTime * alpha;

updateYmax ();

// Update report:
int data = 0;
double N = Ymax * waitingTime; // Little's law
if (cloudletList.size() < (N + 1)) data = 1;

CloudSim.sendFirst (getId(), getUserId(), 0, Constants.UPDATE_REPORT, data);

} catch (Exception e) { throw e; }
}

/*************************************************
Update Ymax
*********************************/
public void updateYmax () throws Exception
{
try
{
double T = AT + waitingTime; // Sojourn time bound.
double e = 0.001; // Error
int maxLoop = 100000; // Maximum iterations in a loop.
int dummy = 0;
int num = 0;

double alpha1 = 1; // Simulated Annaeling

double number = 2000;

double ro1 = 0.5;
double ro0 = 0.0;

double ro3 = 0.25;
double ro2 = 0.0;

double ro5 = 0.75;
double ro4 = 0.0;

//------- A, B, C, D and their derivatives --------
double A = 0.0;
double B = 0.0;
double C = 0.0;
double D = 0.0;
double A1 = 0.0;
double B1 = 0.0;
double C1 = 0.0;
double D1 = 0.0;

double AA = 0.0;
double BB = 0.0;
double CC = 0.0;
double DD = 0.0;
double AA1 = 0.0;
double BB1 = 0.0;
double CC1 = 0.0;
double DD1 = 0.0;

double AAA = 0.0;
double BBB = 0.0;
double CCC = 0.0;
double DDD = 0.0;
double AAA1 = 0.0;
double BBB1 = 0.0;
double CCC1 = 0.0;
double DDD1 = 0.0;

//------- For Integrals -------
int i = 0;
int j = 0;

double xi = 0.0;
double yi = 0.0;
double xj = 0.0;
double yj = 0.0;

double xxi = 0.0;
double yyi = 0.0;
double xxj = 0.0;
double yyj = 0.0;

double xxxi = 0.0;
double yyyi = 0.0;
double xxxj = 0.0;
double yyyj = 0.0;

double func = 0.0;

int count1 = 0;
int count2 = 0;
int count3 = 0;
int count4 = 0;
int count5 = 0;
int count6 = 0;
int count7 = 0;
int count8 = 0;
int count9 = 0;
int count10 = 0;

int count11 = 0;
int count12 = 0;
int count13 = 0;
int count14 = 0;
int count15 = 0;
int count16 = 0;
int count17 = 0;
int count18 = 0;
int count19 = 0;
int count20 = 0;

int count21 = 0;
int count22 = 0;
int count23 = 0;
int count24 = 0;
int count25 = 0;
int count26 = 0;
int count27 = 0;
int count28 = 0;
int count29 = 0;
int count30 = 0;

//-------- E and its derivative ----------
double betta0 = 0.0;
double betta1 = 0.0;

double betta2 = 0.0;
double betta3 = 0.0;

double betta4 = 0.0;
double betta5 = 0.0;

double nu0 = 0.0;
double nu1 = 0.0;

double nu2 = 0.0;
double nu3 = 0.0;

double nu4 = 0.0;
double nu5 = 0.0;

double G = 0.0;
double G1 = 0.0;

double GG = 0.0;
double GG1 = 0.0;

double GGG = 0.0;
double GGG1 = 0.0;

double E = 0.0;
double E1 = 0.0;

double EE = 0.0;
double EE1 = 0.0;

double EEE = 0.0;
double EEE1 = 0.0;

//------ The moments and their derivatives -------
double M1 = 0.0;
double M11 = 0.0;
double M2 = 0.0;
double M21 = 0.0;

double MM1 = 0.0;
double MM11 = 0.0;
double MM2 = 0.0;
double MM21 = 0.0;

double MMM1 = 0.0;
double MMM11 = 0.0;
double MMM2 = 0.0;
double MMM21 = 0.0;

//------- For finding a root --------

double coef1 = 0.0;
double coef2 = 0.0;
double coef3 = 0.0;
double coef4 = 0.0;
double coef5 = 0.0;
double coef6 = 0.0;
double coef7 = 0.0;
double coef8 = 0.0;
double coef9 = 0.0;
double coef10 = 0.0;
double coef11 = 0.0;

double f1 = 0.0;
double f2 = 0.0;

double coef21 = 0.0;
double coef22 = 0.0;
double coef23 = 0.0;
double coef24 = 0.0;
double coef25 = 0.0;
double coef26 = 0.0;
double coef27 = 0.0;
double coef28 = 0.0;
double coef29 = 0.0;
double coef30 = 0.0;
double coef31 = 0.0;

double ff1 = 0.0;
double ff2 = 0.0;

double coef41 = 0.0;
double coef42 = 0.0;
double coef43 = 0.0;
double coef44 = 0.0;
double coef45 = 0.0;
double coef46 = 0.0;
double coef47 = 0.0;
double coef48 = 0.0;
double coef49 = 0.0;
double coef50 = 0.0;
double coef51 = 0.0;

double fff1 = 0.0;
double fff2 = 0.0;

//------- Newton raphson: --------

if (waitingTime < 0.6)
{
while (Math.abs(ro1 - ro0) > e && dummy < maxLoop) 
{
dummy++;
ro0 = ro1;

//------- Finding A & B & C & D --------
count1 = 0;
count2 = 0;
count3 = 0;
count4 = 0;

for(i = 0; i < number; i++) 
{
xi = Math.random();
yi = Math.random();

func = Math.pow((1 - xi), 1/(1 - ro0)) * Math.pow((1 - xi * ro0), -1/(1 - ro0));
if (yi <= func) count1++;

yi *= 10;
func = xi * Math.pow((1 - xi), ((2 * ro0 - 1)/(1 - ro0))) * Math.pow((1 - xi * ro0), -1/(1 - ro0));
if (yi <= func) count2++;

func = xi * Math.pow((1 - xi), (ro0/(1 - ro0))) * Math.pow((1 - xi * ro0), -1/(1 - ro0));
if (yi <= func) count3++;

func = xi * Math.pow((1 - xi), (ro0/(1 - ro0))) * Math.pow((1 - xi * ro0), (ro0 - 2)/(1 - ro0));
if (yi <= func) count4++;
}

A = ((2 - ro0) / (1 - ro0)) * count1 / number;
B = (ro0 / ((1 - ro0) * (1 - ro0))) * count2 * 10 / number;
C = ((2 - ro0) / ((1 - ro0) * (1 - ro0))) * count3 * 10 / number;
D = ((2 - ro0) / ((1 - ro0) * (1 - ro0))) * count4 * 10 / number;	

//------ Finding A' & B' & C' & D' -------
count5 = 0;
count6 = 0;
count7 = 0;
count8 = 0;

for (i = 0; i < number; i++) 
{
xi = Math.random();
yi = Math.random();

yi *= 10;

func = (xi * (1 - xi) / ((1 - xi * ro0) * (1 - xi * ro0))) * Math.pow (((1 - xi) / (1 - ro0 * xi)),(ro0 / (1 - ro0)));
if (yi <= func) count5++;

func = (ro0 * xi * Math.pow ((1 - xi), ((2 * ro0 - 1) / (1 - ro0))) * (Math.log ((1 - xi) / (1 - xi * ro0)) + (xi * (1 - ro0) / (1 - ro0 * xi)))) / Math.pow ((1 - xi * ro0), (1 / (1 - ro0)));
if (yi <= func) count6++;

func = ((2 - ro0) * xi * Math.pow ((1 - xi), (ro0 / (1 - ro0))) * (Math.log ((1 - xi) / (1 - ro0 * xi)) + (xi * (1 - ro0) / (1 - xi * ro0)))) / Math.pow ((1 - xi * ro0), (1 / (1 - ro0)));
if (yi <= func) count7++;

func = ((2 - ro0) * xi * Math.pow ((1 - xi), (ro0 / (1 - ro0))) * (Math.log ((1 - xi) / (1 - ro0 * xi)) + (xi * (2 - ro0) * (1 - ro0) / (1 - xi * ro0)))) / Math.pow ((1 - xi * ro0), ((2 - ro0) / (1 - ro0)));
if (yi <= func) count8++;
}

A1 = ((2 - ro0) * count1 / number + 10 * count5 / number) / ((1 - ro0) * (1 - ro0));
B1 = ((1 - ro0 * ro0) * count2 * 10 / number + 10 * count6 / number) / Math.pow ((1 - ro0), 4);
C1 = ((ro0 * ro0 - 4 * ro0 + 3) * 10 * count3 / number + 10 * count7 / number) / Math.pow ((1 - ro0), 4);
D1 = ((ro0 * ro0 - 4 * ro0 + 3) * 10 * count4 / number + 10 * count8 / number) / Math.pow ((1 - ro0), 4);

//--------- Finding M1 & M1' ----------
M1 = -2 * Ts * (C * ro0 + D) * (1 - ro0) / (2 * ro0 * (1 - ro0) * A - (1 + 2 * ro0) * (2 - ro0) * B);

M11 = 2 * Ts * ((C1 * ro0 * ro0 + (D1 - C1 + 2 * C) * ro0 + D - C - D1) * (2 * ro0 * (1 - ro0) * A - (2 - ro0) * (1 + 2 * ro0) * B) + ((C - D) * ro0 - C * ro0 * ro0 + D) * (2 * (1 - 2 * ro0) * A + 2 * ro0 * (1 - ro0) * A1 - (3 - 4 * ro0) * B - (1 - 2 * ro0) * (2 - ro0) * B1)) / Math.pow ((2 * ro0 * (1 - ro0) * A - (1 + 2 * ro0) * (2 - ro0) * B), 2);


//------ Finding E and E' -------
betta0 = (1 - ro0) * (1 - ro0) / (2 - ro0);
betta1 = (1 - ro0) * (3 - ro0) / ((2 - ro0) * (2 - ro0));

count1 = 0;
count2 = 0;
count3 = 0;
count4 = 0;
count5 = 0;
count6 = 0;
count7 = 0;
count8 = 0;
count9 = 0;
count10 = 0;

for (i = 0; i < number / 10; i++) 
{
xi = Math.random();
yi = Math.random();
yi *= 10;

//------- Finding G & G' -------

count1 = count2 = 0;


for (j = 0; j < number / 10; j++) 
{
xj = Math.random();
yj = Math.random();
yj *= 10;

//------- Finding nu & nu' --------
nu0 = -(xj * xj * ro0 * ro0 / (1 - xj * ro0)) + M1 * (0.5 + (1 - xj) * ro0) / Ts;

nu1 = (xj * xj * xj * ro0 * ro0 - 2 * xj * xj * ro0) / ((1 - xj * ro0) * (1 - xj * ro0)) + ((M11 * (0.5 + (1 - xj) * ro0) + M1 * (1 - xj)) / Ts);

//--- Integral for G and G' ---
func = (xj * nu1 * (ro0 - xi * xj) - nu0) / ((ro0 - xi * xj) * (ro0 - xi * xj));
if (yj < func) count1++;

func = (xj * nu1 * (ro0 - xi * xj) - nu0) / ((ro0 - xi * xj) * (ro0 - xi * xj));
if (yj <= func) count2++;
}

G = (Ts * Math.pow ((1 - xi), (ro0 / (1 - ro0))) * 10 * count1 /number) / Math.pow ((ro0 - xi), (1 / (1 - ro0)));

G1 = ((Math.log((1 - xi) / (ro0 - xi)) * 10 * count1 / number) / ((1 - ro0) * (1 - ro0)) + 10 * count2 / number) * Ts * Math.pow ((1 - xi), (ro0 / (1 - ro0))) / Math.pow ((ro0 - xi), (1 / (1 - ro0)));

//------- Finding E & E' --------
func = G * xi * Math.pow ((1 - xi), ((2 * ro0 - 1) / (1 - ro0))) * (2 * xi + 2 * xi * ro0 - xi * xi * ro0 - 2);
if (yi < func) count3++;

func = 2 * ro0 * betta0 * xi * ((G1 * Math.pow ((1 - xi), ((2 * ro0 - 1) / (1 - ro0))) + G * Math.log (1 - xi) * Math.pow ((1 - xi), ((2 * ro0 - 1) / (1 - ro0))) / ((1 - ro0) * (1 - ro0))) * (xi * xi * ro0 - 2 * (xi - 1) * (xi - 1)) + G * (2 * xi - xi * xi) * Math.pow ((1 - xi), ((2 * ro0 - 1) / (1 - ro0))));
if (yi < func) count4++;		
}

//----------- Finding E: ------------
E = (-2 * ro0 * 10 * count3 / number) / betta0;

//----------- Finding the derivative of E: -------------
E1 = ((2 * ro0 * betta1 - 2 * betta0) * 10 * count3 / number - 10 * count4 / number) / (betta0 * betta0);

//-------- Finding M2 & M2' ---------
M2 = 2 * Ts * (1 - ro0) / (2 * ro0 * (1 - ro0) * A - (1 + 2 * ro0) * (2 - ro0) * B);

M21 = -2 * Ts * (2 * ro0 * (1 - ro0) * A - (1 + 2 * ro0) * (2 - ro0) * B + (1 - ro0) * ((8 * B - 4 * A) * ro0 + 2 * A - 3 * B)) / Math.pow ((2 * ro0 * (1 - ro0) * A - (1 + 2 * ro0) * (2 - ro0) * B), 2);


//------- Finding the root --------

coef1 = -4 * Ts * Ts * (Math.pow(ro0, 4) - 2 * Math.pow(ro0, 3) + 2 * Math.pow(ro0, 2)) / ((1 - Math.pow(ro0, 2)) * (1 - Math.pow(ro0, 2)));

coef2 = (1 - 2 * Ts) * M2 * (1 - ro0) / (1 + ro0);
coef3 = 4 * Ts * M1 * (1 - ro0) / ((1 + ro0) * (2 - ro0));
coef4 = 2 * Ts * ro0 * ro0 / (1 - ro0 * ro0);

f1 = (4 * Ts * Ts - coef1 + coef2 + coef3) * (1 - b) - (AT - 2 * Ts - coef4) * (AT - 2 * Ts - coef4) * b;


coef5 = (4 * Math.pow(ro0, 3) - 6 * Math.pow(ro0, 2) + 4 * ro0) / ((1 - ro0 * ro0) * (1 - ro0 * ro0));
coef6 = (4 * Math.pow(ro0, 5) - 8 * Math.pow(ro0, 4) + 8 * Math.pow(ro0, 3)) / ((1 - ro0 * ro0) * (1 - ro0 * ro0) * (1 - ro0 * ro0));
coef7 = ((2 * Ts - 1) * M2 + (1 - 2 * Ts) * (1 - ro0) * M21) / (1 + ro0);
coef8 = (2 * Ts - 1) * M2 * (1 - ro0) / ((1 + ro0) * (1 + ro0));
coef9 = 4 * Ts * M11 / ((2 - ro0) * (1 + ro0));
coef10 = 4 * Ts * M1 * (2 * ro0 - 1) / ((2 - ro0) * (2 - ro0) * (1 + ro0) * (1 + ro0));
coef11 = 4 * Ts * ro0 * ((1 - ro0 * ro0) + ro0 * ro0) / ((1 - ro0 * ro0) * (1 - ro0 * ro0)); 

f2 = -4 * Ts * Ts * (coef5 + coef6) * (1 - b) + (coef7 + coef8 + coef9 + coef10) * (1 - b) + coef11 * b;

alpha1 *= 0.8;

if (ro0 != 1 && ro0 != 2 && ro0 != -1 && f2 != 0 && ((ro0 - alpha1 * f1 / f2) > 0))
ro1 = ro0 - alpha1 * f1 / f2;
else if (ro0 != 1 && ro0 != 2 && ro0 != -1) break;

}

if (ro1 > 0) Ymax = ro1 / Ts;
else Ymax = 0;
}
else
{
while (waitingTime >= 0.6 && num < 3 && dummy < maxLoop) 
{
dummy++;
num = 0;

if (Math.abs(ro1 - ro0) > e)
{
ro0 = ro1;
count1 = 0;
count2 = 0;
count3 = 0;
count4 = 0;
}
else num++;

if (Math.abs(ro3 - ro2) > e)
{
ro2 = ro3;
count11 = 0;
count12 = 0;
count13 = 0;
count14 = 0;
}
else num++;

if (Math.abs(ro5 - ro4) > e)
{
ro4 = ro5;
count21 = 0;
count22 = 0;
count23 = 0;
count24 = 0;
}
else num++;

//------- Finding A & B & C & D --------
for(i = 0; i < number; i++) 
{

if (Math.abs(ro1 - ro0) > e)
{
xi = Math.random();
yi = Math.random();

func = Math.pow((1 - xi), 1/(1 - ro0)) * Math.pow((1 - xi * ro0), -1/(1 - ro0));
if (yi <= func) count1++;

yi *= 10;
func = xi * Math.pow((1 - xi), ((2 * ro0 - 1)/(1 - ro0))) * Math.pow((1 - xi * ro0), -1/(1 - ro0));
if (yi <= func) count2++;

func = xi * Math.pow((1 - xi), (ro0/(1 - ro0))) * Math.pow((1 - xi * ro0), -1/(1 - ro0));
if (yi <= func) count3++;

func = xi * Math.pow((1 - xi), (ro0/(1 - ro0))) * Math.pow((1 - xi * ro0), (ro0 - 2)/(1 - ro0));
if (yi <= func) count4++;
}

if (Math.abs(ro3 - ro2) > e)
{
xxi = Math.random();
yyi = Math.random();

func = Math.pow((1 - xxi), 1/(1 - ro2)) * Math.pow((1 - xxi * ro2), -1/(1 - ro2));
if (yyi <= func) count11++;

yyi *= 10;
func = xxi * Math.pow((1 - xxi), ((2 * ro2 - 1)/(1 - ro2))) * Math.pow((1 - xxi * ro2), -1/(1 - ro2));
if (yyi <= func) count12++;

func = xxi * Math.pow((1 - xxi), (ro2/(1 - ro2))) * Math.pow((1 - xxi * ro2), -1/(1 - ro2));
if (yyi <= func) count13++;

func = xxi * Math.pow((1 - xxi), (ro2/(1 - ro2))) * Math.pow((1 - xi * ro2), (ro2 - 2)/(1 - ro2));
if (yyi <= func) count14++;
}

if (Math.abs(ro5 - ro4) > e)
{
xxxi = Math.random();
yyyi = Math.random();

func = Math.pow((1 - xxxi), 1/(1 - ro4)) * Math.pow((1 - xxxi * ro4), -1/(1 - ro4));
if (yyyi <= func) count21++;

yyyi *= 10;
func = xxxi * Math.pow((1 - xxxi), ((2 * ro4 - 1)/(1 - ro4))) * Math.pow((1 - xxxi * ro4), -1/(1 - ro4));
if (yyyi <= func) count22++;

func = xxxi * Math.pow((1 - xxxi), (ro4/(1 - ro4))) * Math.pow((1 - xxxi * ro4), -1/(1 - ro4));
if (yyyi <= func) count23++;

func = xxxi * Math.pow((1 - xxxi), (ro4/(1 - ro4))) * Math.pow((1 - xxxi * ro4), (ro4 - 2)/(1 - ro4));
if (yyyi <= func) count24++;
}
}


if (Math.abs(ro1 - ro0) > e)
{
A = ((2 - ro0) / (1 - ro0)) * count1 / number;
B = (ro0 / ((1 - ro0) * (1 - ro0))) * count2 * 10 / number;
C = ((2 - ro0) / ((1 - ro0) * (1 - ro0))) * count3 * 10 / number;
D = ((2 - ro0) / ((1 - ro0) * (1 - ro0))) * count4 * 10 / number;	

count5 = 0;
count6 = 0;
count7 = 0;
count8 = 0;
}

if (Math.abs(ro3 - ro2) > e)
{
AA = ((2 - ro2) / (1 - ro2)) * count11 / number;
BB = (ro2 / ((1 - ro2) * (1 - ro2))) * count12 * 10 / number;
CC = ((2 - ro2) / ((1 - ro2) * (1 - ro2))) * count13 * 10 / number;
DD = ((2 - ro2) / ((1 - ro2) * (1 - ro2))) * count14 * 10 / number;	

count15 = 0;
count16 = 0;
count17 = 0;
count18 = 0;
}

if (Math.abs(ro5 - ro4) > e)
{
AAA = ((2 - ro4) / (1 - ro4)) * count21 / number;
BBB = (ro4 / ((1 - ro4) * (1 - ro4))) * count22 * 10 / number;
CCC = ((2 - ro4) / ((1 - ro4) * (1 - ro4))) * count23 * 10 / number;
DDD = ((2 - ro4) / ((1 - ro4) * (1 - ro4))) * count24 * 10 / number;	

count25 = 0;
count26 = 0;
count27 = 0;
count28 = 0;
}

//------ Finding A' & B' & C' & D' -------
for (i = 0; i < number; i++) 
{

if (Math.abs(ro1 - ro0) > e)
{
xi = Math.random();
yi = Math.random();

yi *= 10;

func = (xi * (1 - xi) / ((1 - xi * ro0) * (1 - xi * ro0))) * Math.pow (((1 - xi) / (1 - ro0 * xi)),(ro0 / (1 - ro0)));
if (yi <= func) count5++;

func = (ro0 * xi * Math.pow ((1 - xi), ((2 * ro0 - 1) / (1 - ro0))) * (Math.log ((1 - xi) / (1 - xi * ro0)) + (xi * (1 - ro0) / (1 - ro0 * xi)))) / Math.pow ((1 - xi * ro0), (1 / (1 - ro0)));
if (yi <= func) count6++;

func = ((2 - ro0) * xi * Math.pow ((1 - xi), (ro0 / (1 - ro0))) * (Math.log ((1 - xi) / (1 - ro0 * xi)) + (xi * (1 - ro0) / (1 - xi * ro0)))) / Math.pow ((1 - xi * ro0), (1 / (1 - ro0)));
if (yi <= func) count7++;

func = ((2 - ro0) * xi * Math.pow ((1 - xi), (ro0 / (1 - ro0))) * (Math.log ((1 - xi) / (1 - ro0 * xi)) + (xi * (2 - ro0) * (1 - ro0) / (1 - xi * ro0)))) / Math.pow ((1 - xi * ro0), ((2 - ro0) / (1 - ro0)));
if (yi <= func) count8++;
}

if (Math.abs(ro3 - ro2) > e)
{
xxi = Math.random();
yyi = Math.random();

yyi *= 10;

func = (xxi * (1 - xxi) / ((1 - xxi * ro2) * (1 - xxi * ro2))) * Math.pow (((1 - xxi) / (1 - ro2 * xxi)),(ro2 / (1 - ro2)));
if (yyi <= func) count15++;

func = (ro2 * xxi * Math.pow ((1 - xxi), ((2 * ro2 - 1) / (1 - ro2))) * (Math.log ((1 - xxi) / (1 - xxi * ro2)) + (xxi * (1 - ro2) / (1 - ro2 * xxi)))) / Math.pow ((1 - xxi * ro2), (1 / (1 - ro2)));
if (yyi <= func) count16++;

func = ((2 - ro2) * xxi * Math.pow ((1 - xxi), (ro2 / (1 - ro2))) * (Math.log ((1 - xxi) / (1 - ro2 * xxi)) + (xxi * (1 - ro2) / (1 - xxi * ro2)))) / Math.pow ((1 - xxi * ro2), (1 / (1 - ro2)));
if (yyi <= func) count17++;

func = ((2 - ro2) * xxi * Math.pow ((1 - xxi), (ro2 / (1 - ro2))) * (Math.log ((1 - xxi) / (1 - ro2 * xxi)) + (xxi * (2 - ro2) * (1 - ro2) / (1 - xxi * ro2)))) / Math.pow ((1 - xxi * ro2), ((2 - ro2) / (1 - ro2)));
if (yyi <= func) count18++;
}

if (Math.abs(ro5 - ro4) > e)
{
xxxi = Math.random();
yyyi = Math.random();

yyyi *= 10;

func = (xxxi * (1 - xxxi) / ((1 - xxxi * ro4) * (1 - xxxi * ro4))) * Math.pow (((1 - xxxi) / (1 - ro4 * xxxi)),(ro4 / (1 - ro4)));
if (yyyi <= func) count25++;

func = (ro4 * xxxi * Math.pow ((1 - xxxi), ((2 * ro4 - 1) / (1 - ro4))) * (Math.log ((1 - xxxi) / (1 - xxxi * ro4)) + (xxxi * (1 - ro4) / (1 - ro4 * xxxi)))) / Math.pow ((1 - xxxi * ro4), (1 / (1 - ro4)));
if (yyyi <= func) count26++;

func = ((2 - ro4) * xxxi * Math.pow ((1 - xxxi), (ro4 / (1 - ro4))) * (Math.log ((1 - xxxi) / (1 - ro4 * xxxi)) + (xxxi * (1 - ro4) / (1 - xxxi * ro4)))) / Math.pow ((1 - xxxi * ro4), (1 / (1 - ro4)));
if (yyyi <= func) count27++;

func = ((2 - ro4) * xxxi * Math.pow ((1 - xxxi), (ro4 / (1 - ro4))) * (Math.log ((1 - xxxi) / (1 - ro4 * xxxi)) + (xxxi * (2 - ro4) * (1 - ro4) / (1 - xxxi * ro4)))) / Math.pow ((1 - xxxi * ro4), ((2 - ro4) / (1 - ro4)));
if (yyyi <= func) count28++;
}

}

if (Math.abs(ro1 - ro0) > e)
{
A1 = ((2 - ro0) * count1 / number + 10 * count5 / number) / ((1 - ro0) * (1 - ro0));
B1 = ((1 - ro0 * ro0) * count2 * 10 / number + 10 * count6 / number) / Math.pow ((1 - ro0), 4);
C1 = ((ro0 * ro0 - 4 * ro0 + 3) * 10 * count3 / number + 10 * count7 / number) / Math.pow ((1 - ro0), 4);
D1 = ((ro0 * ro0 - 4 * ro0 + 3) * 10 * count4 / number + 10 * count8 / number) / Math.pow ((1 - ro0), 4);
}

if (Math.abs(ro3 - ro2) > e)
{
AA1 = ((2 - ro2) * count11 / number + 10 * count15 / number) / ((1 - ro2) * (1 - ro2));
BB1 = ((1 - ro2 * ro2) * count12 * 10 / number + 10 * count16 / number) / Math.pow ((1 - ro2), 4);
CC1 = ((ro2 * ro2 - 4 * ro2 + 3) * 10 * count13 / number + 10 * count17 / number) / Math.pow ((1 - ro2), 4);
DD1 = ((ro2 * ro2 - 4 * ro2 + 3) * 10 * count14 / number + 10 * count18 / number) / Math.pow ((1 - ro2), 4);
}

if (Math.abs(ro5 - ro4) > e)
{
AAA1 = ((2 - ro4) * count21 / number + 10 * count25 / number) / ((1 - ro4) * (1 - ro4));
BBB1 = ((1 - ro4 * ro4) * count22 * 10 / number + 10 * count26 / number) / Math.pow ((1 - ro4), 4);
CCC1 = ((ro4 * ro4 - 4 * ro4 + 3) * 10 * count23 / number + 10 * count27 / number) / Math.pow ((1 - ro4), 4);
DDD1 = ((ro4 * ro4 - 4 * ro4 + 3) * 10 * count24 / number + 10 * count28 / number) / Math.pow ((1 - ro4), 4);
}

//--------- Finding M1 & M1' ----------
if (Math.abs(ro1 - ro0) > e)
{
M1 = -2 * Ts * (C * ro0 + D) * (1 - ro0) / (2 * ro0 * (1 - ro0) * A - (1 + 2 * ro0) * (2 - ro0) * B);

M11 = 2 * Ts * ((C1 * ro0 * ro0 + (D1 - C1 + 2 * C) * ro0 + D - C - D1) * (2 * ro0 * (1 - ro0) * A - (2 - ro0) * (1 + 2 * ro0) * B) + ((C - D) * ro0 - C * ro0 * ro0 + D) * (2 * (1 - 2 * ro0) * A + 2 * ro0 * (1 - ro0) * A1 - (3 - 4 * ro0) * B - (1 - 2 * ro0) * (2 - ro0) * B1)) / Math.pow ((2 * ro0 * (1 - ro0) * A - (1 + 2 * ro0) * (2 - ro0) * B), 2);
}

if (Math.abs(ro3 - ro2) > e)
{
MM1 = -2 * Ts * (CC * ro2 + DD) * (1 - ro2) / (2 * ro2 * (1 - ro2) * AA - (1 + 2 * ro2) * (2 - ro2) * BB);

MM11 = 2 * Ts * ((CC1 * ro2 * ro2 + (DD1 - CC1 + 2 * CC) * ro2 + DD - CC - DD1) * (2 * ro2 * (1 - ro2) * AA - (2 - ro2) * (1 + 2 * ro2) * BB) + ((CC - DD) * ro2 - CC * ro2 * ro2 + DD) * (2 * (1 - 2 * ro2) * AA + 2 * ro2 * (1 - ro2) * AA1 - (3 - 4 * ro2) * BB - (1 - 2 * ro2) * (2 - ro2) * BB1)) / Math.pow ((2 * ro2 * (1 - ro2) * AA - (1 + 2 * ro2) * (2 - ro2) * BB), 2);
}

if (Math.abs(ro5 - ro4) > e)
{
MMM1 = -2 * Ts * (CCC * ro4 + DDD) * (1 - ro4) / (2 * ro4 * (1 - ro4) * AAA - (1 + 2 * ro4) * (2 - ro4) * BBB);

MMM11 = 2 * Ts * ((CCC1 * ro4 * ro4 + (DDD1 - CCC1 + 2 * CCC) * ro4 + DDD - CCC - DDD1) * (2 * ro4 * (1 - ro4) * AAA - (2 - ro4) * (1 + 2 * ro4) * BBB) + ((CCC - DDD) * ro4 - CCC * ro4 * ro4 + DDD) * (2 * (1 - 2 * ro4) * AAA + 2 * ro4 * (1 - ro4) * AAA1 - (3 - 4 * ro4) * BBB - (1 - 2 * ro4) * (2 - ro4) * BBB1)) / Math.pow ((2 * ro4 * (1 - ro4) * AAA - (1 + 2 * ro4) * (2 - ro4) * BBB), 2);
}

//------ Finding E and E' -------
if (Math.abs(ro1 - ro0) > e)
{
betta0 = (1 - ro0) * (1 - ro0) / (2 - ro0);
betta1 = (1 - ro0) * (3 - ro0) / ((2 - ro0) * (2 - ro0));

count1 = 0;
count2 = 0;
count3 = 0;
count4 = 0;
count5 = 0;
count6 = 0;
count7 = 0;
count8 = 0;
count9 = 0;
count10 = 0;
}

if (Math.abs(ro3 - ro2) > e)
{
betta2 = (1 - ro2) * (1 - ro2) / (2 - ro2);
betta3 = (1 - ro2) * (3 - ro2) / ((2 - ro2) * (2 - ro2));

count11 = 0;
count12 = 0;
count13 = 0;
count14 = 0;
count15 = 0;
count16 = 0;
count17 = 0;
count18 = 0;
count19 = 0;
count20 = 0;
}

if (Math.abs(ro5 - ro4) > e)
{
betta4 = (1 - ro4) * (1 - ro4) / (2 - ro4);
betta5 = (1 - ro4) * (3 - ro4) / ((2 - ro4) * (2 - ro4));

count21 = 0;
count22 = 0;
count23 = 0;
count24 = 0;
count25 = 0;
count26 = 0;
count27 = 0;
count28 = 0;
count29 = 0;
count30 = 0;
}

for (i = 0; i < number / 10; i++) 
{
if (Math.abs(ro1 - ro0) > e)
{
xi = Math.random();
yi = Math.random();
yi *= 10;

count1 = 0;
count2 = 0;
}

if (Math.abs(ro3 - ro2) > e)
{
xxi = Math.random();
yyi = Math.random();
yyi *= 10;

count11 = 0;
count12 = 0;
}

if (Math.abs(ro5 - ro4) > e)
{
xxi = Math.random();
yyi = Math.random();
yyi *= 10;

count21 = 0;
count22 = 0;
}

//------- Finding G & G' -------
for (j = 0; j < number / 10; j++) 
{
if (Math.abs(ro1 - ro0) > e)
{
xj = Math.random();
yj = Math.random();
yj *= 10;

//------- Finding nu & nu' --------
nu0 = -(xj * xj * ro0 * ro0 / (1 - xj * ro0)) + M1 * (0.5 + (1 - xj) * ro0) / Ts;

nu1 = (xj * xj * xj * ro0 * ro0 - 2 * xj * xj * ro0) / ((1 - xj * ro0) * (1 - xj * ro0)) + ((M11 * (0.5 + (1 - xj) * ro0) + M1 * (1 - xj)) / Ts);

//--- Integral for G and G' ---
func = (xj * nu1 * (ro0 - xi * xj) - nu0) / ((ro0 - xi * xj) * (ro0 - xi * xj));
if (yj < func) count1++;

func = (xj * nu1 * (ro0 - xi * xj) - nu0) / ((ro0 - xi * xj) * (ro0 - xi * xj));
if (yj <= func) count2++;
}

if (Math.abs(ro3 - ro2) > e)
{
xxj = Math.random();
yyj = Math.random();
yyj *= 10;

//------- Finding nu & nu' --------
nu2 = -(xxj * xxj * ro2 * ro2 / (1 - xxj * ro2)) + MM1 * (0.5 + (1 - xxj) * ro2) / Ts;

nu3 = (xxj * xxj * xxj * ro2 * ro2 - 2 * xxj * xxj * ro2) / ((1 - xxj * ro2) * (1 - xxj * ro2)) + ((MM11 * (0.5 + (1 - xxj) * ro2) + MM1 * (1 - xxj)) / Ts);

//--- Integral for G and G' ---
func = (xxj * nu3 * (ro2 - xxi * xxj) - nu2) / ((ro2 - xxi * xxj) * (ro2 - xxi * xxj));
if (yyj < func) count11++;

func = (xxj * nu3 * (ro2 - xxi * xxj) - nu2) / ((ro2 - xxi * xxj) * (ro2 - xxi * xxj));
if (yyj <= func) count12++;
}

if (Math.abs(ro5 - ro4) > e)
{
xxj = Math.random();
yyj = Math.random();
yyj *= 10;

//------- Finding nu & nu' --------
nu4 = -(xxxj * xxxj * ro4 * ro4 / (1 - xxxj * ro4)) + MMM1 * (0.5 + (1 - xxxj) * ro4) / Ts;

nu5 = (xxxj * xxxj * xxxj * ro4 * ro4 - 2 * xxxj * xxxj * ro4) / ((1 - xxxj * ro4) * (1 - xxxj * ro4)) + ((MMM11 * (0.5 + (1 - xxxj) * ro4) + MMM1 * (1 - xxxj)) / Ts);

//--- Integral for G and G' ---
func = (xxxj * nu5 * (ro4 - xxxi * xxxj) - nu4) / ((ro4 - xxxi * xxxj) * (ro4 - xxxi * xxxj));
if (yyyj < func) count21++;

func = (xxxj * nu5 * (ro4 - xxxi * xxxj) - nu4) / ((ro4 - xxxi * xxxj) * (ro4 - xxxi * xxxj));
if (yyyj <= func) count22++;
}
}

//~~~~~~~~~~~~~~~~~~~~~~~~~~~~~~~~~~~~~~~~
if (Math.abs(ro1 - ro0) > e)
{
G = (Ts * Math.pow ((1 - xi), (ro0 / (1 - ro0))) * 10 * count1 /number) / Math.pow ((ro0 - xi), (1 / (1 - ro0)));

G1 = ((Math.log((1 - xi) / (ro0 - xi)) * 10 * count1 / number) / ((1 - ro0) * (1 - ro0)) + 10 * count2 / number) * Ts * Math.pow ((1 - xi), (ro0 / (1 - ro0))) / Math.pow ((ro0 - xi), (1 / (1 - ro0)));

//------- Finding E & E' --------
func = G * xi * Math.pow ((1 - xi), ((2 * ro0 - 1) / (1 - ro0))) * (2 * xi + 2 * xi * ro0 - xi * xi * ro0 - 2);
if (yi < func) count3++;

func = 2 * ro0 * betta0 * xi * ((G1 * Math.pow ((1 - xi), ((2 * ro0 - 1) / (1 - ro0))) + G * Math.log (1 - xi) * Math.pow ((1 - xi), ((2 * ro0 - 1) / (1 - ro0))) / ((1 - ro0) * (1 - ro0))) * (xi * xi * ro0 - 2 * (xi - 1) * (xi - 1)) + G * (2 * xi - xi * xi) * Math.pow ((1 - xi), ((2 * ro0 - 1) / (1 - ro0))));
if (yi < func) count4++;		
}

if (Math.abs(ro3 - ro2) > e)
{
GG = (Ts * Math.pow ((1 - xxi), (ro2 / (1 - ro2))) * 10 * count11 /number) / Math.pow ((ro2 - xxi), (1 / (1 - ro2)));

GG1 = ((Math.log((1 - xxi) / (ro2 - xxi)) * 10 * count11 / number) / ((1 - ro2) * (1 - ro2)) + 10 * count12 / number) * Ts * Math.pow ((1 - xxi), (ro2 / (1 - ro2))) / Math.pow ((ro2 - xxi), (1 / (1 - ro2)));

//------- Finding E & E' --------
func = GG * xxi * Math.pow ((1 - xxi), ((2 * ro2 - 1) / (1 - ro2))) * (2 * xxi + 2 * xxi * ro2 - xxi * xxi * ro2 - 2);
if (yyi < func) count13++;

func = 2 * ro2 * betta2 * xxi * ((GG1 * Math.pow ((1 - xxi), ((2 * ro2 - 1) / (1 - ro2))) + GG * Math.log (1 - xxi) * Math.pow ((1 - xxi), ((2 * ro2 - 1) / (1 - ro2))) / ((1 - ro2) * (1 - ro2))) * (xxi * xxi * ro2 - 2 * (xxi - 1) * (xxi - 1)) + GG * (2 * xxi - xxi * xxi) * Math.pow ((1 - xxi), ((2 * ro2 - 1) / (1 - ro2))));
if (yyi < func) count14++;		
}

if (Math.abs(ro5 - ro4) > e)
{
GGG = (Ts * Math.pow ((1 - xxxi), (ro4 / (1 - ro4))) * 10 * count21 /number) / Math.pow ((ro4 - xxxi), (1 / (1 - ro4)));

GGG1 = ((Math.log((1 - xxxi) / (ro4 - xxxi)) * 10 * count21 / number) / ((1 - ro4) * (1 - ro4)) + 10 * count22 / number) * Ts * Math.pow ((1 - xxxi), (ro4 / (1 - ro4))) / Math.pow ((ro4 - xxxi), (1 / (1 - ro4)));

//------- Finding E & E' --------
func = GGG * xxxi * Math.pow ((1 - xxxi), ((2 * ro4 - 1) / (1 - ro4))) * (2 * xxxi + 2 * xxxi * ro4 - xxxi * xxxi * ro4 - 2);
if (yyyi < func) count23++;

func = 2 * ro4 * betta4 * xxxi * ((GGG1 * Math.pow ((1 - xxxi), ((2 * ro4 - 1) / (1 - ro4))) + GGG * Math.log (1 - xxxi) * Math.pow ((1 - xxxi), ((2 * ro4 - 1) / (1 - ro4))) / ((1 - ro4) * (1 - ro4))) * (xxxi * xxxi * ro4 - 2 * (xxxi - 1) * (xxxi - 1)) + GGG * (2 * xxxi - xxxi * xxxi) * Math.pow ((1 - xxxi), ((2 * ro4 - 1) / (1 - ro4))));
if (yyyi < func) count24++;		
}
}


if (Math.abs(ro1 - ro0) > e)
{
//----------- Finding E: ------------
E = (-2 * ro0 * 10 * count3 / number) / betta0;

//----------- Finding the derivative of E: -------------
E1 = ((2 * ro0 * betta1 - 2 * betta0) * 10 * count3 / number - 10 * count4 / number) / (betta0 * betta0);

//-------- Finding M2 & M2' ---------
M2 = 2 * Ts * (1 - ro0) / (2 * ro0 * (1 - ro0) * A - (1 + 2 * ro0) * (2 - ro0) * B);

M21 = -2 * Ts * (2 * ro0 * (1 - ro0) * A - (1 + 2 * ro0) * (2 - ro0) * B + (1 - ro0) * ((8 * B - 4 * A) * ro0 + 2 * A - 3 * B)) / Math.pow ((2 * ro0 * (1 - ro0) * A - (1 + 2 * ro0) * (2 - ro0) * B), 2);


//------- Finding the root --------

coef1 = -4 * Ts * Ts * (Math.pow(ro0, 4) - 2 * Math.pow(ro0, 3) + 2 * Math.pow(ro0, 2)) / ((1 - Math.pow(ro0, 2)) * (1 - Math.pow(ro0, 2)));

coef2 = (1 - 2 * Ts) * M2 * (1 - ro0) / (1 + ro0);
coef3 = 4 * Ts * M1 * (1 - ro0) / ((1 + ro0) * (2 - ro0));
coef4 = 2 * Ts * ro0 * ro0 / (1 - ro0 * ro0);

f1 = (4 * Ts * Ts - coef1 + coef2 + coef3) * (1 - b) - (AT - 2 * Ts - coef4) * (AT - 2 * Ts - coef4) * b;


coef5 = (4 * Math.pow(ro0, 3) - 6 * Math.pow(ro0, 2) + 4 * ro0) / ((1 - ro0 * ro0) * (1 - ro0 * ro0));
coef6 = (4 * Math.pow(ro0, 5) - 8 * Math.pow(ro0, 4) + 8 * Math.pow(ro0, 3)) / ((1 - ro0 * ro0) * (1 - ro0 * ro0) * (1 - ro0 * ro0));
coef7 = ((2 * Ts - 1) * M2 + (1 - 2 * Ts) * (1 - ro0) * M21) / (1 + ro0);
coef8 = (2 * Ts - 1) * M2 * (1 - ro0) / ((1 + ro0) * (1 + ro0));
coef9 = 4 * Ts * M11 / ((2 - ro0) * (1 + ro0));
coef10 = 4 * Ts * M1 * (2 * ro0 - 1) / ((2 - ro0) * (2 - ro0) * (1 + ro0) * (1 + ro0));
coef11 = 4 * Ts * ro0 * ((1 - ro0 * ro0) + ro0 * ro0) / ((1 - ro0 * ro0) * (1 - ro0 * ro0)); 

f2 = -4 * Ts * Ts * (coef5 + coef6) * (1 - b) + (coef7 + coef8 + coef9 + coef10) * (1 - b) + coef11 * b;
}


if (Math.abs(ro3 - ro2) > e)
{
//----------- Finding E: ------------
EE = (-2 * ro2 * 10 * count13 / number) / betta2;

//----------- Finding the derivative of E: -------------
EE1 = ((2 * ro2 * betta3 - 2 * betta2) * 10 * count13 / number - 10 * count14 / number) / (betta2 * betta2);

//-------- Finding M2 & M2' ---------
MM2 = 2 * Ts * (1 - ro2) / (2 * ro2 * (1 - ro2) * AA - (1 + 2 * ro2) * (2 - ro2) * BB);

MM21 = -2 * Ts * (2 * ro2 * (1 - ro2) * AA - (1 + 2 * ro2) * (2 - ro2) * BB + (1 - ro2) * ((8 * BB - 4 * AA) * ro2 + 2 * AA - 3 * BB)) / Math.pow ((2 * ro2 * (1 - ro2) * AA - (1 + 2 * ro2) * (2 - ro2) * BB), 2);


//------- Finding the root --------

coef21 = -4 * Ts * Ts * (Math.pow(ro2, 4) - 2 * Math.pow(ro2, 3) + 2 * Math.pow(ro2, 2)) / ((1 - Math.pow(ro2, 2)) * (1 - Math.pow(ro2, 2)));

coef22 = (1 - 2 * Ts) * MM2 * (1 - ro2) / (1 + ro2);
coef23 = 4 * Ts * MM1 * (1 - ro2) / ((1 + ro2) * (2 - ro2));
coef24 = 2 * Ts * ro2 * ro2 / (1 - ro2 * ro2);

ff1 = (4 * Ts * Ts - coef21 + coef22 + coef23) * (1 - b) - (AT - 2 * Ts - coef24) * (AT - 2 * Ts - coef24) * b;


coef25 = (4 * Math.pow(ro2, 3) - 6 * Math.pow(ro2, 2) + 4 * ro2) / ((1 - ro2 * ro2) * (1 - ro2 * ro2));
coef26 = (4 * Math.pow(ro2, 5) - 8 * Math.pow(ro2, 4) + 8 * Math.pow(ro2, 3)) / ((1 - ro2 * ro2) * (1 - ro2 * ro2) * (1 - ro2 * ro2));
coef27 = ((2 * Ts - 1) * MM2 + (1 - 2 * Ts) * (1 - ro2) * MM21) / (1 + ro2);
coef28 = (2 * Ts - 1) * MM2 * (1 - ro2) / ((1 + ro2) * (1 + ro2));
coef29 = 4 * Ts * MM11 / ((2 - ro2) * (1 + ro2));
coef30 = 4 * Ts * MM1 * (2 * ro2 - 1) / ((2 - ro2) * (2 - ro2) * (1 + ro2) * (1 + ro2));
coef31 = 4 * Ts * ro2 * ((1 - ro2 * ro2) + ro2 * ro2) / ((1 - ro2 * ro2) * (1 - ro2 * ro2)); 

ff2 = -4 * Ts * Ts * (coef25 + coef26) * (1 - b) + (coef27 + coef28 + coef29 + coef30) * (1 - b) + coef31 * b;
}


if (Math.abs(ro5 - ro4) > e)
{
//----------- Finding E: ------------
EEE = (-2 * ro4 * 10 * count23 / number) / betta4;

//----------- Finding the derivative of E: -------------
EEE1 = ((2 * ro4 * betta5 - 2 * betta4) * 10 * count23 / number - 10 * count24 / number) / (betta4 * betta4);

//-------- Finding M2 & M2' ---------
MMM2 = 2 * Ts * (1 - ro4) / (2 * ro4 * (1 - ro4) * AAA - (1 + 2 * ro4) * (2 - ro4) * BBB);

MMM21 = -2 * Ts * (2 * ro4 * (1 - ro4) * AAA - (1 + 2 * ro4) * (2 - ro4) * BBB + (1 - ro4) * ((8 * BBB - 4 * AAA) * ro4 + 2 * AAA - 3 * BBB)) / Math.pow ((2 * ro4 * (1 - ro4) * AAA - (1 + 2 * ro4) * (2 - ro4) * BBB), 2);


//------- Finding the root --------

coef41 = -4 * Ts * Ts * (Math.pow(ro4, 4) - 2 * Math.pow(ro4, 3) + 2 * Math.pow(ro4, 2)) / ((1 - Math.pow(ro4, 2)) * (1 - Math.pow(ro4, 2)));

coef42 = (1 - 2 * Ts) * MMM2 * (1 - ro4) / (1 + ro4);
coef43 = 4 * Ts * MMM1 * (1 - ro4) / ((1 + ro4) * (2 - ro4));
coef44 = 2 * Ts * ro4 * ro4 / (1 - ro4 * ro4);

fff1 = (4 * Ts * Ts - coef41 + coef42 + coef43) * (1 - b) - (AT - 2 * Ts - coef44) * (AT - 2 * Ts - coef44) * b;


coef45 = (4 * Math.pow(ro4, 3) - 6 * Math.pow(ro4, 2) + 4 * ro4) / ((1 - ro4 * ro4) * (1 - ro4 * ro4));
coef46 = (4 * Math.pow(ro4, 5) - 8 * Math.pow(ro4, 4) + 8 * Math.pow(ro4, 3)) / ((1 - ro4 * ro4) * (1 - ro4 * ro4) * (1 - ro4 * ro4));
coef47 = ((2 * Ts - 1) * MMM2 + (1 - 2 * Ts) * (1 - ro4) * MMM21) / (1 + ro4);
coef48 = (2 * Ts - 1) * MMM2 * (1 - ro4) / ((1 + ro4) * (1 + ro4));
coef49 = 4 * Ts * MMM11 / ((2 - ro4) * (1 + ro4));
coef50 = 4 * Ts * MMM1 * (2 * ro4 - 1) / ((2 - ro4) * (2 - ro4) * (1 + ro4) * (1 + ro4));
coef51 = 4 * Ts * ro4 * ((1 - ro4 * ro4) + ro4 * ro4) / ((1 - ro4 * ro4) * (1 - ro4 * ro4)); 

fff2 = -4 * Ts * Ts * (coef45 + coef46) * (1 - b) + (coef47 + coef48 + coef49 + coef50) * (1 - b) + coef51 * b;
}


alpha1 *= 0.8;

if (Math.abs(ro1 - ro0) > e)
{
if (ro0 != 1 && ro0 != 2 && ro0 != -1 && f2 != 0 && ((ro0 - alpha1 * f1 / f2) > 0))
ro1 = ro0 - alpha1 * f1 / f2;
//else if (ro0 != 1 && ro0 != 2 && ro0 != -1) break;
}

if (Math.abs(ro3 - ro2) > e)
{
if (ro2 != 1 && ro2 != 2 && ro2 != -1 && ff2 != 0 && ((ro2 - alpha1 * ff1 / ff2) > 0))
ro3 = ro2 - alpha1 * ff1 / ff2;
//else if (ro0 != 1 && ro0 != 2 && ro0 != -1) break;
}

if (Math.abs(ro5 - ro4) > e)
{
if (ro4 != 1 && ro4 != 2 && ro4 != -1 && fff2 != 0 && ((ro4 - alpha1 * fff1 / fff2) > 0))
ro5 = ro4 - alpha1 * fff1 / fff2;
//else if (ro0 != 1 && ro0 != 2 && ro0 != -1) break;
}

}

double mx = 0.0;
if (mx < ro1 && !Double.isInfinite(ro1)) mx = ro1;
if (mx < ro3 && !Double.isInfinite(ro3)) mx = ro3;
if (mx < ro5 && !Double.isInfinite(ro5)) mx = ro5;

if (mx > 0) Ymax = mx / Ts;
else Ymax = 0;
}
} catch (Exception e) { throw e; }
}


/******************************
get/set
********************/
public List<? extends Cloudlet> getCloudletList () 
{ return cloudletList; }
public double getYmax () { return Ymax; }
public void setYmax (double Ymax) { this.Ymax = Ymax; }
}
