# Supplementary material for: A static VM placement and hybrid job scheduling model for green data centers
Source: PLoS One. 2020 Aug 13;15(8):e0237238. doi: 10.1371/journal.pone.0237238 (PMC7425884; doi:10.1371/journal.pone.0237238)
Supplement: S1 Data — (ZIP) [file pone.0237238.s001.zip › MyProject/withMatlab/TimeShare/MyDatacenter.java]

package MyProject.withMatlab.TimeShare;

/***********************************************************
Most important part of the project that is implemented here is the Job Scheduler, partly.
***********************************************************/

import java.util.List;
import java.util.ArrayList;
import java.util.Map;
import java.util.SortedMap;
import java.util.TreeMap;

import org.cloudbus.cloudsim.power.PowerDatacenter;
import org.cloudbus.cloudsim.power.PowerHost;
import org.cloudbus.cloudsim.Vm;
import org.cloudbus.cloudsim.DatacenterCharacteristics;
import org.cloudbus.cloudsim.VmAllocationPolicy;
import org.cloudbus.cloudsim.DatacenterBroker;
import org.cloudbus.cloudsim.Cloudlet;
import org.cloudbus.cloudsim.Host;
import org.cloudbus.cloudsim.Storage;
import org.cloudbus.cloudsim.Log;
import org.cloudbus.cloudsim.core.CloudSim;
import org.cloudbus.cloudsim.core.CloudSimTags;
import org.cloudbus.cloudsim.core.SimEvent;

import org.cloudbus.cloudsim.core.predicates.PredicateType;


public class MyDatacenter extends PowerDatacenter
{

//The job scheduler needs to sleep the completed VMs:
private List<Vm> completedVmList; 

public MyDatacenter (String name, DatacenterCharacteristics characteristics, VmAllocationPolicy vmAllocationPolicy, List<Storage> storageList, double schedulingInterval) throws Exception
{
super (name, characteristics, vmAllocationPolicy, storageList, schedulingInterval);

completedVmList = new ArrayList<Vm> ();
}


/***********************************************************
Checking cloudlet completion:
******************************************/
@Override
public void checkCloudletCompletion ()
{
try
{
List<? extends Host> list = getVmAllocationPolicy().getHostList ();
List<MyVm> VmList = null;
for (int i = 0; i < list.size(); i++)
{
Host host = list.get (i);
VmList = host.getVmList ();
for (MyVm vm : VmList)
{
while (vm.getCloudletScheduler().isFinishedCloudlets ())
{
Cloudlet cloudlet = vm.getCloudletScheduler().getNextFinishedCloudlet ();
if (cloudlet != null)
{
vm.removeFromCloudletList (cloudlet);

sendNow (cloudlet.getUserId(), CloudSimTags.CLOUDLET_RETURN, cloudlet);
}}}}

} catch (Exception e) 
{ 
e.printStackTrace ();
Log.printLine ("The simulation has been terminated due to an unexpected error.");
}
}


/***********************************************************
Since VMs are created dynamically, this had to change:
*****************************************/
@Override
protected void processVmCreate (SimEvent ev, boolean ack)
{
MyVm vm = (MyVm) ev.getData ();
boolean result = getVmAllocationPolicy().allocateHostForVm (vm);

if (ack) {
	int[] data = new int [3];
	data[0] = getId ();
	data[1] = vm.getId ();
	if (result) data[2] = CloudSimTags.TRUE;
	else data[2] = CloudSimTags.FALSE;
	send (vm.getUserId(), CloudSim.getMinTimeBetweenEvents(), CloudSimTags.VM_CREATE_ACK, data);
}
if (result) 
{
getVmList().add (vm);

/**********************************
This part had to be changed:
************************/
vm.setBeingInstantiated (true);

vm.updateVmProcessing (CloudSim.clock(), getVmAllocationPolicy().getHost(vm).getVmScheduler().getAllocatedMipsForVm (vm));

}
}


/******************************************************
A small part is added to this function. The rest is the same.
******************************/
@Override
protected double updateCloudetProcessingWithoutSchedulingFutureEventsForce() 
{
double currentTime = CloudSim.clock();
double minTime = Double.MAX_VALUE;
double timeDiff = currentTime - getLastProcessTime();
double timeFrameDatacenterEnergy = 0.0;
	
for (PowerHost host : this.<PowerHost> getHostList()) 
{
// Inform VMs to update processing
double time = host.updateVmsProcessing(currentTime); 
if (time < minTime) minTime = time;
}
if (timeDiff > 0) 
{
for (PowerHost host : this.<PowerHost> getHostList()) 
{
double previousUtilizationOfCpu = host.getPreviousUtilizationOfCpu();
double utilizationOfCpu = host.getUtilizationOfCpu();
double timeFrameHostEnergy = host.getEnergyLinearInterpolation(
						previousUtilizationOfCpu,
						utilizationOfCpu,
						timeDiff);
timeFrameDatacenterEnergy += timeFrameHostEnergy;
}
}
setPower(getPower() + timeFrameDatacenterEnergy);

checkCloudletCompletion();


/** Remove completed VMs **/
for (PowerHost host : this.<PowerHost> getHostList()) 
{
for (Vm vm : host.getCompletedVms()) 
{
getVmAllocationPolicy().deallocateHostForVm(vm);
getVmList().remove(vm);
Log.printLine("VM #" + vm.getId() + " has been deallocated from host #" + host.getId());
}}

/***********************************
This part is added for sleeping completed VMs:
*********************/
for (Vm vm : getCompletedVmList())
{
getVmAllocationPolicy().deallocateHostForVm(vm);
getVmList().remove(vm);
Log.printLine("VM #" + vm.getId() + " is going to sleep.");

DatacenterBroker dcb = (DatacenterBroker) CloudSim.getEntity (vm.getUserId());
dcb.getVmList().remove(vm);

}

getCompletedVmList().clear();

Log.printLine();
setLastProcessTime(currentTime);
return minTime;
}


/*****************************************
get/set
****************************/
public List<Vm> getCompletedVmList () 
{ return completedVmList; }

}
