# Supplementary material for: A static VM placement and hybrid job scheduling model for green data centers
Source: PLoS One. 2020 Aug 13;15(8):e0237238. doi: 10.1371/journal.pone.0237238 (PMC7425884; doi:10.1371/journal.pone.0237238)
Supplement: S1 Data — (ZIP) [file pone.0237238.s001.zip › MyProject/withMatlab/TimeShare/MyVm.java]

package MyProject.withMatlab.TimeShare;

/**************************************************************
The queuing theory part of the project is implemented here.
**************************************************************/

import java.util.List;
import java.util.ArrayList;
import java.lang.Math;

import org.cloudbus.cloudsim.core.CloudSim;
import org.cloudbus.cloudsim.power.PowerVm;
import org.cloudbus.cloudsim.CloudletScheduler;
import org.cloudbus.cloudsim.Cloudlet;

import matlabcontrol.*;

public class MyVm extends PowerVm
{
private List<MyCloudlet> cloudletList;
private double waitingTime;
private double B; // Lower bound for probability
private double Ymax; // The maximum lambda (arrival rate)
private double Ts; // Mean service time.
private double alpha; // For exponential moving average

private double AT; // ActualTime = endTime - startTime

public MyVm (final int id, final int userId, final double mips, final int pesNumber, final int ram, final long bw, final long size, final String vmm, final CloudletScheduler cloudletScheduler, final double schedulingInterval, double B, double waitingTime)
{
super (id, userId, mips, pesNumber, ram, bw, size, 1, vmm, cloudletScheduler, schedulingInterval); // priority = 1

cloudletList = new ArrayList<MyCloudlet> ();
this.waitingTime = waitingTime; //sec
this.B = B; // Probability bound
Ymax = 0.0;
Ts = 0; 
AT = 0;
alpha = 0.2; 

}    


/*************************************************
 A new cloudlet arrives:
*******************************/
public void addToCloudletList (Cloudlet cloudlet)
{
cloudletList.add ((MyCloudlet) cloudlet);

// Update report:
int data = 0;
double N = Ymax * waitingTime; // Little's law
if (cloudletList.size() < (N + 1)) data = 1;

CloudSim.sendFirst (getId(), getUserId(), 0, Constants.UPDATE_REPORT, data);
}


/*************************************************
A cloudlet departs:
*****************************/
public void removeFromCloudletList (Cloudlet cloudlet) throws Exception
{
try
{
int idx = cloudletList.indexOf (cloudlet);
if (idx != -1)
cloudletList.remove (idx);

// Exponential Moving Average:
double service = CloudSim.clock() - cloudlet.getSubmissionTime ();
Ts = Ts * (1 - alpha) + service * alpha;

double actualTime = ((MyCloudlet) cloudlet).getEndTime () - ((MyCloudlet) cloudlet).getStartTime ();
AT = AT * (1 - alpha) + actualTime * alpha;

updateYmax ();

// Update report:
int data = 0;;
double N = Ymax * waitingTime; // Little's law
if (cloudletList.size() < (N + 1)) data = 1;

CloudSim.sendFirst (getId(), getUserId(), 0, Constants.UPDATE_REPORT, data);

} catch (Exception e) { throw e; }
}

/*************************************************
Update Ymax
*********************************/
public void updateYmax () throws Exception
{
try
{
double T = AT + waitingTime; // Sojourn Time.

double x1 = (1 - B) * T * T;
double x2 = 2 * (1 - B) * (T * Ts - 2 * T * T);
double x3 = Ts * Ts * B + (5 * T * T + Ts * Ts - 6 * T * Ts) * (1 - B);
double x4 = 2 * Ts * Ts * B - 2 * (1 - B) * (Ts - T) * (Ts - T);

LocalMatlabProxy.setVariable ("x1", x1);
LocalMatlabProxy.setVariable ("x2", x2);
LocalMatlabProxy.setVariable ("x3", x3);
LocalMatlabProxy.setVariable ("x4", x4);
LocalMatlabProxy.eval ("cff = [x1 x2 x3 x4 ];");
LocalMatlabProxy.eval ("result = roots (cff);");
LocalMatlabProxy.eval ("rt = 0;");
LocalMatlabProxy.eval ("if isreal(result (1)) & result(1) > rt rt = result(1); end");
LocalMatlabProxy.eval ("if isreal(result (2)) & result(2) > rt rt = result(2); end");
LocalMatlabProxy.eval ("if isreal(result (3)) & result(3) > rt rt = result(3); end");
LocalMatlabProxy.eval ("rto = javaObject ('java.lang.Double', rt);");
Object o = LocalMatlabProxy.getVariable ("rto");
String s = o.toString ();
double r = new Double (s);

if (T == 0) Ymax = 0;
else Ymax = r / T;

} catch (Exception e) { throw e; }
}


/******************************
get/set
********************/
public List<? extends Cloudlet> getCloudletList () 
{ return cloudletList; }
public double getYmax () { return Ymax; }
public void setYmax (double Ymax) { this.Ymax = Ymax; }
}
