# Supplementary material for: A static VM placement and hybrid job scheduling model for green data centers
Source: PLoS One. 2020 Aug 13;15(8):e0237238. doi: 10.1371/journal.pone.0237238 (PMC7425884; doi:10.1371/journal.pone.0237238)
Supplement: S1 Data — (ZIP) [file pone.0237238.s001.zip › MyProject/withoutMatlab/dynamicBfd/BfdVmAllocationPolicy.java]

package MyProject.withoutMatlab.dynamicBfd;

/*************************************************************
The most importan task carried out in this class is finding the right place for a VM, in a way that VMs are placed on the servers in a BFD-fashion.
**************************************************************/

import java.util.ArrayList;
import java.util.Calendar;
import java.util.LinkedList;
import java.util.List;
import java.util.Set;
import java.util.HashSet;

import org.cloudbus.cloudsim.power.PowerVmAllocationPolicyMigrationAbstract;
import org.cloudbus.cloudsim.power.PowerVmSelectionPolicy;
import org.cloudbus.cloudsim.power.PowerHost;
import org.cloudbus.cloudsim.Host;
import org.cloudbus.cloudsim.Vm;
import org.cloudbus.cloudsim.Log;
import org.cloudbus.cloudsim.VmAllocationPolicy;


public class BfdVmAllocationPolicy extends PowerVmAllocationPolicyMigrationAbstract 
{
private int usedHosts;
private double utilizationThreshold;

public BfdVmAllocationPolicy(List<? extends Host> hostList, PowerVmSelectionPolicy vmSelectionPolicy, double utilizationThreshold) 
{

super(hostList, vmSelectionPolicy);

this.utilizationThreshold = utilizationThreshold;
usedHosts = 0;
}

/***************************************************
BFD is implemented in the findHostForVm function:
**************************************/
@Override
public PowerHost findHostForVm(Vm vm) 
{
Set<PowerHost> excludedHosts = new HashSet<PowerHost> ();
return findHostForVm(vm, excludedHosts); 
}

@Override
public PowerHost findHostForVm(Vm vm, Set<? extends Host> excludedHosts) 
{
List<PowerHost> allHosts = this.<PowerHost> getHostList();
List<PowerHost> switchedOffHosts = getSwitchedOffHosts();	
PowerHost allocatedHost = null;
PowerHost host = null;
double minPower = Double.MAX_VALUE;
double powerAfterAllocation = -1;
double powerDiff = -1;
boolean b = false;
int i = 0;

try 
{
for (i = 0; i < allHosts.size(); i++) 
{		
host = allHosts.get(i);
if (!excludedHosts.contains(host) && !switchedOffHosts.contains(host)) 
{
if (host.isSuitableForVm(vm) && !isHostOverUtilizedAfterAllocation(host, vm)) 
{
powerAfterAllocation = getPowerAfterAllocation(host, vm);
if (powerAfterAllocation != -1) 
{
powerDiff = powerAfterAllocation - host.getPower();
if (powerDiff < minPower) 
{
minPower = powerDiff;
allocatedHost = host;
b =true;
}}}}
} 
if (!b)
for (i = 0; i < switchedOffHosts.size(); i++) 
{
host = switchedOffHosts.get(i);
if (host.isSuitableForVm(vm) && !isHostOverUtilizedAfterAllocation(host, vm)) 
{
powerAfterAllocation = getPowerAfterAllocation(host, vm);
if (powerAfterAllocation != -1) 
{
powerDiff = powerAfterAllocation - host.getPower();
if (powerDiff < minPower) 
{
minPower = powerDiff;
allocatedHost = host;
b = true;
}}}}
}	catch (Exception e) {}
	
return allocatedHost;
}


/****************************************************
 Thsi part is exactly the isHostOverUtilized function in the 
 PowerVmAllocationPolicyMigrationStaticThreshold class.
******************************/
@Override
protected boolean isHostOverUtilized(PowerHost host) 
{
addHistoryEntry(host, getUtilizationThreshold());
double totalRequestedMips = 0;
for (Vm vm : host.getVmList()) 
{
totalRequestedMips += vm.getCurrentRequestedTotalMips();
}
double utilization = totalRequestedMips / host.getTotalMips();
return utilization > getUtilizationThreshold();
}


/************************************************
 In getPowerAfterAllocation function, -1 should be returned if 
 the host is over-utilized after allocation, otherwise we 
 would encounter a run-time error. This problem is fixed here.
******************************/
@Override
protected double getPowerAfterAllocation(PowerHost host, Vm vm) 
{
double power = -1;
double utilization = 0;
try 
{
utilization = getMaxUtilizationAfterAllocation(host, vm);
if (utilization <= 1 && utilization >= 0)
	power = host.getPowerModel().getPower(utilization);
} catch (Exception e) {
	e.printStackTrace();
	System.exit(0);
}
return power;
}


/***************************************************
 Every time getSwitchedOffHosts is called, i.e. a deactive 
 host has been turned on, the usedHosts has to get updated as 
 well. The code has been added to the function here.
***********************************/
@Override
protected List<PowerHost> getSwitchedOffHosts() 
{
List<PowerHost> switchedOffHosts = new LinkedList<PowerHost>();
for (PowerHost host : this.<PowerHost> getHostList()) 
{
if (host.getUtilizationOfCpu() == 0) 
{
switchedOffHosts.add(host);
}}
	/***************************
	 The addendum code:
	***************/
int s = this.getHostList().size();
s -= switchedOffHosts.size();
if (s > usedHosts) usedHosts = s;

return switchedOffHosts;
}


/**********************************************
 get/set.
***************************/
public int getUsedHosts () { return usedHosts; }
public double getUtilizationThreshold () 
{ return utilizationThreshold; }
public void setUsedHosts(int usedHosts) 
{ this.usedHosts = usedHosts; } 
public void setUtilizationThreshold (double utilizationThreshold) 
{ this.utilizationThreshold = utilizationThreshold; }

}  
