# Supplementary material for: A static VM placement and hybrid job scheduling model for green data centers
Source: PLoS One. 2020 Aug 13;15(8):e0237238. doi: 10.1371/journal.pone.0237238 (PMC7425884; doi:10.1371/journal.pone.0237238)
Supplement: S1 Data — (ZIP) [file pone.0237238.s001.zip › MyProject/withoutMatlab/dynamicFfd/GoogleClusterUtilizationModel.java]

package MyProject.withoutMatlab.dynamicFfd;

/**********************************************************
I've written this for the google cluster dataset. It assignes any desired portion of the resource to the cloudlet.
***********************************************************/

import org.cloudbus.cloudsim.UtilizationModel;

public class GoogleClusterUtilizationModel implements UtilizationModel 
{
double portion;

public GoogleClusterUtilizationModel (double p) { portion = p; }

@Override
public double getUtilization (double time) { return portion; }

}
