# Supplementary material for: A static VM placement and hybrid job scheduling model for green data centers
Source: PLoS One. 2020 Aug 13;15(8):e0237238. doi: 10.1371/journal.pone.0237238 (PMC7425884; doi:10.1371/journal.pone.0237238)
Supplement: S1 Data — (ZIP) [file pone.0237238.s001.zip › MyProject/withoutMatlab/TimeShare/Main.java]

package MyProject.withoutMatlab.TimeShare;

/**********************************************
This is main.
**********************************************/

import java.util.Map;
import java.util.Calendar;
import java.util.List;
import java.util.ArrayList;
import java.util.LinkedList;
import java.util.Scanner;
import java.io.File;
import java.io.FileWriter;

import org.cloudbus.cloudsim.core.CloudSim;
import org.cloudbus.cloudsim.provisioners.PeProvisionerSimple;
import org.cloudbus.cloudsim.provisioners.RamProvisionerSimple;
import org.cloudbus.cloudsim.provisioners.BwProvisionerSimple;
import org.cloudbus.cloudsim.power.PowerHost;
import org.cloudbus.cloudsim.power.PowerHostUtilizationHistory;
import org.cloudbus.cloudsim.power.PowerVmSelectionPolicy;
import org.cloudbus.cloudsim.power.PowerVmSelectionPolicyMinimumMigrationTime;
import org.cloudbus.cloudsim.Log;
import org.cloudbus.cloudsim.Pe;
import org.cloudbus.cloudsim.VmSchedulerTimeShared;
import org.cloudbus.cloudsim.DatacenterCharacteristics;
import org.cloudbus.cloudsim.Storage;


public class Main 
{

// Replace this with your path to cloudsim folder.
public static String path = "C:/Users/Maryam/desktop/cloudsim-3.0.3";

public static int hostNum = 500; // Number of hosts.
public static double waitingTime = 1; //sec
public static double B = 0.99; // Probability bound
public static double cloudletNum = 2000; // Maximum number of cloudlets

public static void main (String[] args) {
try {

Log.enable ();
Log.printLine ("Starting simulation...");

//---------- Initialize cloudsim: -----------
Calendar calendar = Calendar.getInstance ();
CloudSim.init (1, calendar, false);

//---------- Creating broker: -----------
MyDatacenterBroker broker = new MyDatacenterBroker ("broker", waitingTime, B);
int brokerId = broker.getId ();

//---------- Creating hosts: -----------
@SuppressWarnings ("unused") 
List<PowerHost> hostList = new ArrayList<PowerHost> ();
int hostType = 0;
List<Pe> peList = null;
for (int hostId = 0; hostId < hostNum; hostId++)
{
hostType = hostId % Constants.HOST_TYPES;
peList = new ArrayList<Pe> ();

for (int i = 0; i < Constants.HOST_PES[hostType]; i++)
peList.add (new Pe (i, new PeProvisionerSimple (Constants.HOST_MIPS[hostType])));

hostList.add (new PowerHostUtilizationHistory (hostId, new RamProvisionerSimple (Constants.HOST_RAM[hostType]), new BwProvisionerSimple (Constants.HOST_BW), Constants.HOST_STORAGE, peList, new VmSchedulerTimeShared (peList), Constants.HOST_POWER[hostType]));
}

//---------- Creating Datacenter: -----------
DatacenterCharacteristics characteristics = new DatacenterCharacteristics ("x86", "Linux", "Xen", hostList, 10.0, 3.0, 0, 0, 0);
PowerVmSelectionPolicy vmSelectionPolicy = new PowerVmSelectionPolicyMinimumMigrationTime ();
//utilizationThreshold = 0.8;
MyDatacenter dc = new MyDatacenter ("datacenter_0", characteristics, new WfdVmAllocationPolicy (hostList, vmSelectionPolicy, 0.8), new LinkedList<Storage> (), Constants.SCHEDULING_INTERVAL);
dc.setDisableMigrations (true);

//---------- Creating cloudlets -----------
List<MyCloudlet> cloudletList = new ArrayList<MyCloudlet> ();

String MyPath = path + "/examples/MyProject/dataset/dataset2.csv";

Scanner ds = new Scanner (new File (MyPath)); // Reading from file.

ds.next (); // The first line is header.

// Finding the arrival-time offset:
String data = ds.next ();
String[] parts = data.split (",");
double offset = Double.valueOf (parts[2]);

double start = 0.0;
long length = Long.valueOf (parts[3]);
length = (Long)(length / 1000000); //usec to sec
double end = (Double)(start + length);
int cloudletId = 0;
cloudletList.add (new MyCloudlet (cloudletId++, length, Constants.CLOUDLET_PES, 300, 300, new GoogleClusterUtilizationModel (1), new GoogleClusterUtilizationModel (0), new GoogleClusterUtilizationModel (0), brokerId, start, end));

while (ds.hasNext() && cloudletList.size() < cloudletNum)
{
data = ds.next ();
parts = data.split (",");
start = Double.valueOf (parts[2]);
start -= offset;
start = start / 1000000; //usec to sec
length = Long.valueOf (parts[3]);
length = (Long)(length / 1000000); //usec to sec
end = (Double)(start + length);

cloudletList.add (new MyCloudlet (cloudletId++, length, Constants.CLOUDLET_PES, 300, 300, new GoogleClusterUtilizationModel (1), new GoogleClusterUtilizationModel (0), new GoogleClusterUtilizationModel (0), brokerId, start, end));
}

broker.setCloudletNum (cloudletList.size ());

//------------ Submitting cloudlets: -------------
for (int i = 0; i < cloudletList.size (); i++)
{
cloudletList.get(i).setVmId(-1);
CloudSim.send (dc.getId (), brokerId, cloudletList.get(i).getStartTime(), Constants.CLOUDLET_SUBMIT_DYNAMICALLY, cloudletList.get(i));
}

//------------ Simulation: ------------
dc.setDisableMigrations (true);
Log.printLine ("This might take some time...");
Log.disable ();
double lastClock = CloudSim.startSimulation ();
List<MyCloudlet> newList = broker.getCloudletReceivedList ();
CloudSim.stopSimulation ();

//------------ Printing results: ------------
Log.enable ();
double energy = dc.getPower () / (3600 * 1000); // kW per hour
double sla = 0.0;
for (int i = 0; i < newList.size(); i++)
{
MyCloudlet cloudlet = (MyCloudlet) newList.get (i);
if (cloudlet.getWallClockTime(cloudlet.getAllResourceId()[0]) > (cloudlet.getEndTime() - cloudlet.getStartTime() + waitingTime)) sla++;
}
sla /= cloudletList.size();

Log.printLine ("\n\nTotal sSimulation Time: " + lastClock);
Log.printLine ("Total energy consumed: " + energy + " kwatt/h");
Log.printLine ("Normalized SLA violations: " + sla);

} catch (Exception e) {
e.printStackTrace ();
Log.printLine ("The simulation has been terminated due to an unexpected error.");
}}}
