# Supplementary material for: A static VM placement and hybrid job scheduling model for green data centers
Source: PLoS One. 2020 Aug 13;15(8):e0237238. doi: 10.1371/journal.pone.0237238 (PMC7425884; doi:10.1371/journal.pone.0237238)
Supplement: S1 Data — (ZIP) [file pone.0237238.s001.zip › MyProject/withoutMatlab/TimeShare/MyCloudlet.java]

package MyProject.withoutMatlab.TimeShare;

/********************************************************* 
In the MyCloudlet class, Two extra features, namely, startTime and endTime are added to the built-in Cloudlet class. startTime is when the cloudlet arrives and (endTime - startTime) is the time it takes to execute it. So, deadline = endTime + waitingTime.
Additionally, the DatacenterBroker could be identified by the userId variable.
**********************************************************/

import org.cloudbus.cloudsim.Cloudlet;
import org.cloudbus.cloudsim.UtilizationModel;
import org.cloudbus.cloudsim.DatacenterBroker;

public class MyCloudlet extends Cloudlet 
{
private double startTime;
private double endTime;

public MyCloudlet (final int cloudletId, final long cloudletLength, final int pesNumber, final long cloudletFileSize, final long cloudletOutputSize, final UtilizationModel utilizationModelCpu, final UtilizationModel utilizationModelRam, final UtilizationModel utilizationModelBw, int userId, double startTime, double endTime) 
{
super (cloudletId, cloudletLength, pesNumber, cloudletFileSize, cloudletOutputSize, utilizationModelCpu, utilizationModelRam, utilizationModelBw);

this.startTime = startTime;
this.endTime = endTime;

// userId is used to identify the DatacenterBroker
setUserId (userId);
}

public double getStartTime () { return startTime; }
public double getEndTime () { return endTime; }
public void setStartTime (double startTime) 
{ this.startTime = startTime; }
public void setEndTime (double endTime) 
{ this.endTime = endTime; }	

} 
